# Supplementary material for: How Communities of Marine Stramenopiles Varied with Environmental and Biological Variables in the Subtropical Northwestern Pacific Ocean
Source: Microb Ecol. 2021 Jul 16;83(4):916–28. doi: 10.1007/s00248-021-01788-7 (PMC9015972; doi:10.1007/s00248-021-01788-7)
Supplement: Supplementary file 1 — Supplementary file1 (TXT 7038 KB) [file 248_2021_1788_MOESM1_ESM.txt]

#seq	S18F12Or2Cr2014St01SN	S18F12Or2Cr2014St03SN	S18F12Or2Cr2014St05SN	S18F12Or2Cr2014St07SN	S18F12Or2Cr2014St09SN	S18F12Or2Cr2023St03S	S18F12Or2Cr2023St05SC40B	S18F12Or2Cr2023St07SC40B	S18F12Or2Cr2023St09SC40B	S18F12Or2Cr2023St11S	S18F12Or2Cr2046St01SC35B	S18F12Or2Cr2046St03SC35B	S18F12Or2Cr2046St05SC40B	S18F12Or2Cr2046St07SC35B	S18F12Or2Cr2046St09SC40B	S18F12Or2Cr2046St11SC35B	S18F12Or2Cr2046St12S	S18F12Or2Cr2053St01SC40B	S18F12Or2Cr2053St03SC40B	S18F12Or2Cr2053St05SC40B	S18F12Or2Cr2053St07S	S18F12Or2Cr2053St09SC40B	S18F12Or2Cr2053St11SC40B	S18F12Or2Cr2053St12S	S18F12Or2Cr2057St01SN	S18F12Or2Cr2057St03SN	S18F12Or2Cr2057St05SN	S18F12Or2Cr2057St07SN	S18F12Or2Cr2057St09SN	S18F12Or2Cr2057St11SN	S18F12Or2Cr2099St03S	S18F12Or2Cr2099St05S	S18F12Or2Cr2099St07S	S18F12Or2Cr2099St09S	S18F12Or2Cr2099St11S	S18F12Or2Cr2099St12S	S18F12Or2Cr2109St01SN	S18F12Or2Cr2109St03SN	S18F12Or2Cr2109St05SN	S18F12Or2Cr2109St07SN	S18F12Or2Cr2109St09SN	S18F12Or2Cr2109St11SN	S18F12Or2Cr2164St01SN	S18F12Or2Cr2164St03SN	S18F12Or2Cr2164St05SN	S18F12Or2Cr2164St07SN	S18F12Or2Cr2164St09SN	S18F12Or2Cr2164St11SN	S18F12Or2Cr2183St01SN	S18F12Or2Cr2183St03SN	S18F12Or2Cr2183St05SN	S18F12Or2Cr2183St07SN	S18F12Or2Cr2183St09SN	S18F12Or2Cr2183St11SN	S18F12Or2Cr2183St12SN	S18F12Or2Cr2192St01SN	S18F12Or2Cr2192St03SN	S18F12Or2Cr2192St05SN	S18F12Or2Cr2192St07SN	S18F12Or2Cr2192St09SN	S18F12Or2Cr2192St11SN	S18F12Or2Cr2192St12SN	S18F12Or2Cr2241St01SN	S18F12Or2Cr2241St03SN	S18F12Or2Cr2241St05SN	S18F12Or2Cr2241St07SN	S18F12Or2Cr2241St09SN	S18F12Or2Cr2241St11SN	S18F12Or2Cr2241St12SN	S18F12Or2Cr2243St01SN	S18F12Or2Cr2243St03SN	S18F12Or2Cr2243St05SN	S18F12Or2Cr2243St07SN	S18F12Or2Cr2243St09SN	S18F12Or2Cr2243St11SN	S18F12Or2Cr2243St12SN	S18F12Or2Cr2245St01SN	S18F12Or2Cr2245St03SN	S18F12Or2Cr2245St05SN	S18F12Or2Cr2245St07SN	S18F12Or2Cr2245St09SN	S18F12Or2Cr2245St11SN	S18F12Or2Cr2245St12SN	S18F12Or2Cr2248St01SN	S18F12Or2Cr2248St03SN	S18F12Or2Cr2248St05SN	S18F12Or2Cr2248St07SN	S18F12Or2Cr2248St09SN	S18F12Or2Cr2248St11SN	S18F12Or2Cr2248St12SN	Kingdom	Supergroup	Division	Class	Order	Family	Genus	Species
AGCTCCAATAGCGTATATTTAAGTTGCTGCAGTTAAAAAGCTCGTAGTTGGATTTCGGGTGGGAATGGCCGGTCCGCCGTTTCGGTGTGCACTTGCTACGCCCACCTTGCTGCCGGGGACGTGCTCTTGAGTTCACGCTCGGGACACGGAGTCGGCGAGGTTACTTTGAGTAAATTAGAGTGTTCAAAGCAGGCCTACGCTCTGAATACATTAGCATGGAATAACACGATAGGACTCTGGCCTATCTTGTTGGTCTGTAGGACCGGAGTAATGATTAAGAGGGACAGTCGGGGGCATTCGTATTTCATTGTCAGAGGTGAAATTCTTGGATTTATGAAAGACGAACTACTGCGAAAGCATTTGCCAAGGATGTTTTCA	582	25663	599	190	759	7884	10448	78	118	537	48	67	87	16	102	1293	304	0	0	0	17	19	18	0	88	696	1796	815	8572	2183	15390	13074	1638	1895	10758	2044	33967	42703	21573	40498	2784	18585	2549	3318	3329	1518	867	3653	557	818	47	195	153	1587	228	500	1104	5010	93	1594	1331	189	28020	6252	183	396	667	565	127	8356	19114	194	542	728	23	18	7054	8065	1018	59	403	41	554	4369	1626	27	169	189	762	19	Eukaryota	Archaeplastida	Chlorophyta	Trebouxiophyceae	Chlorellales	Chlorellales_X	Picochlorum	Picochlorum_sp.
AGCTCCAATAGCGTATATTAAAATTGTTGCGGTTAAAACGCTCGTAGTTGGATATCTGTGAGCGGGTTCCGGTCCTTCCCAGTGAAGATTACACGGAACTCTGCTCGCATTTGTTCAGGGAGGGTGGATGCACTTCACTGTGTGACCACATGATCTGAATTTTTACTTTGAGGAAATGAGAGTGTTCCAAGCAGGCAATTGCCGTGAATATGATAGCATGGAATAATAGCACAGGACTCTTGGTTCAATGCTGTTGGTTTGTTGAACTAGAGTAATCACAATAAGGATAGTTGGGGGTATTCGTATTTAACTGTCAGAGGTGAAATTCTTGGATTTTTTAAAGACGAACAATTGCGAAGGCATCTACCCAGGATGTTTTTG	135	0	485	77	327	0	917	738	910	2674	2632	7693	16221	4931	7670	5465	8177	2009	1180	4640	6769	7219	9324	1609	433	1122	437	230	1792	1002	0	112	213	487	244	204	10132	21874	558	474	1346	16108	2772	1078	1234	722	534	920	906	234	89	159	3092	5065	691	152	498	135	4962	2172	2316	684	0	0	3829	31796	2610	7133	7895	0	0	176	2888	1740	1601	0	0	117	191	372	5299	571	4447	438	0	0	5766	971	5487	242	Eukaryota	Alveolata	Dinoflagellata	Syndiniales	Dino-Group-I	Dino-Group-I-Clade-4	Dino-Group-I-Clade-4_X	Dino-Group-I-Clade-4_X_sp.
AGCTCCAATAGCGTATATTAAAGTTGTTGCGGTTAAAAAGCTCGTAGTTGGATTTCTGCTGAGGACGACCGGTCCGCCCTCTGGGTGAGTATCTGGCTTGGCCTTGGCATCTTCTTGGAGAACGTAGCTGCACTTGACTGTGTGGTGCGGTATCCAGGACTTTTACTTTGAGGAAATTAGAGTGTTTCAAGCAGGCACACGCCTTGAATACATTAGCATGGAATAATAAGATAGGACCTTGGTTCTATTTTGTTGGTTTCTAGAGCTGAGGTAATGATTAATAGGGATAGTTGGGGGCATTCGTATTTAACTGTCAGAGGTGAAATTCTTGGATTTGTTAAAGACGGACTACTGCGAAAGCATTTGCCAAGGATGTTTTCA	107	62	11139	389	11113	465	6075	4399	4720	3009	0	16	99	0	0	1883	206	1464	4249	2927	19640	2794	2228	5479	151	394	669	608	2551	3998	289	1402	19736	15378	1502	2042	120	488	94	74	1473	690	6381	2436	1892	470	1649	303	3016	555	205	57	271	83	1358	190	1637	131	34	277	178	1633	6675	3891	5552	4628	2171	9159	2206	4498	4437	3337	1930	8297	2840	907	5511	6955	1761	1121	898	2140	1400	7576	1611	535	1564	330	1394	746	Eukaryota	Alveolata	Dinoflagellata	Dinophyceae	Gymnodiniales	Gymnodiniaceae	Gyrodinium	Gyrodinium_fusiforme
AGCTCCAATAGCGTATATTAAAGTTGTTGTGGTTAAAAAGCTCGTAGTTGGATCTCAACGACCTTGGAGCGGTTGACTGAATGTTCTACTGCTCTGTAGGTCGTGCTTTTGCTGGAGGTTTAGAGGTGCTCTTGATCGAGTGTCTCTGAGCGCCAGCAGGTTTACTTTGAAAAAATTAGAGTGCTCAAAGCAGGCTATTCCGCCTGAATATTCGTGCATGGAATAATAGAATAGGATGTCGATCCTATTTTGTTGGTTTTCGGGACTCGACATAATGATTAATAGGGACAGTCGGGGGCATTTGTATTCAAACGACAGAGGTGAAATTCTTGGACCGTTTGAAGACAAACTACTGCGAAAGCATTTGCCAAGAATGTTTTCA	0	0	209	0	182	0	0	1446	14	0	0	0	0	0	0	0	0	0	0	0	0	0	0	94	0	15	0	224	100	58	7	0	33	33	357	135	0	0	45	56	21	57	112	270	980	232	0	0	130	0	16	0	41	24	44	0	0	173	51	87	14	377	0	49	392	121	0	51	56	0	0	79	37396	108	52440	76337	0	0	519	838	47253	90	79	26	205	56	0	4881	140	5	Eukaryota	Opisthokonta	Metazoa	Arthropoda	Crustacea	Maxillopoda	Acrocalanus	Acrocalanus_gracilis
AGCTCCAAGAGCGTATATTAAAGTTGCTGCGGTTAAAAAGCTCGTAGTTGGATTTCAGTCTAGGAAGGTTAACTCGCCGAAAGGTTGTACGTTGATTTTCCTCAGACTTCGTCAGAAGCTCGTGCTGCACTTAACTGTGTGGTACGATGTTCTGACCTTTTACCTTGAGGAAAGTAGAGTGTTTCAGGCAGGCTACCCAGCTTGAATACATTAGCATGGAATAATGAAATGGATCTCGGTTCGATTTCGTTGGTTCTAGAGCTGAGGTGATGATCAATAGGAACAGGCGAAGGTATTCGTACTTGAGAGTGAGGAGTGAAATCCGATGATCTCTTAAAGACGATCCGAGGCGAAAGCATTTGTCAAGGATGTTTTCA	97	9157	7819	3182	937	643	11507	387	6371	17312	212	44	758	0	418	867	400	578	1028	2667	497	949	3264	471	0	418	349	453	3712	3769	420	3338	2444	5016	19304	1313	496	210	2622	0	898	1987	4437	2014	1786	154	1025	98	25	273	1160	0	942	48	1283	890	2207	1908	1422	2289	6476	1200	2465	240	163	515	630	1260	298	18231	5074	72	143	283	343	95	6818	740	360	11	416	385	1999	0	30	25	110	84	231	42	Eukaryota	NA	NA	NA	NA	NA	NA	NA
AGCTCCAATAGCGTATATTAAAGTTGTTGCGGTTAAAAAGCTCGTAGTTGGATTTCTGCTGAGGACGACCGGTCCGCCCTCTGGGTGAGTATCTGGCTCGGCCTGGGCATCTTCTTGGAGAACGTAGCTGCACTTGACTGTGTGGTGCGGTATCCAAGACCTTTACTTTGAGGAAATTAGAGTGTTTCAAGCAGGCACACGCCTTGAATACATTAGCATGGAATAATAAGATAGGACCTTGGTTCTATTTTGTTGGTTTCTAGAGCTGAGGTAATGATTAATAGGGATAGTTGGGGGCATTCGTATTTAACTGTCAGAGGTGAAATTCTTGGATTTGTTAAAGACGGACTACTGCGAAAGCATTTGCCAAGGATGTTTTCA	166	1529	1204	126	2050	634	1873	67	140	198	28	44	75	148	422	416	223	0	16	69	978	104	81	925	548	3950	1352	1086	2553	9119	82	287	5275	2167	3053	481	1338	1257	3137	5005	8966	4727	2150	3268	4757	1956	7286	7151	1413	1341	3793	15998	5887	4714	6759	228	363	1037	1827	1685	258	6303	5280	345	255	291	534	2330	1105	265	905	3264	740	490	1399	554	393	358	204	0	207	877	1235	5866	654	69	2070	628	413	176	Eukaryota	Alveolata	Dinoflagellata	Dinophyceae	Peridiniales	Thoracosphaeraceae	Pentapharsodinium	Pentapharsodinium_sp.
AGCTCCAATAGCGTATATTAAAGTTGTTGCAGTTAAAAAGCTCGTAGTTGGATTTCTGGTGGGAGCGATCGGTCTGGCGCTTAGCGCGAGTACTTGCATCGTCTCCGGCCATCCTTGGGGAGAGTCTGTCTGGCATTAGGTTGTCGGGCAGAGGATCCTCATCGTTTACTGTGAAAAAATTAGAGTGTTCAAAGCAGGCTTATGCCGTTGAATATATTAGCATGGAATAATAAGATAGGACTTTGGTACTATTTTGTTGGTTTGCGCACCAAAGTAATGATTAATAGGGACAGTTGGGGGTATTCGTATTCCGTTGTCAGAGGTGAAATTCTTGGATTTACGGAAGACGAACTACTGCGAAAGCATTTACCAAGGATGTTTTCA	144	763	1897	3180	3476	6	536	1458	3242	20777	56	64	16	46	36	8716	1490	81	17	10	5519	75	532	0	172	463	163	30	2918	128	0	0	496	1777	6835	181	39	355	37	0	455	595	575	45	552	339	181	327	0	23	0	1438	1949	480	332	284	505	272	632	1355	18243	593	0	0	377	4152	5083	1279	103	0	0	133	5696	864	96	79	0	418	0	108	850	1125	5983	544	649	0	823	0	112	0	Eukaryota	Stramenopiles	Ochrophyta	Bacillariophyta	Bacillariophyta_X	Polar-centric-Mediophyceae	Minutocellus	Minutocellus_polymorphus
AGCTCCAATAGCGTATATTTAAGTTGTTGCAGTTAAAAAGCTCGTAGTTGGATTTCGGGTGTGAACGACCGGTCCGTCTTTGATGTGTACTGGTTGGTTGCGCCTTATTGTCGAGGACGTGGTTCTAGCTTTCATTAGCCGGGACACGGAGTCGGCAGCGTTACTTTGAGAAAATTAGAGTGTTCAAAGCAGGCTATCGCTCTGAATACTACAGCATGGAATAACACGATAGGACTCCGAGCCTATTCTGTTGGTCTTCGGGACCGGAGTAATGATTAAGAGGGACAGTTGGGGGCATTCGTATTCCGATGTCAGAGGTGAAATTCTTGGATTATCGGAAGACGAACATCTGCGAAAGCATTTGCCAAGGATGTTTTCA	66	2629	1620	627	521	480	2626	202	323	1062	19	269	607	49	61	2766	870	0	23	728	111	91	418	90	255	5725	5764	1969	1891	2691	13951	18081	916	501	4358	1332	1368	860	1920	1423	1248	2830	486	2488	1273	1098	720	1436	197	288	209	236	239	541	0	143	745	458	99	1526	362	0	2292	1461	1209	1805	420	343	573	93	908	442	294	437	76	0	260	673	1055	10	127	89	352	32	84	35	98	95	243	0	Eukaryota	Archaeplastida	Chlorophyta	Chloropicophyceae	Chloropicales	Chloropicaceae	Chloropicon	Chloropicon_roscoffensis
AGCTCCAATAGCGTATATTAAAGTTGTTGCGGTTAAAAAGCTCGTAGTTGGATTTCTGCCGAGGACGACCGGTCCGCCCTCCGGGTGAGTATCTGGCTCGGCCTGGGCATCTTCTTGGAGAACGTAGCTGCACTTGGCTGTGTGGTGCGGTATTCAGGACTTTTACTTTGAGGAAATTAGAGTGTTTCAAGCAGGCATACGCCTTGAATACATTAGCATGGAATAATAAGATAGGACCTCGGTTCTATTTTGTTGGTTTCTAGATCTGAGGTAATGATTAATAGGGATAGTTGGGGGCATTCGTATTTAACTGTCAGAGGTGAAATTCTTGGATTTGTTAAAGACGGACTACTGCGAAAGCATTTGCCAAGGATGTTTTCA	858	36118	874	370	4397	215	797	519	656	1028	566	354	91	413	260	268	315	801	103	53	227	703	92	313	64	133	82	152	1753	162	0	230	713	252	610	114	59	298	1326	198	118	471	413	598	2902	665	198	316	466	182	716	3415	1092	5314	903	1066	599	576	885	599	756	0	146	210	921	2675	1100	3216	2081	101	1432	0	2063	453	330	0	1670	971	288	106	1728	947	1098	6495	0	0	848	97	149	0	Eukaryota	Alveolata	Dinoflagellata	Dinophyceae	Peridiniales	Heterocapsaceae	Heterocapsa	Heterocapsa_sp.
AGCTCCAATAGCGTATATTTAAGTTGTTGCAGTTAAAAAGCTCGTAGTTGGATTTCGGGTGTGGGGCGCCGGTCCGCTTCGGTGTGCACTGGCGGCCCAGGCCTTCTTGTCGGGGATGCGCTCTGGTATTGATTTATCGGACGCAGAGTCGGCGCAGTTACTTTGAAAAAATTAGAGTGTTCAAAGCAGGCTTTCGCTTGAATACATTAGCATGGAATAACATGATAGGACTCCGATCCCATTGTGTTGGTCTTCGGGACTGGAGTAATGATTAAGAGGGACAGTTGGGGGCATTCGTATTTCATTGTCAGAGGTGAAATTCTTGGATTTATGAAAGACGAACTTCTGCGAAAGCATTTGCCAAGGATGTTTTCA	0	8	21	0	318	0	25	11	0	36	205	1510	2408	7265	2215	575	264	86	499	2384	1443	812	983	479	194	9754	12102	4872	2318	1984	17	93	55	18	0	20	3138	2884	2669	6273	2610	6871	301	425	292	194	145	37	445	1190	2100	1337	1327	1489	318	405	2217	1709	260	10742	2028	451	6	0	19	15	0	8	19	0	0	0	0	0	0	0	0	0	82	0	0	0	0	14	0	0	0	0	0	0	Eukaryota	Archaeplastida	Chlorophyta	Prasino-Clade-9	Prasino-Clade-9_X	Prasino-Clade-9_XX	Prasino-Clade-9_XXX	Prasino-Clade-9_XXX_sp.
AGCTCCAATAGCGTATATTAAAGTTGTTGCGGTTAAAAAGCTCGTAGTTGGAGTTCTGCCAGGTGCCGCCTGTCCGCCCCAGTGGTGAGTACGTGGCGCGCATTTGGCCCTTTCAAGGGGAGCGTATCTGCACTTTATTGTGTGGTGCGGGATCCTTGACTTTTACTTTGAGGAAATAGGAGTGTTCCAAGCAGGCTCTCGTCGTGCACAGCTCAGCATGGAATAATAGCATTGGACCTCGATTCTAAGCTGTTGGTTGCCAGAAGCGAGGTAATGATGAAGAGGGATAGTTGGGGGCATTCGTATTTAACTGTCAGAGGTGAAATTCTTGGATTTGTTAAAGACGGACTACTGCGAAAGCATCTGCCATGGATGTTTTCA	0	470	874	384	442	0	960	540	78	140	62	1089	442	665	168	470	0	0	0	243	200	240	302	102	0	408	294	0	546	201	944	2394	3983	4246	599	1112	138	351	858	191	289	388	331	129	6288	6804	138	208	64	166	2046	8480	2030	1572	992	957	709	387	487	1662	863	1445	666	665	1362	4360	1224	865	2648	255	3384	412	1301	1565	188	438	4022	1615	1007	264	1042	362	2782	3351	488	321	224	231	2162	277	Eukaryota	Alveolata	Dinoflagellata	Syndiniales	Dino-Group-I	Dino-Group-I-Clade-1	Dino-Group-I-Clade-1_X	Dino-Group-I-Clade-1_X_sp.
AGCTCCAATAGCGTATATTAAAGTTGTTGCGGTTAAAAAGCTCGTAGTTGGAGTTCTGCCAGGTGACACTCGTCCGCCCAAGTGGTGTGTACAGGGTGTGCATCTGGCCCTTTCAAGGGGAACGTGTCTGCACTTCATTGTGTGGTGCGAGATCCTTGACTTTTACTTTGAGGAAATAAGAGTGTTCCAAGCAGGCTCTCGTCGTGCATAGCTCAGCATGGAATAATAGCATTGGACTTCGTTTCTACGCTGTTGGTTGCAAGAAGCGAGGTAATGATGAAGAGGGATAGTTGGGGGCATTCGTATTTAACTGTCAGAGGTGAAATTCTTGGATTTGTTAAAGACGGACTACTGCGAAAGCATCTGCCATGGATGTTTTCA	0	170	371	74	132	0	358	28	32	52	2006	8106	2017	840	770	1304	363	266	1592	1154	80	360	1060	96	157	635	413	238	690	116	130	979	390	162	342	179	502	1070	609	279	290	516	200	1434	510	103	612	159	1590	6199	3020	694	618	1496	844	699	215	20268	212	456	1080	308	1300	876	409	131	80	117	553	629	2679	163	71	160	58	284	1745	2182	4061	30	160	150	255	1843	1189	0	96	327	977	141	Eukaryota	Alveolata	Dinoflagellata	Syndiniales	Dino-Group-I	Dino-Group-I-Clade-1	Dino-Group-I-Clade-1_X	Dino-Group-I-Clade-1_X_sp.
AGCTCCAATAGCGTATATTAAAGTTGTTGCGGTTAAAAAGCTCGTAGTTGGAGTTCTGCCAGGTGCCGTCTGTCCGCCCCAGTGGTGAGTACGTGACGCGCATTTGGCCCTTTCAAGGGGAGCGTATCTGCACTTTACTGTGTGGTGCGGGATCCTTGACTTTTACTTTGAGGAAATAGGAGTGTTCCAAGCAGGCTCTCGTCGTGCACAGCTCAGCATGGAATAATAGCATTGGACCTCGATTCTAAGCTGTTGGTTGCCAGAAGCGAGGTAATGATGAAGAGGGATAGTTGGGGGCATTCGTATTTAACTGTCAGAGGTGAAATTCTTGGATTTGTTAAAGACGGACTACTGCGAAAGCATCTGCCATGGATGTTTTCA	0	0	173	39	0	0	0	0	0	0	13261	647	26	11	0	0	0	737	1265	100	0	0	0	0	32	109	142	40	0	0	582	151	56	40	0	0	52	283	0	0	0	0	177	0	0	1540	115	65	835	3272	4388	23103	10823	3564	202	1244	125	1209	2236	646	2132	41	0	0	0	3099	75	320	108	0	311	314	256	238	979	0	367	253	216	57	197	1246	1748	713	602	819	164	415	1223	102	Eukaryota	Alveolata	Dinoflagellata	Syndiniales	Dino-Group-I	Dino-Group-I-Clade-1	Dino-Group-I-Clade-1_X	Dino-Group-I-Clade-1_X_sp.
AGCTCCAATAGCGTATATTAAAGTTGTTGCGGTTAAAAAGCTCGTAGTTGGAGTTCTGCCAGGTGCCGCCTGTCCGCCCCAGTGGTGAGTACGTGGCGCGCATTTGGCCCTTTCAAGGGGAGCGTATCTGCACTTCATTGTGTGGTGCGGGATCCTTGACTTTTACTTTGAGGAAATAGGAGTGTTCCAAGCAGGCTCTCGTCGTGCACAGCTCAGCATGGAATAATAGCATTGGACCTCGATTCTAAGCTGTTGGTTGCCAGAAGCGAGGTAATGATGAAGAGGGATAGTTGGGGGCATTCGTATTTAACTGTCAGAGGTGAAATTCTTGGATTTGTTAAAGACGGACTACTGCGAAAGCATCTGCCATGGATGTTTTCA	0	3833	8893	11870	1494	177	2714	1142	622	259	290	168	1468	4996	1198	912	382	202	1695	1770	600	3011	1704	139	273	793	445	428	1314	471	0	686	980	2257	1529	1212	0	126	1195	244	0	244	413	250	1792	912	99	118	0	0	0	0	0	0	1064	0	0	0	0	189	0	1394	1616	611	1663	1930	791	1319	890	245	869	586	1108	1142	136	142	0	357	904	341	1420	584	1567	0	0	0	255	182	171	0	Eukaryota	Alveolata	Dinoflagellata	Syndiniales	Dino-Group-I	Dino-Group-I-Clade-1	Dino-Group-I-Clade-1_X	Dino-Group-I-Clade-1_X_sp.
AGCTCCAATAGCGTATATTAAAATTGTTGCGGTTAAAACGCTCGTAGTTGGATATCTGCTAAGGGGTTCCGGTCCTTCCCAGTGAAGAAAACACGGAACTCTTCTTGGCATTTGTTCAGGGAAGGTGTTTGCACTTTATTGTGTGTCACGTGATCTGAATTTTTACTTTGAGGAAATGAGAGTGTTCCAAGCAGGCTTTTGCCGTGAATATGATAGCATGGAATAATAGCATAGGACCCCTTTCCAAAGCTGTTGGTTTTTGGAACGAGGTAATCAAAATAAGGATAGTTGGGGGTATTCGTATTTAACTGTCAGAGGTGAAATTCTTGGATTTTTTAAAGACGAACTATTGCGAAGGCATCTGCCCAGGATGTTTTTG	0	0	0	0	515	0	0	0	0	83	302	376	509	533	37	276	28	49	0	93	189	551	78	348	0	0	435	366	555	1884	0	0	18	33	0	35	73	4819	0	67	0	28	0	467	34	461	0	0	16103	24431	264	302	108	1468	13061	1830	2165	8854	51	39	0	762	0	0	167	0	193	242	901	0	0	0	0	0	29	676	0	15	0	0	26	0	0	319	0	0	51	0	591	371	Eukaryota	Alveolata	Dinoflagellata	Syndiniales	Dino-Group-I	Dino-Group-I-Clade-4	Dino-Group-I-Clade-4_X	Dino-Group-I-Clade-4_X_sp.
AGCTCCAATAGCGTATATTAAAGTTGTTGTGGTTAAAAAGCTCGTAGTTGGATCTCGGCAGATTTGGGGCGGTTTAGTTGCTACTATTACTGCCCTATAATCTGTAGTTTTTGCCAGAGGTTTTAGGGTGCTCTTAATCGAGTGTCCTGAGATGCTGGCAGGTTTACTTTGAAAAAATTAGAGTGCTTAAAGCAGGCTAGTACGCCTGAATATTCGTGCATGGAATAATAAAATAGGAAGTCGTTTCTATTTTGTTGGTTTTCGGAAATCGACTTAATGATTAATAGGGACAGTCGGGGGCATTTGTATTCAAACGACAGAGGTGAAATTCTTGGACCGTTTGAAGACAAACTACTGCGAAAGCATTTGCCAAGAATGTTTTCA	0	0	0	0	5104	0	0	0	0	0	0	0	11	0	0	0	0	575	9	0	0	6	0	0	0	15	6097	5040	7023	54009	0	0	0	0	0	0	0	0	0	0	0	0	0	5129	90	0	0	0	0	0	0	0	0	0	347	0	0	0	0	0	0	0	0	0	0	0	163	0	0	0	0	0	0	0	0	0	0	0	0	151	0	0	0	0	0	0	0	311	0	0	Eukaryota	Opisthokonta	Metazoa	Arthropoda	Crustacea	Maxillopoda	Canthocalanus	Canthocalanus_pauper
AGCTCCAATAGCGTATATTAAAGTTGTTGCGGTTAAAAAGCTCGTAGTTGGAGTTCTGCCAGGTGCCACCTGTCCGCCCCAGTGGTGAGTACGTGGTGCGCATTTGGCCCTTTCAAGGGGAGCGTATTTGCACTTAATTGTGTGGTGCGGGATCCTTGACTTTTACTTTGAGGAAATAAGAGTGTTCCAAGCAGGCTCTCGTCGTGCATAGCTCAGCATGGAATAATAGCATTGGACCTCGATTCTAAGCTGTTGGTTGCCAGAAGCGAGGTAATGATGAAGAGGGATAGTTGGGGGCATTCGTATTTAACTGTCAGAGGTGAAATTCTTGGATTTGTTAAAGACGGACTACTGCGAAAGCATCTGCCATGGATGTTTTCA	2276	4007	380	885	421	77	2779	93	23	0	7121	2807	681	580	2228	499	351	137	0	283	150	612	773	0	0	1396	206	585	1559	318	181	0	291	447	143	256	71	192	1037	305	1233	259	199	155	3108	1211	37	0	83	108	1381	3666	409	1096	929	7431	1279	4088	6214	2515	2354	2255	0	0	97	246	136	39	625	0	34	275	248	793	0	475	0	172	1152	108	587	92	575	0	0	372	674	0	476	80	Eukaryota	Alveolata	Dinoflagellata	Syndiniales	Dino-Group-I	Dino-Group-I-Clade-1	Dino-Group-I-Clade-1_X	Dino-Group-I-Clade-1_X_sp.
AGCTCCAATAGCGTATATTAAAGTTGTTGCAGTTAAAAAGCTCGTAGTTGGATTTCTGGTGAGATGAATTATGTCTGGATCGAAAGATTCTGTTCATGGTTTGTTTTGCCCTTCTTGTCAGGAACCCGTTGGGATTTACTTCTCGACGGTGGAATGGCATCTTTTACTGTGAAAAAATTAGAGTGTTCAAAGCAGGCATCGCCGTTGAATACATTAGCATGGAATAATAAGATAAGACTTTGGTGGTCTATTTTGTTGGTTTGCACGCCAAAGTAATGATTAATAGGGATAGTTGGGGGTATTCGTATTCTATTGCTAGAGGTGAAATTCTTAAATTTATGGAAGACGAACTACTGCGAAAGCATTTACCAAGGATGTTTTCA	0	28	184	47	51	0	35	13	0	251	58	146	368	1212	347	172	115	97	190	119	29	256	154	74	0	11876	591	208	592	864	123	134	107	57	229	20	102	599	24691	4407	355	326	0	509	421	415	223	143	495	11956	438	1951	7710	231	111	51	64	1256	142	957	47	120	77	52	0	86	37	46	441	0	0	0	0	51	0	98	28	0	36	0	9	0	0	13	0	0	23	0	23	23	Eukaryota	Stramenopiles	Ochrophyta	MOCH-5	MOCH-5_X	MOCH-5_XX	MOCH-5_XXX	MOCH-5_XXX_sp.
AGCTCCAATAGCGTATATTAAAGTTGTTGCGGTTAAAAAGCTCGTAGTTGGATTTCTGCCGAGGACGACTGGTCCGCCCTCTGGGTGAGTATCTAGTTCGGCCTGGGCATCTTCTTGGAGAACGTAGCTGCACTTGACTGTGTGGTGCGGTATCCAGGACTTTTACCTTGAGGAAATTAGAGTGTTTCAAGCAGGCACACGCCTTGAATACATTAGCATGGAATAATAAGATAGGACTTCGGTTCTATTTTGTTGGTTTCTAGAGCTGAAGTAATGATTAATAGGGATAGTTGGGGGCATTCGTATTTAACTGTCAGAGGTGAAATTCTTGGATTTGTTAAAGACGGACTACTGCGAAAGCATTTGCCAAGGATGTTTTCA	0	722	1742	750	340	0	3670	653	83	503	92	259	616	22	107	346	622	522	473	930	242	307	1485	1903	0	183	223	252	364	459	0	373	1672	2054	1810	905	0	0	263	0	608	152	0	233	1256	732	0	71	0	0	1310	0	0	65	314	4586	20268	1880	144	638	604	998	411	540	990	897	226	1110	278	0	0	1390	264	1324	366	199	0	633	3201	99	430	119	633	0	0	88	154	129	401	0	Eukaryota	Alveolata	Dinoflagellata	Dinophyceae	NA	NA	NA	NA
AGCTCCAATAGCGTATATTAAAGTTGTTGCGGTTAAAAAGCTCGTAGTTGGATTTCTGCCGAGGACGACCGGTCCGCCCTCCGGGTGAGCATCTGGTTCGGCCTTGACATCTTCTTGGTGAACGTAGCTGCACTTGACTGTGTGGTGCGGTACCCAGGACTTTTACTTTGAGGAAATTAGAGTGTTTCAAGCAGGCATACGCCTTGAATACATTAGCATGGAATAATAAGATAGGACCTTGGTTCTATTTTGTTGGTTTCTAGAGCTGAGGTAATGATTAATAGGGATAGTTGGGGGCATTCGTATTTAACTGTCAGAGGTGAAATTCTTGGATTTGTTAAAGACGGACTACTGCGAAAGCATTTGCCAAGGATGTTTTCA	0	0	121	0	2766	0	45	1814	0	964	0	0	0	0	0	0	0	0	3581	2016	0	751	0	209	0	0	1212	1139	1646	8597	0	4954	20529	2854	0	14	0	0	0	34	196	15	0	1278	121	40	342	0	43	0	0	0	1494	0	102	69	0	0	0	0	0	941	0	0	1161	0	0	39	0	0	0	2953	0	0	0	2608	0	0	0	0	0	0	0	0	0	0	0	0	2864	217	Eukaryota	Alveolata	Dinoflagellata	Dinophyceae	Gymnodiniales	Gymnodiniaceae	Gyrodinium	Gyrodinium_helveticum
AGCTCCAATAGCGTATATTAAAGTTGTTGCGGTTAAAAAGCTCGTAGTTGGATTTCTGCCGAGGACGACCAGTCCGCCCACTGGGTGAGCATCTGGCTCAGCCTTAGCATCTTCTTGGAGAACGTATCTGCACTTCATTGTGTGGTGCGGTAACCAGGACTTTTACTTTGAGGAAATTAGAGTGTTTCAAGCAGGCGTGCGCCTTGAATACATTAGCATGGAATAATAAGATAGGACCTTAGTTCTATTTTGTTGGTTTCTAGAGCTGGGGTAAAGATTAATAGGGATAGTTGGGGGCATTCGTATTTAACTGTCAGAGGTGAAATTCTTGGATTTGTTAAAGACGGACTACTGCGAAAGCATTTGCCAAGGATGTTTTCA	0	72	131	0	102	0	0	41	0	0	0	0	0	0	0	0	0	70	0	0	57	0	0	254	117	0	0	236	129	0	0	21	118	849	80	0	0	29	0	0	0	0	179	48	0	183	0	0	26	0	0	0	35	0	0	0	0	0	0	97	85	37	496	224	1215	3263	530	1944	518	1115	3579	0	2211	29156	943	0	385	230	96	521	6130	157	3896	3198	68	13	3673	119	405	159	Eukaryota	Alveolata	Dinoflagellata	Dinophyceae	Dinophyceae_X	Dinophyceae_XX	Dinophyceae_XXX	Dinophyceae_XXX_sp.
AGCTCCAATAGCGTATATTAAAGTTGTTGCAGTTAAAAAGCTCGTAGTTGGATTTCTGGTGAGATGAATTATGTCTGGATGGAAACGTCTCGTACATGGTTTGTTTTGCCCTTCTTGTCAGGAACCCGTTGGGATTCACTTCTCGACGGTGGAATGGCATCGTTTACTGTGAAAAAATTAGAGTGTTCAAAGCAGGCATCGCCGTTGAATACATTAGCATGGAATAATAAGATAAGACTTTGGTGGTCTATTTTGTTGGTTTGCACGCCAAAGTAATGATTAATAGGGATAGTTGGGGGTATTCGTATTCTATTGCTAGAGGTGAAATTCTTAAATTTATGGAAGACGAACTACTGCGAAAGCATTTACCAAGGATGTTTTCA	0	398	423	46	186	0	711	0	4	336	41	203	79	322	615	835	697	0	307	402	22	1356	457	614	0	19746	405	185	1107	1124	1328	7042	935	688	878	519	13	110	2544	897	407	1232	56	2807	1604	1200	220	227	57	292	35	461	1383	188	438	0	28	185	1122	3453	156	404	44	43	117	493	98	141	770	0	0	30	173	331	57	121	151	0	58	0	179	70	150	0	0	184	309	291	228	66	Eukaryota	Stramenopiles	Ochrophyta	MOCH-5	MOCH-5_X	MOCH-5_XX	MOCH-5_XXX	MOCH-5_XXX_sp.
AGCTCCAATAGCGTATATTAAAGTTGTTGCAGTTAAAAAGCTCGTAGTTGGTTTTCAGTCTGGGGTGGCGAAGCACTCACAACGTGAGTGACTTCTGCCTTCCTGGACTTCCTTGGTGAGAATCTGTTTGGTATTAAGTTATCGGGCAGAGGATAACCATCGTTTACTGTGAAAAAATTAGAGTGTTTAAAGCAGGCTTATGCCGTTGAATATATTAGCATGGAATAATAAGATAGGACTTTGAGTCTATTTTGTTGGTTTGTGAATCAAAGTAATGATTAATAGGGACAGTTGGGGGTATTCGTATTTCATTGTCAGAGGTGAAATTCTTGGATTTCTGAAAGACGAACTACTGCGAAAGCATTTACCAAGGATGTTTTCA	107	131	75	97	412	244	40	8	78	88	285	8	0	0	0	13	0	5	0	0	0	0	0	0	11	29	978	29	203	207	0	0	0	34	0	0	1454	43	39	70	17	0	92	0	58	35	0	0	0	7	0	0	0	13	28	19444	1339	401	9	25	25	47	826	476	0	57	53	231	0	13730	12544	0	154	476	55	35	537	1682	446	36	51	48	578	568	2449	0	55	0	32	0	Eukaryota	Stramenopiles	Ochrophyta	Bacillariophyta	Bacillariophyta_X	Polar-centric-Mediophyceae	Skeletonema	Skeletonema_sp.
AGCTCCAATAGCGTATATTAAAGTTGTTGCAGTTAAAAAGCTCGTAGTTGGATTTCTGGCGTGCGACCCGGGTCGGCCCGAAATGGGTCTGTACTAGGAGTCGCGCGCCATCCTTGGGGCGAGGCGTTCTACCATTAACTTGGCGGTGCGTTGAGCCCCATCGTTTACTGTGAACAAATTAGAGTGTTTAAAGCAGGCATATGCCTTGAATACATTAGCATGGAATAATAAGATAGGACTTCGGTAATATTTTGTTGGTTCATTATTGAGGTAATGATTAATAGGGATAGTTGGGGGTATTCATATTCAATTGTCAGAGGTGAAATTCTTGGATTTATGGAAGATGAACAACTGCGAAAGCATTTACCAAGGATGTTTTCA	16	0	0	0	0	0	0	0	0	0	0	32	0	0	0	0	0	0	0	32	29	0	0	0	388	2149	7300	528	244	20	0	0	0	0	0	0	5308	1471	8202	32663	176	283	152	17	130	79	46	0	28	0	71	43	28	50	96	40	63	73	0	109	59	62	0	0	0	0	0	0	0	0	0	0	0	0	0	0	0	0	0	0	0	0	0	0	19	30	22	0	20	31	Eukaryota	Stramenopiles	Sagenista	MAST-9	MAST-9D	MAST-9D_X	MAST-9D_XX	MAST-9D_XX_sp.
AGCTCCAATAGCGTATATTAAAGTTGTTGCGGTTAAAAAGCTCGTAGTTGGATTTCTGCTGAGGATGACCGGTCCGCTTTCTGAGTGTGTATCTGGCTCAGCCTTGGCATCTTCCTGAAGAACGTATCTGCACTTGACTGTGTGGTGCGGTATTTAGGACATTTACTTTGAGGAAATTAGAGTGTTTCAAGCAAGCGCACGCCTTGAATACATTAGCATGGAATAATAAGATAGGACCTCGGTTCTATTTTGTTGGTTTCTAGAGCTGAGGTAATGATTGATAGGGATAGTTGGGGGCATTCGTATTTAACTGTCAGAGGTGAAATTCTTGGATTTGTTAAAGACGGACTACTGCGAAAGCATTTGCCAAGGATGTTTTCA	2004	1693	249	18	173	76	301	43	174	238	562	62	116	660	1466	2166	3978	100	0	54	156	539	92	365	0	0	226	166	474	880	87	1557	0	71	513	82	232	88	360	608	207	237	905	384	232	94	166	117	13669	1364	1599	1464	2219	9688	241	25	303	96	71	730	253	109	0	0	71	0	27	102	18	0	0	0	0	0	0	0	79	0	0	0	0	0	34	1241	0	0	45	42	61	0	Eukaryota	Alveolata	Dinoflagellata	Dinophyceae	Suessiales	Suessiaceae	Protodinium	Protodinium_simplex
AGCTCCAATAGCGTATATTAAAGTTGTTGTGGTTAAAAAGCTCGTAGTTGGATCTCCACAGTCTGAAGTTGGTGTGCTTGCTAGCACTACTGCCTTATAGACTGTAGTTTTGCCAGAGGTGTTAGGGTGCTCTTAATCGAGTGTCCTATCGCACTGGCAGGTTTACTTTGAAAAAATTAGAGTGCTCAAAGCAGGCTTTATGCTTGAATATTCGTGCATGGAATAATAGAATAGGAGGTCATTTCTATTTTGTTGGTTTTTAAGTTTTGACTTAATGATTAATAGGGACAAACGGGGGCATTTGTATTCAGACGACAGAGGTGAAATTCTTGGACCGTCTGAAGACAAACTACTGCGAAAGCATTTGCCAAGAGTGTTTTCA	0	11	299	0	0	0	0	0	0	0	0	0	0	0	0	0	0	0	0	0	0	26	0	0	0	12	46	26	183	43	0	0	22	0	0	65	0	0	15	0	0	0	9	0	0	0	0	0	0	0	0	0	0	0	0	21	0	16	0	0	70	0	0	0	0	0	0	0	0	28	0	0	0	0	0	0	0	0	0	0	66	53573	0	0	0	0	0	0	0	0	Eukaryota	Opisthokonta	Metazoa	Arthropoda	Crustacea	Maxillopoda	Subeucalanus	Subeucalanus_crassus
AGCTCCAATAGCGTATACTAAAGTTGTTGCGGTTAAAAAGCTCGTAGTTGGATCTTGGAGTGTGAGTGAATGGTCGATCGAAAGATTGTACTGTTCGGCACACTCTTCTCTTCGGTTGCGTGTGTAGTGCCCTTAACTGAGTGCTGCACTCGACCGAAATTTTTACCTTGAAAAAATTAGAGTGTTCAAAGCAGACCTGATTATGTCTGAATATTCGTGCATGGAATAATAAAATAAGAACTTGGTTCTATTTTATTGGTTTTCGGAACTCGAGTTAATGATTAAGAGGGACAGACGGGGGCATCCGTACTCTGCCGTTAGAGGTGAAATTCTTGGATCGGCGGAAGACGCGCAACTGCGAAAGCATTTGCCAAGAATGTTTTCT	0	0	482	0	297	0	43	335	582	3061	0	0	0	0	0	78	30	0	224	184	1251	271	0	1873	10	0	193	633	245	102	0	101	700	1769	3758	702	0	22	0	0	0	0	0	113	784	140	1448	54	0	16	0	0	16	0	0	928	3248	45	0	0	0	0	0	118	135	610	181	1249	213	0	154	655	0	198	820	0	0	352	1642	196	434	0	0	0	8685	0	676	0	2475	10040	Eukaryota	Opisthokonta	Metazoa	Urochordata	Urochordata_X	Appendicularia	Oikopleura	Oikopleura_dioica
AGCTCCAATAGCGTATATTAAAGTTGTTGCGGTTAAAAAGCTCGTAGTTGGATTTCTGCTGAGGATGACCGGTCCGCCCTCTGGGTGAGTATCTGGCTCAGCCTTGGCATCTTCCTGAAGAACGTATCTGCACTTGACTGTGTGGTGCGGTATTTAGGACATTTACTTTGAGGAAATTAGAGTGTTTCAAGCAAGCGCACGCCTTGAATACATTAGCATGGAATAATAAGATAGGACCTCGGTTCTATTTTGTTGGTTTCTAGAGCTGAGGTAATGATTGATAGGGATAGTTGGGGGCATTCGTATTTAACTGTCAGAGGTGAAATTCTTGGATTTGTTAAAGACGGACTACTGCGAAAGCATTTGCCAAGGATGTTTTCA	0	113	0	0	93	36	156	0	508	388	486	146	77	561	531	604	1693	246	267	107	79	420	141	1310	108	0	146	55	510	170	257	948	213	408	1562	345	782	620	230	172	705	397	846	477	209	394	189	376	5573	3303	1878	4187	2991	6879	1925	106	408	102	190	1060	307	1171	50	0	230	203	330	500	469	0	95	53	0	41	77	64	128	0	53	0	0	41	83	656	0	78	120	76	170	0	Eukaryota	Alveolata	Dinoflagellata	Dinophyceae	Suessiales	Suessiaceae	Protodinium	Protodinium_simplex
AGCTCCAATAGCGTATATTAAAATTGTTGCGGTTAAAACGCTCGTAGTTGGATATCTGTGAGCGGGTTTCGGTCCTTCCCAGTGAAGATTACACGGAACTCTGCTCGCATTTGTTCAGGGAGGGTGGATGCACTTCACTGTGTGACCACATGATCTGAATTTTTACTTTGAGGAAATGAGAGTGTTCCAAGCAGGCAATCGCCGTGAATATGATAGCATGGAATAATAGCACAGGACTCTTGGTTCAATGCTGTTGGTTTGTTGAACTAGAGTAATCACAATAAGGATAGTTGGGGGTATTCGTATTTAACTGTCAGAGGTGAAATTCTTGGATTTTTTAAAGACGAACAATTGCGAAGGCATCTACCCAGGATGTTTTTG	0	0	0	0	0	0	974	219	475	1025	120	577	3030	288	302	2632	1497	515	170	2150	300	1474	2934	0	0	0	0	48	254	0	0	0	103	538	406	1058	0	0	0	0	0	906	238	226	118	133	183	188	163	382	1579	0	3245	1051	547	0	0	0	0	207	180	0	0	560	2575	897	1016	2888	2405	0	0	1818	756	753	187	0	0	829	2272	119	229	92	132	0	0	291	978	315	1479	153	Eukaryota	Alveolata	Dinoflagellata	Syndiniales	Dino-Group-I	Dino-Group-I-Clade-4	Dino-Group-I-Clade-4_X	Dino-Group-I-Clade-4_X_sp.
AGCTCCAATAGCGTATATTAAAATTGTTGCGGTTAAAACGCTCGTAGTTGGATATCTGTGAGCGGGTTTCGGTCCTTCCCAGTGAAGATTACACGGAACTCTGCTCGCATTCGTTCAGGGAGGGTGGATGCACTTCACTGTGTGACCACATGATCTGAATTTTTACTTTGAGGAAATGAGAGTGTTCCAAGCAGGCAATCGCCGTGAATATGATAGCATGGAATAATAGCACAGGACTCTTGGTTCAATGCTGTTGGTTTGTTGGACTAGAGTAATCACAATAAGGATAGTTGGGGGTATTCGTATTTAACTGTCAGAGGTGAAATTCTTGGATTTTTTAAAGACGAACAATTGCGAAGGCATCTACCCAGGATGTTTTTG	0	0	0	0	143	0	1333	951	126	314	1683	5203	9070	303	433	171	832	8258	5069	1551	1275	438	1202	167	197	449	766	0	0	169	371	0	0	105	0	0	1602	2264	0	0	0	0	187	0	101	130	0	0	207	0	0	0	171	0	0	401	795	86	0	0	0	59	0	98	633	969	176	416	194	0	0	0	543	149	0	0	0	0	0	86	188	0	266	0	0	0	0	0	0	0	Eukaryota	Alveolata	Dinoflagellata	Syndiniales	Dino-Group-I	Dino-Group-I-Clade-4	Dino-Group-I-Clade-4_X	Dino-Group-I-Clade-4_X_sp.
AGCTCCAATAGCGTATATTAAAGTTGTTGCAGTTAAAAAGCTCGTAGTTGGATTTCTGGTGGGAGCGATCGGTCTGGCGCTTAGCGCGAGTACTTGCATCGTCTCCGGCCATCCTTGGGGAGAGTCTGTCTGGCATTAAGTTGTCGGGCAGAGGATCCTCATCGTTTACTGTGAAAAAATTAGAGTGTTCAAAGCAGGCTTATGCCGTTGAATATATTAGCATGGAATAATAAGATAGGACTTTGGTACTATTTTGTTGGTTTGCGCACCAAAGTAATGATTAATAGGGACAGTTGGGGGTATTCGTATTCCGTTGTCAGAGGTGAAATTCTTGGATTTACGGAAGACGAACTACTGCGAAAGCATTTACCAAGGATGTTTTCA	0	246	715	764	607	0	370	680	1123	4530	107	0	0	0	0	2875	462	64	0	0	1816	34	275	0	0	0	0	0	876	0	0	0	219	494	2261	72	0	750	0	0	0	141	287	0	156	0	0	0	161	0	0	0	0	0	0	236	312	0	0	0	642	0	0	0	465	3459	1753	987	118	290	0	213	5013	1083	169	0	0	687	169	204	1919	652	6684	833	1185	0	590	178	270	26	Eukaryota	Stramenopiles	Ochrophyta	Bacillariophyta	Bacillariophyta_X	Polar-centric-Mediophyceae	Minutocellus	Minutocellus_polymorphus
AGCTCCAATAGCGTATATTAAAATTGTTGCGGTTAAAACGCTCGTAGTTGGATATCTGTGAGCGGGTTCCGGTCCTTCCCAGTGAAGATTACACGGAACTCTGCTCGCATTTGTTCAGGGAGGGTGGATGCACTTCACTGTGTGACCACATGATCTGAATTTTTACTTTGAGGAAATGAGAGTGTTCCAAGCAGGCAATCGCCGTGAATATGATAGCATGGAATAATAGCACAGGACTCTTGGTTCAATGCTGTTGGTTGATTGAACTAGAGTAATCATAATAAGGATAGTTGGGGGTATTCGTATTTAACTGTCAGAGGTGAAATTCTTGGATTTTTTAAAGACGAACAATTGCGAAGGCATCTACCCAGGATGTTTTTG	0	0	61	0	88	0	0	20	0	29	0	0	139	0	334	626	363	0	0	0	463	879	445	527	0	0	0	0	331	247	579	538	405	664	1104	846	201	706	0	0	354	2254	0	3877	234	100	503	1448	419	264	152	401	367	921	947	0	266	1187	1751	4865	2269	922	4808	1722	1660	201	219	269	980	224	397	52	62	49	0	47	221	136	363	0	0	0	74	251	465	165	286	115	339	118	Eukaryota	Alveolata	Dinoflagellata	Syndiniales	Dino-Group-I	Dino-Group-I-Clade-4	Dino-Group-I-Clade-4_X	Dino-Group-I-Clade-4_X_sp.
AGCTCCAATAGCGTATATTAAAGTTGTTGCGGTTAAAAAGCTCGTAGTTGGATTTCTGTTGGGAACGACCGGTCCGCCCATTGGGTGTGTATCTGGCTTGTTCTCGGCATCTTCTTGGTGAACGTTGCTGCACTTGACTGTGTGGAGCGCTACCCAGGACTTTTACTTTGAGGAAATTAGAGTGTTTCAAGCAGGCATATGCCTTGAATACATTAGCATGGAATAATAAGATAGGACCTCGGTTCTATTTTGTTGGTTTCTAGAGCTGAGGTAATGATTAATAGGGATAGTTGGGGGCATTCGTATTTAACTGTCAGAGGTGAAATTCTTGGATTTGTTAAAGACGGACTACTGCGAAAGCATTTGCCAAGGATGTTTTCA	57	67	724	289	361	130	951	115	208	725	0	0	434	0	674	848	95	160	861	405	128	807	353	708	46	215	202	169	523	754	444	887	403	946	135	329	12	216	725	94	657	726	128	460	759	455	1109	93	308	40	416	57	157	84	324	96	265	271	126	931	99	612	992	826	772	530	354	758	853	283	1364	374	198	485	90	299	640	865	801	444	142	171	478	275	2046	456	1587	409	194	1056	Eukaryota	Alveolata	Dinoflagellata	Dinophyceae	Gymnodiniales	Gymnodiniaceae	Gyrodinium	Gyrodinium_dominans
AGCTCCAATAGCGTATATTAAAGTTGTTGCAGTTAAAAAGCTCGTAGTTGGATTTCGGAGTGGGCCAGTTGGTCCGCCGTAAGGTGTGTTACTGACTGGTCTGCTCTTCTTCGCAAAGACTGCGTGTGCTCTTTGTTGAGTGTGCGTAGGATTTACGACGTTTACTTTGAAAAAATTAGAGTGTTCAAAGCAGGCTATTGCTTGAATACATGAGCATGGAATAATGGAATAGGACTTTGGTCCCATTTTGTTGGTTTCTAGGACCGAAGTAATGATTAAGAGGGACAATTGGGGGCATCCGTATTTCGTTGTCAGAGGTGAAATTCTTGGATTTACGAAAGACGAACAACTGCGAAAGCACTTGCCAAGAGTGTTTTCA	0	0	88	0	469	0	0	94	0	1305	0	0	0	0	0	0	20	0	0	0	0	0	0	2546	0	0	210	228	418	273	151	0	104	815	77	0	60	0	0	0	0	0	0	276	30	0	1436	0	1273	229	315	0	1441	0	0	35	0	0	101	0	621	0	0	0	0	314	0	12729	0	0	0	0	0	0	0	0	0	0	624	0	0	465	73	0	10561	0	739	0	0	0	Eukaryota	Opisthokonta	Metazoa	Cnidaria	Cnidaria_X	Hydrozoa	Sulculeolaria	Sulculeolaria_quadrivalvis
AGCTCCAATAGCGTATATTTAAGTTGTTGCAGTTAAAAAGCTCGTAGTTGGATTTCGGGTGTGAACGACCGGTCCGTCTTTGATGTGTACTGGTTGGTTGCGCCTTATTGTCGAGGACGTGGTTCTGGCTTTCATTAGCTGGGACACGGAGTCGGCAGCGTTACTTTGAGAAAATTAGAGTGTTCAAAGCAGGCTATCGCTCTGAATACTACAGCATGGAATAACACGATAGGACTCCGAGCCTATTCTGTTGGTCTTCGGGACCGGAGTAATGATTAAGAGGGACAGTTGGGGGCATTCGTATTCCGATGTCAGAGGTGAAATTCTTGGATTATCGGAAGACGAACATCTGCGAAAGCATTTGCCAAGGATGTTTTCA	0	2017	806	260	322	276	1921	94	78	375	0	44	107	0	66	463	219	0	0	0	0	30	94	81	0	2103	1064	748	893	1530	1764	1699	293	358	769	757	559	293	361	235	326	686	207	1369	1108	1047	236	1325	0	167	83	188	77	275	0	0	0	155	54	299	255	0	579	534	837	743	364	437	934	0	163	236	160	222	0	54	84	339	769	0	71	117	212	0	54	0	0	0	145	0	Eukaryota	Archaeplastida	Chlorophyta	Chloropicophyceae	Chloropicales	Chloropicaceae	Chloropicon	Chloropicon_sieburthii
AGCTCCAATAGCGTATATTAAAGTTGTTGCGGTTAAAAAGCTCGTAGTTGGATTTCTGCCGAGGATGACCGGTCCGCCCTCTGGGTGAGTATCTGGCTCAGCCTTGGCATCTTCCTGAAGAACGTAGCTGCACTTGACTGTGTGGTGCGGTATTTAGGACATTTACTTTGAGGAAATTAGAGTGTTTCAAGCAAGCGCACGCCTTGAATACATTAGCATGGAATAATAAGATAGGACCTCGGTTCTATTTTGTTGGTTTCTAGAGCTGAGGTAATGATTGATAGGGATAGTTGGGGGCATTCGTATTTAACTGTCAGAGGTGAAATTCTTGGATTTGTTAAAGACGGACTACTGCGAAAGCATTTGCCAAGGATGTTTTCA	1079	8244	149	0	345	47	0	0	0	0	0	0	0	0	0	0	0	0	0	0	0	0	0	0	0	65	0	0	257	0	28	72	0	54	0	0	124	0	0	0	0	0	711	2449	38	0	16189	757	0	0	0	0	0	0	0	76	0	0	0	0	0	0	672	154	0	0	260	398	0	344	946	0	0	0	0	0	1092	60	0	0	0	0	0	0	0	0	0	0	0	0	Eukaryota	Alveolata	Dinoflagellata	Dinophyceae	Suessiales	Suessiaceae	Pelagodinium	NA
AGCTCCAATAGCGTATATTAAAGTTGTTGCAGTTAAAAAGCTCGTAGTTGGATTTCTGGCAGGAGCGACCGGTCACACACTCTGTGTGTGAACTTGCGTTGTCTCTGGCCATCCTTGGGAAGATCCTGTTTGGCATTAAGTTGTCGGGCAGGGGATACCCATCGTTTACTGTGAAAAAATTAGAGTGTTTAAAGCAGGCTTATGCCGTTGAATATATTAGCATGGAATAATAAGATAGGACTTCGGAACTATTTTGTTGGTTTGCGTTACGAAGTAATGATTAATAGGGACAGTTGGGGGTATTCGTATTTCGTTGTCAGAGGTGAAATTCTTGGATTTCCGAAAGACGAACTACTGCGAAAGCATTTACCAAGGATGTTTTCA	103	1580	698	1521	1432	32	276	15	783	2111	0	31	98	0	9	1498	42	0	0	0	63	24	25	0	42	290	358	237	1895	942	0	40	206	521	1034	260	578	146	0	65	125	666	315	164	178	744	76	145	0	16	0	60	54	62	125	0	0	83	33	67	237	36	145	238	451	486	660	2498	462	87	1406	596	834	518	71	80	53	687	487	103	722	1973	1468	0	46	0	0	46	158	0	Eukaryota	Stramenopiles	Ochrophyta	Bacillariophyta	Bacillariophyta_X	Polar-centric-Mediophyceae	Minidiscus	Minidiscus_trioculatus
AGCTCCAATAGCGTATATTAAAGTTGTTGTGGTTAAAAAGCTCGTAGTTGGATCTCAACGGCCTTGGAGCGGTTATCATGCTTGATAGACTGCTCTGTAGGCCGTGCTTTTGCTGGAGGTTTAGGGGTGCTCTTAATCGAGTGTCTCTGGATGCCAGCAGGTTTACTTTGAAAAAATTAGAGTGCTCAAAGCAGGCTGTTACGCCTGAATATTCGTGCATGGAATAATAGAATAGGATGTCGATCCTATTTTGTTGGTTTTCGGGACTCGACATAATGATTAATAGGGACAGTCGGGGGCATTTGTATTCAAACGACAGAGGTGAAATTCTTGGACCGTTTGAAGACAAACTACTGCGAAAGCATTTGCCAAGAATGTTTTCA	0	0	358	0	0	0	0	899	3	14	0	0	0	0	0	0	0	826	50	0	0	6	0	29	0	0	55	43	52	17	0	0	47	227	22	2202	0	14	33	0	21	0	56	0	1090	234	0	0	39	0	0	0	9	0	634	401	1470	7	40	0	42	1966	0	22	98	106	0	16	79	0	0	0	435	14	0	153	0	0	209	264	16108	352	103	0	763	0	138	4150	111	0	Eukaryota	Opisthokonta	Metazoa	Arthropoda	Crustacea	Maxillopoda	Paracalanus	Paracalanus_sp.
AGCTCCAATAGCGTATATTTAAGTTGTTGCAGTTAAAAAGCTCGTAGTTGGATTTCGGGCGTGGAAGTTCGGTCCGCCGTTTCGGTGTGCACTGTTGTTCTGCGTCTTTCTGCCGGGGACGCGCTTCTGGCCTTAATTGGCTGGGACGTGGATTCGGCGTGGTTACTTTGAAAAAATTAGAGTGTTCAAAGCAAGCTAAAGCTCTGAATACATTAGCATGGAATAACGCGAGAGGACTCGGTCCTTATTTTGTTGGTCTTCAAGGATGGAGTAATGATTAAGAGGGACGGTTGGGGGCATTCGTATTTCATTGTCAGAGGTGAAATTCTTGGATTTATGAAAGACGAACTACTGCGAAAGCTTCTGCCAAAGACGTTTTCA	5	0	0	0	0	0	0	0	0	0	0	28	1778	680	444	73	119	313	291	257	48	140	161	0	36	176	842	1220	475	136	0	0	0	0	0	0	3193	2339	942	4378	1316	7186	0	33	0	0	0	0	152	49	730	2374	1068	1177	183	23	44	88	28	878	165	0	22	0	0	0	0	0	0	0	0	0	0	0	0	0	10	0	0	0	0	0	0	0	0	0	17	0	0	0	Eukaryota	Archaeplastida	Chlorophyta	Prasino-Clade-V	Pseudoscourfieldiales	Pycnococcaceae	Pycnococcaceae-clade1	Pycnococcaceae-clade1-sp.
AGCTCCAAAAGTGTATATTTAAGTTGCTGCGGTTAAAAAGCTCGTAGTCGGATGTCGGGCGCGGTCGATCGGTCCGTCGCGAGACGTGTCACTGGTCGGCCGGCCAATGCAGCCTGTGTCCCGGCGGTGCTCTTGATTGAGTGCCGCCGGTGGGCCAGGCCGGTTACTTTGAAAAAATTAGAGTGTTCAAAGCAGGCCCTGGGAGCCTGAATATCGGTGCACGGAATAACGAAAGAGGACCTCGGTCTTGCTTTTGTTGGTTTTTGAAGGCGCGAGGTAATGATCGAGAGAGACGGACGGGGGCATCCGTACTGTGCCGTCAGAGGTGAAATTCTTGGACCGGCGCAAGACGAACTACTGCGAAAGCATTTGCCAAGAATGTTTTCC	0	0	27	0	0	7	0	0	0	60	0	0	0	0	0	6	0	13	0	3	0	0	44	38	0	0	0	104	0	12	748	1405	28	468	0	73	63	0	0	14	0	0	21	87	0	0	0	0	669	157	840	24	18	20	38	15	49	29	0	33	0	1446	0	616	512	19	0	27	255	311	393	37	0	0	0	24	843	724	338	31	0	56	43	62	613	20196	519	11	24	76	Eukaryota	Opisthokonta	Metazoa	Urochordata	Urochordata_X	Ascidiacea	Doliolum	Doliolum_denticulatum
AGCTCCAATAGCGTATATTAAAGTTGTTGCGGTTAAAAAGCTCGTAGTTGGATTTCTGGACAGGACGACCGGTCTACCCACTGGGTGAGCACATGGTTCGGCTTGGCCATTTTCTTGGAGAACGCTTCTGCGCTTCGTTGTGTGGGGTGGTATCCAAGACTTTTACTTTGAGGAAATTAGAGTGTTTCAAGCAGGCGCACGCCCTGAACACATTAGCATGGAATAATGAGATAGGACCTTGGCTCTATTTTGTTGGTTTCTAGAGCTGAGGTAATGATTAATAGGGATAGTCGGGGGCATTCGTATTTAACTGTCAGAGGTGAAATTCTTGGATTTGTTAAAGACGGACTACTGCGAAAGCATTTGCCAAGGATGTTTTCA	0	130	0	0	0	1277	182	0	0	0	86	56	0	0	0	0	0	36	130	0	64	14	42	0	0	0	0	0	0	0	385	119	34	46	0	0	0	65	0	0	0	0	0	0	0	0	0	0	102	0	0	244	164	49	0	61	332	91	0	0	43	0	10424	1888	0	0	0	0	0	951	11221	0	0	100	0	0	784	40	73	0	0	0	0	2743	190	34	0	0	0	0	Eukaryota	Alveolata	Dinoflagellata	Dinophyceae	Dinophyceae_X	Dinophyceae_XX	Dinophyceae_XXX	Dinophyceae_XXX_sp.
AGCTCCAATAGCGTATATTAAAGTTGCTGCAGTTAAAAAGCTCGTAGTTGCATTTCCGAGGCAAGGGATTAGTCCGACCTTTGGTGGGTATTTAATCCTCTTGCCTCGTCCTTGAGTGGTGCTTCTTGGTATTAAGTTATCGAGGAGATAGCCGCTCATCGTTTACTGTGAGAAAATTAGAGTGTTCAAAGCAGGCTTATGCCGTTGAATATATTAGCATGGAATAATAAGATAGGACCTCGGTACTATTTTGTTGGTTTGAGAACCAAGGTAATGATGAATAGGGACAGTTGGGGGTATTCGTATTCAGTTGTCAGAGGTGAAATTCTTAGATTTACGGAAGACGAACTACTGCGAAAGCATTTACCAAGGATGTTTTCA	0	19	57	31	0	20	45	0	8	0	0	0	0	0	0	22	0	0	0	0	113	0	5	23	14	48	32	76	16	131	0	40	72	161	0	11	318	30	0	11	0	0	156	49	706	878	110	52	149	0	0	16	31	0	95	0	0	14	0	15	25	109	1297	912	230	781	802	2567	317	3170	33	156	557	2632	61	166	0	85	487	2870	500	100	785	18	1009	0	817	64	2850	2591	Eukaryota	Stramenopiles	Ochrophyta	Bacillariophyta	Bacillariophyta_X	Polar-centric-Mediophyceae	Chaetoceros	Chaetoceros_tenuissimus
AGCTCCAATAGCGTATATTAAAGTTGTTGTGGTTAAAAAGCTCGTAGTTGGATCTCAACAGCCTTGAAGCGGTTAACTTTGTAGTTTTACTGCTTTATAGGCTGTGCTTTTGCTGGAGGTTTAGGGGTGCTCTTGATCGAGTGTCTCTGGATGCCAGCAGGTTTACTTTGAAAAAATTAGAGTGCTCAAAGCAGGCTAAAATGCCTGAATATTCGTGCATGGAATAATAGAATAGGATGTCGATCCTATTTTGTTGGTTTTCGGGACTCGACATAATGATAAATAGGGACAGTCGGGGGCATTTGTATTCAAACGACAGAGGTGAAATTCTTGGACCGTTTGAAGACAAACTACTGCGAAAGCATTTGCCAAGAATGTTTTCA	205	42	3160	401	0	12	17	2046	0	0	0	0	0	0	0	0	0	0	0	0	0	0	0	0	0	0	94	0	0	0	0	0	0	269	1720	0	127	43	0	184	0	0	0	0	3109	953	164	42	0	58	0	0	0	0	0	0	0	0	0	0	0	0	81	0	109	196	41	73	111	356	852	0	4651	0	0	0	17	159	1002	2308	0	2056	144	0	2266	0	372	649	0	0	Eukaryota	Opisthokonta	Metazoa	Arthropoda	Crustacea	Maxillopoda	Paracalanus	Paracalanus_parvus
AGCTCCAATAGCGTATATTAAAGTTGTTGCGGTTAAAAAGCTCGTAGTTGGATTTCTGCTGAGGATGACCGGTCCGCCCTGTGGGTGTGCATCTGGCTCAGCCTTGGCATCTTCCTGAAGAACGTAGCTGCACTTGACTGTGTGGTGCGGTATTTAGGACATTTACTTTGAGGAAATTAGAGTGTTTCAAGCAAGCGCACGCTTTGAATACATTAGCATGGAATAATAAGATAGGACCTTGGTTCTATTTTGTTGGTTTCTAGAGCTGAGGTAATGATTGATAGGGATAGTTGGGGGCATTCGTATTTAACTGTCAGAGGTGAAATTCTTGGATTTGTTAAAGACGGACTACTGCGAAAGCATTTGCCAAGGATGTTTTCA	166	352	253	0	459	0	1301	102	78	757	160	0	0	0	0	194	161	0	0	0	0	144	37	117	0	48	0	0	922	0	0	82	0	164	900	128	0	0	0	0	0	0	89	0	86	70	92	0	0	0	0	0	0	0	0	0	0	76	0	114	157	0	713	202	984	1163	483	451	632	1297	8132	74	77	170	64	0	1140	167	0	0	96	0	75	3298	0	0	66	53	99	0	Eukaryota	Alveolata	Dinoflagellata	Dinophyceae	Dinophyceae_X	Tovelliaceae	Woloszynskia	Woloszynskia_sp.
AGCTCCAATAGCGTATATTAAAGTTGTTGCGGTTAAAAAGCTCGTAGTTGGATTTCTGCTGAGGACGACCGGTCCGCCCTCTGGGTGAGCATCTGGCTCGGCCTTGGCATCTTCTTGGGGAACGTAGCTGCACTTGACTGTGTGGTGCGGTATCCAGGACTTTTACTTTGAGGAAATTAGAGTGTTTCAAGCAGGCGCACGCCTTGAATACATTAGCATGGAATAATAAGATAGGACCTCGGTTCTATTTTGTTGGTTTCTAGAGCTGAGGTAATGATTAATAGGGATAGTTGGGGGCATTCGTATTTAACTGTCAGAGGTGAAATTCTTGGATTTGTTAAAGACGGACTACTGCGAAAGCATTTGCCAAGGATGTTTTCA	0	0	107	0	0	0	161	73	56	74	64	95	0	0	33	349	55	572	252	138	214	1430	590	575	0	68	98	94	187	0	0	66	112	243	142	0	0	0	62	56	0	26	0	96	67	213	236	108	121	0	166	41	121	268	631	0	92	283	137	210	125	740	300	110	1232	336	415	1126	1834	0	178	314	202	709	440	655	326	133	610	279	247	122	94	0	0	567	1834	469	2144	1621	Eukaryota	Alveolata	Dinoflagellata	Dinophyceae	Gymnodiniales	Gymnodiniaceae	Lepidodinium	Lepidodinium_chlorophorum
AGCTCCAATAGCGTATATTAAAGCTGTTGCGGTTAAAAAGCTCGTAGTTGGACTTCTGCTGAGGACGACTGGTCTGCCCTCTGGGTGAGTATCTGGTTCGGCCGAAGCATCTTCTTGGAGGTTGCAAGCGCACTTCACTGTGTGGTGCAACCGACTGGAATTTTACTTTGAGGAAATTAGAGTGTTCAAGGGAGGCGTACGCCTCGCATAGGTTAGCATGGAATAATGCTGTAAGACCATGGTATTGCTGTGTTGGTTTCTATCACCTAAGGTAATGATAAACAGGGATAGTTGGGGGCATTCGTATTTAACTGTCAGAGGTGAAATTCTTGGATTTGTTAAAGACGAACGACTGCGAAAGCATTTGCCAAGGATGTTTTCA	0	0	0	0	0	0	0	0	0	0	0	0	0	0	0	95	0	0	0	0	0	0	0	79	17	0	46	0	0	0	0	0	408	852	0	0	0	0	0	0	12	0	43	32	3278	1773	41	0	0	0	0	0	0	218	498	0	0	24	0	0	0	511	0	392	4484	764	94	152	1066	0	0	540	1441	539	1564	253	0	0	0	18	670	0	0	0	0	21	0	0	3035	1887	Eukaryota	Alveolata	Dinoflagellata	Dinophyceae	NA	NA	NA	NA
AGCTCCAATAGCGTATATTAAAGTTGTTGCGGTTAAAAAGCTCGTAGTTGGATTTCTGCAGGGGACGACCGGTCCGCCCTCTGGGTGAGTATCTGGCTTGGCCTTTGCATCTTCTTGGAGAACGTAGCTGCACTTGACTGTGTGGTGCGGTATCCTTGACTTTTACTTTGAGGAAATTAGAGTGTTTCAAGCAGGCACACGCCTTGAATACATTAGCATGGAATAATAAGATAGGACCTTGGTTCTATTTTGTTGGTTTCTAGAGCTGAGGTAATGATTAATAGGGATAGTTGGGGGCATTCGTATTTAACTGTCAGAGGTGAAATTCTTGGATTTGTTAAAGACGGACTACTGCGAAAGCATTTGCCAAGGATGTTTTCA	0	0	0	0	577	0	106	13	127	428	0	0	294	0	0	413	17	1107	411	113	0	396	23	119	0	26	83	121	432	961	0	1284	997	1016	153	554	0	25	0	0	226	239	0	115	575	363	81	443	2637	184	172	0	40	38	666	1557	401	752	0	0	25	1552	297	372	26	563	62	394	129	0	542	90	41	273	0	135	333	0	343	15	39	103	0	0	0	0	38	27	742	39	Eukaryota	Alveolata	Dinoflagellata	Dinophyceae	NA	NA	NA	NA
AGCTCCAATAGCGTATATTAAAGTTGTTGCGGTTAAAAAGCTCGTAGTTGGATTTCTGTTGAGGACGACTGGTCCGCCCTCTGGGTGAGTATCTGGCTCGGCCTCGGCATCTTCTTGGAGAGCGTTGCTGCACTTCACTGTGTGGCTCGGTATCCAGGACTTTTACTTTGAGGAAATTAGAGTGTTTCAAGCAGGCGCACGCCTTGAATACATTAGCATGGAATAATATGATAGGACCTTGGTTCTATTTTGTTGGTTTCTAGAGCTGAGGTAATGATTAATAGGGATAGTTGGGGGCATTCGTATTTAACTGTCAGAGGTGAAATTCTTGGATTTGTTAAAGACGGACTACTGCGAAAGCATTTGCCAAGGATGTTTTCA	0	569	361	0	2376	0	0	41	0	0	0	0	0	0	0	0	0	0	0	0	0	0	0	0	0	0	276	120	228	869	0	130	0	561	0	0	0	0	0	25	2777	1716	0	247	1278	612	781	83	0	450	300	4250	723	0	0	0	0	0	0	0	67	0	0	0	516	22	161	41	0	0	63	1856	0	259	124	0	0	11	0	0	0	0	0	2217	283	0	0	0	0	0	Eukaryota	Alveolata	Dinoflagellata	Dinophyceae	Dinophysiales	Amphisoleniaceae	Amphisoleniaceae_X	Amphisoleniaceae_X_sp.
AGCTCCAATAGCGTATATTAAAGTTGTTGCGGTTAAAAAGCTCGTAGTTGGATTTCTGCTGAGGACGACCGGTCCGCCCTCTGGGTGAGTATTTGGCTTTGCCTCGGCATCCTCTTGGAGAACGTAACTGCACTTGACTGTGTGGTACGGTATCCAGGACTTTTACTTTGAGGAAATTAGAGTGTTTCAAGCAGGCACACGCCTTGAATACATTAGCATGGAATAATAAGATAGGACCTTGGTTCTATTTTGTTGGTTTCTAGAGCTGAGGTAATGATTAATAGGGATAGTTGGGGGCATTCGTATTTAACTGTCAGAGGTGAAATTCTTGGATTTGTTAAAGACGGACTACTGCGAAAGCATTTGCCAAGGATGTTTTCA	0	61	12	23	109	0	89	69	53	69	26	0	61	0	45	235	108	53	101	24	207	52	98	167	0	0	46	0	132	386	0	138	295	161	59	194	274	0	1187	718	707	699	0	49	59	193	0	339	3953	1922	1258	309	170	1072	1328	0	43	52	0	307	55	505	172	59	583	117	35	48	522	116	1100	365	99	432	32	94	1141	157	53	18	30	0	48	166	66	31	89	22	89	136	Eukaryota	Alveolata	Dinoflagellata	Dinophyceae	Dinophyceae_X	Dinophyceae_XX	Dinophyceae_XXX	Dinophyceae_XXX_sp.
AGCTCCAATAGCGTATATTTAAGTTGTTGCAGTTAAAAAGCTCGTAGTTGGATTTCGGGTGTGAACGGCCGGTCCGTCTTTGATGTGTACTGGTTGGTTGCGCCTTATTGTCGAGGACATGTTCTGGCTTTCATTAGCTGGACATGGAGTCGGCAGCGTTACTTTGAGAAAATTAGAGTGTTCAAAGCAGGCTATCGCTCTGAATACTACAGCATGGAATAACACGATAGGACTCCGAGCCTATTCTGTTGGTCTTCGGGACCGGAGTAATGATTAAGAGGGACAGTTGGGGGCATTCGTATTCCGATGTCAGAGGTGAAATTCTTGGATTATCGGAAGACGAACATCTGCGAAAGCATTTGCCAAGGATGTTTTCA	0	1534	355	249	263	163	957	0	63	167	0	30	44	0	31	228	104	0	0	19	17	17	24	27	0	5548	3902	1131	819	1250	200	160	78	125	167	172	475	278	282	102	72	470	161	890	393	269	69	463	0	55	24	63	24	111	0	25	63	209	27	197	159	0	202	143	107	183	96	108	132	0	43	28	31	36	0	0	0	44	51	0	16	37	52	0	26	0	0	0	0	0	Eukaryota	Archaeplastida	Chlorophyta	Chloropicophyceae	Chloropicales	Chloropicaceae	Chloropicon	Chloropicon_laureae
AGCTCCAATAGCGTATATTAAAGTTGTTGCAGTTAAAAAGCTCGTAGTTGGATTTCTGGCAGGAGCGACCGGTCACACACTCTGTGTGTGAACTTGTGTTGTCTCTGGCCATCCTTGGGGAGATCCTGTTTGGCATTAAGTTGTCGGGCAGGGGACATCCATCGTTTACTGTGAAAAAATTAGAGTGTTTAAAGCAGGCTTATGCCGTTGAATATATTAGCATGGAATAATAAGATAGGACTTCGGAACTATTTTGTTGGTTTGCGTTACGAAGTAATGATTAATAGGGACAGTTGGGGGTATTCGTATTTCGTTGTCAGAGGTGAAATTCTTGGATTTCCGAAAGACGAACTACTGCGAAAGCATTTACCAAGGATGTTTTCA	0	0	52	83	127	26	134	0	41	0	196	20	0	0	0	51	0	0	0	0	0	0	0	0	0	22	0	0	0	0	0	0	27	43	96	22	20	0	0	24	0	0	0	0	43	48	0	0	0	0	0	0	0	0	0	0	0	28	0	0	24	51	938	610	229	145	348	1697	132	4615	4488	929	97	454	50	0	421	389	267	139	143	319	262	4869	272	0	0	0	202	0	Eukaryota	Stramenopiles	Ochrophyta	Bacillariophyta	Bacillariophyta_X	Polar-centric-Mediophyceae	Thalassiosira	NA
AGCTCCAATAGCGTATATTAAAGTTGTTGCGGTTAAAAAGCTCGTAGTTGGATTTCTGCTGAGGATGACCGGTCCGCCCTCCGGGTGAGTATCTGGCTCAGCCTTGGCATCTTCCTGAAGAACGTAACTGCACTTGACTGTGTGGTGCGGTATTTAGGACATTTACTTTGAGGAAATTAGAGTGTTTCAAGCAAGCGCACGCCTTGAATACATTAGCATGGAATAATAAGATAGGACCTCGGTTCTATTTTGTTGGTTTCTAGAGCTGAGGTAATGATTGATAGGGATAGTTGGGGGCATTCGTATTTAACTGTCAGAGGTGAAATTCTTGGATTTGTTAAAGACGGACTACTGCGAAAGCATTTGCCAAGGATGTTTTCA	197	560	0	0	176	0	283	0	0	101	99	123	127	132	227	299	451	145	61	139	161	451	281	771	0	0	0	59	299	60	0	81	101	203	1200	126	0	0	297	168	0	105	99	0	170	119	370	107	398	52	247	264	456	2019	638	0	144	68	59	314	99	334	420	56	213	637	250	522	1321	180	158	27	84	24	126	42	342	862	142	0	81	62	67	3078	0	306	319	136	250	0	Eukaryota	Alveolata	Dinoflagellata	Dinophyceae	Suessiales	Suessiaceae	Pelagodinium	Pelagodinium_beii
AGCTCCAATAGCGTATATTAAAGTTGTTGCGGTTAAAAAGCTCGTAGTTGGATTTCTGCTGAGGACGACCGGTCCGCCCTCTGGGTGAGCATCTGGCTCGGCCTTGGCATCTTCTTGGTGAACGTAGCTGCACTTGACTGTGTGGTGCGGTACCCAGGACTTTTACTTTGAGGAAATTAGAGTGTTTCAAGCAGGCATACGCCTTGAATACATTAGCATGGAATAATAAGATAGGACCTCGGTTCTATTTTGTTGGTTTCTAGAGCTGAGGTAATGATTAATAGGGATAGTTGGGGGCATTCGTATTTAACTGTCAGAGGTGAAATTCTTGGATTTGTTAAAGACGGACTACTGCGAAAGCATTTGCCAAGGATGTTTTCA	0	0	0	0	139	0	1029	20	0	0	0	0	0	0	0	0	63	0	473	0	0	0	0	0	40	0	44	83	264	43	186	223	49	92	0	9	430	453	0	52	0	0	637	3286	21	240	0	0	0	0	0	0	0	0	0	0	0	10	0	0	0	24	646	643	1678	19	0	16	33	0	5668	6	15	13	50	7	3241	771	153	0	0	0	1635	0	504	0	0	0	0	0	Eukaryota	Alveolata	Dinoflagellata	Dinophyceae	Gymnodiniales	Gymnodiniaceae	Gyrodinium	Gyrodinium_rubrum
AGCTCCAATAGCGTATACTAAAGTTGTTGCGGTTAAAAAGCTCGTAGTTGGATCTTGGAGTGTGAGTGAATGGTCGATCGAAAGATTGTACTGTTCGGCACACTCTTCTCTTCGGTTGCGTGTGTAGTGCCCTTAACTGAGTGCTGCACTCGACCGGAATTTTTACCTTGAAAAAATTAGAGTGTTCAAAGCAGACCTGATTATGTCTGAATATTCGTGCATGGAATAATAAAATAAGAACTTGGTTCTATTTTATTGGTTTTCGGAACTCGAGTTAATGATTAAGAGGGACAGACGGGGGCATCCGTACTCTGCCGTTAGAGGTGAAATTCTTGGATCGGCGGAAGACGCGCAACTGCGAAAGCATTTGCCAAGAATGTTTTCT	0	64	887	0	0	158	0	124	129	921	0	0	0	0	59	0	0	21	0	0	589	330	29	1245	0	0	0	0	0	79	0	0	345	1102	386	167	50	0	0	69	0	124	260	0	353	211	251	0	0	0	18	32	0	135	74	0	0	0	60	73	14	305	25	122	0	144	0	2034	390	4744	751	0	74	0	186	148	155	551	389	0	290	76	2551	79	0	0	174	71	0	1237	Eukaryota	Opisthokonta	Metazoa	Urochordata	Urochordata_X	Appendicularia	Oikopleura	Oikopleura_dioica
AGCTCCAATAGCGTATATTAAAGTTGTTGCAGTTAAAAAGCTCGTAGTTGGATTTCTGGTGAGATGGATTATGTCTAGGTCGAAAGATCTTGTTCATGGTTCGTTTTGCCCTTCTTGTCAGGAACCCGCTGAGATTCGCGTCTTGTCGGTGGAATGGCATCGTTTACTGTGAAAAAATTAGAGTGTTCAAAGCAGGCATCGCCGTTGAATACATTAGCATGGAATAATAAGATAAGACTTTGGTGGTCTATTTTGTTGGTTTGCACGCCAAGGTAATGATTAATAGGGATAGTTGGGGGTATTCGTATTCTATTGCTAGAGGTGAAATTCTTAAATTTATGGAAGACGAACTACTGCGAAAGCATTTACCAAGGATGTTTTCA	0	0	0	0	0	0	0	0	0	0	45	328	158	2602	699	137	239	180	593	0	0	0	0	0	0	1344	0	0	260	240	0	0	0	0	0	0	0	0	1647	0	0	0	0	0	0	108	0	0	197	8481	199	456	2141	84	0	0	0	2717	0	0	0	0	0	0	0	0	0	0	0	0	0	0	0	0	0	0	0	0	0	0	0	0	0	0	0	0	0	0	0	0	Eukaryota	Stramenopiles	Ochrophyta	MOCH-5	MOCH-5_X	MOCH-5_XX	MOCH-5_XXX	MOCH-5_XXX_sp.
AGCTCCAATAGCGTATATTTAAGTTGTTGCGGTTAAAAAGCTCGTAGTTGGATTTCGGGCGTGGAGGTTCGGTCCGCCGTTTCGGTGTGCACTGTCTTTCTGCGTCTTTCTGTCGGGGACGCGCTTCTGGCCTTAATTGGCTGGGACGTGGATTCGACGAGGTTACTTTGAAAAAATTAGAGTGTTCAAAGCAAGCTAAAGCTCTGAATACATTAGCATGGAATAACGCGAGAGGACTCGGTCCTTATTTTGTTGGTCTTCAAGGATGGAGTAATGATTAAGAGGGACAGTTGGGGGCATTCGTATTTCATTGCTAGAGGTGAAATTCTTGGATTTATGAAAGACGAACTTCTGCGAAAGCATTTGCCAAGGATGTTTTCA	42	2930	610	535	2180	85	1610	20	283	1072	0	12	31	0	21	245	43	0	16	0	9	21	0	0	0	320	629	474	591	141	22	186	51	125	293	78	221	265	18	59	97	552	106	303	212	184	83	1908	53	16	0	0	12	0	29	39	40	0	0	97	58	31	2011	391	61	177	164	292	65	267	980	23	0	19	0	0	807	72	89	0	0	26	50	44	15	0	0	0	37	0	Eukaryota	Archaeplastida	Chlorophyta	Prasino-Clade-V	Pseudoscourfieldiales	Pycnococcaceae	Pycnococcaceae_X	Pycnococcaceae_X_sp.
AGCTCCAATAGCGTATATTAAAGTTGTTGCGGTTAAAAAGCTCGTAGTTGGATTTCTGCCGAGGACGACCAGTCCGCCCACTGGGTGAGCATCTGGCTCAGCCTCAGCATCTTCTTGGAGAACGTATCTGCACTTCATTGTGTGGTGCGGTAACCAGGACTTTTACTTTGAGGAAATTAGAGTGTTTCAAGCAGGCGTGCGCCTTGAATACATTAGCATGGAATAATAAGATAGGACCTTAGTTCTATTTTGTTGGTTTCTAGAGCTGGGGTAAAGATTAATAGGGATAGTTGGGGGCATTCGTATTTAACTGTCAGAGGTGAAATTCTTGGATTTGTTAAAGACGGACTACTGCGAAAGCATTTGCCAAGGATGTTTTCA	0	0	0	92	0	0	42	47	81	97	0	0	0	0	0	24	0	0	0	0	0	44	35	174	0	133	0	0	195	0	0	0	0	299	306	55	0	0	48	0	0	0	268	0	154	83	94	30	0	0	0	0	0	0	117	0	0	0	0	0	0	0	294	0	581	2692	867	4586	1202	0	4123	373	196	978	514	782	159	0	0	0	522	319	412	823	0	0	0	0	0	0	Eukaryota	Alveolata	Dinoflagellata	Dinophyceae	NA	NA	NA	NA
AGCTCCAATAGCGTATATTTAAGTTGTTGCAGTTAAAAAGCTCGTAGTTGGATTTCGGGCCCAGGTGACCGGTCCGCCGTTTCGGTGTGCACTGGTTAGCTCGGTCTTTCTGCCGGGGACACGCTCCGTCTTAATTGCCGGACGTGGAGTCGGCGATGTTACTTTGAAAAAATTAGAGTGTTCAAAGCAGGCTTACGCTCTGAATACTATAGCATGGAATAACACGATAGGACTCCGAGCCTATTTTGTTGGTCTTCGGGACCGGAGTAATGATTAAGAGGGACAGTTGGGGGCATTCGTATTACGGTGTCAGAGGTGAAATTCTTGGATTTCCGTAAGACGAACTTCTGCGAAAGCATTTGCCAAGGATGTTTTCA	0	1868	2280	755	280	321	492	118	113	507	0	356	33	0	23	150	30	0	0	0	30	9	11	0	0	1000	1537	165	420	382	140	1045	251	278	360	129	1331	567	280	44	58	351	236	249	810	784	81	930	26	43	19	131	19	17	75	0	0	306	26	290	107	32	45	0	109	105	109	206	475	17	62	125	108	101	0	0	0	0	39	0	36	40	51	0	0	0	0	0	0	0	Eukaryota	Archaeplastida	Chlorophyta	Chloropicophyceae	Chloropicales	Chloropicaceae	Chloroparvula	Chloroparvula_pacifica
AGCTCCAATAGCGTATATTAATGTTGTTGCAGTTAAAAAGCTCGTAGTTGGATTTCTGGTGGGAGCGGCCGGTCCGCCGCAAGGTGTGTACTTGGTTGTCTCCTGTCATCCTTGTGGGAACTGCTCTGGCATTAAGTTGTCGGGGTTAGGGAACACATCGTTTACTGTGAAAAAATTAGAGTGTTTAAAGCAGGCTTATGCCGTTGAATACATTAGCATGGAATAATAAGATAGGACTTTGGCGTCTATTTTGTTGGTTTGCACACCAAGGTAATGATTAATAGGGATAGTTGGGGGTATTCGTATTTAATTGTCAGAGGTGAAATTCTTGGATTTATGAAAGACGAACTTCTGCGAAAGCATTTACCAAAGATGTTTTCA	91	131	275	21	327	449	88	40	0	0	0	0	0	0	0	0	0	0	0	0	0	0	0	0	0	0	0	14	64	0	0	0	242	162	0	15	20	0	0	0	0	0	58	272	27	182	0	0	0	0	0	0	0	0	0	0	0	0	0	0	0	0	2345	143	2424	311	410	436	0	211	222	135	819	392	0	0	0	86	76	269	283	25	25	9112	436	0	0	0	0	0	Eukaryota	Stramenopiles	Pseudofungi	MAST-1	MAST-1C	MAST-1C_X	MAST-1C_XX	MAST-1C_XX_sp.
AGCTCCAATAGCGTATATTAAAGTTGTTGCGGTTAAAAAGCTCGTAGTTGGATTTCTGCTGAGGACGACCGGTCCGCCCTCTGGGTGAGCATCTGGCTCGGCCTTGGCATCTTCTTGGTGAACGTAGCTGCACTTGACTGTGTGGTGCGGTACCCAGGACTTTTACTTTGAGGAAATTAGAGTGTTTCAAGCAGGCATACGCCTTGAATACATTAGCATGGAATAATAAGATAGGACCTTGGTTCTATTTTGTTGGTTTCTAGAGCTGAGGTAATGATTAATAGGGATAGTTGGGGGCATTCGTATTTAACTGTCAGAGGTGAAATTCTTGGATTTGTTAAAGACGGACTACTGCGAAAGCATTTGCCAAGGATGTTTTCA	0	0	0	0	147	0	31	98	0	0	0	0	0	0	0	0	2	0	23	0	0	0	0	0	28	0	168	153	164	1240	16	202	229	889	0	103	26	22	0	65	0	0	73	244	59	950	0	0	0	0	0	0	0	0	0	0	0	60	0	0	0	1033	25	30	2131	858	0	354	3681	0	61	268	328	1283	227	54	72	1101	3044	0	0	0	57	0	20	0	0	0	0	0	Eukaryota	Alveolata	Dinoflagellata	Dinophyceae	Gymnodiniales	Gymnodiniaceae	Gyrodinium	NA
AGCTCCAATAGCGTATATTAAAGTTGTTGCAGTTAAAAAGCTCGTAGTTGGATTTCTGGTGAGATGGATTATGTCTAGGTCGAAAGATCTTGTTCATGGTTCGTTTTGCCCTTCTTGTCAGGAACCCGCTGAGATTCGCGTCTTGTCGGTGGAATGGCATCGTTTACTGTGAAAAAATTAGAGTGTTCAAAGCAGGCATCGCCGTTGAATACATTAGCATGGAATAATAAGATAAGACTTTGGTGGTCTATTTTGTTGGTTTGCACGCCAAAGTAATGATTAATAGGGATAGTTGGGGGTATTCGTATTCTATTGCTAGAGGTGAAATTCTTAAATTTATGGAAGACGAACTACTGCGAAAGCATTTACCAAGGATGTTTTCA	0	0	97	0	135	0	0	24	0	97	27	74	52	530	196	115	115	98	97	64	60	66	49	403	0	1844	142	145	144	355	119	352	94	79	133	0	123	54	391	173	110	170	0	258	727	332	121	95	154	6059	241	470	1419	60	49	39	63	460	84	184	79	223	0	0	56	72	0	43	821	0	0	0	52	0	0	74	34	0	74	0	44	0	0	0	0	0	62	0	0	70	Eukaryota	Stramenopiles	Ochrophyta	MOCH-5	MOCH-5_X	MOCH-5_XX	MOCH-5_XXX	MOCH-5_XXX_sp.
AGCTCCAATAGCGTATATTTAAGTTGTTGCAGTTAAAAAGCTCGTAGTTGGATTTCGGTTAAGAGCGACCGGTCCGCCGTTTGGTGTGCACTGGTTGGTTTTAACTTCCTGTAGAGGACGTGCTCTGGGTTTAACGACCTGGACTCGGAGTCTACGTGGTTACTTTGAAAAAATTAGAGTGTTCAAAGCGGGCTTACGCTTGAATATTTCAGCATGGAATAACACTATAGGACTCCTGTCCTATTTCGTTGGTCTCGGGACGGGAGTAATGATTAAGAGGAACAGTTGGGGGCATTCGTATTTCATTGTCAGAGGTGAAATTCTTGGATTTATGAAAGACGAACTTCTGCGAAAGCATTTGCCAAGGATGTTTTCA	30	20	216	486	28	0	15	8	0	7	0	0	0	0	0	125	0	0	0	11	143	0	22	88	25	21	45	51	55	18	0	0	8	31	9	22	37	571	35	0	0	0	78	0	905	632	115	57	60	9	100	54	235	57	57	90	14	70	58	322	1093	349	0	0	157	521	175	155	134	1591	78	400	155	472	0	16	0	153	82	1343	190	152	703	29	1855	13	2069	105	128	140	Eukaryota	Archaeplastida	Chlorophyta	Mamiellophyceae	Mamiellales	Mamiellaceae	Micromonas	Micromonas_commoda_A1
AGCTCCAATAGCGTATATTAAAATTGTTGCGGTTAAAACGCTCGTAGTTGGATGTATGCAATTGAACTTCGGTCCTTCCAAGTGAAGATTACTCGAGGTTTCGCTTGCATTTGTCCAGGGAAGATGGATGTACTTCACTGTATGACCATGTAATCTGGACCTTTACTTTGAGGAAATAAGAGTGTTCCAAGCAGGCTTTCGCCGTGAATATGATAGCATGGAATAATAGCACAGGACTCTTGGTTCAATGCTGTTGGTTTGTTGAGCTAGAGTAATCCAAATAAGGATAGTTGGGGGTATTCGTATTTAACTGTCAGAGGTGAAATTCTTGGATTTTTTAAAGACGAACAATTGCGAAGGCATCTACCCAGGATGTTTTTG	0	0	0	0	0	0	0	0	0	0	1278	1183	616	36	51	461	285	298	2181	3801	297	3811	2302	0	0	0	21	0	0	0	0	0	0	0	0	0	52	0	0	0	0	225	0	0	0	0	0	0	0	0	0	0	0	0	0	0	0	0	0	0	0	0	0	0	0	0	0	0	0	0	0	0	0	0	0	0	0	0	0	0	0	0	0	0	0	0	0	0	0	0	Eukaryota	Alveolata	Dinoflagellata	Syndiniales	Dino-Group-I	Dino-Group-I-Clade-4	Dino-Group-I-Clade-4_X	Dino-Group-I-Clade-4_X_sp.
AGCTCCAATAGCGTATATTAAAGTTGTTGCGGTTAAAAAGCTCGTAGTTGGAGTTCTGCCAGGTGCCGCCTGTCCGCCCCAGTGGTGAGTACGTGGCGCGCATTTGGCCCTTTCAAGGGGAGCGTATCTGCACTTTACTGTGTGGTGCGGGATCCTTGACTTTTACTTTGAGGAAATAGGAGTGTTCCAAGCAGGCTCTCGTCGTGCACAGCTCAGCATGGAATAATAGCATTGGACCTCGATTCTAAGCTGTTGGTTGCCAGAAGCGAGGTAATGATGAAGAGGGATAGTTGGGGGCATTCGTATTTAACTGTCAGAGGTGAAATTCTTGGATTTGTTAAAGACGGACTACTGCGAAAGCATCTGCCATGGATGTTTTCA	0	0	302	109	165	0	63	0	0	0	0	0	0	0	0	0	0	0	0	0	0	0	0	0	0	0	0	0	0	109	0	0	0	232	100	113	86	222	142	0	0	79	0	91	736	2900	0	0	0	0	0	318	0	167	166	0	0	0	0	0	0	163	0	0	976	611	0	182	726	0	0	721	1480	1311	127	0	0	227	884	120	1035	238	1648	0	140	0	0	0	190	0	Eukaryota	Alveolata	Dinoflagellata	Syndiniales	Dino-Group-I	Dino-Group-I-Clade-1	Dino-Group-I-Clade-1_X	Dino-Group-I-Clade-1_X_sp.
AGCTCCAATAGCGTATATTAAAGTTGTTGCAGTTAAAAAGCTCGTAGTTGGATTTCTGGTGAGACGGATTATGTCTAGGTCGAAAGATCTTGTTCATGGTTTGTTTCGCCCTTCTTGTCAGGAACCCGCTGAGAGTCAAATCTTGTCGGTGGAATGGCATCATTTACTGTGAAAAAATTAGAGTGTTCAAAGCAGGCATCGCCGTTGAATACATTAGCATGGAATAATAAGATAAGACTTTGGTGGTCTATTTTGTTGGTTTGCACGCCGAAGTAATGATTAATAGGGATAGTTGGGGGTATTCGTATTCTATTGCTAGAGGTGAAATTCTTAAATTTATGGAAGACGAACTACTGCGAAAGCATTTACCAAGGATGTTTTCA	0	0	15	0	0	0	0	0	0	99	0	29	241	1022	372	175	92	0	74	72	0	311	66	83	0	6578	120	90	174	316	7	51	17	23	41	0	0	0	1152	0	278	155	0	50	167	199	18	0	0	0	0	349	1118	188	122	0	0	143	166	1225	84	101	0	0	0	82	0	0	516	0	0	0	35	126	0	71	0	0	45	0	42	0	0	0	0	0	0	0	52	0	Eukaryota	Stramenopiles	Ochrophyta	MOCH-5	MOCH-5_X	MOCH-5_XX	MOCH-5_XXX	MOCH-5_XXX_sp.
AGCTCCAATAGCGTATATTAAAGTTGTTGCGGTTAAAAAGCTCGTAGTTGGATTTCTGTTGGGGACGACCGGTCCGCCCTCTGGGTGAGTATCTGGCTTGGCCTTAACATCCTCTTGGAGAACGTAGCTGCACTTGACTGTGTGGTGCGGAATCCAGGACTTTTACTTTGAGGAAATTAGAGTGTTTCAAGCAGGCTTCCGCCTTGAATACATTAGCATGGAATAATAAGATAGGACCTTGGTTCTATTTTGTTGGTTTCTAGAACTGAGGTAATGATTAATAGGGATAGTTGGGGGCATTCGTATTTAACTGTCAGAGGTGAAATTCTTGGATTTGTTAAAGACGGACTACTGCGAAAGCATTTGCCAAGGATGTTTTCA	0	0	106	0	0	0	105	91	0	0	0	0	0	0	0	51	0	0	1550	75	0	450	52	0	0	0	0	0	0	22	170	1811	1923	1078	0	123	0	0	0	0	26	0	0	0	0	45	0	0	0	312	146	0	0	0	0	0	97	0	0	0	0	0	372	296	583	267	32	131	634	133	654	61	133	103	0	75	610	1607	384	16	58	0	0	1162	219	140	0	0	307	59	Eukaryota	Alveolata	Dinoflagellata	Dinophyceae	Dinophyceae_X	Dinophyceae_XX	Dinophyceae_XXX	Dinophyceae_XXX_sp.
AGCTCCAATAGCGTATATTAAAGTTGTTGCGGTTAAAAAGCTCGTAGTTGGAGTTCTGCCAGGTGACGCTCGTCCGCCCAAGTGGTGTGTACAGGGCGTGCATCTGGCCCTTTCAAGGGGAACGTGTCTGCACTTCATTGTGTGGTGCGAGATCCTTGACTTTTACTTTGAGGAAATAAGAGTGTTCCAAGCAGGCTCTCGTCGTGCATAGCTCAGCATGGAATAATAGCATTGGACTTCGTTTCTACGCTGTTGGTTGCAAGAAGCGAGGTAATGATGAAGAGGGATAGTTGGGGGCATTCGTATTTAACTGTCAGAGGTGAAATTCTTGGATTTGTTAAAGACGGACTACTGCGAAAGCATCTGCCATGGATGTTTTCA	0	1354	2105	292	559	163	2912	0	21	0	0	0	84	0	32	220	0	0	0	47	0	64	47	250	0	0	0	0	0	0	78	96	0	0	0	62	0	0	0	0	0	0	0	0	0	70	0	0	0	90	98	56	77	304	1791	0	0	0	0	83	0	335	492	1012	401	145	96	73	807	0	341	94	44	0	0	209	0	44	345	0	0	51	0	0	0	0	0	0	279	85	Eukaryota	Alveolata	Dinoflagellata	Syndiniales	Dino-Group-I	Dino-Group-I-Clade-1	Dino-Group-I-Clade-1_X	Dino-Group-I-Clade-1_X_sp.
AGCTCCAATAGCGTATATTAAAGTTGTTGCGGTTAAAAAGCTCGTAGTTGGATTTCTGCCGAGGACGACCTGTCCACCCACTGGGTGCGCACGAGGTTCGGCTTTGGCATAATCTTGGAGAACGCCGCTGCGATTCATTTTGTGGGGTGGTATCCAAGACCTTTACTTTGAGGAAATTAGAGTGTTTCAAGCAGGCATACGCCTTGAATACATTAGCATGGAATAATAAGATAGGACCTTGGCTCTATTTTGTTGGTTTCTAGAGCTGAGGTAATGATTAATAGGGATAGTCGGGGGCATTCGTATTTAACTGTCAGAGGTGAAATTCTTGGATTTGTTAAAGACGGACTACTGCGAAAGCATTTGCCAAGGATGTTTTCA	0	379	558	0	0	37	0	84	0	29	0	691	0	68	0	0	0	0	3	0	0	0	0	62	0	0	95	0	0	201	0	0	162	0	0	0	198	6107	1942	2425	0	0	0	87	140	245	0	45	0	0	0	0	0	0	0	0	0	0	0	0	0	171	232	202	230	60	0	134	428	0	0	0	23	39	0	79	0	0	26	0	32	18	19	0	0	0	29	0	107	0	Eukaryota	Alveolata	Dinoflagellata	Dinophyceae	NA	NA	NA	NA
AGCTCCAATAGCGTATATTAAAGTTGTTGCGGTTAAAAAGCTCGTAGTTGGATTTCTGCTGAGGACGACCGGTCCGCCCTCTGGGTGAGCATCTGGCTCGGCCTTGGCATCTTCTTGGTGAACGTATCTGCACTTGACTGTGTGGTGCGGTACCCAGGACTTTTACTTTGAGGAAATTAGAGTGTTTCAAGCAGGCATACGCCTTGAATACATTAGCATGGAATAATAAGATAGGACCTCGGTTCTATTTTGTTGGTTTCTAGAGCTGAGGTAATGATTAATAGGGATAGTTGGGGGCATTCGTATTTAACTGTCAGAGGTGAAATTCTTGGATTTGTTAAAGACGGACTACTGCGAAAGCATTTGCCAAGGATGTTTTCA	0	0	467	173	0	0	253	0	267	30	0	0	0	0	0	0	0	0	186	77	23	399	111	1290	0	0	0	0	0	0	0	1895	334	866	0	88	0	0	0	0	65	0	0	0	0	0	886	0	426	59	0	0	0	103	95	24	0	0	19	21	29	280	0	389	981	99	0	224	107	121	0	257	0	301	0	78	0	382	242	44	0	46	0	0	1952	157	209	74	148	814	Eukaryota	Alveolata	Dinoflagellata	Dinophyceae	Gymnodiniales	Gymnodiniaceae	Gyrodinium	NA
AGCTCCAATAGCGTATATTAAAGTTGTTGCGGTTAAAAAGCTCGTAGTTGGATTTCTGGACAGGACGACCGGTCTACCCACTGGGTGAGCACATGGTTCGGCTTGGCCATTTTCTTGGAGAACGCTTCTGCGCTTCACTGTGTGGGGTGGTATCCAAGACTTTTACTTTGAGGAAATTAGAGTGTTTCAAGCAGGCGCACGCCCTGAACACATTAGCATGGAATAATGAGATAGGACCTTGGCTCTATTTTGTTGGTTTCTAGAGCTGAGGTAATGATTAATAGGGATAGTCGGGGGCATTCGTATTTAACTGTCAGAGGTGAAATTCTTGGATTTGTTAAAGACGGACTACTGCGAAAGCATTTGCCAAGGATGTTTTCA	0	49	53	0	58	0	39	0	0	0	40	0	0	0	0	0	0	1073	169	9	0	0	0	0	0	0	0	52	137	0	0	51	26	99	79	0	0	88	0	0	0	0	72	0	54	0	0	54	0	28	0	92	0	0	0	0	0	60	0	0	0	0	5548	733	297	610	259	1113	176	69	1988	185	0	59	90	0	771	63	155	0	0	74	133	62	0	0	188	0	60	0	Eukaryota	Alveolata	Dinoflagellata	Dinophyceae	Dinophyceae_X	Dinophyceae_XX	Dinophyceae_XXX	Dinophyceae_XXX_sp.
AGCTCCAATAGCGTATATTTAAGTTGTTGCAGTTAAAAAGCTCGTAGTTGGATTTCGGGTGTGGGGCGCCGGTCCGCTTCGGTGTGCACTGGCGGCCCAGGCCTTCTTGTCGGGGATGCGCTCTGGTATTGATTTATCGGACGCAGAGTCGGCGCTGTTACTTTGAAAAAATTAGAGTGTTCAAAGCAGGCTTTCGCTTGAATACATTAGCATGGAATAACATGATAGGACTCCGATCCCATTGTGTTGGTCTTCGGGACTGGAGTAATGATTAAGAGGGACAGTTGGGGGCATTCGTATTTCATTGTCAGAGGTGAAATTCTTGGATTTATGAAAGACGAACTTCTGCGAAAGCATTTGCCAAGGATGTTTTCA	0	0	0	0	0	0	0	0	0	0	0	197	245	951	315	45	0	0	56	342	161	76	68	0	0	1688	2005	664	417	330	0	0	0	0	0	0	453	361	459	1024	314	957	0	0	0	0	0	0	0	214	265	221	146	174	51	82	334	236	0	1529	285	0	0	0	0	0	0	0	0	0	0	0	0	0	0	0	0	0	0	0	0	0	0	0	0	0	0	0	0	0	Eukaryota	Archaeplastida	Chlorophyta	Prasino-Clade-9	Prasino-Clade-9_X	Prasino-Clade-9_XX	Prasino-Clade-9_XXX	Prasino-Clade-9_XXX_sp.
AGCTCCAATAGCGTATATTAAAGCTGCTGCGGTTAAAAAGTTCGTAGTCGAAAGCCTGTCGCGGACAGGGGGTCCGTCCTTTGGACGCGAATTCAGCTTGTCAGGGGCATCACGGTATTCTCCGCGCTGCAGTTGACTCTGCGGCACGGGGTCTGCCGCATTTACTTTGAGGAAATCAGTGTGCTTCGAGCGAGCAGGGGCTCATATATATTAGCATGGAATAACACCAAAGAGTCGCACTCCAAGTTTGTTGGTTTCGATTGTGAGACTGATGCGCAAAGGGATAGTTGGGGGCATTCGTATTTAACTGTTAGAGGTGAAATTCTTGGATTAGTCAAAGACGCTCTACTGCGAAAGCATTTGCCGAAGATGTTTTCA	0	0	0	0	0	0	0	0	0	0	0	0	0	0	0	0	0	0	0	0	0	0	0	132	0	0	0	0	0	0	0	0	0	0	0	17	0	0	0	0	0	0	0	0	0	0	0	0	0	0	0	0	0	364	13557	0	0	0	0	0	0	25	0	0	78	0	0	0	166	0	0	0	0	0	26	170	0	0	0	0	0	0	0	0	0	0	0	0	0	0	Eukaryota	NA	NA	NA	NA	NA	NA	NA
AGCTCCAATAGCGTATATTAAAGTTGTTGCGGTTAAAAAGCTCGTAGTTGGATTTCTGCCGAGGACGACCGGTCCGCCCTCTGGGTGAGTATCTGGCTCGGCCTGGGCATCTTCTTGGAGAACGTAGCTGCACTTGACTGTGTGGTGCGGTATCCAGGACTTTTACTTTGAGGAAATTAGAGTGTTTCAAGCAGGCACACGCCTTGAATACATTAGCATGGAATAATAAGATAGGACCTCGGTTCTATTTTGTTGGTTTCTAGAGCTGAGGTAATGATTAATAGGGATAGTTGGGGGCATTCGTATTTAACTGTCAGAGGTGAAATTCTTGGATTTGTTAAAGACGGACTACTGCGAAAGCATTTGCCAAGGATGTTTTCA	0	0	0	0	0	0	0	0	0	0	150	178	0	0	0	0	0	0	0	0	0	151	0	0	0	0	0	206	0	0	0	529	0	201	0	0	131	0	0	0	0	0	0	0	0	579	336	0	381	0	289	0	285	0	317	0	0	0	209	337	347	371	518	729	799	0	0	341	476	146	0	328	0	393	0	401	322	197	321	298	0	0	233	0	705	766	676	538	459	823	Eukaryota	Alveolata	Dinoflagellata	Dinophyceae	Peridiniales	NA	NA	NA
AGCTCCAATAGCGTATATTAAAGTTGTTGCGGTTAAAAAGCTCGTAGTTGGATTTCTGCTGAGGATGACTGGTCCGCCCTCTGGGTGAGTATCTAGGCTATCCTTGGCATCTTCCTGAAGAACGTAGCTGCACTTGACTGTGTGGTGCGGTATTTAGGACATTTACTTTGAGGAAATTAGAGTGTTTCAAGCAAGCGCACGCCTTGAATACATTAGCATGGAATAATAAGATAGGACCTCGGTTCTATTTTGTTGGTTTCTAGAGCTGAGGTAATGATTGATAGGGATAGTTGGGGGCATTCGTATTTAACTGTCAGAGGTGAAATTCTTGGATTTGTTAAAGACGGACTACTGCGAAAGCATTTGCCAAGGATGTTTTCA	0	505	147	97	3232	0	41	0	925	593	22	0	0	0	0	0	13	0	0	0	0	0	0	0	51	83	0	0	353	0	0	0	0	47	2114	24	0	0	0	0	0	0	139	0	0	0	21	177	0	0	0	0	0	0	0	0	0	0	0	30	256	0	0	0	0	165	1551	3140	129	0	0	0	0	0	0	0	0	0	0	0	0	68	88	39	0	0	0	0	0	0	Eukaryota	Alveolata	Dinoflagellata	Dinophyceae	Suessiales	Suessiaceae	Ansanella	Ansanella_granifera
AGCTCCAATAGCGTATATTAAAGTTGTTGCAGTTAAAAAGCTCGTAGTTGGATTTCTGGTAGGAGCGACCGTGCCGAACTTGATTGTTCGTGTATTGTGTTGTCTTCAGCCATCCTCGTGGAGAACTTTTCTAACATTAACTTGTTGGGATTGGGACCCGCGTCGTTTACTGTGAAAAAATTAGAGTGTTTAAAGCAGGCATTAGCTTGAATACATTAGCATGGAATAATAAGATAGGACTTTGGTACTATTTTGTTGGTTTGCATACCAAATTAATGATCAACAGGAACAGTTTGAGGATATTCGTATGAACATGTCAGAGGTGAAATTCTTGGATTTTGATCAGACGAACTACTGCGAAAGCATTTATCAAGGATGTTTTCA	0	153	149	72	978	0	76	137	145	372	0	25	60	13	0	107	0	0	17	64	98	39	76	239	49	103	0	0	182	0	510	41	306	500	592	188	0	23	0	29	0	33	160	61	0	113	183	0	114	24	65	27	72	11	39	27	0	55	0	71	29	102	389	323	1050	1220	669	600	379	39	134	70	352	137	176	104	6	301	173	32	53	14	77	210	191	56	207	13	159	0	Eukaryota	Stramenopiles	Sagenista	Labyrinthulomycetes	Labyrinthulales	Labyrinthulaceae	Aplanochytrium	Aplanochytrium_sp.
AGCTCCAATAGCGTATATTAAAGTTGTTGCGGTTAAAAAGCTCGTAGTTGGATTTCTGCTGAGGACGATCGGTCCGCCCTCTGGGTGAGTATCTGGCTCGGCCTTGGCATCTTCTTGGAGAACGTTGCTGCACTTGACTGTGTGGTGCGGTATCCAGGACTTTTACTTTGAGGAAATTAGAGTGTTTCAAGCAGGCGCACGCCTTGAATACATTAGCATGGAATAATAAGATAGGACCTTGGTTCTATTTTGTTGGTTTCTAGAGCTGAGGTAATGATTAATAGGGATAGTTGGGGGCATTCGTATTTAACTGTCAGAGGTGAAATTCTTGGATTTGTTAAAGACGGACTACTGCGAAAGCATTTGCCAAGGATGTTTTCA	0	0	0	0	0	0	0	0	0	0	0	0	0	0	0	0	0	55	0	75	0	0	0	47	0	0	0	0	0	0	0	108	0	142	0	0	0	0	0	0	0	0	0	0	0	0	0	0	0	0	0	0	0	0	0	0	0	0	0	0	0	0	0	0	0	0	0	0	0	0	0	0	0	0	0	0	456	0	0	0	0	0	0	12586	48	0	0	0	0	0	Eukaryota	Alveolata	Dinoflagellata	Dinophyceae	Gymnodiniales	Gymnodiniaceae	Gymnodinium	NA
AGCTCCAATAGCGTATATTAAAGTTGTTGCGGTTAAAAAGCTCGTAGTTGGATTTCTGCTGAGGATGACCGGTCCGCCCTCTGGGTGAGTATCTGGCTCAGCCTTGGCATCTTCCTGAAGAACGTAGCTGCACTTGACTGTGTGGTGCGGTATTTAGGACATTTACTTTGAGGAAATTAGAGTGTTTCAAGCAAGCGCACGCCTTGAATACATTAGCATGGAATAATAAGATAGGACCTCGGTTCTATTTTGTTGGTTTCTAGAGCTGAGGTAATGATTGATAGGGATAGTTGGGGGCATTCGTATTTAACTGTCAGAGGTGAAATTCTTGGATTTGTTAAAGACGGACTACTGCGAAAGCATTTGCCAAGGATGTTTTCA	663	3418	188	0	0	0	68	89	218	0	96	36	63	26	103	164	111	115	0	0	68	297	0	193	0	0	0	0	0	0	0	448	63	0	332	144	0	0	39	17	134	260	0	0	86	0	0	0	407	179	295	101	168	1329	163	0	42	157	144	601	85	82	141	0	105	115	0	0	161	259	326	0	0	0	0	0	271	100	0	0	0	0	0	398	0	0	0	0	0	0	Eukaryota	Alveolata	Dinoflagellata	Dinophyceae	Suessiales	Suessiaceae	Pelagodinium	NA
AGCTCCAATAGCGTATATTAAAATTGTTGCGGTTAAAACGCTCGTAGTTGGATATTTGTTGAGAACTGCCGGTCTACCCCAGTGGTCAGCACACGGTTTGTTCTCGGCACTTTCCTGGGGAGAGTGTTTGCACTTCACTGTGTGGCACATGATCCAGAACTTTTACTTTGAGGAAATGAGAGTGTTTCAAGCAGGCGCCTGTCGTGAATACGTTAGCATGGAATAATAGCATGGGACCGCGGTCTGAAGCTGTTGGTTTTCGGGCCGTGGTAATGAAAATAGGGATAGTTGGGGGTATTCGTATTTAACTGTCAGAGGTGAAATTCTTGGATTTTTTAAAGACGGACTACTGCGAAAGCATCTGCCCAGGATGTTTTTA	0	22	38	0	0	7	2792	13	39	0	37	233	37	0	0	44	19	76	0	0	18	0	0	79	55	276	169	68	103	270	42	119	152	116	89	70	0	673	17	32	328	108	136	68	57	89	0	69	140	15	35	0	28	140	259	0	0	0	0	156	0	51	196	118	617	1288	516	344	337	0	82	141	148	227	114	178	0	0	398	0	84	0	149	43	0	116	0	71	252	75	Eukaryota	Alveolata	Dinoflagellata	Syndiniales	Dino-Group-I	Dino-Group-I-Clade-3	Dino-Group-I-Clade-3_X	Dino-Group-I-Clade-3_X_sp.
AGCTCCAATAGCGTATATTAAAGTTGTTGCGGTTAAAAAGCTCGTAGTTGGATTTCTGCTGAGGACGATCGGTCCGCCCTCTGGGTGAGTATCTGGCTCGGCCTTGGCATCTTCTTGGAGAACGTTACTGCACTTGACTGTGTGGTGCGGTATCCAGGACTTTTACTTTGAGGAAATTAGAGTGTTTCAAGCAGGCGCACGCCTTGAATACATTAGCATGGAATAATAAGATAGGACCTTGGTTCTATTTTGTTGGTTTCTAGAGCTGAGGTAATGATTAATAGGGATAGTTGGGGGCATTCGTATTTAACTGTCAGAGGTGAAATTCTTGGATTTGTTAAAGACGGACTACTGCGAAAGCATTTGCCAAGGATGTTTTCA	1804	121	664	72	77	0	104	119	67	253	134	227	110	195	126	82	144	52	159	263	364	0	36	671	0	0	0	110	94	62	138	0	444	185	152	0	0	0	0	0	0	0	0	0	0	130	0	0	264	210	295	0	80	378	187	0	0	0	58	0	0	0	0	97	245	270	99	0	0	0	0	331	190	1635	132	0	0	71	68	0	80	0	46	0	0	58	299	0	91	0	Eukaryota	Alveolata	Dinoflagellata	Dinophyceae	Gymnodiniales	Gymnodiniaceae	Gymnodinium	Gymnodinium_dorsalisulcum
AGCTCCAATAGCGTATATTAAAGTTGTTGCGGTTAAAAAGCTCGTAGTTGGATTTCTGCTGAGGACGACCGGTCCGCCCTCTGGGTGAGTATCTGGCTCGGCCTTGGCATCTTCTTGGAGAACGTAACTGCACTTGACTGTGTGGTGCGGTATTCAGGACTTTTACTTTGAGGAAATTAGAGTGTTTCAAGCAGGCGCATGCCTTGAATACATTAGCATGGAATAATGAGATAGGACCTTGGTTCTATTTTGTTGGTTTCTAGAGCTGAGGTAATGATTAATAGGGATAGTTGGGGGCATTCGTATTTAACTGTCAGAGGTGAAATTCTTGGATTTGTTAAAGACGGACTACTGCGAAAGCATTTGCCAAGGATGTTTTCA	0	0	158	274	0	0	0	0	0	0	0	0	0	0	0	0	0	0	0	0	0	82	0	0	0	0	0	0	0	0	0	0	0	0	0	0	0	0	0	0	0	0	0	0	0	244	284	0	0	0	0	0	0	0	198	0	0	0	0	0	43	297	0	1336	1728	144	0	345	1369	0	0	652	0	413	0	0	0	122	234	385	0	0	0	0	189	789	396	229	162	2243	Eukaryota	Alveolata	Dinoflagellata	Dinophyceae	Gymnodiniales	Gymnodiniaceae	NA	NA
AGCTCCAATAGCGTATATTAAAGTTGTTGCGGTTAAAAAGCTCGTAGTTGGATTTCTGTTGAGGACGACCGGTCCGCCCTCTGGGTGAGCATCTGGCTCGGCCTTGGCATCTTCTTGGGGAACGTTTCTGCACTTGACTGTGTGGAGCGGTATCCAGGACTTTTACTTTGAGGAAATTAGAGTGTTTCAAGCAGGCGCACGCCTTGAATACATTAGCATGGAATAATAAGATAGGACCTCGGTTCTATTTTGTTGGTTTCTAGAGCTGAGGTAATGATTAATAGGGATAGTTGGGGGCATTCGTATTTAACTGTCAGAGGTGAAATTCTTGGATTTGTTAAAGACGGACTACTGCGAAAGCATTTGCCAAGGATGTTTTCA	0	0	0	0	21	0	0	0	0	0	15	130	0	0	49	56	40	109	41	0	51	49	71	0	0	0	0	0	0	0	0	0	0	0	0	0	0	0	59	22	10	17	15	0	0	0	0	0	0	0	189	88	20	953	61	0	112	0	0	27	0	0	182	0	45	0	0	0	58	300	209	0	119	48	34	0	146	0	0	0	0	0	29	8352	0	28	138	37	67	66	Eukaryota	Alveolata	Dinoflagellata	Dinophyceae	Gymnodiniales	Gymnodiniaceae	Lepidodinium	Lepidodinium_chlorophorum
AGCTCCAATAGCGTATATTAAAATTGTTGCGGTTAAAACGCTCGTAGTTGGATATCTGTGAGCGGGTTCCGGTCCTTCCCAGTGAAGATTACACGGAACTCTGCTCGCATTCGTTCAGGGAGGGTGGATGCACTTCACTGTGTGACCACATGATCTGAATTTTTACTTTGAGGAAATGAGAGTGTTCCAAGCAGGCAATCGCCGTGAATATGATAGCATGGAATAATAGCACAGGACTCTTGGTTCAATGCTGTTGGTTTGTTGGACTAGAGTAATCACAATAAGGATAGTTGGGGGTATTCGTATTTAACTGTCAGAGGTGAAATTCTTGGATTTTTTAAAGACGAACAATTGCGAAGGCATCTACCCAGGATGTTTTTG	0	0	0	0	0	0	0	0	0	0	0	0	0	0	0	0	0	0	418	1969	158	993	638	320	0	0	0	0	0	142	0	0	0	0	0	0	0	0	0	0	922	4123	0	0	0	0	0	412	0	0	0	0	0	0	0	0	0	0	0	1383	0	0	0	0	0	0	0	0	405	0	0	0	0	0	0	0	0	0	0	0	0	0	0	0	0	0	0	0	0	0	Eukaryota	Alveolata	Dinoflagellata	Syndiniales	Dino-Group-I	Dino-Group-I-Clade-4	Dino-Group-I-Clade-4_X	Dino-Group-I-Clade-4_X_sp.
AGCTCCAATAGCGTATATTAAAGTTGTTGCAGTTAAAAAGCTCGTAGTTGGATTTCGGAATGGGTCAGTTGGTCCGCCTCACGGTGTGTTACTGACTGGTCTGTTCTTCTTCGCAAAGACTGTGTATTCTCTTCATTGAGTGTGCTCAGGATTTACGACGTTTACTTTGAAAAAATTAGAGTGTTCAAAGCAGGCCTACCGCTTGAATACATGAGCATGGAATAATGGAATAGGACTTTGGTCTTATTTTGTTGGTTTCTAAGACCGAAGTAATGATTAAGAGGGACAGTTGGGGGCATTAGTATTTCGTTGTCAGAGGTGAAATTCTTGGATTTACGAAAGACTAACAACTGCGAAAGCATTTGCCAAGAATGTTTTCA	0	0	84	0	38	0	16	0	0	0	0	0	0	0	0	0	0	0	22	174	32	0	0	144	0	0	0	0	0	0	0	0	31	0	0	35	26	18	34	19	0	0	0	0	79	97	195	0	4867	54	120	80	82	0	343	0	291	62	0	54	0	74	0	0	62	18	59	187	30	0	0	172	0	33	0	0	0	83	197	359	27	23	0	0	3115	80	69	48	0	46	Eukaryota	Opisthokonta	Metazoa	Cnidaria	Cnidaria_X	Hydrozoa	Aglaura	Aglaura_hemistoma
AGCTCCAATAGCGTATATTAATGTTGTTGCAGTTAAAAAGCTCGTAGTTGGATTCCTGACCTGGGGTAGCCGGTCCGCCTTGCAAAAGGTGCGCACTGAGCGGCCTCGGTCATCCTTGAGAAGAGCGGTCCTGGCATTCAGTTGTCGGGGTCGGGATTCTCGACGTTTACTGTGAAAAAATCAGAGTGTTCAACGCAGGCTTACGCCTTGAATACATTAGCATGGAATAATGAGATAGGACCTTGGCGGTCTATTTTGTTGGTTTGCACGCCGAGGTAATGATTAAAAGGGACGGTTGGGGTTCTTCGTATTCAATTGTCAGAGGTGAAATTCTTGGATTTATGGAAGACGAACTGCTGCGAAAGCGTCGAACAAGGACGTTCTCA	0	0	345	139	60	0	174	7	64	122	10	114	19	10	11	199	18	0	0	0	49	41	39	17	0	0	0	18	34	37	0	0	203	376	59	243	0	27	11	0	6	62	61	31	158	228	215	53	22	0	34	16	33	17	59	0	11	21	27	212	361	196	0	117	307	396	320	1335	743	21	66	306	52	169	42	15	15	198	399	235	140	122	396	0	995	0	331	97	409	164	Eukaryota	Stramenopiles	Ochrophyta	Pelagophyceae	Pelagomonadales	Pelagomonadaceae	Pelagomonas	Pelagomonas_calceolata
AGCTCCAATAGCGTATACTAAAGTTGTTGCGGTTAAAAAGCTCGTAGTTGGATCTATGAATGTGAACGCGAGGTCGCTTTATTGAGTGAACTTTGTGGCGCATTCTTCCCTTTGGTCGGTGTGTTCGTGCTCTTAATTGAGTGCGACATGCTACCAGAAATTTTACCTTGAAAAAATTAGAGTGTTCAAAGCAGACCTTTTTGTGTCTGAATATTCGTGCATGGAATAATAAAATATGAATTCGGTTCTATTTTATTGGTTTTCGGAACTCGAGTTAATGATTAAGAGGGACAGACGGGGGCATCCGTACTCTGCCGTTAGAGGTGAAATTCTTGGATCGGCGGAAGACGCGCAACTGCGAAAGCATTTGCCAAGAATGTTTTCT	0	0	0	0	0	0	0	12	0	50	0	0	0	0	0	31	0	958	99	29	27	98	0	248	0	0	0	0	0	0	0	0	0	186	83	66	0	0	0	23	0	0	0	0	0	38	25	0	921	0	0	0	0	0	0	212	126	0	20	22	280	0	0	0	0	0	0	121	102	0	0	0	0	0	151	10	0	0	50	0	20	0	0	0	0	0	503	0	5977	1168	Eukaryota	Opisthokonta	Metazoa	Urochordata	Urochordata_X	Appendicularia	Appendicularia_X	Appendicularia_X_sp.
AGCTCCAATAGCGTATATTAAAGTTGTTGCGGTTAAAAAGCTCGTAGTTGGATTTCTGTTAGGGACGACCGTTCCGCTCTCTGGGTGAGTATCTGGCTCGGCCTTGGCATCTTCTTGGAGAACGTTGCTGCACTTGATTGTGTGGTGCGGGATCCAGGACTTTTACTTTGAGGAAATTAGAGTGTTTCAAGCAGGCGCACGCCTTGAATACATTAGCATGGAATAATAAGATAGGACCTTAGTTCTATTTTGTTGGTTTCTAGAATTGAGGTAATGATTAATAGGGATAGTTGGGGGTATTCGTATTTAACTGTCAGAGGTGAAATTCTTGGATTTGTTAAAGACGGACTACTGCGAAAGCATTTACCAAGGATGTTTTCA	0	0	0	0	0	0	0	0	0	0	0	0	0	0	0	0	0	0	13	0	0	0	10	112	0	0	0	37	0	0	0	0	26	43	0	0	0	0	0	0	0	0	0	0	0	0	0	0	85	0	46	0	35	0	0	0	0	0	0	0	0	0	0	0	1146	21	167	810	464	0	0	165	0	553	110	0	0	545	127	29	0	0	32	0	3661	2209	34	36	715	405	Eukaryota	Alveolata	Dinoflagellata	Dinophyceae	Gymnodiniales	Chytriodiniaceae	Chytriodinium	Chytriodinium_roseum
AGCTCCAATAGCGTATATTAAAATTGTTGCGGTTAAAACGCTCGTAGTTGGATATCTGTGAGCGGGTTCCGGTCCTTCCCAGTGAAGATTACACGGAACTCTGCTCGCATTTGTTCAGGGAGGGTGGATGCACTTCACTGTGTGACCACATGATCTGAATTTTTACTTTGAGGAAATGAGAGTGTTCCAAGCAGGCAATCGCCGTGAATATGATAGCATGGAATAATAGCACAGGACTCTTGGTTCAATGCTGTTGGTTAATTGAACTAGAGTAATCACAATAAGGATAGTTGGGGGTATTCGTATTTAACTGTCAGAGGTGAAATTCTTGGATTTTTTAAAGACGAACAATTGCGAAGGCATCTACCCAGGATGTTTTTG	0	0	337	0	1027	31	350	91	118	203	0	0	28	0	0	119	0	0	0	0	79	48	57	218	0	0	0	0	67	40	368	2085	251	485	176	89	0	0	0	0	0	53	0	0	0	87	0	73	0	0	0	115	0	26	51	0	0	0	0	103	44	202	0	0	727	110	173	404	1981	0	0	77	90	89	0	143	0	0	59	0	0	0	0	0	0	0	43	0	314	64	Eukaryota	Alveolata	Dinoflagellata	Syndiniales	Dino-Group-I	Dino-Group-I-Clade-4	Dino-Group-I-Clade-4_X	Dino-Group-I-Clade-4_X_sp.
AGCTCCAATAGCGTATATTAAAGTTGTTGCAGTTAAAAAGCTCGTAGTTGGATTTCTGGTGAGATGGATTATGTCTAGGTCGAAAGATCTTGTTCATGGTTCGTTTTGCCCTTCTTGTCAGGAACCCGCTGAGATTCACGTCTTGTCGGTGGAATGGCATCATTTACTGTGAAAAAATTAGAGTGTTCAAAGCAGGCATCGCCGTTGAATACATTAGCATGGAATAATAAGATAAGACTTTGGTGGTCTATTTTGTTGGTTTGCACGCCGAAGTAATGATTAATAGGGATAGTTGGGGGTATTCGTATTCTATTGCTAGAGGTGAAATTCTTAAATTTATGGAAGACGAACTACTGCGAAAGCATTTACCAAGGATGTTTTCA	0	0	470	0	0	0	0	0	0	148	0	0	0	59	63	162	43	0	0	26	0	160	27	143	0	1586	46	0	138	239	746	1963	263	138	156	0	0	0	152	0	173	319	0	336	310	382	81	0	0	0	0	0	107	45	284	0	0	0	58	180	0	214	175	124	0	143	0	0	402	0	0	0	0	64	0	33	833	27	72	0	0	0	0	0	0	0	0	75	88	0	Eukaryota	Stramenopiles	Ochrophyta	MOCH-5	MOCH-5_X	MOCH-5_XX	MOCH-5_XXX	MOCH-5_XXX_sp.
AGCTCCAATAGCGTATATTTAAGTTGTTGCAGTTAAAAAGCTCGTAGTTGGATTTCGGGTGTGAACGACCGGTCCGTCTTTGATGTGTACTGGTTGGTTGCGCCTTATTGTCGAGGACGTGGTTCTAGCTTTCATTAGCCGGGACACGGAGTTGGCAGCGTTACTTTGAGAAAATTAGAGTGTTCAAAGCAGGCTATCGCTCTGAATACTACAGCATGGAATAACACGATAGGACTCCGAGCCTATTCTGTTGGTCTTCGGGACCGGAGTAATGATTAAGAGGGACAGTTGGGGGCATTCGTATTCCGATGTCAGAGGTGAAATTCTTGGATTATCGGAAGACGAACATCTGCGAAAGCATTTGCCAAGGATGTTTTCA	0	233	164	0	0	0	186	0	0	95	0	0	0	0	0	372	104	0	0	89	0	0	0	0	0	751	718	195	0	281	1953	2077	143	0	499	155	191	136	298	0	161	367	0	229	152	134	0	165	0	0	0	0	0	0	0	0	0	0	0	120	0	0	343	192	125	219	0	0	85	0	125	0	0	0	0	0	0	0	152	0	0	0	0	0	0	0	0	0	0	0	Eukaryota	Archaeplastida	Chlorophyta	Chloropicophyceae	Chloropicales	Chloropicaceae	Chloropicon	Chloropicon_roscoffensis
AGCTCCAATAGCGTATATTAAAGTTGTTGCAGTTAAAAAGCTCGTAGTTGGATTTCGGGATGGGCCAGTCGGTCCGCCTAACGGTGTGTTTACTGGCTGGTCTGTTCTTCTTCGCAAAGACTGCGTGTGCACTTTACTGTGTGTGCGTAGGATTTACGACGTTTACTTTGAAAAAATTAGAGTGTTCAAAGCAGGCATACCGCTTGAATACATGAGCATGGAATAATGGAATAGGACTTTGGTCTTATTTTGTTGGTTTCTGAGACCGAAGTAATGATTAAGAGGGACAGTTGGGGGCATTCGTATTTCGTTGTCAGAGGTGAAATTCTTGGATTTACGAAAGACGAACAATTGCGAAAGCATTTGCCAAGAATGTTTTCA	0	30	176	0	0	26	0	13	0	57	0	0	0	0	0	0	0	0	0	0	0	0	0	0	0	0	0	0	0	0	13	0	0	113	0	0	0	13	0	0	0	0	740	51	95	35	31	0	0	0	0	0	0	0	0	0	0	19	808	0	0	1744	18	97	255	671	0	819	33	1782	146	69	0	0	0	0	152	827	95	369	0	0	0	28	0	443	0	0	36	840	Eukaryota	Opisthokonta	Metazoa	Cnidaria	Cnidaria_X	Hydrozoa	NA	NA
AGCTCCAATAGCGTATATTAAAGTTGTTGTGGTTAAAAAGCTCGTAGTTGGATTTCGGCGGGTATTGGTCGGTTTGAATTGCTTCAATACTGACTTTTTTACCCGTGTGTTTTGCCAGAATTTAACGGGTGATCTTCGCCGATTGTCTGTTAGAACTGGCAGGTTTACTTTGAAAAAATTAGAGTGCTCAAAGCAAGCTTGATTGCTTGAATATTCGTGCATGGAATAATGAAATAGGAAGTCGTTTCTATTTTGTTGGTTTTCGGAAATCGACTTAATGATTAATAGGGACAGTCGGGGGCATTTGTATTCAAACGACAGAGGTGAAATTCTTGGACCGTTTGAAGACAAACTACTGCGAAAGCATTTGCCAAGAATGTTTTCA	0	0	65	19	143	0	0	1356	10	66	0	14	0	0	0	0	0	185	0	0	0	0	0	361	0	0	129	57	332	0	0	0	0	95	2513	279	30	86	0	0	0	0	0	43	182	120	28	0	164	24	0	10	0	0	40	51	39	64	36	0	0	0	0	0	91	82	0	21	33	0	0	0	0	14	223	0	0	0	85	2262	87	244	172	0	21	0	89	658	0	0	Eukaryota	Opisthokonta	Metazoa	Arthropoda	Crustacea	Maxillopoda	Temora	Temora_turbinata
AGCTCCAATAGCATATATTAAAGTTGTTGCGGTTAAAAAGCTCGTAGTTGGATTTCTGCTGAGGACGATCGGTCCGCCCTCTGGGTGAGTATCTGGCTCGGCCTTTGCATCTTCTTGAAGAACGTAACTGCACTTGACTGTGTGGTGCGGTATGCAAGACTTTTACTTTGAGGAAATTAGAATGTTTGAAGTAGGCACATGCCTTGAATACATTAGCATGGAATAATGAGATAGGACCTTGGTTCTATTTTGTTGGTTTCTAGAATTGAGGTAATGATTAATAGGGATAGTTGGGGGCATTCGTATTTAACTGTCAGAGGTGAAATTCTTGGATTTGTTAAAGACGGACTACTGCGAAAGCATTTGCCAAGGATGTTTTCA	0	0	57	50	0	0	0	0	0	0	0	0	0	0	0	0	0	0	0	25	0	282	0	108	0	0	0	0	163	12	0	0	0	135	0	53	0	0	0	0	0	0	0	29	0	67	139	0	0	0	111	28	105	0	212	0	33	0	0	55	0	283	261	225	429	0	0	914	424	0	0	82	0	284	289	0	0	0	333	115	0	18	52	0	119	79	2764	415	1241	462	Eukaryota	Alveolata	Dinoflagellata	Dinophyceae	Gymnodiniales	Warnowiaceae	Warnowia	Warnowia_sp.
AGCTCCAATAGCGTATATTAAAGTTGTTGCGGTTAAAAAGCTCGTAGTTGGATTTCTGCTGAGGACGACCGGTCCGCCCTCTGGGTGAGTATCTGGCTCGGCCTGGGCATCTTCTTGGAGAACGCAACTGCACTTGACTGTGTGGTGCGGTATCCAAGACTTTTACTTTGAGGAAATTAGAGTGTTTCAAGCAGGCACACGCCTTGAATACATTAGCATGGAATAATAAGATAGGACCTTGGTTCTATTTTGTTGGTTTCTAGAGCTGAGGTAATGATTAATAGGGATAGTTGGGGGCATTCGTATTTAACTGTCAGAGGTGAAATTCTTGGATTTGTTAAAGACGGACTACTGCGAAAGCATTTGCCAAGGATGTTTTCA	0	0	0	0	0	0	0	0	0	0	0	0	0	0	0	0	0	13	0	0	0	27	0	0	0	0	0	0	0	0	0	0	0	0	0	0	0	0	0	0	0	0	0	0	0	0	0	0	0	0	0	0	0	0	59	0	0	0	0	207	0	189	0	0	0	0	0	58	0	0	0	0	0	0	0	0	0	16	0	0	0	0	0	9758	0	0	112	0	0	0	Eukaryota	Alveolata	Dinoflagellata	Dinophyceae	NA	NA	NA	NA
AGCTCCAATAGCGTATATTAAAATTGTTGCGGTTAAAACGCTCGTAGTTGGATATCTGCTAAGGGGTTCCGGTCCTTCCCAGTGAAGAATACGCGGAACTCTTCTTGGCATTTATTCAGGGAAGGTGTTTGCACTTTGTTGTGTGTCACATGATCTGAATTTTTACTTTGAGGAAATGAGAGTGTTTCAAGCAGGCTTTTGCCGTGAATATGATAGCATGGAATAATAGCACAGGACCCCTTTCCAAAGCTGTTGGTTTTTGGAACGAGGTAATCAGAATAAGGATAGTTGGGGGTATTCGTATTTAACTGTCAGAGGTGAAATTCTTGGATTTTTTAAAGACGAACTATTGCGAAGGCATCTGCCCAGGATGTTTTTA	0	0	0	0	0	92	0	0	0	0	0	0	0	0	0	0	0	0	0	0	0	0	0	0	0	0	0	0	0	0	0	0	0	0	0	0	778	0	0	0	0	0	760	153	0	0	437	0	121	0	0	2032	100	68	550	0	0	0	0	0	0	0	460	1634	158	392	107	151	0	163	632	0	50	128	0	0	405	277	0	0	106	0	60	431	149	0	0	0	0	0	Eukaryota	Alveolata	Dinoflagellata	Syndiniales	Dino-Group-I	Dino-Group-I-Clade-4	Dino-Group-I-Clade-4_X	Dino-Group-I-Clade-4_X_sp.
AGCTCCAATAGCGTATATTAAAGTTGTTGCAGTTAAAAAGCTCGTAGTTGGATTTCGGAGTGGGCCAGTTGGTCCGCCGCAAGGTGTGTTACTGACTGGTTTGCTCTTCTTCGCAAAGACTGCGTGTGCTCTTTGTTGAGTGTGCGTAGGATTTACGACGTTTACTTTGAAAAAATTAGAGTGTTCAAAGCAGGCTATTGCTTGAATACATGAGCATGGAATAATGGAATAGGACTTTGGTCCCATTTTGTTGGTTTCTAGGACCGAAGTAATGATTAAGAGGGACAATTGGGGGCATCCGTATTTCGTTGTCAGAGGTGAAATTCTTGGATTTACGAAAGACGAACAACTGCGAAAGCACTTGCCAAGAGTGTTTTCA	0	180	0	0	0	0	3461	0	0	0	0	0	0	0	0	0	0	0	0	165	0	0	0	0	0	0	0	0	53	273	0	0	0	0	0	0	40	875	40	79	0	0	0	0	0	0	0	0	0	0	34	0	0	46	1730	0	0	346	0	0	0	147	0	0	0	30	0	0	0	566	1379	0	0	0	0	0	0	0	63	705	53	0	32	0	0	0	0	0	0	81	Eukaryota	Opisthokonta	Metazoa	Cnidaria	Cnidaria_X	Hydrozoa	NA	NA
AGCTCCAATAGCGTATATTAAAGTTGTTGCGGTTAAAAAGCTCGTAGTTGGATTTCTGCCGAGGACGACCGGTCCGCCCATTGGGTGAGTATCTGGTTCGGCCTGGGCATCTTCTTGGAGAACGTAGCTGCACTTGACTGTGTGGTGCGGTATCCAGGACTTTTACTTTGAGGAAATTAGAGTGTTTCAAGCAGGCTTACGCCTTGAATACATTAGCATGGAATAATAATATAGGACCTCGGTTCTATTTTGTTGGTTTCTAGAGCTGAGGTAATGATTAATAGGGATAGTTGGGGGCATTCGTATTTAACTGTCAGAGGTGAAATTCTTGGATTTGTTAAAGACGGACTACTGCGAAAGCATTTGCCAAGGATGTTTTCA	0	95	177	248	0	0	7	0	24	0	0	0	0	0	0	0	0	0	21	20	0	0	19	29	0	0	47	0	54	84	0	0	24	122	158	0	0	0	0	0	0	0	273	0	0	241	1032	72	348	0	40	0	70	0	80	37	0	22	79	198	91	142	0	74	81	108	82	1865	89	756	85	80	0	84	93	0	0	144	198	257	0	26	278	19	352	370	1031	237	0	164	Eukaryota	Alveolata	Dinoflagellata	Dinophyceae	NA	NA	NA	NA
AGCTCCAATAGCGTATATTAAAGTTGTTGCAGTTAAAAAGCTCGTAGTTGAAATTGTGTGCGTCGGAATGGTGTGGCGAATGTCATGTCAAACTGTCGTATATTTCTCAGTTCACTGAGACCGTTACTTTGAGGAAATTAGAGTGCTCCAAGCAAGCTTTGCTTTGAATACTTCAGCATGGGATAACATCATAAGACTTTGGCTTTTGTTGATTGTTCTGTGGCCAAGGTAAAGATTAATAGGAACGGTTGGGGACATTCGTATTAAACAGTGAGAGGTGAAATTCTTAGATCTGTTTAAGACGCACTAATGCGAAAGCATTTGTCAAGGACGTTTTCA	0	0	0	0	120	0	0	0	0	0	0	0	123	102	225	329	465	33	0	65	159	185	322	0	0	1034	119	102	209	967	0	0	0	0	0	0	0	106	551	0	149	85	0	252	0	0	0	0	0	0	56	227	26	0	0	77	92	410	421	2709	396	160	0	0	0	0	0	0	0	0	0	0	0	0	0	0	0	0	0	0	0	0	0	0	0	0	0	0	0	0	Eukaryota	Alveolata	Apicomplexa	Apicomplexa_X	Apicomplexa_XX	Apicomplexa_XXX	Apicomplexa_XXXX	Apicomplexa_XXXX_sp.
AGCTCCAATAGCGTATATTAAAGTTGTTGCAGTTAAAAAGCTCGTAGTTGAAGTTTGGTCTCGGACGCTGGGTCTGCTTAATTGCATGTACTTGACGGTCCGAGACTTCCTTCTTGGTGAACGGCCGCCTTCGGGCGGTCCGGAACCAGGACTATTACTTTGAAAAAATTAGAGTGTTCAAAGCAGGCCATAGGCCCGAATATATTAGCATGGAATAACAGAATAGGACGTGCGGTTCTATTTTGTTGGTTTCTAGAACTGCCGTAATGATTAAAAGGGACAGCCGGGGGCATTAGTATTTGCACGCTAGAGGTGAAATTCTTGGATTGTGCAAAGACTTCCTACTGCGAAAGCATTTGCCAAGAATGTTTTCA	6	33	34	0	124	5	8	0	173	402	257	111	34	493	171	4046	283	37	14	39	182	29	142	108	0	6	8	0	180	0	0	10	14	18	418	27	0	0	0	0	0	0	43	66	77	157	628	116	34	15	413	52	0	0	0	0	0	0	0	9	10	0	15	0	18	49	127	268	245	0	17	8	0	0	104	0	234	24	59	4	11	0	0	0	0	0	0	0	0	0	Eukaryota	Opisthokonta	Fungi	Basidiomycota	Ustilaginomycotina	Ustilaginomycetes	Sporisorium	Sporisorium_reilianum
AGCTCCAATAGCGTATATTAAAGTTGTTGCGGTTAAAAAGCTCGTAGTTGGATTTCTGCCGAGGACGACCGGTCCGCCCTCTGGGTGAGTATCTGGCTCGGCCTGGGCATCTTCTTGGAGAACGTAACTGCACTTGACTGTGTGGTGCGGTATCCAGGACTTTTACTTTGAGGAAATTAGAGTGTTTCAAGCAGGCACACGCCTTGAATACATTAGCATGGAATAATAATATAGGACCTCGGTTCTATTTTGTTGGTTTCTAGAGCTGAGGTAATGATTAATAGGGATAGTTGGGGGCATTCGTATTTAACTGTCAGAGGTGAAATTCTTGGATTTGTTAAAGACGGACTACTGCGAAAGCATTTGCCAAGGATGTTTTCA	0	0	232	0	700	0	249	0	34	0	0	0	0	0	0	0	0	0	79	107	0	78	102	242	0	0	0	0	127	0	0	114	157	322	197	0	0	0	0	0	0	0	121	855	0	0	333	149	0	0	142	0	0	0	0	0	0	116	0	0	0	61	1246	340	188	125	77	204	0	96	543	261	0	313	54	0	437	471	200	76	0	52	108	230	192	118	141	0	0	131	Eukaryota	Alveolata	Dinoflagellata	Dinophyceae	Peridiniales	Heterocapsaceae	Heterocapsa	Heterocapsa_nei/rotundata
AGCTCCAATAGCGTATATTAAAGTTGTTGCGGTTAAAAAGCTCGTAGTTGGATTTCTGCTGAGGACGACCGGTCCGCCCTCTGGGTGAGTATCTGGCTCGACCTTGGCATCTTCTTGAAGAACGTAACTGCACTTGACTGTGTGGTGCGGTATTCAAGACTTTTACTTTGAGGAAATTAGAGTGTTTGAAGCAGGCGCATGCCTTGAATACATTAGCATGGAATAATGAGATAGGACCTTTGTTCTATTTTGTTGGTTTCTAGAACTGAGGTAATGATTAATAGGGATAGTTGGGGGCATTCGTATTTAACTGTCAGAGGTGAAATTCTTGGATTTGTTAAAGACGGACTACTGCGAAAGCATTTGCCAAGGATGTTTTCA	0	0	143	0	0	0	159	733	0	0	0	0	0	0	0	0	0	0	54	0	0	744	0	100	0	0	0	137	0	0	0	0	0	205	0	0	0	0	0	0	0	0	0	0	0	45	102	0	0	0	0	0	0	41	0	0	0	0	0	0	34	0	1420	3718	497	37	0	245	0	0	0	182	0	0	82	0	0	133	44	79	0	0	0	0	200	0	480	192	0	0	Eukaryota	Alveolata	Dinoflagellata	Dinophyceae	Gymnodiniales	Warnowiaceae	Warnowia	Warnowia_sp.
AGCTCCAATAGCGTATATTAAAGTTGTTGCGGTTAAAAAGCTCGTAGTTGGATTTCTGTCTAAAGCGACCGGTCCGCCCATTGGGTGTGCATCTGATTCGTTTTTGGCATCTTTCAGACTGGCTGCGACGCACTTGATTGTGCGTCCTGGTGGCCTGATCTTTTACTTTGAGGAAATTAGAGTGTTTCACGCAGGCATACGCCTTGAATATAGTAGCATGGAATAATGATTTAGGACCTCAGTTCTGACTTGTTGGTTTTTGGGACAGAGGTAATGATTAATAGGGACAGTTGGGGGCATTCGTATTTAATTGTCAGAGGTGAAATTCTTGGATTTGTTAAAGACGGACTACTGCGAAAGCATTTGCCAAGGATGTTTTCA	0	0	0	0	0	0	0	0	0	0	0	0	0	0	0	0	0	0	0	0	0	0	0	265	0	0	0	0	24	0	0	46	596	0	0	0	0	0	0	0	0	0	0	0	0	0	0	0	0	0	0	41	2585	0	634	7	317	0	1015	0	0	21	0	0	1032	0	0	25	368	0	0	897	0	282	0	1154	0	151	14	0	0	95	0	0	0	0	0	0	142	57	Eukaryota	Alveolata	Dinoflagellata	Dinophyceae	NA	NA	NA	NA
AGCTCCAATAGCGTATATTAAAATTGTTGCGGTTAAAACGCTCGTAGTTGGATATCTGTGAGTGGGTTTCGGTGCTTCCCAGTGAAGATTACACGGAGCTCTGCTCACATTTGTTCAGGGAGGGTGGATGCACTTCACTGTGTGACCACATGATCTGAATTTTTACTTTGAGGAAATGAGAGTGTTCCAAGCAGGCAATCGCCGTGAATATGATAGCATGGAATAATAGCACAGGACTCTTGGTTCAATGCTGTTGGTTTGTTGAGCTAGAGTAATCACAATAAGGATAGTTGGGGGTATTCGTATTTAACTGTCAGAGGTGAAATTCTTGGATTTTTTAAAGACGAACAATTGCGAAGGCATCTACCCAGGATGTTTTTG	0	0	286	0	166	0	299	0	0	660	0	0	0	0	0	886	0	0	0	0	0	0	0	0	0	0	0	0	0	0	0	0	0	141	242	343	0	0	0	0	0	664	0	0	0	127	0	417	0	0	0	0	0	0	0	0	0	0	0	302	0	0	0	0	615	582	704	2576	441	0	0	85	0	154	0	0	0	0	0	0	0	0	0	0	0	0	0	0	0	0	Eukaryota	Alveolata	Dinoflagellata	Syndiniales	Dino-Group-I	Dino-Group-I-Clade-4	Dino-Group-I-Clade-4_X	Dino-Group-I-Clade-4_X_sp.
AGCTCCAATAGCGTATATTAAAGTTGTTGCGGTTAAAAAGCTCGTAGTTGGATTTCTGCTGAGGACGACCGGTCCGCCCTCTGGGTGAGCATCTGGCTTGGCCTTGGCATCTTCTTGGAGAACGTAGCTGCACTTGACTGTGTGGTGCGGTATCCAGGACTTTTACTTTGAGGAAATTAGAGTGTTTCAAGCAGGCACACGCCTTGAATACATTAGCATGGAATAATAAGATAGGACCTTGGTTCTATTTTGTTGGTTTCTAGAGCTGAGGTAATGATTAATAGGGATAGTTGGGGGCATTCGTATTTAACTGTCAGAGGTGAAATTCTTGGATTTGTTAAAGACGGACTACTGCGAAAGCATTTGCCAAGGATGTTTTCA	0	0	177	0	0	0	0	647	0	142	0	0	0	0	0	242	0	0	0	0	235	359	105	232	0	0	0	0	0	202	0	226	686	1016	0	0	0	0	0	0	0	0	943	0	0	0	0	0	0	0	0	0	0	0	0	0	0	0	0	0	0	0	248	0	627	335	221	601	511	0	0	461	0	447	0	161	173	0	332	0	71	111	0	0	0	0	0	0	157	0	Eukaryota	Alveolata	Dinoflagellata	Dinophyceae	Gymnodiniales	Gymnodiniaceae	Gyrodinium	Gyrodinium_fusiforme
AGCTCCAATAGCGTATATTAAAGTTGTTGCAGTTAAAAAGCTCGTAGTTGGATTTCTGCTGAGGACGATCGGTCCGCCCTCTGGGTGAGTATCTGGCTCGGCCTTGGCATCTTCTTGGAGAACGTAGCTGTGCTTGACTGTATGGTGCGGTATTCAGGACTTTTACTTTGAGGAAATTAGAGTGTTTCAAGCAGGCACAGGCCTTGAATACATTAGCATGGAATAATAAGATAGGACCTTAGTTCTATTTTGTTGGTTTCTAGAGCTTAGGTAATGATTAATAGGGATAGTTGGGGGCATTCGTATTTAACTGTCAGAGGTGAAATTCTTGGATTTGTTAAAGATGGACTACTGCGAAAGCATTTGCCAAGGATGTTTTCA	0	0	0	0	0	0	41	51	0	0	0	43	107	191	30	18	138	211	85	78	158	430	145	467	0	145	48	0	158	25	0	0	141	145	0	55	0	0	0	30	0	33	0	0	0	158	40	0	0	0	141	130	382	100	288	0	0	0	0	486	137	172	0	0	945	247	116	487	702	0	0	175	166	504	33	34	0	0	79	0	120	0	189	31	74	72	210	73	289	47	Eukaryota	Alveolata	Dinoflagellata	Dinophyceae	Peridiniales	Blastodiniaceae	Blastodinium	Blastodinium_contortum
AGCTCCAATAGCGTATATTAAAGTTGTTGCGGTTAAAAAGCTCGTAGTTGGATTTCTGCCGAGGACGACCTGTCCACCCACTGGGTGCGCACGAGGTTCGGCTTTGGCATAATCTTGGAGAACGCCGCTGCGATTCACTTTGTGGGGTGGTATCCAAGACCTTTACTTTGAGGAAATTAGAGTGTTTCAAGCAGGCATACGCCTTGAATACATTAGCATGGAATAATAAGATAGGACCTTGGCTCTATTTTGTTGGTTTCTAGAGCTGAGGTAATGATTAATAGGGATAGTCGGGGGCATTCGTATTTAACTGTCAGAGGTGAAATTCTTGGATTTGTTAAAGACGGACTACTGCGAAAGCATTTGCCAAGGATGTTTTCA	0	114	1271	0	58	0	0	0	0	0	0	0	0	0	34	0	0	0	0	0	0	22	0	0	0	0	0	62	191	0	0	55	109	188	103	227	0	188	2743	344	376	102	0	0	800	235	0	0	0	0	0	173	346	61	56	0	0	0	0	1133	0	0	120	0	0	0	0	0	311	0	0	0	0	0	0	0	0	0	0	0	0	0	0	0	0	40	0	0	0	0	Eukaryota	Alveolata	Dinoflagellata	Dinophyceae	NA	NA	NA	NA
AGCTCCAATAGCGTATATTAAAGTTGTTGCGGTTAAAAAGCTCGTAGTTGGATTTCTGCTGAGGATGACCGGTCCGCCCTCTGGGTGAGTATCTGGCTCAGCCTTGGCATCTTCCTGAAGAACGTAGCTGCACTTGACTGTGTGGTGCGGTATTTAGGACATTTACTTTGAGGAAATTAGAGTGTTTCAAGCAAGCGCACGCCTTGAATACATTAGCATGGAATAATAAGATAGGACCTCGGTTCTATTTTGTTGGTTTCTAGGGCTGAGGTAATGATTGATAGGGATAGTTGGGGGCATTCGTATTTAACTGTCAGAGGTGAAATTCTTGGATTTGTTAAAGACGGACTACTGCGAAAGCATTTGCCAAGGATGTTTTCA	597	277	0	0	0	0	0	0	0	0	0	0	0	274	240	0	796	159	0	0	0	98	0	0	0	0	0	0	0	0	0	0	0	0	0	0	0	0	123	210	0	150	0	0	0	0	0	0	0	0	311	194	429	3744	189	0	134	0	0	986	454	0	0	0	0	0	0	0	0	0	0	0	0	0	0	0	0	0	0	0	0	0	0	0	0	0	0	0	0	0	Eukaryota	Alveolata	Dinoflagellata	Dinophyceae	Suessiales	Suessiaceae	Pelagodinium	Pelagodinium_sp.
AGCTCCAATAGCGTATATTAAAGTTGTTGCAGTTAAAAAGCTCGTAGTTGGATTTCTGGTGAGATATCTTTAGCCTGACCGGAAGGTCTTGTTTGATGATTATTTTGCCCTTCTTGTCAAGAACCTGTTGATCTTCATTGGTCGATAGTGGACTGGCATCTTTTACTGTGAAAAAATTAGAGTGTTCAAAGCAGGCATCGCCGTTGAATACATTAGCATGGAATAATAAGATAGGACTTTGGTGGTCTATTTTGTTGGTTTGCACGCCAAAGTAATGATTAATAGGGATAGTTGGGGGTATTCGTATTCTATTGCTAGAGGTGAAATTCTTAAATTTATGGAAGACGAACTACTGCGAAAGCATTTACCAAGGATGTTTTCA	0	383	705	162	0	0	688	0	0	0	0	0	0	0	0	0	0	0	0	0	0	0	0	0	0	0	0	0	297	136	387	472	407	0	0	0	0	0	0	0	153	0	0	2514	256	420	427	199	0	0	0	0	0	0	0	0	0	0	0	0	0	0	381	183	120	0	0	0	382	0	16	0	0	0	0	0	301	94	221	0	0	0	0	0	22	0	0	0	0	0	Eukaryota	Stramenopiles	Ochrophyta	MOCH-5	MOCH-5_X	MOCH-5_XX	MOCH-5_XXX	MOCH-5_XXX_sp.
AGCTCCAATAGCGTATATTAAAGTTGTTGCAGTTAAAAAGCTCGTAGTTGGATTTCTGGCGTGCGACCCGGGTCGGCCCGAAATGGGTCTGTACTAGGAGTCGCGCGCCATCCTTGAGGCGAGGCGTTCTACCATTAACTTGGCGGTTCGTTGAGCCTCATCGTTTACTGTGAACAAATTAGAGTGTTTAAAGCAGGCATATGCCTTGAATACATTAGCATGGAATAATAAGATAGGACTTCGGTAATATTTTGTTGGTTCATTATTGAGGTAATGATTAATAGGGATAGTTGGGGGTATTCATATTCAATTGTCAGAGGTGAAATTCTTGGATTTATGGAAGATGAACAACTGCGAAAGCATTTACCAAGGATGTTTTCA	0	0	0	0	0	0	0	0	0	0	8	0	0	0	0	0	0	16	12	0	0	0	0	0	1145	424	5905	79	227	0	0	0	0	0	0	0	99	75	99	114	0	0	153	0	111	53	59	0	48	0	0	23	0	28	88	32	74	80	62	57	57	66	0	0	0	0	0	0	0	0	0	0	0	0	0	0	0	0	0	0	0	0	0	0	0	0	0	0	0	0	Eukaryota	Stramenopiles	Sagenista	MAST-9	MAST-9D	MAST-9D_X	MAST-9D_XX	MAST-9D_XX_sp.
AGCTCCAATAGCGTATATTAAAGTTGTTGCAGTTAAAAAGCTCGTAGTTGAACTTTGGGCTTGGTTGGCCGGTCCGCCTTTTTGGCGAGTACTGGACCCAACCGAGCCTTTCCTTCTGGCTAACCATTCGCCCTTGTGGTGTTTGGCGAACCAGGACTTTTACTTTGAAAAAATTAGAGTGTTCAAAGCAGGCCTTTGCTCGAATATATTAGCATGGAATAATAGAATAGGACGTTATGGTTCTATTTTGTTGGTTTCTAGGACCATCGTAATGATTAATAGGGACGGTCGGGGGCATCAGTATTCAGTTGTCAGAGGTGAAATTCTTAGATTTACTGAAGACTAACTACTGCGAAAGCATTTGCCAAGGACGTTTTCA	16	0	0	0	76	0	10	6	0	0	0	0	0	0	0	0	0	0	0	0	0	0	0	0	762	383	455	6290	244	295	0	22	0	0	0	0	119	0	11	58	0	0	14	32	0	0	0	0	21	5	93	65	0	0	0	0	4	0	0	0	0	0	0	0	0	0	0	0	0	0	0	0	0	0	0	0	0	0	0	0	0	0	0	0	0	0	0	0	0	0	Eukaryota	Opisthokonta	Fungi	Ascomycota	Saccharomycotina	Saccharomycetales	Meyerozyma	Meyerozyma_guilliermondii
AGCTCCAATAGCGTATATTAAAATTGTTGCGGTTAAAACGCTCGTAGTTGGATATCTGCTAAGGGGTTCCGGTCCTTCCCAGTGAAGAATACGCGGAACTCTTCTTGGCATTTATTCAGGGAAGGTGTTTGCACTTTGTTGTGTGTCACATGATCTGAATTTTTACTTTGAGGAAATGAGAGTGTTTCAAGCAGGCTTTCGCCGTGAATATGATAGCATGGAATAATAGCACAGGACCCCTTTCCAAAGCTGTTGGTTTTTGGAACGAGGTAATCAGAATAAGGATAGTTGGGGGTATTCGTATTTAACTGTCAGAGGTGAAATTCTTGGATTTTTTAAAGACGAACTATTGCGAAGGCATCTGCCCAGGATGTTTTTA	0	0	38	0	187	0	67	0	61	141	20	0	0	27	24	122	0	0	111	53	76	142	65	0	0	0	0	0	101	202	96	202	880	981	177	95	0	52	0	0	65	0	0	0	56	107	0	0	0	0	66	0	0	0	241	0	0	0	0	0	63	97	155	0	400	61	544	158	251	134	500	209	0	0	0	0	548	208	102	57	0	44	0	347	105	0	0	0	287	176	Eukaryota	Alveolata	Dinoflagellata	Syndiniales	Dino-Group-I	Dino-Group-I-Clade-4	Dino-Group-I-Clade-4_X	Dino-Group-I-Clade-4_X_sp.
AGCTCCAATAGCGTATACTAACGTTGTTGCAGTTAAAAAGCTCGTAGTTGGATTTCTGTTAGGGTGAGGCGGCCGGCCACTCGTGGTTGTAGCTTGTTATCACCTTGGCATCTTGTCACAATCCGTGATGGCATTAACTTGTTGTCGCTGGGGACTGACTCGTTTACTTTGAGAAAATTAGAGTGTTCAAAGCAGGCTATCGCCTTGAATATATTAGCATGGAATAATAATATAGGACTTTGGTTCTATTTTGTTGGTTGTTCGAGAACCGAAGTAATGATTGATAGGGACAGTTGGGGGCGTCAGTATTCTGAAGCGAGAGGTGAAATTCTTGGACCTTCGGAAGACTAACAACTGCGAAAGCATTCGCCTAGGATGTTCTCT	8	18	206	242	170	7	32	25	9	0	13	0	0	0	0	0	0	0	0	0	0	0	0	17	44	40	19	0	17	59	0	0	16	58	0	0	29	16	0	0	0	0	920	38	152	1125	416	0	0	27	0	5	13	0	0	0	0	0	23	0	27	104	363	431	250	193	57	92	89	1012	0	11	531	189	10	0	37	106	0	234	32	6	103	9	1106	0	21	71	0	0	Eukaryota	Rhizaria	Radiolaria	RAD-B	RAD-B_X	RAD-B-Group-IV	RAD-B-Group-IV_X	RAD-B-Group-IV_X_sp.
AGCTCCAAGAGCGTATATTAAAGTTGTTGCAGTTAAAAAGCTCGTAGTTGGATTTCTGGTATAATGCGCCTGGCCCGCTCCGTTTCGGAGTGAGTGCCGGTGCGCGTTTGCCATCCTTCTAGAAAACGTTTCTACCCTTCGCTGGGCCGGATTCGCGATCTAGATCTTTTACTTTGAAAAAATTAGAGTGTTTAAAGCAGGCTTTTGCTATGAATACATTAGCATGGAATAATAATCTAGGACTTCGGTTCTATTTTGTTGGTTTCTAGTACTGAAGTAATGATTGATAGGGATAGTTGGGGGTGCTAGTATTGACCGGCCAGAGGTGAAATTCTTGGATTCGGTCAAGACTAACTTATGCGAAAGCATTCACCAAGGATGTCTTCT	0	72	138	74	0	15	0	0	0	0	0	0	0	42	0	0	79	0	0	0	2205	0	34	0	0	0	0	0	0	0	0	0	0	424	0	0	43	0	0	0	0	0	0	0	0	134	0	0	0	0	0	467	306	78	0	0	0	0	0	0	138	38	0	0	0	141	0	0	224	36	474	183	1272	937	0	68	0	0	0	0	346	0	35	58	105	0	603	0	0	0	Eukaryota	Rhizaria	Cercozoa	Filosa-Thecofilosea	Cryomonadida	Protaspa-lineage	Protaspa	NA
AGCTCCAATAGCGTATATTAAAGTTGTTGCGGTTAAAAAGCTCGTAGTTGGATTTCTGCTGAGGATGACCGGTCCGCTCACTGAGTGTGTATCTGGCTCAGCCTTGGCATCTTCCTGAAGAACGTATCTGCACTTGACTGTGTGGTGCGGTATTTAGGACATTTACTTTGAGGAAATTAGAGTGTTTCAAGCAAGCGCACGCCTTGAATACATTAGCATGGAATAATAAGATAGGACCTCGGTTCTATTTTGTTGGTTTCTAGAGCTGAGGTAATGATTGATAGGGATAGTTGGGGGCATTCGTATTTAACTGTCAGAGGTGAAATTCTTGGATTTGTTAAAGACGGACTACTGCGAAAGCATTTGCCAAGGATGTTTTCA	0	211	54	0	0	84	874	34	0	0	0	0	0	0	37	0	312	0	0	0	0	0	0	0	0	0	44	0	205	61	122	271	258	607	630	92	39	0	31	0	95	121	187	1793	551	71	688	233	0	0	0	0	0	0	0	0	0	0	0	0	0	0	91	17	0	45	0	91	0	0	65	79	0	42	55	0	0	57	73	0	16	22	141	0	0	0	197	0	0	0	Eukaryota	Alveolata	Dinoflagellata	Dinophyceae	Suessiales	Suessiaceae	Protodinium	Protodinium_simplex
AGCTCCAATAGCGTATATTAAAGTTGTTGCGGTTAAAAAGCTCGTAGTTGGATTTCTGCTGAGGACGACTGGTCCGCCCTCTGGGTGAGTATCTGGCTCGGCCTTGGCATCTTCTTGGAGAGCGTCGCTGCACTTCACTGTGTGGCACGGTATCCAGGACTTTTACTTTGAGGAAATTAGAGTGTTTCAAGCAGGCGCACGCCTTGAATACATTAGCATGGAATAATATGATAGGACCTTGGTTCTATTTTGTTGGTTTCTAGAGCTGAGGTAATGATTAATAGGGATAGTTGGGGGCATTCGTATTTAACTGTCAGAGGTGAAATTCTTGGATTTGTTAAAGACGGACTACTGCGAAAGCATTTGCCAAGGATGTTTTCA	0	0	0	0	38	0	0	25	0	0	0	30	0	33	0	0	0	0	0	0	0	0	0	0	86	0	0	0	78	0	0	66	0	0	0	0	0	0	0	322	103	232	0	0	0	0	0	0	0	315	93	0	69	0	0	0	0	0	0	0	0	0	0	0	180	243	62	151	0	0	54	366	0	275	38	0	0	94	0	0	0	0	0	5263	211	0	37	0	96	0	Eukaryota	Alveolata	Dinoflagellata	Dinophyceae	Dinophysiales	Amphisoleniaceae	Amphisoleniaceae_X	Amphisoleniaceae_X_sp.
AGCTCCAATAGCGTATATTAAAGTTGTTGCGGTTAAAAAGCTCGTAGTTGGATTTCTGCTGAGGACGACCTGTCCACCCACTGGGTGAGCACGAGGTTCGGCTTTGGCATTTTCATGGAGAACGCCGCTGCGCTTCATTGTGTGGGGTGGTATCCATGACCTTTACTTTGAGGAAATTAGAGTGTTTCAAGCAGGCATACGCCTTGAATACATTAGCATGGAATAATAAGATAGGACCTTGGCTCTATTTTGTTGGTTTCTAGAGCTGAGGTAATGATTAATAGGGATAGTCGGGGGCATTCGTATTTAACTGTCAGAGGTGAAATTCTTGGATTTGTTAAAGACGGACTACTGCGAAAGCATTTGCCAAGGATGTTTTCA	0	415	2569	321	543	0	60	71	0	46	0	0	0	0	0	0	0	0	0	0	0	22	0	56	0	0	0	21	156	0	0	13	9	7	0	42	33	0	0	13	0	41	0	0	296	559	104	0	0	0	0	0	0	0	0	0	0	0	0	0	0	15	0	0	239	322	0	122	977	0	0	0	77	206	0	4	0	0	174	0	10	16	67	0	0	13	36	0	645	39	Eukaryota	Alveolata	Dinoflagellata	Dinophyceae	Dinophyceae_X	Dinophyceae_XX	Dinophyceae_XXX	Dinophyceae_XXX_sp.
AGCTCCAATAGCGTATATTAAAGTTGTTGCGGTTAAAAAGCTCGTAGTTGGATTTCTGCCGAGGACGACCGGTCCGCCCACTGGGTGTGCATCTGGCTCGGCCTGGGCATCTTCTTGGAGAACGTATCTGCACTTGACTGTGTGGTGCGGTATCCAGGACTTTTACTTTGAGGAAATTAGAGTGTTTCAAGCAGGCACACGCCTTGAATACATTAGCATGGAATAATAAGATAGGACCTTGGTTCTATTTTGTTGGTTTCTAGAACTGAGGTAATGATTAATAGGGATAGTTGGGGGCATTCGTATTTAACTGTCAGAGGTGAAATTCTTGGATTTGTTAAAGACGGACTACTGCGAAAGCATTTGCCAAGGATGTTTTCA	0	0	26	0	248	1377	0	0	0	0	0	0	0	96	0	0	0	0	0	0	0	0	0	0	0	0	0	0	0	0	5	0	56	21	0	0	0	0	0	0	17	247	0	0	0	91	215	0	0	0	28	404	225	0	0	0	26	0	0	0	0	0	660	97	419	568	881	235	213	0	73	64	232	67	0	0	335	916	127	0	40	0	0	193	0	0	0	0	68	0	Eukaryota	Alveolata	Dinoflagellata	Dinophyceae	Peridiniales	Thoracosphaeraceae	Thoracosphaeraceae_X	Thoracosphaeraceae_X_sp.
AGCTCCAATAGCGTATATTAAAATTGTTGCAGTTAAAAAGCTCGTAGTTGGATCTGCGGTTAGGGCTTGCGGTCCACCACGCGGTGGTACTGCTCGTCCCGACCTACATCGAATTGACCCGCGTTGCTCTTCGCTGAGTGACCGGGAAGGCTCGAACGTTTACTTTGAAAAAATTAGAGTGTTCATAGCAGGCCCAGACGCCTGAATAATGTTGCATGGAATAATAGAATAGGACCTCGGTTCTATTTTGTTGGTTTTCGGAGCGGAGGTAATGATTAATAGGGACGGCCGGGGGCATTCGTATTACGGTGTTAGAGGTGAAATTCTGGGATCATCGTAAGACGAACTACAGCGAAAGCATTTGCCAAGAATGTTTTCA	0	28	0	0	0	9	7	0	0	0	0	0	0	0	0	0	0	0	3	0	0	0	0	0	10	0	0	0	8	51	0	0	0	0	0	0	81	0	3	0	0	0	0	0	0	242	0	0	32	59	0	0	0	0	0	72	351	0	0	0	0	346	227	940	25	0	0	0	76	3155	54	0	0	0	23	0	0	305	38	0	0	0	0	0	2041	0	0	0	0	0	Eukaryota	Opisthokonta	Metazoa	Nemertea	Nemertea_X	Nemertea_XX	Cephalothrix	Cephalothrix_filiformis
AGCTCCAATAGCGTATATTAAAGTTGTTGCGGTTAAAAAGCTCGTAGTTGGATTTCTGCTGAGGACGACCGGTCCGCCCTCTGGGTGAGCATCTGGTTCGGCCTTGGCATCTTCTTGGGGAACGTAGCTGCACTTGACTGTGTGGTGCGGTATCCAGGACTTTTACTTTGAGGAAATTAGAGTGTTTCAAGCAGGCGCACGCCTTGAATACATTAGCATGGAATAATAAGATAGGACCTCGGTTCTATTTTGTTGGTTTCTAGAGCTGAGGTAATGATTAATAGGGATAGTTGGGGGCATTCGTATTTAACTGTCAGAGGTGAAATTCTTGGATTTGTTAAAGACGGACTACTGCGAAAGCATTTGCCAAGGATGTTTTCA	0	0	0	0	0	0	0	0	61	0	0	0	53	0	0	76	40	0	0	0	72	134	242	245	0	0	0	0	0	33	0	0	68	63	0	151	0	0	0	0	0	0	0	0	0	0	185	0	98	43	0	0	0	0	0	0	0	0	0	0	0	88	248	61	192	0	66	341	254	333	371	183	119	390	196	90	355	132	83	59	0	0	65	47	491	101	1070	239	615	405	Eukaryota	Alveolata	Dinoflagellata	Dinophyceae	Gymnodiniales	Gymnodiniaceae	Lepidodinium	Lepidodinium_chlorophorum
AGCTCCAATAGCGTATATTAAAGTTGTTGCGGTTAAAAAGCTCGTAGTTGGATTTCTGCCGAGGACGACCGGTCCGCCCTCTGGGTGAGCATCTGGCTCGGCCTTGACATCTTCTTGGTGAACGTAGCTGCACTTGACTGTGTGGTGCGGTACCCAGGACTTTTACTTTGAGGAAATTAGAGTGTTTCAAGCAGGCATACGCCTTGAATACATTAGCATGGAATAATAAGATAGGACCTTGGTTCTATTTTGTTGGTTTCTAGAGCTGAGGTAATGATTAATAGGGATAGTTGGGGGCATTCGTATTTAACTGTCAGAGGTGAAATTCTTGGATTTGTTAAAGACGGACTACTGCGAAAGCATTTGCCAAGGATGTTTTCA	0	0	0	0	0	0	0	0	0	0	0	0	0	0	0	18	0	0	163	575	0	103	0	3230	0	0	0	0	0	0	0	54	118	0	0	0	0	0	0	0	0	0	0	0	0	0	0	0	0	233	0	0	0	0	0	0	0	0	0	0	0	42	0	211	1298	211	0	0	0	0	0	95	0	113	0	233	0	0	123	0	131	0	0	0	754	287	0	0	0	160	Eukaryota	Alveolata	Dinoflagellata	Dinophyceae	Dinophyceae_X	Dinophyceae_XX	Dinophyceae_XXX	Dinophyceae_XXX_sp.
AGCTCCAATAGCGTATATTAAAGTTGTTGCAGTTAAAAAGCTCGTAGTTGGATTTCTGGTGAGATGGATTATGTCTAGGTCGAGAGATCTTGTTCATGGTTCGTTTTGCCCTTCTTGTCAGGAACCCGCTGAGATTAACGTCTTGTCGGTGGAATGGCATCGTTTACTGTGAAAAAATTAGAGTGTTCAAAGCAGGCATCGCCGTTGAATACATTAGCATGGAATAATAAGATAAGACTTTGGTGGTCTATTTTGTTGGTTTGCACGCCGAAGTAATGATTAATAGGGATAGTTGGGGGTATTCGTATTCTATTGCTAGAGGTGAAATTCTTAAATTTATGGAAGACGAACTACTGCGAAAGCATTTACCAAGGATGTTTTCA	0	0	0	0	45	0	0	0	0	0	0	0	0	403	72	138	57	0	37	19	0	318	43	1097	0	1987	47	0	62	199	0	0	0	0	0	0	0	0	375	0	53	205	0	0	0	0	0	0	0	0	0	232	290	61	96	0	0	0	1005	973	45	155	0	0	0	0	0	0	0	0	0	0	0	0	0	0	0	0	0	0	0	0	0	0	0	0	0	0	0	0	Eukaryota	Stramenopiles	Ochrophyta	MOCH-5	MOCH-5_X	MOCH-5_XX	MOCH-5_XXX	MOCH-5_XXX_sp.
AGCTCCAATAGCGTATATTAAAGTTGTTGCGGTTAAAAAGCTCGTAGTTGGATTTCTGCCGAGGGCGACCGGTCCGCCCTCTGGGTGAGTATCTGGCTCGGCCTGGGCATCTTCTTGGAGAGTGTATCTGCACTTGACTGTGTGGTGCAGTATCCAGGACTTTTACTTTGAGGAAATTAGAGTGTTTCAAGCAGGCACACGCCTTGAATACATTAGCATGGAATAATAAGATAGGACCTTGGTTCTATTTTGTTGGTTTCTAGGGCTGAGGTAATGATTAATAGGGATAGTTGGGGGCATTCGTATTTAACTGTCAGAGGTGAAATTCTTGGATTTGTTAAAGACGGACGACTGCGAAAGCATTTGCCAAGGATGTTTTCA	0	39	0	0	0	0	0	24	0	0	0	0	0	100	0	0	0	0	0	0	0	0	0	61	0	0	0	0	0	0	60	260	0	277	0	0	0	0	0	0	121	88	0	0	0	33	0	99	0	0	0	71	0	0	395	0	0	0	0	1794	0	137	107	131	270	307	0	439	381	78	1390	74	57	128	0	73	761	0	0	0	71	59	1	0	27	0	20	0	61	0	Eukaryota	Alveolata	Dinoflagellata	Dinophyceae	Peridiniales	Blastodiniaceae	Blastodinium	Blastodinium_mangini
AGCTCCAATAGCGTATATTAAAGTTGTTGCGGTTAAAAAGCTCGTAGTTGGATTTCTGCCGAGGACGACTGGTCCGCCCTCTGGGTGAGTATCTAGCTCGGCCTGGGCATCTTCTTGGAGAACGTAGCTGCACTTGACTGTGTGGTGCGGTATCCAGGACTTTTACTTTGAGGAAATTAGAGTGTTTCAAGCAGGCACACGCCTTGAATACATTAGCATGGAATAATAAGATAGGACCTCGGTTCTATTTTGTTGGTTTCTAGAGCTGAGGTAATGACCAATAGGGATAGTTGGGGGCATTCGTATTTAACTGTCAGAGGTGAAATTCTTGGATTTGTTAAAGACGGACTACTGCGAAAGCATTTGCCAAGGATGTTTTCA	0	0	0	0	0	0	0	0	0	0	0	0	0	0	0	57	118	0	0	0	0	0	0	0	0	0	0	0	0	0	166	354	937	357	968	515	0	0	0	0	0	0	0	0	261	303	225	0	0	0	0	0	0	0	0	0	684	0	0	77	0	0	0	0	0	0	0	0	0	0	0	95	0	264	84	0	0	0	1427	0	121	132	389	0	0	0	158	0	210	0	Eukaryota	Alveolata	Dinoflagellata	Dinophyceae	NA	NA	NA	NA
AGCTCCAATAGCGTATATTAAAGTTGTTGCGGTTAAAAAGCTCGTAGTTGGATTTCTGCCGAGGACGACTGGTCCGCCCTCTGGGTGAGTATCTAGCTCGGCCTGGGCATCTTCTTGGAGAACGTAGCTGCACTTGACTGTGTGGTGCGGTATCCAGGACTTTTACCTTGAGGAAATTAGAGTGTTTCAAGCAGGCACACGCCTTGAATACATTAGCATGGAATAATAAGATAGGACCTCGGTTCTATTTTGTTGGTTTCTAGAGCTGAGGTAATGATTAATAGGGATAGTTGGGGGCATTCGTATTTAACTGTCAGAGGTGAAATTCTTGGATTTGTTAAAGACGGACTACTGCGAAAGCATTTGCCAAGGATGTTTTCA	315	0	1513	576	328	45	127	0	0	0	0	0	0	0	0	0	0	0	0	0	0	109	0	0	0	0	0	0	0	0	0	102	0	0	0	0	0	122	0	0	0	0	252	222	0	211	0	0	0	0	0	0	0	0	0	0	0	0	0	0	0	0	148	146	0	0	0	185	0	150	1228	0	0	0	0	0	1371	439	0	0	0	0	0	0	0	251	0	0	0	0	Eukaryota	Alveolata	Dinoflagellata	Dinophyceae	NA	NA	NA	NA
AGCTCCAATAGCGTATATTAAAGTTGTTGCGGTTAAAAAGCTCGTAGTTGGATTTCTGTCGAGGACGACCGGTCCGCCCTCCGGGTGAGTATCTGGCTTGGCCTGGGCATCTTCTTGGAGAACGTGTCTGCACTTGACTGTGTGGTGCGGTATCCAGGACTTTTACTTTGAGGAAATTAGAGTGTTTCAAGCAGGCATGCGCCTTGAATACATTAGCATGGAATAATAAGATAGGACCTCGGTTCTATTTTGTTGGTTTCTAGAGCTGAGGTAATGATTAATAGGGATAGTTGGGGGCATTCGTATTTAACTGTCAGAGGTGAAATTCTTGGATTTGTTAAAGACGGACTACTGCGAAAGCATTTGCCAAGGATGTTTTCA	0	9	64	41	0	0	12	0	0	0	0	0	11	0	0	9	0	0	20	43	20	39	54	20	0	24	13	0	6	40	0	0	12	57	0	0	0	18	41	0	0	0	0	0	82	313	359	0	21	19	135	72	258	29	13	24	16	177	447	197	165	54	0	24	94	63	22	114	67	55	17	202	0	190	16	0	0	44	159	103	40	33	292	0	552	59	1828	714	28	171	Eukaryota	Alveolata	Dinoflagellata	Dinophyceae	Dinophyceae_X	Dinophyceae_XX	Dinophyceae_XXX	Dinophyceae_XXX_sp.
AGCTCCAATAGCGTATATTTAAGTTGTTGCAGTTAAAAAGCTCGTAGTTGGATTTCGGGTGTGGGGCGCCGGTCCGCTTCGGTGTGCACTGGCGGCCCAGGCCTTCTTGTCGGGGACGCGCTCTGGCTTTCGTTAGTCGGACGCGGAGTCGGCGCAGTTACTTTGAAAAAATTAGAGTGTTCAAAGCAGGCTTTCGCTTGAATACATTAGCATGGAATAACATGATAGGACTCCGATCCCATTGTGTTGGTCTTCGGGACTGGAGTAATGATTAAGAGGGACAGTTGGGGGCATTCGTATTTCATTGTCAGAGGTGAAATTCTTGGATTTATGAAAGACGAACTTCTGCGAAAGCATTTGCCAAGGATGTTTTCA	0	0	0	0	213	0	0	12	0	37	0	0	0	0	12	67	0	0	0	0	21	0	0	669	0	15	78	67	113	458	0	0	9	19	0	34	0	0	19	0	29	38	0	97	109	149	0	25	0	0	6	17	0	1022	1586	7	0	11	0	60	130	1882	0	0	73	9	0	25	217	0	0	13	9	19	0	83	0	0	0	0	0	0	0	0	0	0	16	0	218	66	Eukaryota	Archaeplastida	Chlorophyta	Prasino-Clade-9	Prasino-Clade-9_X	Prasino-Clade-9_XX	Prasino-Clade-9_XXX	Prasino-Clade-9_XXX_sp.
AGCTCCAGTAGCGTATATTAAAGCTGTTGCAGTTAAAAAGCTCGTAGTTGGATCTTGGGCCCAGGCCTGCGGTCCGCCGTGAGGCGAGTACTGCAGTCCTGGCCTTCCTCTCGGTTTTCGCCCGGTGCTCTTAACTGAGTGCCAGGAGAGGCCGGAACGTTTACTTTGAAAAAATTGGAGTGTTCAAAGCAGGCCTCGCGCCTGAACAGCAGAGCATGGAATAATGGAATAGGACCTCGGTTCTATTGCGTTGGTTTTCGGAACTCGAGGTAATGATTAAGAGGGACTGACGGGGGCATTCGTATTGCGGTGTGAGAGGTGAAATTCTTGGATCGCCGCAAGACGACCGACTGCGAAAGCATTTGCCAAGAATGTTTTCA	0	0	0	0	0	0	0	0	0	0	0	0	0	0	0	0	0	0	17	1290	0	0	0	0	0	0	0	0	0	0	0	0	0	0	0	0	0	0	0	0	0	0	0	0	0	0	0	0	0	0	198	0	11	0	0	0	0	0	0	0	0	0	0	42	0	0	0	0	0	0	154	5681	0	0	0	18	0	0	0	0	0	59	211	0	0	0	0	0	0	0	Eukaryota	Opisthokonta	Metazoa	Echinodermata	Echinodermata_X	Echinodermata_XX	Strongylocentrotus	Strongylocentrotus_purpuratus
AGCTCCAATAGCGTATATTAAAGTTGTTGCGGTTAAAAAGCTCGTAGTTGGATTTCTGCTGAGGACGACCGGTCCGCCCTCTGGGTGAGTATCTGGCTTGGCCTTGGCATCTTCTTGGAGAACGTAGCTGCACTTGACTGTGTGGTGCGGTATCCAGGACTTTTACTTTGAGGAAATTAGAGTGTTTCAAGCAGGCATACGCCTTGAATACATTAGCATGGAATAATAAGATAGGACCTTGGTTCTATTTTGTTGGTTTCTAGAGCTGAGGTAATGATTAATAGGGATAGTTGGGGGCATTCGTATTTAACTGTCAGAGGTGAAATTCTTGGATTTGTTAAAGACGGACTACTGCGAAAGCATTTGCCAAGGATGTTTTCA	0	0	0	0	0	0	1155	1100	0	0	0	0	0	0	0	0	0	0	0	0	0	0	0	0	0	0	0	0	0	0	0	0	0	227	0	0	0	0	0	0	0	0	0	0	0	0	0	0	0	0	0	0	0	0	0	0	0	0	0	0	0	0	186	511	3312	730	119	0	175	0	0	0	146	0	0	0	0	0	0	0	0	0	0	0	0	0	0	0	0	0	Eukaryota	Alveolata	Dinoflagellata	Dinophyceae	Gymnodiniales	Gymnodiniaceae	Gyrodinium	NA
AGCTCCAATAGCGTATATTAAAGTTGTTGCGGTTAAAAAGCTCGTAGTTGGATTTCTGCCGAGGACGACCGGTCCGCCCTCCGGGTGAGTATCTGGCTCGGCCTGGGCATCTTCTTGGAGAACGTAACTGCACTTGGCTGTGTGGTGCGGTATTCAGGACTTTTACTTTGAGGAAATTAGAGTGTTTCAAGCAGGCACACGCCTTGAATACATTAGCATGGAATAATAAGATAGGACCTCGGTTCTATTTTGTTGGTTTCTAGATCTGAGGTAATGATTAATAGGGATAGTTGGGGGCATTCGTATTTAACTGTCAGAGGTGAAATTCTTGGATTTGTTAAAGACGGACTACTGCGAAAGCATTTGCCAAGGATGTTTTCA	0	0	0	0	110	0	0	0	63	0	0	0	0	0	30	30	0	0	0	0	0	73	0	0	0	0	0	0	129	0	0	0	0	38	729	52	0	0	0	0	0	0	0	0	0	0	0	0	0	0	0	0	0	0	0	0	0	0	0	243	0	0	0	0	125	179	381	3476	206	0	0	0	85	66	99	0	0	0	40	64	106	1138	105	0	0	0	0	0	0	0	Eukaryota	Alveolata	Dinoflagellata	Dinophyceae	Peridiniales	Heterocapsaceae	Heterocapsa	Heterocapsa_sp.
AGCTCCAATAGCGTATATTAAAGTTGTTGCAGTTAAAAAGCTCGTAGTTGGATTTCGGAGTGGGCCAGTTGGTCCGCCGCAAGGTGTGTTACTGACTGGTCTGCTCTTCTTCGCAAAGACTGCGTGTGCTCTTTGTTGAGTGTGCGTAGGATTTACGACGTTTACTTTGAAAAAATTAGAGTGTTCAAAGCAGGCTATTGCTTGAATACATGAGCATGGAATAATGGAATAGGACTTTGGTCCCATTTTGTTGGTTTCTAGGACCGAAGTAATGATTAAGAGGGACAATTGGGGGCATCCGTATTTCGTTGTCAGAGGTGAAATTCTTGGATTTACGAAAGACGAACAACTGCGAAAGCACTTGCCAAGAGTGTTTTCA	145	0	123	0	186	0	0	0	0	0	0	0	0	0	0	0	0	0	0	0	0	0	0	0	0	0	0	105	0	0	73	88	0	0	0	0	0	0	0	0	0	0	1411	275	31	0	0	275	0	0	0	0	0	0	462	0	0	0	0	0	0	0	188	2443	54	0	0	0	0	234	620	388	0	0	0	77	194	34	111	0	0	0	0	0	0	37	0	0	0	0	Eukaryota	Opisthokonta	Metazoa	Cnidaria	Cnidaria_X	Hydrozoa	Sulculeolaria	Sulculeolaria_quadrivalvis
AGCTCCAATAGCGTACATTTAAGTTGCTGCAGTTAAAAAGCTCGTAGTTGGATTTCGGGTGGGAATGGCCGGTCCGCCGTTTCGGTGTGCACTTGCTACGCCCACCTTGCTGCCGGGGACGTGCTCTTGAGTTCACGCTCGGGACACGGAGTCGGCGAGGTTACTTTGAGTAAATTAGAGTGTTCAAAGCAGGCCTACGCTCTGAATACATTAGCATGGAATAACACGATAGGACTCTGGCCTATCTTGTTGGTCTGTAGGACCGGAGTAATGATTAAGAGGGACAGTCGGGGGCATTCGTATTTCATTGTCAGAGGTGAAATTCTTGGATTTATGAAAGACGAACTACTGCGAAAGCATTTGCCAAGGATGTTTTCA	0	787	0	0	0	0	0	0	0	0	0	0	0	0	0	0	0	0	0	0	0	0	0	0	0	0	0	0	0	0	0	0	0	0	0	0	1010	1364	653	1236	0	587	0	0	0	0	0	0	0	0	0	0	0	0	0	0	0	0	0	0	0	0	855	203	0	0	0	0	0	281	566	0	0	0	0	0	0	0	0	0	0	0	0	0	0	0	0	0	0	0	Eukaryota	Archaeplastida	Chlorophyta	Trebouxiophyceae	Chlorellales	Chlorellales_X	Picochlorum	Picochlorum_sp.
AGCTCCAATAGCGTATATTAAAGTTGTTGTGGTTAAAAAGCTCGTAGTTGGATCTCGGCAGGCTTGGGGCGGTTTGCTTGCTAGTATTACTGCCCTATAGTCTGTAGTTTTGCCAGAGGTTTTAGGGTGCTCTTAATCGAGTGTCCTGGGATGCTGGCAGGTTTACTTTGAAAAAATTAGAGTGCTCAAAGCAGGCTTTTACGCCTGAATATTCGTGCATGGAATAATAGAATAGGAAGTCGTTTCTATTTTGTTGGTTTTCGGAAATCGACTTAATGATTAATAGGGACAGTCGGGGGCATTTGTATTCAAACGACAGAGGTGAAATTCTTGGACCGTTTGAAGACAAACTACTGCGAAAGCATTTGCCAAGAATGTTTTCA	53	7	0	0	0	0	0	0	0	0	0	0	0	0	0	0	0	0	0	16	0	0	0	0	0	0	0	0	0	0	0	0	20	10	0	15	20	0	0	8	0	0	0	0	307	49	0	7	60	27	0	0	14	0	0	0	0	0	0	0	0	95	0	65	128	30	0	0	0	0	0	14	0	0	0	45	0	35	6269	148	0	7	14	0	12	0	64	0	0	0	Eukaryota	Opisthokonta	Metazoa	Arthropoda	Crustacea	Maxillopoda	Undinula	Undinula_vulgaris
AGCTCCAATAGCGTATATTAAAGTTGTTGCGGTTAAAAAGCTCGTAGTTGGATTTCTGCTGAGGACGACCGGTCCGCCCTCTGGGTGAGTATCTGGCTCGGCCTTGGCATCTTCTTGGGGAACGTAACTGCACTTGACTGTGTGGTGCGGTATCCAGGACTTTTACTTTGAGGAAATTAGAGTGTTTCAAGCAGGCGCACGCCTTGAATACATTAGCATGGAATAATAAGATAGGACCTTGGTTCTATTTTGTTGGTTTCTAGAGCTGAGGTAATGATTAATAGGGATAGTTGGGGGCATTCGTATTTAACTGTCAGAGGTGAAATTCTTGGATTTGTTAAAGACGGACTACTGCGAAAGCATTTGCCAAGGATGTTTTCA	265	123	90	186	0	0	0	0	0	0	0	0	0	0	0	0	0	0	0	0	0	0	0	0	0	0	0	0	0	0	0	0	0	38	0	0	53	44	0	0	0	0	243	0	158	354	178	0	171	0	90	0	61	71	118	0	0	125	51	194	98	307	0	0	134	36	86	87	80	463	32	81	0	96	0	0	0	140	118	540	0	0	291	67	188	519	845	188	61	333	Eukaryota	Alveolata	Dinoflagellata	Dinophyceae	Gymnodiniales	Gymnodiniaceae	Gymnodinium	Gymnodinium_sp.
AGCTCCAATAGCGTATATTAAAGTTGTTGCAGTTAAAAAGCTCGTAGTTGAATTTGTGGTGTACGGGGGGCACCCATCACTTATGGGTGTTGGTGTTGCCTGTCGTTGCCATCTTTGGGTGGAAACTGTGTGGCATTAGGTTGTCGTGCAGGGGATGCCCATCGTTTACTGTGAAAAAATTAGAGTGTTCAAAGCAGGCTTATGCCGATGAATATATTAGCATGGAATAATAAAATAGGACCTTGGTGCTATTTTGTTGGTTTGCGCGTCAAGGTAATGATTGAGAGGAACTGTTGTGGGTATTCGAATTTCATTGTCAGAGGTGAAATTCTTGGATTTTTGAAAGACGAACTAATGCGAAAGCATTTACCAAGGATGTTTTCA	0	0	77	0	0	0	0	19	0	29	0	0	0	0	0	13	0	0	0	0	0	0	0	84	0	13	269	116	203	499	0	0	262	2923	0	57	0	6	17	36	121	269	16	112	93	53	7	0	310	174	42	106	49	0	12	27	354	8	13	0	6	32	15	22	134	47	0	0	32	0	0	12	56	119	209	0	0	0	0	0	132	0	0	0	13	0	0	0	0	0	Eukaryota	Stramenopiles	Ochrophyta	Bacillariophyta	Bacillariophyta_X	Raphid-pennate	Meuniera	Meuniera_membranacea
AGCTCTAATAGCGTATATTAAAGTTGTTGCAGTTAAAAAGCTCGTAGTCGGATGTCGGGCTCGGGCAGGCTGTCGGCTTCGGTCGGACGGCAGGCTCGGGTCTTTCTGCCTGAGGATCCATCTCATTCACTTGGGGTGGGGACGCAGGCCGTTTACTTTGAAAAAATTAGAGTGTTCAAAGCAGGCCTACGCTTGAATACATTAGCATGGAATAATGGAATAGGACTTTGGTGCTATTTTGTTGGTTTATGGGACCGAAGTAATGATTAACAGGGACAGTTGGGGCCGTTTATATTTCGTTGTCAGAGGTGAAATTCTTGGATTTACGAAAGATAAACTTCTGCGAAAGCATTCGGCAAGGATGTTTTCA	63	39	430	200	0	0	26	7	0	0	0	0	0	0	0	11	0	9	0	0	0	18	22	13	0	0	9	0	0	0	0	0	8	67	0	0	0	42	24	0	0	0	142	0	106	545	92	36	0	0	0	0	25	37	0	111	32	35	66	32	355	0	0	78	91	197	36	498	80	432	48	76	19	110	0	0	14	42	105	568	262	69	1041	0	140	17	466	53	0	45	Eukaryota	Hacrobia	Cryptophyta	Cryptophyceae	Cryptomonadales	Cryptomonadales_X	Teleaulax	Teleaulax_sp.
AGCTCCAATAGCGTATATTAAAGTTGTTGCGGTTAAAAAGCTCGTAGTTGGATTTCTGCTTGGGGCAACCGGTCCGCCCTCTGGGTGAGTATCTGGCTTGGCCCGGGCATCTTCTTGGGGAACGTTACTGCACTTGACTGTGTGGTGCGGAGCCCAGGACCTTTACTTTGAGGAAATTAGAGTGTTTCAAGCAGGCATTTGCCTTGAATACATTAGCATGGAATAATAAGATAGGACCTCGTCCCTACCTTGTTGGTTCGTATGGATGAGGTAATGATTAATAGGGATAGTCGGGGGCATTCGTACTTAACTGTCAGAGGTGAAATTCTTGGATTTGTTAAAGACGGACTACTGCGAAAGCATTTGCCAAGGATGTTTTCA	0	34	39	80	41	0	14	0	0	0	0	0	0	0	0	12	0	0	0	21	12	15	52	42	0	0	0	23	20	0	0	0	0	27	0	0	0	28	25	0	0	0	19	0	108	213	69	0	0	0	375	80	490	176	0	26	0	75	314	366	288	87	0	38	128	72	24	35	0	154	196	244	0	278	0	0	10	42	60	240	84	19	189	0	152	468	943	242	63	151	Eukaryota	Alveolata	Dinoflagellata	Syndiniales	Dino-Group-III	Dino-Group-III_X	Dino-Group-III_XX	Dino-Group-III_XX_sp.
AGCTCCAATAGCGTATATTAAAGTTGTTGCGGTTAAAAAGCTCGTAGTTGGATTTCTGTTGAGGACGACTGGTCCGCCCTCTGGGTGAGTATCTGGCTCGGCCTCGGCATCTTCTTGGAGAGCGTCGCTGCACTTCGCTGTGTGGCACGGTATCCAGGACTTTTACTTTGAGGAAATTAGAGTGTTTCAAGCAGGCGCACGCCTTGAATACATTAGCATGGAATAATATGATAGGACCTTGGTTCTATTTTGTTGGTTTCTAGAGCTGAGGTAATGATTAATAGGGATAGTTGGGGGCATTCGTATTTAACTGTCAGAGGTGAAATTCTTGGATTTGTTAAAGACGGACTACTGCGAAAGCATTTGCCAAGGATGTTTTCA	0	146	0	0	334	0	0	130	0	0	0	29	0	58	0	0	0	0	0	0	0	0	0	0	95	0	365	0	225	0	0	21	0	103	0	0	0	85	0	0	376	423	0	0	45	0	47	205	0	1056	156	623	199	0	0	0	0	0	0	0	0	0	0	0	345	0	149	163	0	0	0	0	0	85	0	0	0	0	0	0	0	0	0	1289	131	0	79	0	0	0	Eukaryota	Alveolata	Dinoflagellata	Dinophyceae	Dinophysiales	Amphisoleniaceae	Amphisoleniaceae_X	Amphisoleniaceae_X_sp.
AGCTCCAATAGCGTATATTAAAGTTGTTGCGGTTAAAAAGCTCGTAGTTGGATTTCTGCCGAGGACGACCGGTCCGCCCTCTGGGTGAGTATCTGGCTCGGCCTGGGCATCTTCTTGGAGAACGTGTCTGCACTTGACTGTGTGGTGCGGTATCCAGGACTTTTACTTTGAGGAAATTAGAGTGTTTCAAGCAGGCTTACGCCTTGAATACATTAGCATGGAATAATAAGATAGGACCTCGGTTCTATTTTGTTGGTTTCTAGAGCTGAGGTAATGATTAATAGGGATAGTTGGGGGCATTCGTATTTAACTGTCAGAGGTGAAATTCTTGGATTTGTTAAAGACGGACTACTGCGAAAGCATTTGCCAAGGATGTTTTCA	149	1513	377	0	0	30	0	32	0	0	0	0	0	0	0	0	0	0	24	0	0	155	0	60	0	0	0	0	0	0	0	0	0	0	36	0	0	0	0	0	0	0	0	0	0	0	55	0	0	0	0	29	0	0	113	0	0	0	0	0	0	107	0	0	123	0	0	243	134	98	0	0	0	60	30	66	32	0	0	31	0	0	0	2385	0	0	101	36	640	196	Eukaryota	Alveolata	Dinoflagellata	Dinophyceae	Prorocentrales	Prorocentraceae	Prorocentrum	Prorocentrum_donghaiense
AGCTCCAATAGCGTATATTAAAGTTGTTGCAGTTAAAAAGCTCGTAGTTGGATTTCTGGTGAGATGGATTATGTCTAGGTCGAAAGATCTTGTTCATGGTTTGTTTTGCCCTTCTTGTCAGGAACCCGCTGAGATTAACGTCTTGTCGGTGAAATGGCATCGTTTACTGTGAAAAAATTAGAGTGTTCAAAGCAGGCATCGCCGTTGAATACATTAGCATGGAATAATAAGATAAGACTTTGGTGGTCTATTTTGTTGGTTTGCACGCCAAAGTAATGATTAATAGGGATAGTTGGGGGTATTCGTATTCTATTGCTAGAGGTGAAATTCTTAAATTTATGGAAGACGAACTACTGCGAAAGCATTTACCAAGGATGTTTTCA	0	0	0	0	0	0	0	0	0	14	0	0	0	36	0	42	0	0	0	0	0	0	0	143	0	1355	0	26	0	83	0	0	0	0	0	0	0	0	70	0	0	0	0	0	0	0	0	0	39	1141	1678	565	1356	45	0	0	0	0	80	50	0	104	0	0	0	0	0	0	0	0	0	0	0	0	0	0	0	0	0	0	0	0	0	0	0	0	0	0	0	0	Eukaryota	Stramenopiles	Ochrophyta	MOCH-5	MOCH-5_X	MOCH-5_XX	MOCH-5_XXX	MOCH-5_XXX_sp.
AGCTCCAATAGCGTATATTAAAGCTGTTGCGGTTAAAAAGCTCGTAGTTGGACTTCTGCTGAGGACGACTGGTCTGCCCTCTGGGTGAGTATCTGGTTCGGCCGAAGCATCTTCTTGGAGGTTGCAAGCGCACTTCATTGTGTGGTGCAGCCGACTGGAATTTTACTTTGAGGAAATTAGAGTGTTCAAGGGAGGCGAACGCCTCGCATAGGTTAGCATGGAATAATGCTGTAAGACCATGGTATTGCTGTGTTGGTTTCTATCACCTAAGGTAATGATAAACAGGGATAGTTGGGGGCATTCGTATTTAACTGTCAGAGGTGAAATTCTTGGATTTGTTAAAGACGAACGACTGCGAAAGCATTTGCCAAGGATGTTTTCA	0	0	0	0	0	0	0	34	0	0	0	0	0	0	0	0	0	0	0	0	0	0	4	0	0	0	0	0	39	0	0	0	0	0	0	0	0	0	0	0	0	0	0	0	0	91	0	0	0	0	0	0	0	184	75	0	0	0	0	0	0	128	0	249	1485	393	0	300	2127	0	0	80	624	0	91	123	0	0	0	231	168	0	0	0	0	0	0	0	192	194	Eukaryota	Alveolata	Dinoflagellata	Dinophyceae	NA	NA	NA	NA
AGCTCCAATAGCGTATATTAAAGTTGTTGCGGTTAAAAAGCTCGTAGTTGGATTTCTGCTGGGGACGACCGGTCCGCCCTCTGGGTGAGTATCTGGCTTGGCCTTAGCATCCTCTTGGAGAACGTAGCTGCACTTGACTGTGTGGTGCGGAATCCAGGACTTTTACTTTGAGGAAATTAGAGTGTTTCAAGCAGGCTTCCGCCTTGAATACATTAGCATGGAATAATAAGATAGGACCTTGGTTCTATTTTGTTGGTTTCTAGAACTGAGGTAATGATTAATAGGGATAGTTGGGGGCATTCGTATTTAACTGTCAGAGGTGAAATTCTTGGATTTGTTAAAGACGGACTACTGCGAAAGCATTTGCCAAGGATGTTTTCA	0	0	78	0	46	0	0	16	0	0	0	0	0	0	0	120	0	0	0	0	0	155	46	0	0	0	0	0	0	483	46	974	1159	697	0	56	0	0	0	0	87	103	0	0	0	33	3	0	0	0	27	0	0	0	172	0	0	0	0	0	0	769	0	0	404	43	38	97	556	0	0	0	162	54	0	104	0	0	124	0	0	0	0	0	0	0	0	0	69	48	Eukaryota	Alveolata	Dinoflagellata	Dinophyceae	Dinophyceae_X	Dinophyceae_XX	Dinophyceae_XXX	Dinophyceae_XXX_sp.
AGCTCCAATAGCGTATATTAAAGTTGTTGCAGTTAAAAAGCTCGTAGTTGGATTTCGGGATGGGCCAGTTGGTCCGCCGCAAGGTGTGTTACTGACTGGTCTGTTCTTCTTCGCAAAGACTGCGTGTGCTCTTCGCTGAGTGTGCGTAGGATTTACGACGTTTACTTTGAAAAAATTAGAGTGTTCAAAGCAGGCTATCGCTTGAATACATGAGCATGGAATAATGGAATAGGACTTTGGTCCTATTTTGTTGGTTTCTAGGACCGAAGTAATGATTAAGAGGGACAATTGGGGGCATCCGTATTTCGTTGTCAGAGGTGAAATTCTTGGATTTACGAAAGACGAACAACTGCGAAAGCACTTGCCAAGAGTGTTTTCA	0	0	0	0	0	0	0	0	0	0	0	0	0	0	0	0	0	0	0	0	0	0	0	0	0	0	0	0	0	0	0	0	0	0	0	0	0	0	0	0	0	0	0	0	0	0	0	0	0	0	0	0	0	0	0	0	0	0	0	0	6632	125	0	0	0	0	0	0	0	0	0	0	0	0	0	0	0	0	0	0	0	0	0	0	0	0	0	0	0	0	Eukaryota	Opisthokonta	Metazoa	Cnidaria	Cnidaria_X	Hydrozoa	Bougainvillia	Bougainvillia_sp.
GGCTCCTTCAGCCTGAGGTAGAATTGTTGTAGTTAAAACGCTCGTAGTTGGATTTTGTAAGAGTTTTGTGTGTGTAGGTTGCGTATATATTCGTATATTCGTGATTCTTCATGCCACTTTTATACTGATTGTGGATAATTTTCGGATTATTTGCAATATTACTGTGAGAAAAAGAGTGCGCTTAAGGGCGGCTTTATGCTAAGATCATTTAGCATGGAATAAACATAACGGACTTTGGTTTTGTTATGTGTTGGTTCAATATCAAGTCATGATTGATAAGGATGGTTTGGGGATGTTCGTATTTATACTCGAGGGGTGAAATCTTTTGACAGTATAAGGACGATCTTTAGCAAAAGCATTCATCAATTCCATACCTT	0	0	0	0	0	0	0	0	0	0	0	0	0	0	0	0	0	0	0	0	0	0	0	0	0	133	205	29	0	157	0	0	0	6	0	0	421	0	0	1987	172	292	0	18	0	0	0	4	21	22	3103	13	43	31	0	24	0	0	0	0	0	0	0	0	0	0	0	0	0	0	20	0	0	7	0	0	0	0	0	0	0	4	0	0	0	0	0	0	0	0	Eukaryota	NA	NA	NA	NA	NA	NA	NA
AGCTCCAATAGCGTATATTAAAGTTGTTGCGGTTAAAAAGCTCGTAGTTGGATTTCTGTTGGGAACGACCGGTCCGCCCATTGGGTGTGTATCTGGCTTGTTCTCGGCATCTTCTTGGTGAACGTTGCTGCACTTGACTGTGTGGAGCGCTACCCAGGACTTTTACTTTGAGGAAATTAGAGTGTTTCAAGCAGGCTTACGCCTTGAATACATTAGCATGGAATAATAAGATAGGACCTCGGTTCTATTTTGTTGGTTTCTAGAGCTGAGGTAATGATTAATAGGGATAGTTGGGGGCATTCGTATTTAACTGTCAGAGGTGAAATTCTTGGATTTGTTAAAGACGGACTACTGCGAAAGCATTTGCCAAGGATGTTTTCA	0	0	77	0	91	0	37	103	25	273	0	0	0	0	0	183	0	0	51	29	122	244	99	618	0	0	0	0	89	68	0	40	294	461	56	348	0	0	0	0	124	0	0	0	0	0	30	0	0	0	0	0	0	0	52	0	0	0	0	40	0	332	0	0	396	109	59	140	528	0	0	51	196	210	65	344	0	0	149	27	0	0	31	0	64	45	0	0	131	226	Eukaryota	Alveolata	Dinoflagellata	Dinophyceae	Gymnodiniales	Gymnodiniaceae	Gyrodinium	Gyrodinium_dominans
AGCTCCAATAGCGTATATTGAAGTTGTTGCGGTTAAAAAGCTCGTCGTTGGATTTCTGTTGAGGTCGAACAGTGCCGCCCTATGGGTGCGCAACTGGCTCGGCTTCGGCATCTTCTTGGAGAGCGCATCTGCACTTAACTGTGTGGATCGTACTTCAAGTCAGTTACTTTGAGGAATTGTGAGTGTTTCAAGCAGGCTTACGCCGTTGAATCCGTTAGCATGGAATAATAGAATAGGACCTCGGTTCTATTTTGTTGGTTTTGAGAGCTGGGGCAGCGATTGATAGGGACGGATGGGGGCGTCCGAACTTTACTGTCAGAGGTGAAATTCTTAGATCGGTCAAAGGCGAACTACTGCGAACGCATTCGCCAAGAATGTTTTCT	14	34	191	453	39	10	9	0	10	0	0	0	0	0	0	0	0	0	101	13	0	14	27	41	3	0	32	0	37	0	0	0	0	55	23	0	0	0	0	0	0	0	11	4	24	101	259	14	0	0	22	35	89	18	45	21	68	125	36	78	24	179	13	10	67	44	14	197	39	126	99	209	0	451	62	14	11	81	243	200	14	36	180	54	350	66	1229	188	11	279	Eukaryota	NA	NA	NA	NA	NA	NA	NA
AGCTCCAATAGCGTATATTAAAGCTGTTGCGGTTAAAAAGCTCGTAGTTGGACTTCTGCTGAGGACGACTGGTCTGCCCTCTGGGTGAGTATCTGGTTCGGCCGAAGCATCTTCTTGGAGGTTGCAAGCGCACTTCATTGTGTGGTGCAACCGACTGGAATTTTACTTTGAGGAAATTAGAGTGTTCAAGGGAGGCGAACGCCTCGCATAGGTTAGCATGGAATAATGCTGTAAGACCATGGTATTGCTGTGTTGGTTTCTATCACCTAAGGTAATGATAAACAGGGATAGTTGGGGGCATTCGTATTTAACTGTCAGAGGTGAAATTCTTGGATTTGTTAAAGACGAACGACTGCGAAAGCATTTGCCAAGGATGTTTTCA	0	0	0	0	0	0	0	0	0	0	0	0	0	0	0	0	0	0	0	0	0	0	0	0	0	0	0	146	0	0	0	0	0	0	0	0	0	0	0	0	0	0	0	0	0	0	0	0	0	0	0	0	0	0	0	0	0	0	0	0	0	0	1127	4308	234	0	0	0	437	0	0	0	0	0	0	0	0	0	0	0	0	0	0	0	0	0	0	0	287	0	Eukaryota	Alveolata	Dinoflagellata	Dinophyceae	NA	NA	NA	NA
AGCTCCAATAGCGTATATTAAAGTTGTTGCGGTTAAAAAGCTCGTAGTTGGATTTCTGCTGAGGATACCTGGTCCGCCCTCTGGGTGTGTATCTTGTGTAGCCTTGGCATCTTCCTGAAGAACGTAGCTGCACTTGACTGTGTGGTGCGGTATTCAGGACATTTACTTTGAGGAAATTAGAGTGTTTCAAGCAAGCGCACGCCTTGAATACATTAGCATGGAATAATAAGATAGGACCTCGGTTCTATTTTGTTGGTTTCTAGAGCTGAGGTAATGATTGATAGGGATAGTTGGGGGCATTCGTATTTAACTGTCAGAGGTGAAATTCTTGGATTTGTTAAAGACGGACTACTGCGAAAGCATTTGCCAAGGATGTTTTCA	0	8	0	0	0	0	8	0	0	42	0	0	0	0	78	59	91	0	0	0	17	19	16	162	0	0	0	0	55	26	0	50	36	44	160	30	0	0	59	0	27	86	0	0	108	27	5	19	0	0	9	238	57	433	2773	0	0	0	18	126	63	940	26	9	85	17	14	28	182	0	0	17	13	13	18	75	0	0	0	0	15	7	21	0	0	0	18	0	54	0	Eukaryota	Alveolata	Dinoflagellata	Dinophyceae	Suessiales	Suessiaceae	Pelagodinium	Pelagodinium_sp.
AGCTCCAATAGCGTATATTAAAGTTGTTGCGGTTAAAAAGCTCGTAGTTGGATTTCTGTTGAGGTCGGGCGGTGTACACCTCGTGTATTATTTGCTTCGGTCTCGGCATCCTCTTGGGGAACGTACGGACCTTCATTGGACTGTGCGAGATTCAAGACTTTTACTTTGAGGAAATTAGAGTGTTCACGGCAGGCAAGTGCTTTGAATACATTAGCATGGAATAATAATATAGGACCTTCGTTCTATTTTGTTGGTTTCTAGAACTTAGGTAATGATTAATAGGGACAATTGGGGGCATTCGTATTAACGCGTCAGAGGTGGAATTCTTGGATTGCGTTACGACGAACTACTGCGAAAGCATTTGCCAAAGATGTTTTCA	0	0	0	0	0	0	0	0	0	0	0	0	0	0	0	0	0	0	0	10	0	0	0	0	0	0	0	0	0	0	0	0	0	0	0	0	0	0	0	0	0	0	0	0	0	0	0	0	18	0	0	0	0	0	0	0	0	0	194	37	146	475	0	0	0	0	0	68	0	0	0	52	0	72	46	0	0	84	0	0	0	0	0	0	4299	315	204	140	96	177	Eukaryota	Alveolata	Dinoflagellata	Syndiniales	Dino-Group-II	Dino-Group-II-Clade-6	Dino-Group-II-Clade-6_X	Dino-Group-II-Clade-6_X_sp.
AGCTCCAATAGCGTATATTAAAACTGTTGCGGTTAAAACGCTCGTAGTTGGATATTTGTTGGAGAGCGCTGGTCCACCCCAGTGGTGCGTACTTGGTGCTTCTTTGACATCTTACTGGAGAAAGTACGTGCGCTTTACTGCGTGTGTGCATGAACCAGAACTTTTACTTTGAGGAAATGAGAGTGTTTCAAGCAGGCCTTTGCCATGAATACGTTAGCATGGAATAATAACATAGGACCTTGAGTCGTTGTTGTTGGTTGACGACACAAGGTAATAAAAATAGGGATAGTTGGGGGCATTCGTATTACAATGTCAGAGGTGAAATTCTTGGATTATTGTACGACGGACTACTGCGAAAGCATTTGCCAAGGATGTTTTTT	0	0	0	0	0	0	13	0	0	0	0	0	0	0	0	0	0	0	0	0	0	0	0	0	0	0	0	0	0	0	0	0	0	0	0	0	0	0	0	0	0	0	0	0	0	0	0	0	0	0	0	0	0	0	0	0	0	0	0	0	0	0	242	3665	1779	26	43	59	40	0	0	447	0	11	0	0	0	0	35	0	0	0	0	0	0	0	0	0	0	0	Eukaryota	Alveolata	Dinoflagellata	Syndiniales	Dino-Group-I	Dino-Group-I-Clade-8	Dino-Group-I-Clade-8_X	Dino-Group-I-Clade-8_X_sp.
AGCTCCAATAGCGTATATTAAAGTTGTTGCGGTTAAAAAGCTCGTAGTTGGATTTCTGCCGAGGAAGACTGGTCCGCCCTCTGGGTGAGTATCTAGCTCTGCCTGGGCATCTTCTTGGAGAACGTAGCTGCACTTGACTGTGTGGTGCGGTATCCAGGACTTTTACTTTGAGGAAATTAGAGTGTTTCAAGCAGGCACACGCCTTGAATACATTAGCATGGAATAATAAGATAGGACCTCGGTTCTATTTTGTTGGTTTCTAGAGCTGAGGTAATGATTAATAGGGATAGTTGGGGGCATTCGTATTTAACTGTCAGAGGTGAAATTCTTGGATTTGTTAAAGACGGACTACTGCGAAAGCATTTGCCAAGGATGTTTTCA	0	0	66	0	40	0	80	25	0	36	0	0	0	0	38	59	58	10	32	83	53	78	55	49	0	0	56	0	57	325	237	816	124	273	202	0	0	0	0	0	0	0	0	45	0	168	0	44	1183	377	31	0	0	0	0	0	0	0	0	0	129	0	64	97	39	115	26	0	295	0	115	93	0	162	0	0	65	42	185	0	36	0	52	0	28	0	0	0	0	20	Eukaryota	Alveolata	Dinoflagellata	Dinophyceae	NA	NA	NA	NA
AGCTCCAATAGTGTATATTAAAGTTGTTGCAGTTAAAAAGCTCGTAGTTGGATTTCTGGCGGGAGCGATCGGTCCTTCACTCAGTGTTGGAACCTGATTGTCTCCTGCCATCCATGGAGAAAACTTATCTGGCATTAAGTTGTCGGGTAGGCAATCTCCATCTTTTACTGTGAAAAAATTAGAGTGTTCAAAGCAGGCTTATGCCGTTGAATATATTAGCATGGAATAATAAGATAGGACTATGGTACTATTTTGTTGGTTTGTGCACCATGGTAATGATTAATAGGGACAGTTGGGGGTATTCGTATTCCATTGTCAGAGGTGAAATTCTTGGATTTATGGAAGACGAACTACTGCGAAAGCATTTACCAAGGATGTTTTCA	0	0	0	0	182	0	0	0	11	184	0	0	0	0	0	12	0	15	422	10	0	0	0	1090	0	15	114	202	164	108	0	0	18	275	0	195	20	0	0	0	33	60	31	99	43	0	18	74	0	0	0	4	0	0	0	235	63	0	0	25	0	15	0	0	246	99	108	108	74	0	0	0	0	0	0	22	0	0	0	98	0	0	117	0	99	278	34	0	765	447	Eukaryota	Stramenopiles	Ochrophyta	Bacillariophyta	Bacillariophyta_X	Radial-centric-basal-Coscinodiscophyceae	Rhizosolenia	Rhizosolenia_delicatula
AGCTCCAATAGCGTATATTAAAGTTGTTGCGGTTAAAAAGCTCGTAGTTGGATTTCTGCCGAGGACGACCGGTCCGCCCTCTGGGTGAGTATCTGGCTCGGCCTGGGCATCTTCTTGGAGAGTGTAGCTGCACTTGACTGTGTGGTGCAGTATCCAGGACTTTTACTTTGAGGAAATTAGAGTGTTTCAAGCAGGCACACGCCTTGAATACATTAGCATGGAATAATAAGATAGGACCTTGGTTCTATTTTGTTGGTTTCTAGGGCTGAGGTAATGATTAATAGGGATAGTTGGGGGCATTCGTATTTAACTGTCAGAGGTGAAATTCTTGGATTTGTTAAAGACGGACGACTGCGAAAGCATTTGCCAAGGATGTTTTCA	0	0	0	0	0	0	0	0	0	0	30	79	0	92	0	0	0	89	0	0	0	62	0	0	707	1088	1306	0	0	0	0	94	0	0	0	0	453	0	0	0	0	0	0	0	0	0	0	0	51	0	0	103	0	0	160	0	37	0	0	0	0	0	140	92	0	0	0	0	0	0	467	0	0	0	0	0	304	0	0	0	0	0	0	415	32	0	0	69	308	0	Eukaryota	Alveolata	Dinoflagellata	Dinophyceae	Peridiniales	Blastodiniaceae	Blastodinium	Blastodinium_mangini
AGCTCCAATAGCGTATATTTAAGTTGTTGCAGTTAAAAAGCTCGTAGTTGGATTTCGGATGGGATTTGCCGGTCCGTCTTTGAGATGTGTACTGGTAAGTCCTATCTTGTTGTCGGGGACTAGCTCCTGGGCTTCACTGTCCGGGACTAGGAGCCGACGAAGTTACTTTGAGTAAATTAGAGTGTTCAAAGCAAGCCTACGCTCTGAATATATTAGCATGGAATAACACGATAGGACTCTGGCTTATCTTGTTGGTCTGTGAGACCAGAGTAATGATTAAGAGGGACAGTCGGGGACATTCGTATTTCATTGTCAGAGGTGAAATTCTTGGATTTATGAAAGACGAACTTCTGCGAAAGCATTTGTCAAGGATGTTTTCA	110	0	0	0	0	27	0	0	0	0	218	15	0	14	20	0	10	17	0	16	129	0	0	0	0	0	0	0	0	0	0	0	0	16	0	0	2960	569	0	100	0	0	190	0	0	0	0	0	315	0	0	14	0	0	0	41	0	0	0	0	0	0	0	0	0	0	0	0	0	71	0	0	0	0	0	0	0	0	0	0	0	0	0	1174	0	0	134	0	0	0	Eukaryota	Archaeplastida	Chlorophyta	Chlorodendrophyceae	Chlorodendrales	Chlorodendraceae	Chlorodendrales_XX	Chlorodendrales_XX_sp.
AGCTCCAATAGCGTATATTTAAGTTGTTGCAGTTAAAAAGCTCGTAGTTGGATTTCGGATGAATGCGACCGGTCCGCCGTTTCGGTGTGTACTGGTTACGTTTATCTTGCTGTCGGGGACGCGCTCCTGGCCTTAACTGGCTGGGACGTGGAGTCGGCGAAGTTACTTTGAAAAAATTAGAGTGTTCAAAGCAGGCCTACGCTCTGAATACATTAGCATGGAATAACGCGATAGGACTCTGGTCTTATTTCGTTGGTCTTCGAGACCGGAGTAATGATTAAGAGGGACAGTTGGGGGCATTCGTATTTCATTGTCAGAGGTGAAATTCTTGGATTTATGAAAGACGAACTTCTGCGAAAGCATTTGCCAAGGATGTTTTCA	0	0	0	0	0	0	0	0	0	0	0	0	0	0	0	0	0	0	0	0	0	0	0	0	0	0	0	0	0	0	0	0	0	0	0	0	6156	0	0	0	0	0	0	0	0	0	0	0	0	0	0	0	0	0	0	0	0	0	0	0	0	0	0	0	0	0	0	0	0	0	0	0	0	0	0	0	0	0	0	0	0	0	0	0	0	0	0	0	0	0	Eukaryota	Archaeplastida	Chlorophyta	Pyramimonadales	Pyramimonadales_X	Pyramimonadales_XX	Pterosperma	Pterosperma_sp.
AGCTCCAATAGCGTATATTAAAGTTGTTGCGGTTAAAAAGCTCGTAGTTGGATTTCTGCTGAGGACGACCGGTCCGCCCACTGGGTGAGTATCTGGCTCGGCCTTGGCATCTTCTTGGAGAACGTATCTGCACTTGACTGTGTGGTGCGGTAACCAGGACCTTTACTTTGAGGAAATTAGAGTGTTTCAAGCAGGCGTGCGCCTTGAATACATTAGCATGGAATAATAAGATAGGACCTTAGTTCTATTTTGTTGGTTTCTAGAGCTGGGGTAAAGATTAATAGGGATAGTTGGGGGCATTCGTATTTAACTGTCAGAGGTGAAATTCTTGGATTTGTTAAAGACGGACTACTGCGAAAGCATTTGCCAAGGATGTTTTCA	68	63	42	0	38	0	65	15	0	20	0	0	0	0	0	52	0	0	0	0	0	36	9	82	18	0	0	43	0	0	0	0	76	139	49	91	0	0	0	0	0	0	50	0	87	55	392	43	0	0	0	0	30	24	108	0	0	0	0	47	22	125	46	58	1388	123	251	499	712	10	0	68	57	108	28	46	22	0	65	0	80	0	73	0	0	0	91	0	381	128	Eukaryota	Alveolata	Dinoflagellata	Dinophyceae	NA	NA	NA	NA
AGCTCCAATAGCGTATATTAAAGTTGTTGCAGTTAAAAAGCTCGTAGTTGGATTTCTGGTGAGATGGATTATGTCTAGGTCGAAAGATCTTGTTCATGGTTCGTTTTGCCCTTCTTGTCAGGAACCCGCTGAGATTCGCGTCTTGTCGGTGAAATGGCATCGTTTACTGTGAAAAAATTAGAGTGTTCAAAGCAGGCATCGCCGTTGAATACATTAGCATGGAATAATAAGATAAGACTTTGGTGGTCTATTTTGTTGGTTTGCACGCCAAAGTAATGATTAATAGGGATAGTTGGGGGTATTCGTATTCTATTGCTAGAGGTGAAATTCTTAAATTTATGGAAGACGAACTACTGCGAAAGCATTTACCAAGGATGTTTTCA	0	0	0	0	0	0	0	0	0	0	0	0	0	401	0	0	0	0	0	0	0	0	0	168	0	1208	0	0	0	72	0	0	0	0	0	0	0	0	0	0	0	0	0	0	0	0	0	0	0	1827	432	570	1313	0	0	0	0	0	0	118	0	0	0	0	0	0	0	0	0	0	0	0	0	0	0	0	0	0	0	0	0	0	0	0	0	0	0	0	0	0	Eukaryota	Stramenopiles	Ochrophyta	MOCH-5	MOCH-5_X	MOCH-5_XX	MOCH-5_XXX	MOCH-5_XXX_sp.
AGCTCCAATAGCGTATATTTAAGTTGTTGCAGTTAAAAAGCTCGTAGTTGGATTTCGGAGTTGGGCGACCGGTCCGCCGTTTCGGTGTGCACTGGTCCGACCCTTCTTTTTCTGTCGGGGACGCGCGCTCTTTAATTGGGGACGCGGAGTCGGCGCTGTTACTTTGAAAAAATTAGAGTGTTCAAGGCAGGCTTACGCTCTGAATACTATAGCATGGAATAACGCGATAGGACTCCGAGCCTATTTCGTTGGTCTTCGGGACCGGAGTAATGATTAAGAGGGACAGTTGGGGGCATTCGTATTCCGGTGTCAGAGGTGAAATTCTTGGATTTCCGGAAGACGAACTTCTGCGAAAGCATTTGCCAAGGATGTTTTCA	0	58	0	0	43	0	44	0	0	40	0	0	0	0	0	0	0	0	0	0	0	0	0	29	0	108	47	75	83	207	61	1443	116	136	83	121	0	0	37	51	0	84	0	125	905	348	0	229	0	0	0	0	0	39	175	0	0	0	0	48	38	322	40	29	178	90	0	56	258	0	0	30	46	37	0	0	0	0	91	0	19	0	27	0	0	0	0	0	29	0	Eukaryota	Archaeplastida	Chlorophyta	Chloropicophyceae	Chloropicales	Chloropicaceae	Chloroparvula	Chloroparvula_B2_sp.
AGCTCCAATAGCGTATATTTAAGTTGTTGCAGTTAAAAAGCTCGTAGTTGGATTTCGGTTGAGAACGGCCGGTCCGCCGTTTGGTGTGCACTGGCTGGTTTCAACTTCCTGTAGAGGACGCGCTCTGGCTTCACGGCTGGACGCGGAGTCTACGTGGTTACTTTGAAAAAATTAGAGTGTTCAAAGCGGGCTTACGCTTGAATATTTCAGCATGGAATAACACTATAGGACTCCTGTCCTATTTCGTTGGTCTCGGGACGGGAGTAATGATTAAGAGGAACAGTTGGGGGCATTCGTATTTCATTGTCAGAGGTGAAATTCTTGGATTTATGAAAGACGAACTTCTGCGAAAGCATTTGCCAAGGATGTTTTCA	90	26	46	85	0	0	0	0	0	0	0	0	0	0	0	15	0	0	0	0	0	0	0	0	0	0	0	0	20	14	8	0	0	0	0	0	0	64	0	0	0	0	365	0	43	64	157	66	0	0	0	0	0	0	0	0	0	0	0	15	59	0	0	57	30	131	69	107	16	3212	184	56	0	54	0	0	0	54	9	43	0	52	144	27	543	0	57	0	22	0	Eukaryota	Archaeplastida	Chlorophyta	Mamiellophyceae	Mamiellales	Mamiellaceae	Micromonas	Micromonas_bravo_B2
AGCTCCAATAGCGTATATTAAAGTTGTTGCGGTTAAAAAGCTCGTAGTTGGATTTCTGCTTGGGACGACCGGTCCGCCCTCTGGGTGTTGTATCTGGTTCGGCCCGGGCATCTTCTTGAGGAACGTTGCTGCACTTGAGTGTGTGGTGCGGAACTCAAGACTTTCACTTTGAGGAAATTAGAGTGTTTCACGCAGGCTTTTGCCTTGAATACGCTAGCATGGAATGATAAGATAGGACCTCGTCCCTACCTTGTTGGTTTGTAGAGATGAGGTAATGATTAATAGGGATAGTCGGGGGCATTCGTACTTAACTGTCAGAGGTGAAATTCTTGGATTTGTTAAAGACGGACTACTGCGAAAGCATTTGCCAAGGATGTTTTCA	0	82	121	86	0	22	0	0	0	0	0	0	0	0	0	29	0	0	0	15	0	64	35	0	0	40	0	74	39	58	0	0	30	57	0	0	35	55	0	0	11	14	1011	30	96	233	209	69	0	16	63	35	57	0	87	63	58	45	101	227	533	154	0	128	74	163	100	325	152	85	117	0	0	0	0	0	0	68	0	85	79	35	194	0	149	139	0	0	0	146	Eukaryota	Alveolata	Dinoflagellata	Syndiniales	Dino-Group-III	Dino-Group-III_X	Dino-Group-III_XX	Dino-Group-III_XX_sp.
AGCTCCAATAGCGTATATTTAAGTTGTTGCAGTTAAAAAGCTCGTAGTTGGATTTCGGATGGGATTTGCCGGTCCGTCGTTGCGATGTGCACTGGCAAGTCCTATCTTGTTGTCGGGGACTAGCTCCTGGGCTTCACTGTCCGGGACTAGGAGCCGGCGAAGTTACTTTGAGTAAATTAGAGTGTTCAAAGCAAGCCTACGCTCTGAATATATTAGCATGGAATAACACGATAGGACTCTGGCTTATCTTGTTGGTCTGTGAGACCAGAGTAATGATTAAGAGGGACAGTCGGGGACATTCGTATTTCAATGTCAGAGGTGAAATTCTTGGATTTTTGAAAGACGAACTTCTGCGAAAGCATTTGTCAAGGATGTTTTCA	0	24	0	0	52	0	0	0	0	52	243	0	0	0	58	79	216	30	0	0	94	0	0	101	0	0	0	20	0	52	0	35	0	198	372	60	230	23	0	215	0	0	0	0	0	0	0	0	67	0	79	131	33	337	0	115	84	41	153	22	262	168	0	0	0	53	187	727	182	0	41	0	227	33	71	11	0	0	0	0	204	32	67	210	33	0	91	0	148	27	Eukaryota	Archaeplastida	Chlorophyta	Chlorodendrophyceae	Chlorodendrales	Chlorodendraceae	Chlorodendrales_XX	Chlorodendrales_XX_sp.
AGCTCCAATAGCGTATATTAAAGTTGTTGCGGTTAAAAAGCTCGTAGTTGGATTTCTGCTGAGGACGACCGGTCCGCCCTTCGGGTGAGTATCTGGTTTGGCCTTGGCATCTTCTTGGTGAACGTATCTGCACTTGACTGTGTGGTGCGGTACCCAGGACTTTTACTTTGAGGAAATTAGAGTGTTTCAAGCAGGCATACGCCTTGAATACATTAGCATGGAATAATAAGATAGGACCTCGGTTCTATTTTGTTGGTTTCTAGAGCTGAGGTAATGATTAATAGGGATAGTTGGGGGCATTCGTATTTAACTGTCAGAGGTGAAATTCTTGGATTTGTTAAAGACGGACTACTGCGAAAGCATTTGCCAAGGATGTTTTCA	0	0	0	38	0	13	133	0	7	0	0	0	0	0	0	7	0	0	73	17	25	34	14	134	0	13	0	26	0	0	0	0	63	47	80	13	0	0	0	0	0	0	74	18	18	58	595	0	78	22	20	25	44	0	54	0	73	27	33	36	45	90	46	128	463	39	23	163	74	30	31	151	0	63	39	43	0	28	84	162	0	0	43	18	207	99	1319	90	37	550	Eukaryota	Alveolata	Dinoflagellata	Dinophyceae	NA	NA	NA	NA
AGCTCCAATAGCGTATATTAAAGTTGTTGCAGTTAAAAAGCTCGTAGTTGGATTTCTGGTGCATTCCACTGGCCTATTGGTTAACTCCAACTTGGCTCATTTGGAATACGCCATCTTTAGGCAGACCCGTCGTGGCATTAGGTTGTCGTGATGGTTACGCCTATCGTTTACTGTGAAGAAATTAGGGTGTTCAAAGCAGGCTTATGCCATGAATACGTTAGCATGGAATAATGAGATAGGATTTCGGTACTATTTTGTTGGTTTGTGTACGGAAATAATGATTAACAGGAACAGTGTTGTGGGTATTCGTATTTCGTTGTCAGAGGTGAAATTCTTGGATTTACGAAAGACGAACGACTGCGAAAGCATTTACCAAGGATGTTTTCA	0	0	22	0	147	0	0	0	0	0	0	0	0	0	0	0	0	0	67	16	23	0	0	1050	0	30	88	107	0	82	0	0	41	154	0	27	13	5	0	0	0	0	0	55	130	93	11	0	18	25	4	0	0	0	0	24	46	0	0	0	0	9	115	158	343	46	142	97	110	28	0	18	0	15	58	0	9	111	91	140	0	12	56	0	606	174	28	0	874	434	Eukaryota	Stramenopiles	Ochrophyta	Bacillariophyta	Bacillariophyta_X	Radial-centric-basal-Coscinodiscophyceae	Leptocylindrus	Leptocylindrus_sp.
AGCTCCAATAGCGTATATTAAAGTTGTTGCAGTTAAAAAGCTCGTAGTTGGATTTCTGGTCTGTGTCCCGGGTCGGCCCGATAGGGTCTGTACTAGGCGACGCTGGCCATCCTGTGAGCAACCTTTTCTGCTATTAATTTAGTGGGGAAGTGAGCTCACTCGTTTACTGTGAACAAATTAGAGTGTTTAAAGCAGGCAATTGCCTTGAATACATTAGCATGGAATAATAAGATAGGACTTCTGGTCTATTTTGTTGGTTCAGGCCTGAGGTAATGATTAATAGGGATAGTTGGGGGTATTCATATTCAATTGTCAGAGGTGAAATTCTTGGATTTATGGAAGATGAACAACTGCGAAAGCATTTACCAAGGATGTTTTCA	0	0	0	0	182	0	0	0	0	0	0	33	0	0	8	0	14	0	0	0	0	0	0	95	0	60	235	259	223	1285	0	0	0	0	0	0	33	0	96	207	0	0	0	167	149	130	13	0	47	95	0	923	230	536	0	36	12	194	264	0	173	0	0	0	0	129	0	0	0	0	0	0	0	24	0	0	0	0	0	0	26	11	28	0	0	0	12	0	0	0	Eukaryota	Stramenopiles	Sagenista	MAST-9	MAST-9C	MAST-9C_X	MAST-9C_XX	MAST-9C_XX_sp.
AGCTCCAATAGCGTATATTAAAGTTGTTGCGGTTAAAAAGCTCGTAGTTGGATTTCTGCCTAGGACGACCGGTCCGCCCTCTGGGTGAGTATCTGGCTCAGCCTGGGCATCTTCTTGGAGAACGTAGCTGCACTTGATTGTGTGGTGCGGTATCCAGGACTTTTACTTTGAGGAAATTAGAGTGTTTCAAGCAGGCACGCGCCTTGAATACATTAGCATGGAATAATAAGATAGGACCTCGGCTCTATTTTGTTGGTTTCTAGAGCTGAGGTAATGATTAATAGGGACAGTTGGGGGCATTCGTATTTAACTGTCAGAGGTGAAATTCTTGGATTTGTTAAAGACGGACTACTGCGAAAGCATTTGCCAAGGATGTTTTCA	0	0	394	0	0	0	34	0	0	0	0	0	0	0	0	0	0	0	0	0	0	0	0	0	0	66	0	0	0	0	0	0	0	0	0	0	0	0	0	0	0	0	0	0	0	0	0	191	0	0	0	0	0	0	0	0	0	0	0	0	0	0	864	289	175	0	49	129	133	45	42	0	0	109	0	91	121	0	0	0	0	0	0	2766	0	50	73	0	171	75	Eukaryota	Alveolata	Dinoflagellata	Dinophyceae	Peridiniales	Thoracosphaeraceae	Zooxanthella	Zooxanthella_nutricula
AGCTCCAATAGCGTATATTAAAGTTGTTGCAGTTAAAAAGCTCGTAGTTGGATTTCTGGTAGGAGCGACCGTGCCGAACTTGATTGTTCGAGTATTGTGTTGTCTTCAGCCATCCTCGTGGAGAACTTTTCTAACATTAACTTGTTGGGATTGGGACCCGCGTCGTTTACTGTGAAAAAATTAGAGTGTTTAAAGCAGGCATTAGCTTGAATACATTAGCATGGAATAATAAGATAGGACTTTGGTACTATTTTGTTGGTTTGCATACCAAATTAATGATCAACAGGAACAGTTTGAGGATATTCGTATGAACATGTCAGAGGTGAAATTCTTGGATTTTGATCAGACGAACTACTGCGAAAGCATTTATCAAGGATGTTTTCA	0	71	0	0	533	66	0	67	73	191	9	0	0	0	0	66	28	0	0	0	77	0	0	273	0	0	52	0	0	12	297	0	217	388	313	93	0	0	0	0	46	0	0	0	75	64	0	46	0	0	0	0	0	0	0	0	0	0	23	0	0	0	192	152	537	629	362	264	163	0	77	0	117	0	70	0	0	101	58	0	0	0	0	0	0	0	0	0	0	27	Eukaryota	Stramenopiles	Sagenista	Labyrinthulomycetes	Labyrinthulales	Labyrinthulaceae	Aplanochytrium	Aplanochytrium_sp.
AGCTCCAATAGCGTATATTTAAGTTGTTGCAGTTAAAAAGCTCGTAGTTGGATTTCGGGTGTGAATGACCGGTCCGTCTTTGATGTGTACTGGTTGGTTGCGCCTTATTGTCGAGGACGTGTTTCTGGCTTTCATTAGCTGGGACACGGAGTCGGCAGCGTTACTTTGAGAAAATTAGAGTGTTCAAAGCAGGCTATCGCTCTGAATACTACAGCATGGAATAACACGATAGGACTCCGAGCCTATTCTGTTGGTCTTCGGGACCGGAGTAATGATTAAGAGGGACAGTTGGGGGCATTCGTATTCCGATGTCAGAGGTGAAATTCTTGGATTATCGGAAGACGAACATCTGCGAAAGCATTTGCCAAGGATGTTTTCA	0	686	198	63	61	124	437	0	0	47	0	0	0	0	0	54	0	0	0	0	0	0	0	0	0	195	235	0	167	309	184	119	0	45	134	133	72	0	0	0	0	113	0	731	74	130	54	345	0	0	0	0	0	78	0	0	0	0	0	54	69	0	225	118	70	85	64	115	90	0	0	0	0	0	0	0	0	28	54	0	19	23	0	0	0	0	0	0	0	0	Eukaryota	Archaeplastida	Chlorophyta	Chloropicophyceae	Chloropicales	Chloropicaceae	Chloropicon	Chloropicon_sieburthii
AGCTCCAATAGCGTATATTAAAATTGTTGCGGTTAAAACGCTCGTAGTTGGATATCTGTGAGCGGGTTCCGGTCCTGCCCAGTGCAGATTACTCGGAACTCTGCTCGCATTTGTTCAGGGAGGGTGGATGCACTTCACTGTGTGACCACATGATCTGAATTTTTACTTTGAGGAAATGAGAGTGTTCCAAGCAGGCAATCGCCGTGAATATGATAGCATGGAATAATAGCACAGGACTCTTGGTTCAATGCTGTTGGTTGATTGAACTAGAGTAATCATAATAAGGATAGTTGGGGGTATTCGTATTTAACTGTCAGAGGTGAAATTCTTGGATTTTTTAAAGACGAACAATTGCGAAGGCATCTACCCAGGATGTTTTTG	0	0	0	0	37	0	0	0	0	0	42	118	123	66	48	0	25	25	152	217	0	90	85	67	0	0	0	58	85	215	0	0	0	23	0	0	52	95	0	0	159	603	0	130	0	0	0	0	0	0	53	202	566	954	237	18	178	203	103	402	52	63	0	0	0	0	0	43	58	0	0	0	0	0	0	0	0	0	0	0	0	0	0	0	0	0	0	0	63	32	Eukaryota	Alveolata	Dinoflagellata	Syndiniales	Dino-Group-I	Dino-Group-I-Clade-4	Dino-Group-I-Clade-4_X	Dino-Group-I-Clade-4_X_sp.
AGCTCCAATAGCGTATATTAAAGTTGTTGCGGTTAAAAAGCTCGTAGTTGGATTTCTGTCGAAGACGGTCGGTCCGCTCTATGAGCGTGCATCTGATTCGGCTTTGGCATCCTCGTGGGGAACGTAACTGTGCTTGATTGCATGGTGCGGAATTCACGACTTTTACTTTGAGGAAATTAGAGTGTTCACGGCAGGCAAGCGCCTTGAATATATTAGCATGGAATAATAATATAGGACTTTGGTTCTATTTTGTTGGTTTCTAGGACTAAAGTAATGATTAATAGGGATAATTGGGGGCATTTGTATTAACGCGTCAGAGGTGGAATTCTTGGATTGCGTTACGACAAACTACTGCGAAAGCATTTGCCAAGGATGTTTTCA	0	0	0	0	0	0	0	0	0	0	1190	374	25	9	0	75	0	52	0	0	112	59	104	0	0	0	91	0	0	0	0	342	0	39	0	125	43	63	111	0	36	52	35	0	87	0	0	0	0	0	0	0	0	57	70	0	0	0	268	155	1441	47	0	0	0	0	54	31	49	0	0	0	0	0	0	0	0	0	0	0	140	155	171	0	0	0	0	0	48	0	Eukaryota	Alveolata	Dinoflagellata	Syndiniales	Dino-Group-II	Dino-Group-II-Clade-10-and-11	Dino-Group-II-Clade-10-and-11_X	Dino-Group-II-Clade-10-and-11_X_sp.
AGCTCCAATAGCGTATATTAAAGTTGTTGCGGTAAAAAAGCTCGTAGTTGGATTTCTGCAAAAAACGGCCGGTCACCTCTATGAGGTTGTATCTGGTTCGGTTTTTGCATCCTCTTAGGAAACGGTACTGCGCTTCACTGCGCGGGTCGGGGCCTAAGACTTTCACTTTGAGGAAATTAGAGTGTTCACGGCAGGCAATCGCCTTGAATATGTTAGCATGGAATGATATTATAGGATCTCGGTCCTATTTTGTTGGTTTCTAGGGCTGAGGTAATGATTAATAGGGACAATTGGGGGTATCCGTATCATCGCGTCAGAGGTGGAATTCTTGGATTGCGATGCGACGAACTACTGCGAAAGCATTTACCAAGGATGTTTTCA	0	0	43	0	73	0	0	0	0	0	0	0	0	0	0	0	0	0	0	268	78	44	56	0	10	1087	334	39	281	498	31	213	50	28	28	0	24	261	283	13	96	580	36	86	0	0	0	0	0	0	55	52	0	0	193	0	35	417	29	181	86	78	0	0	0	0	0	0	0	0	0	0	0	0	0	0	0	0	0	0	0	0	0	0	0	0	0	0	0	0	Eukaryota	Alveolata	Dinoflagellata	Syndiniales	Dino-Group-II	Dino-Group-II-Clade-23	Dino-Group-II-Clade-23_X	Dino-Group-II-Clade-23_X_sp.
AGCTCCAATAGCGTATATTTAAGTTGTTGCAGTTAAAAAGCTCGTAGTTGGATTTCGGGTGTAAACTGCCGGTCCGTCTTTGATGTGTACTGGTTGGTTGCGCCTTATTGTCGAGGACGTGGTTCTGGCTTTCATTAGCTGGGACACGGAGTCGGCAGCGTTACTTTGAGAAAATTAGAGTGTTCAAAGCAGGCTATCGCTCTGAATACTACAGCATGGAATAACACGATAGGACTCCGAGCCTATTCTGTTGGTCTTCGGGACCGGAGTAATGATTAAGAGGGACAGTTGGGGGCATTCGTATTCCGATGTCAGAGGTGAAATTCTTGGATTATCGGAAGACGAACATCTGCGAAAGCATTTGCCAAGGATGTTTTCA	0	88	125	44	58	0	44	0	19	53	0	0	0	0	0	93	0	0	0	0	0	0	0	16	0	141	79	58	176	378	0	44	58	82	146	219	105	47	29	15	46	211	0	128	336	143	23	472	0	0	0	0	0	26	0	0	0	0	0	54	48	0	35	39	259	281	168	178	856	0	0	49	47	33	0	0	0	0	0	0	0	40	39	0	0	0	0	0	0	0	Eukaryota	Archaeplastida	Chlorophyta	Chloropicophyceae	Chloropicales	Chloropicaceae	Chloropicon	Chloropicon_mariensis
AGCTCCAATAGCGTATATTAAAGTTGTTGTGGTTAAAAAGCTCGTAGTTGGATCTCCACAGGCTTGAGTCGGTATGCTTGCTAGCATTACTGACTTATAGCCTGTAGTTTTGCCAGAGGTGTTAGGGTGCTCTTAATCGAGTGTCCTATCGCACTGGCAGGTTTACTTTGAAAAAATTAGAGTGCTCAAAGCAGGCTTTATGCTTGAATATTCGTGCATGGAATAATAGAATAGGAAGTCGTTTCTATTTTGTTGGTTTTTAAGTTTCGACTTAATGATTAATAGGGACAAACGGGGGCATTTGTATTCAGACGACAGAGGTGAAATTCTTGGACCGTCTGAAGACAAACTACTGCGAAAGCATTTGCCAAGAGTGTTTTCA	0	0	0	0	0	0	0	0	0	0	0	0	0	0	0	0	0	0	0	0	0	0	0	0	0	0	0	0	0	0	0	0	0	0	0	0	0	0	0	0	0	0	0	0	0	0	0	0	0	0	0	0	0	0	21	0	0	0	0	0	0	0	0	0	0	0	0	0	0	0	0	0	0	0	0	0	0	0	0	0	0	0	0	0	5569	0	0	0	0	0	Eukaryota	Opisthokonta	Metazoa	Arthropoda	Crustacea	Maxillopoda	Subeucalanus	Subeucalanus_pileatus
AGCTCCAATAGCGTATATTAAAGTTGTTGCGGTTAAAAAGCTCGTAGTTGGATTTCTGCTGAGGACGACCGGTCCGCCCTCTGGGTGAGTATCTGGCTCGGCCTGGGCATCTTCTTGGAGAACGTAGCTGCACTTGACTGTGTGGTGCGGTATCCAAGACTTTTACTTTGAGGAAATTAGAGTGTTTCAAGCAGGCACACGCCTTGAATACATTAGCATGGAATAATAAGATAGGACCTTGGTTCTATTTTGTTGGTTTCTAGAGCTGAGGTAATGATTAATAGGGATAGTTGGGGGCATTCGTATTTAACTGTCAGAGGTGAAATTCTTGGATTTGTTAAAGACGGACTACTGCGAAAGCATTTGCCAAGGATGTTTTCA	0	0	0	0	0	0	0	0	0	0	0	0	0	0	0	0	0	0	0	88	0	80	47	107	0	0	0	0	0	0	0	0	0	0	0	0	0	0	0	0	0	0	0	0	0	0	339	0	77	0	0	0	0	0	124	0	0	0	0	487	0	245	0	0	168	0	0	310	42	135	0	0	544	125	0	0	0	0	97	58	0	0	0	312	0	116	753	238	179	902	Eukaryota	Alveolata	Dinoflagellata	Dinophyceae	Peridiniales	Thoracosphaeraceae	Pentapharsodinium	Pentapharsodinium_tyrrhenicum
AGCTCCAATAGCGTATATTAAAGTTGTTGCAGTTAAAAAGCTCGTAGTTGAAGTTGTGTGCGTCGGAATGGTGTGGCGATTGTCATGTCAAACCGTCGTATATTTCTCAGTTCTCTGAGACTGTTACTTTGAGGAAATTAGAGTGCTCCAAGCAAGCTTTGCTTTGAATACTTCAGCATGGGATAACATCATAAGACTTTGGCTTTTGTTGTTTGTTCTGTGGCCAAGGTAAAGATTAATAGGAACGGTTGGGGACATTCGTATTAAACAGTGAGAGGTGAAATTCTTAGATCTGTTTAAGACGCACTAATGCGAAAGCATTTGTCAAGGACGTTTTCA	0	532	697	1002	0	7	200	13	23	39	0	0	0	0	0	0	0	0	0	0	0	0	0	0	0	0	0	0	0	0	22	0	155	24	10	23	0	0	0	0	0	0	28	818	664	214	35	41	0	0	0	0	0	0	0	0	0	0	0	0	0	0	149	45	31	0	0	105	0	145	85	0	0	0	0	0	87	97	48	0	0	0	0	38	193	0	0	0	0	0	Eukaryota	Alveolata	Apicomplexa	Apicomplexa_X	Apicomplexa_XX	Apicomplexa_XXX	Apicomplexa_XXXX	Apicomplexa_XXXX_sp.
AGCTCCAATAGCGTATATTAAAGTTGTTGCGGTTAAAAAGCTCGTAGTTGGATTTCTGCCGAGGACAGTCGGTCCGCCCTTGCGGGTGAGCATCTGAATGGCCCTGGGCATCTTTTCCGAAGACTGTATCTGCACTTCATTGTGTGGAGCGGTATTCGGAACCTTTACTTTGAGGAAATTAGAGTGTTTCAGGCATGCGCTTGTGGTGAATACATTAGCATGGAATAATAAGATAGGACTCGTGGCCTACTTTGTTGGTTTGTGTGCCATAGGTAATGATTAATAGGGATAGTTGGGGGCATTCGTATTTAATTGTCAGAGGTGAAATTCTTGGATTTGTTAAAGACGAACTACTGCGAAAGCATTTGCCAAGGATGTTTTCA	18	69	680	0	0	29	4	0	0	0	0	0	0	0	0	0	0	0	0	0	0	0	0	0	25	9	0	0	0	0	0	69	0	0	0	0	44	0	0	27	0	0	1640	211	16	0	84	0	19	11	0	0	0	0	0	0	0	0	0	0	0	0	432	60	0	0	0	0	0	110	0	0	0	0	0	0	52	4	0	0	0	0	0	576	1374	0	0	0	0	0	Eukaryota	Alveolata	Dinoflagellata	Noctilucophyceae	Noctilucales	Noctilucaceae	Noctiluca	Noctiluca_scintillans
AGCTCCAATAGCGTATATTAAAATTGTTGCGGTTAGAACGCTCGTAGTCGAATGTTTGTTCAAGCCTGACGGTCCTCCCTAGTGGTGCGTACTCAGTTCGGTCTGAGCACTTCTCTGGTGCAAGTGTTTGCAGTTAGTTCTGTTGCACTTTGTCCAGAACTTTTACTTTGAGGAAATGAGAGTGCTTCAAGCAAATGTATGTTATGAATACGTTAGCATGGAATAATCGCATGGGACATCATCCTGAATTTGTTGGTTTTTGGGTAGATGTAATGAAGGTGGGGATAGTTGGGGGCATTCGTATTTAACTGTTAGAGGTGAAATTCTTGGATTTTTTAAAGATGGACTACTGCGAAAGCATCTGCCAAAGATGTTTTTG	0	0	0	16	183	0	0	0	0	23	0	0	0	0	0	0	0	0	0	0	0	0	0	0	0	185	126	95	195	534	0	0	0	0	26	41	0	28	150	0	0	182	19	122	64	101	0	0	50	0	0	0	25	48	175	0	0	235	0	0	42	144	0	15	285	18	48	197	1271	0	0	0	35	53	29	248	0	0	66	15	13	0	7	0	114	24	16	11	214	0	Eukaryota	Alveolata	Dinoflagellata	Syndiniales	Dino-Group-I	Dino-Group-I_X	Dino-Group-I_XX	Dino-Group-I_XX_sp.
AGCTCCAATAGCGTATATTAAAGTTGTTGCGGTTAAAAAGCTCGTAGTTGGATTTCTGTCTAGGGTGGCCGGTACCCACTATGTGAAGTATCTGGTTCAGTCTGGGCATCCTCTTGGGGATCGTTCCTGTGCTTGATTGCATGGGACGGAATTCAAGACTTTTACTTTGAGGAAATTAGAGTGTTCACGGCAAGCTTTCGCTTTGAATACATTAGCATGGAATAATGATATAGGGCATAAGTTCTATTTTGTTGGTTTCTAGAACATATGCAATGATTAATAGGGATAATTGGGGGCACTCGTATTAACGCGTCAGAGGTGGAATTCTTAGATTGCGTTACGACGAACTACTGCGAAAGCATTTGCCAAGGATGTTTTCA	0	0	0	21	0	0	0	0	0	0	0	0	0	0	0	0	0	0	0	0	0	0	0	0	0	0	0	0	0	0	0	0	0	0	0	0	0	0	0	0	0	0	15	0	0	0	0	0	0	0	0	0	0	0	0	0	0	0	0	77	703	0	0	7	0	0	0	31	58	0	118	0	0	38	0	0	0	43	226	234	114	10	123	0	1602	1546	229	128	89	34	Eukaryota	Alveolata	Dinoflagellata	Syndiniales	Dino-Group-II	Dino-Group-II-Clade-7	Dino-Group-II-Clade-7_X	Dino-Group-II-Clade-7_X_sp.
AGCTCCAATAGCGTATATTAAAGTTGTTGCGGTTAAAAAGCTCGTAGTTGGATTTCTGCCGAGGACGACTGGTCCGCCCTCTGGGTGAGCATCTAGTTCGGCCTGGGCATCTTCTTGGAGAACGTAGCTGCACTTGACTGTGTGGTGCGGTATCCAGGACTTTTACCTTGAGGAAATTAGAGTGTTTCAAGCAGGCACACGCCTTGAATACATTAGCATGGAATAATAAGATAGGACCTCGGTTCTATTTTGTTGGTTTCTAGAGCTGAGGTAATGATTAATAGGGATAGTTGGGGGCATTCGTATTTAACTGTCAGAGGTGAAATTCTTGGATTTGTTAAAGACGGACTACTGCGAAAGCATTTGCCAAGGATGTTTTCA	49	0	0	0	0	0	0	0	0	0	0	0	0	0	0	0	0	0	0	0	0	0	0	91	0	0	0	0	0	0	0	0	148	510	0	0	0	0	0	0	0	0	0	0	0	641	336	0	0	34	0	0	0	0	0	0	0	0	0	0	0	0	0	0	511	146	113	476	586	0	0	279	0	0	0	0	0	81	193	57	0	0	116	0	187	225	0	0	141	472	Eukaryota	Alveolata	Dinoflagellata	Dinophyceae	NA	NA	NA	NA
AGCTCCAGAAGCGTATATTAAAGTTGTTGCGGTTAAAACGCTCGTAGTTGAATATATGCCTAGTACAGGTGGTCTACCCTCGATTGGTAGCACGCGCTTCGTGCTTGGCACACTTCTGAAATCTTTTTCCCCACTTCATTGTGCGGGACTTAATTCAGATACATTACTTTGAGGAAATGAGGGTGCTCTATGCAGATATATGTCATGGATACGTTAGCATGGAATAGCATTACAGAATATTATTCTGAAGCTGCTGGTTTTTTGGAATAGTATAATGGCAAGAGGAACAGTTGGGGGCATTTATATTTAACTGTTAGAGGTGAAATTCTTGAATCTTTTAAAGATGAACTACTGCGAAAGCATCTGCCCAGGATGTTTTTA	0	0	78	75	48	0	0	0	2	0	0	0	7	12	12	0	14	0	0	0	0	28	17	26	11	14	5	0	15	0	0	0	0	92	0	0	0	0	0	0	0	0	44	0	0	0	13	0	93	65	0	0	33	35	60	0	21	0	18	0	0	60	35	108	378	1020	150	105	124	0	153	20	181	140	130	96	0	0	0	0	512	26	457	599	37	0	86	0	87	28	Eukaryota	Alveolata	Dinoflagellata	Syndiniales	Dino-Group-I	Dino-Group-I_X	Dino-Group-I_XX	Dino-Group-I_XX_sp.
AGCTCCAATAGCGTATATTAAAGTTGTTGCAGTTAAAAAGCTCGTAGTTGGATGTTGGGTTCTAGTTATGGTCGGTCTCTTCTAGAGTACTGTCATGCTGGCCCTTTTTCTCGAGGCCTATAGGTGCACTTTACCGTGTGTTTATAGTGTTCGGGACTTTTACCGTGAGAAAATTAGAGTGTTCATAGCAGGCTAGTGCTTGAATATTACAGCATGGAATAATGGAATAGGATCATGATCTTATTTTGTTGGTTTCTAAGATTAAGATAATGATTAATAGGGATAGTTGGGGGCATTAATATTTAGTTGTCAGAGGTGAAATTCTTAGATTTACAAAAGATTAACTTCTGCGAAAGCATTTGCCAAGGATGTTTTCG	3057	28	91	0	0	0	0	0	0	0	0	0	0	0	0	0	0	0	0	0	0	0	0	0	0	0	0	0	0	0	0	0	0	0	0	0	0	73	0	0	0	0	0	0	0	0	0	0	83	327	0	27	0	0	0	551	41	121	618	0	48	54	0	0	0	0	0	0	0	0	0	0	0	0	0	0	0	0	0	0	0	0	27	0	0	0	199	0	0	0	Eukaryota	Opisthokonta	Mesomycetozoa	Ichthyosporea	Ichthyosphonida	Abeoformidae_Group_MAIP_2	Abeoformidae_Group_MAIP_2_X	Abeoformidae_Group_MAIP_2_X_sp.
AGCTCTAATAGCGTATATTAAAGTTGTTGCAGTTAAAAAGCTCGTAGTCGGATGTCGGGCTCGGGCAAGCTGTCGGCCTTTGGTCGGACGGCAGGCTCGGGTCTTTCTGCCTGAGGAACCCGGTTGCTTTAACGAGCTGCCGGTGGACGCAGGTCGTTTACTTTGAAAAAATTAGAGTGTTCAAAGCAGGCTAGCGCTTGAATACATTAGCATGGAATAATGGAATAGGACTTTGGTGCTATTTTGTTGGTTTATGGGACCGAAGTAATGATTAACAGGGACAGTTGGGGCCGTTTATATTTCGTTGTCAGAGGTGAAATTCTTGGATTTACGAAAGATAAACTTCTGCGAAAGCATTCGGCAAGGATGTTTTCA	197	70	117	82	0	0	17	0	4	16	0	0	0	0	0	11	0	0	0	0	0	0	0	0	0	13	0	0	0	0	0	0	9	15	10	0	0	57	13	0	0	5	410	34	33	97	144	17	58	0	15	0	31	20	0	19	17	10	32	51	147	0	0	14	29	123	43	601	29	886	308	0	7	48	10	0	18	164	110	187	42	56	344	0	124	132	210	25	0	15	Eukaryota	Hacrobia	Cryptophyta	Cryptophyceae	Cryptomonadales	Cryptomonadales_X	Plagioselmis	Plagioselmis_prolonga
AGCTCCAATAGCGTATATTAAAGTTGTTGCGGTTAAAAAGCTCGTAGTTGGATTTCTGCCGAGGACGACCGGTCCGCCCTCTGGGTGAGTATCTGGCTCGGCCTGGGCATCTTCTTGGAGAACGTAGCTGCACTTGACTGTGTGGTGCGGTATCCAGGACTTTTACTTTGAGGAAATCAGAGTGTTTCAAGCAGGCATACGCCTTGAATACATTAGCATGGAATAATAAGATAGGACCTCGGTTCTATTTTGTTGGTTTCTAGAGCTGAGGTAATGATTAATAGGGATAGTTGGGGGCATTCGTATTTAACTGTCAGAGGTGAAATTCTTGGATTTGTTAAAGACGGACTACTGCGAAAGCATTTGCCAAGGATGTTTTCA	0	0	0	0	0	0	42	0	20	0	0	0	0	0	0	0	0	0	0	0	41	119	38	171	0	0	0	0	0	0	0	0	89	70	0	60	0	0	0	0	0	0	0	0	0	82	816	0	154	0	86	0	101	80	123	0	0	120	43	184	0	326	0	0	94	87	0	270	96	0	0	41	0	77	0	0	0	29	114	50	0	0	55	0	422	125	366	124	167	381	Eukaryota	Alveolata	Dinoflagellata	Dinophyceae	NA	NA	NA	NA
AGCTCCAATAGCGTATATTTAAGTTGTTGCAGTTAAAAAGCTCGTAGTTGGATTTCGGTTGAGAGCGGCCGGTCCGCCGTTTGGTGTGCACTGGCTGGTTTCAACTTCCTGTAGAGGACGCGCTTTGGGCTTAACGGTCTGAACGTGGAGTCTACGTGGTTACTTTGAAAAAATTAGAGTGTTCAAAGCGGGCTTACGCTTGAATATTTCAGCATGGAATAACACTATAGGACTCCTGTCCTATTTCGTTGGTCTCGGGACGGGAGTAATGATTAAGAGGAACAGTTGGGGGCATTCGTATTTCATTGTCAGAGGTGAAATTCTTGGATTTATGAAAGACGAACTTCTGCGAAAGCATTTGCCAAGGATGTTTTCA	0	0	32	34	0	0	0	0	11	19	0	0	0	0	0	21	0	0	0	0	10	0	0	0	0	0	0	0	0	0	0	0	0	21	37	0	0	216	0	0	0	0	0	0	158	142	48	30	63	0	0	15	50	15	0	16	0	7	56	107	1670	40	0	0	0	157	49	103	19	0	0	34	41	102	0	0	0	0	0	267	135	21	559	0	307	0	571	24	25	29	Eukaryota	Archaeplastida	Chlorophyta	Mamiellophyceae	Mamiellales	Mamiellaceae	Micromonas	Micromonas_clade_B5
AGCTCCAATAGCATATATTAAAGTTGTTGCGGTTAAAAAGCTCGTAGTTGGATTTCTGCTGAGGACGATCGGTCCGCCCTCTGGGTGAGTATCTGGTTCGGCCTTTGCATCTTCTTGAAGAACGTAACTGCACTTGACTGTGTGGTGCGGTATGCAAGACTTTTACTTTGAGGAAATTAGAATGTTTGAAGTAGGCACATGCCTTGAATACATTAGCATGGAATAATGAGATAGGACCTTGGTTCTATTTTGTTGGTTTCTAGAATTGAGGTAATGATTAATAGGGATAGTTGGGGGCATTCGTATTTAACTGTCAGAGGTGAAATTCTTGGATTTGTTAAAGACGGACTACTGCGAAAGCATTTGCCAAGGATGTTTTCA	0	0	0	0	0	0	29	0	0	0	0	0	0	0	0	0	0	0	0	0	0	0	0	0	0	0	0	0	0	0	0	0	0	87	0	0	0	0	0	0	0	0	0	0	0	0	0	0	0	0	0	0	0	0	0	0	0	0	0	0	0	0	1344	134	622	96	0	0	0	0	0	0	0	2073	0	0	0	0	0	76	0	0	0	0	273	0	0	254	0	246	Eukaryota	Alveolata	Dinoflagellata	Dinophyceae	Gymnodiniales	Warnowiaceae	Warnowia	Warnowia_sp.
AGCTCCAATAGCGTATATTAAAGTTGTTGCAGTTAAAAAGCTCGTAGTTGGATTTTGAGTTTGGTAAAATCGGTCTACTTTTTGTAGTACTGACTTGCCTGCTCTTCTTCTCGAGGCTTATGGGTGTACTTAACCGTATGTTCATAATGTTCGGGACTTTTACCGTGAGAAAATTAGAGTGTTCATAGCAGGCTTTTGCTTGAATATTGCAGCATGGAATAATGGAATAGGATCATGATCTTATTTTGTTGGTTTCTAAGATCAAGATAATGATTAATAGGGATAGTTGGGGGCATTAATATTTAGTTGTCAGAGGTGAAATTCTTAGATTTACAAAAGATTAACTTCTGCGAAAGCATTTGCCAAGGATGTTTTCG	0	30	21	0	64	0	0	0	63	211	0	0	0	0	0	0	0	0	0	0	0	0	0	0	42	28	0	0	129	0	0	0	0	91	675	38	12	0	0	0	0	0	107	0	0	0	178	0	0	0	0	0	0	0	0	0	0	0	0	0	0	17	50	40	47	79	630	2111	34	0	74	0	0	0	103	0	30	118	43	0	0	11	0	24	0	0	0	40	61	0	Eukaryota	Opisthokonta	Mesomycetozoa	Ichthyosporea	Ichthyosphonida	Abeoformidae_Group_MAIP_1	Abeoformidae_Group_MAIP_1_X	Abeoformidae_Group_MAIP_1_X_sp.
AGCTCCAATAGCGTATATTAAAATTGTTGCGGTTAAAACGCTCGTAGTTGGATATCTGCCAAGAGATTCCGGTCCATCCTAGTGATGAATACGCGGAATTCTTCTTGGCACTCGTTCAGGGAAGGTGGTTGCACTTTATTGTGTGTCATTTGATCTGGATTTTTACTTTGAGGAAATGAGAGTGTTTCAAGCAGGCTTTTGCCATGAATATGATAGCATGGAATAATAGCACAGGACCCCTTTTCAAAGCTGTTGGTTCTTGGAACGAGGTAATTAGAATAAGGATAGTTGGGGGTATTCGTATTTAACTGTCAGAGGTGAAATTCTTGGATTTTTTAAAGACGAACTATTGCGAAGGCATCTGCCCAGGATGTTTTTG	0	36	69	0	31	0	91	0	0	25	0	0	0	0	0	39	0	0	0	0	22	0	0	44	0	0	53	0	90	145	0	29	17	0	0	0	0	0	0	84	104	170	0	36	217	61	324	140	0	0	0	0	11	25	440	0	58	0	0	0	0	110	167	122	200	0	47	57	268	45	414	75	0	40	0	365	165	60	303	0	17	0	0	0	32	59	22	0	226	35	Eukaryota	Alveolata	Dinoflagellata	Syndiniales	Dino-Group-I	Dino-Group-I-Clade-4	Dino-Group-I-Clade-4_X	Dino-Group-I-Clade-4_X_sp.
AGCTCCAATAGCGTATATTAAAGTTGTTGTGGTTAAAAAGCTCGTAGTTGGATCTCCACAGTCTGAAGTTGGTGTGCTTGCTAGCACTACTGCCTTATAGACTGTAGTTTTGCCAGAGGTGTTAGGGTGCTCTTAATCGAGTGTCCTATCGCACTGGCAGGTTTACTTTGAAAAAATTAGAGTGCTCAAAGCAGGCTTTATGCTTGAATATTCGTGCATGGAATAATAGAATAGGAGGTCATTTCTATTTTGTTGGTTTTTAAGTTTTGACTTAATGATTAATAGGGACAAACGGGGGCATTTGTATTCAGACGACAGAGGTGAAATTCTTGGACCGTCTGAAGACAACCTACTGCGAAAGCATTTGCCAAGAGTGTTTTCA	0	0	0	0	0	0	0	0	0	0	0	0	0	0	0	0	0	0	0	0	0	0	0	0	0	0	0	0	0	0	0	0	0	0	0	0	0	0	0	0	0	0	0	0	0	0	0	0	0	0	0	0	0	0	0	0	0	0	0	0	0	0	0	0	0	0	0	0	0	0	0	0	0	0	0	0	0	0	0	0	0	5145	0	0	0	0	0	0	0	0	Eukaryota	Opisthokonta	Metazoa	Arthropoda	Crustacea	Maxillopoda	Subeucalanus	Subeucalanus_crassus
AGCTCCAATAGCGTATATTAAAGTTGTTGTGGTTAAAAAGCTCGTAGTTGGATCTCGGCGGTCTGAGGGCGGTTCGCTTGATTGAGTGCTACTGCTCTATAGGCCGTGGTTTTGCCAGAGGTCTCGGGGTGCTCTTAACCGAGTGTCCTGCGATGCTGGCAGGTTTACTTTGAAAAAATTAGAGTGCTCAAAGCAGGCTTTTACGCCTGAATATTCGTGCATGGAATAATAGAATAGGAAGTCGTTTCTATTTTGTTGGTTTTCGGAAATCGACTTAATGATTAATAGGGACAGTCGGGGGCATTTGTATTCAAACGACAGAGGTGAAATTCTTGGACCGTTTGAAGACAAACTACTGCGAAAGCATTTGCCAAGAATGTTTTCA	0	0	69	11	0	0	0	138	0	0	0	0	0	0	0	0	0	0	0	0	0	0	0	0	0	0	0	0	0	0	0	0	4	32	0	37	0	0	0	14	0	0	0	0	215	146	0	0	10	0	0	0	0	0	75	0	0	0	0	0	12	50	0	0	7	19	0	37	30	0	0	16	0	0	0	2724	0	42	584	111	48	10	17	0	66	0	26	594	0	0	Eukaryota	Opisthokonta	Metazoa	Arthropoda	Crustacea	Maxillopoda	Clausocalanus	Clausocalanus_furcatus
AGCTCCAATAGCGTATATTAAAGTTGTTGTGGTTAAAAAGCTCGTAGTTGGATCTCAACGACCTTGGAGCGGTTGACTGAATGTTCTACTGCTCTGTAGGTCGTGCTTTTGCTGGAGGTTTAGAGGTGCTCTTGATCGAGTGTCTCTGAGCGCCAGCAGGTTTACTTTGAAAAAATTAGAGTGCTCAAAGCAGGCTATTCCGCCTGAATATTCGTGCATGGAATAATAGAATAGGATGTCGATCCTATTTTGTTGGTTTTCGGGACTCGACATAATGATTAATAGGGACAGTCGGGGGCATTTGTATTCAAACGACAGAGGTGAAATTCTTGGACCGTTTGAAGACAAACTACTGCGAAAGCATTTACCAAGAATGTTTTCA	0	0	0	0	0	0	0	0	0	0	0	0	0	0	0	0	0	0	0	0	0	0	0	0	0	0	0	0	0	0	0	0	0	0	0	0	0	0	0	0	0	0	0	0	0	0	0	0	0	0	0	0	0	0	0	0	0	0	0	0	0	0	0	0	0	0	0	0	0	0	0	0	1155	0	1512	2246	0	0	0	0	0	0	0	0	0	0	0	219	0	0	Eukaryota	Opisthokonta	Metazoa	Arthropoda	Crustacea	Maxillopoda	Acrocalanus	Acrocalanus_gracilis
AGCTCCAATAGCGTATATTAAAGTTGTTGCGGTTAAAAAGCTCGTAGTTGGATTTCTGCCGAGGACGACCGGTCCGCCCTCTGGGTGAGTATCTGGCTCGGCCTGGGCATCTTCTTGGAGAACGTAGCTGCACTTGACTGTGTGGTGCGGTATCCAGGACTTTTACTTTGAGGAAATTAGAGTGTTTCAAGCAGGCATACGCCTTGAATACATTAGCATGGAATAATAAGATAGGACCTCGGTTCTATTTTGTTGGTTTCTAGAGCTGAGGTAATGATTAATAGGGATAGTTGGGGGCATTCGTATTTAACTGTCAGAGGTGAAATTCTTGGATTTGTTAAAGACGGACTACTGCGAAAGCATTTGCCAAGGATGTTTTCA	0	0	243	266	0	0	0	0	0	0	0	0	0	0	0	0	0	0	0	0	0	142	131	185	0	0	0	0	0	0	0	0	0	0	0	0	0	0	0	0	0	0	0	0	277	0	427	0	0	0	0	0	0	0	0	0	212	0	0	0	0	276	0	0	0	0	462	233	314	0	0	0	0	0	0	0	0	0	200	165	0	0	0	0	0	241	499	0	0	850	Eukaryota	Alveolata	Dinoflagellata	Dinophyceae	NA	NA	NA	NA
AGCTCCAATAGCGTATATTTAAGTTGTTGCAGTTAAAAAGCTCGTAGTCGGATTTTGGCTGAGAACGGTCGGTCCGCCGTTAGGTGTGCACTGACTGGTCTCAGCTTCCTGGTGAGGAGGTGTGCTTCATCGCCACTTAGTCACCGTGGTTACTTTGAAAAAATTAGAGTGTTCAAAGCGGGCTTACGCTTGAATATATTAGCATGGAATAACACCATAGGACTCCTGTCCTATTTCGTTGGTCTCGGGACGGGAGTAATGATTAAGAGGAACAGTTGGGGGCATTCGTATTTCATTGTCAGAGGTGAAATTCTTGGATTTATGAAAGACGAACTTCTGCGAAAGCATTTGCCAAGGATGTTTTCA	23	33	0	0	0	132	11	0	0	0	0	0	0	0	0	0	0	0	0	0	0	0	0	0	0	0	0	0	0	0	0	0	0	0	0	0	0	0	0	0	0	0	3010	0	0	0	230	30	0	0	0	0	0	0	0	0	0	0	0	23	0	0	20	22	0	0	52	245	9	750	491	0	0	0	0	0	0	0	0	0	0	12	0	0	0	0	0	0	0	0	Eukaryota	Archaeplastida	Chlorophyta	Mamiellophyceae	Mamiellales	Bathycoccaceae	Ostreococcus	Ostreococcus_lucimarinus
AGCTCCAATAGCGTATATTAAAATTGTTGCGGTTAAAACGCTCGTAGTTGGATATCTGCTAAGGGGTTCCGGTCCTTCCCAGTGAAGAATACGCGGAACTCTTCTTGGCATTTATTCAGGGAAGGTGTTTGCACTTTGTTGTGTGTCACGTGATCTGAATTTTTACTTTGAGGAAATGAGAGTGTTTCAAGCAGGCTTTCGCCGTGAATATGATAGCATGGAATAATAGCACAGGACCCCTTTCCAAAGCTGTTGGTTTTTGGAACGAGGTAATCAGAATAAGGATAGTTGGGGGTATTCGTATTTAACTGTCAGAGGTGAAATTCTTGGATTTTTTAAAGACGAACTATTGCGAAGGCATCTGCCCAGGATGTTTTTA	0	0	0	0	0	0	0	0	0	0	0	44	29	0	0	0	0	0	63	46	0	209	104	30	0	60	117	0	0	0	0	0	0	0	0	0	0	0	0	0	0	0	0	0	0	0	141	0	0	42	0	0	90	124	123	0	19	30	26	71	55	130	115	110	91	197	106	140	136	0	229	115	0	352	156	156	169	156	72	0	0	0	65	0	105	158	182	136	430	143	Eukaryota	Alveolata	Dinoflagellata	Syndiniales	Dino-Group-I	Dino-Group-I-Clade-4	Dino-Group-I-Clade-4_X	Dino-Group-I-Clade-4_X_sp.
AGCTCCAATAGCGTACATTAAAGTTGTTGTGGTTAAAAAGCTCGTAGTTGGATCTCAACGACCTTGGAGCGGTTGACTGAATGTTCTACTGCTCTGTAGGTCGTGCTTTTGCTGGAGGTTTAGAGGTGCTCTTGATCGAGTGTCTCTGAGCGCCAGCAGGTTTACTTTGAAAAAATTAGAGTGCTCAAAGCAGGCTATTCCGCCTGAATATTCGTGCATGGAATAATAGAATAGGATGTCGATCCTATTTTGTTGGTTTTCGGGACTCGACATAATGATTAATAGGGACAGTCGGGGGCATTTGTATTCAAACGACAGAGGTGAAATTCTTGGACCGTTTGAAGACAAACTACTGCGAAAGCATTTGCCAAGAATGTTTTCA	0	0	0	0	0	0	0	0	0	0	0	0	0	0	0	0	0	0	0	0	0	0	0	0	0	0	0	0	0	0	0	0	0	0	0	0	0	0	0	0	0	0	0	0	0	0	0	0	0	0	0	0	0	0	0	0	0	0	0	0	0	0	0	0	0	0	0	0	0	0	0	0	1144	0	1632	2269	0	0	0	0	0	0	0	0	0	0	0	0	0	0	Eukaryota	Opisthokonta	Metazoa	Arthropoda	Crustacea	Maxillopoda	Acrocalanus	Acrocalanus_gracilis
AGCTCCAATAGCGTATATTTAAGTTGTTGCAGTTAAAAAGCTCGTAGTTGGATTTCGGATTTGGACGACCGGTCCGCCGTTTCGGTGTGCACTGGTCGGCCTTGTCTTTCTGTCGGGGACGCGCTCTCCTTAGTTGGTGACGCGGAGTCGGCGCAGTTACTTTGAAAAAATTAGAGTGTTCAAGGCAGGCTTACGCTCTGAATACTATAGCATGGAATAACACGATAGGACTCCGAGCCTATTTTGTTGGTCTTCGGGACCGGAGTAATGATTAAGAGGGACAGTTGGGGGCATTCGTATTCCAATGTCAGAGGTGAAATTCTTGGATTTTTGGAAGACGAACTTCTGCGAAAGCATTTGCCAAGGATGTTTTCA	0	62	0	0	0	0	0	0	0	0	0	0	19	31	19	16	0	0	0	0	0	0	0	0	0	244	245	59	98	110	0	335	56	0	0	0	72	51	185	136	0	140	0	271	93	0	0	55	68	102	56	415	213	429	130	22	52	212	33	188	231	28	103	79	29	23	0	31	48	0	0	0	0	0	0	0	0	24	181	0	0	0	0	0	7	0	0	0	0	0	Eukaryota	Archaeplastida	Chlorophyta	Chloropicophyceae	Chloropicales	Chloropicaceae	Chloroparvula	Chloroparvula_japonica
AGCTCCAATAGCGTATATTAAAGTTGTTGCAGTTAAAAAGCTCGTAGTTGGATTTGTGGTGTACGCCGGCGGCCCGTCGCAAGACGGAGCTTGCTTGCGTCGCCATCCTTGGGTGGATCCTGTGTGGCATTCAGTTGTCGTGCAGGGGATGCCCATCGTTTACTGTGAAAAAATTAGAGTGTTCAAAGCAGGCTTATGCCGTTGAATATATTAGCATGGAATAATAAGATAGGACCTTGGTACTATTTTGTTGGTTTGCGCACCAAGGTAATGATTAATAGGGACAGTTGGGGGTATTCGTATTCCATTGTCAGAGGTGAAATTCTTGGATTTTTGGAAGACGAACTACTGCGAAAGCATTTACCAAGGATGTTTTCA	0	0	52	16	0	0	0	0	0	0	0	0	0	0	0	0	0	0	0	0	0	0	0	11	0	0	0	0	0	0	0	0	10	23	0	0	0	0	0	0	0	0	0	0	64	82	38	0	0	0	0	0	0	0	15	18	15	0	0	11	22	177	0	33	208	159	50	536	457	0	0	162	24	309	115	50	0	0	196	214	46	31	335	0	16	0	551	40	713	198	Eukaryota	Stramenopiles	Ochrophyta	Bacillariophyta	Bacillariophyta_X	Raphid-pennate	NA	NA
AGCTCCAATAGCGTATATTAAAGTTGTTGCGGTTAAAAAGCTCGTAGTTGGATTTCTGCTGAGGACGACCGGTCCGCCCTCTGGGTGAGTATCTGGCTCGGCCTTGGCATCTTCTTGGAGAACGTTACTGCACTTGACTGTGTGGTGCGGTATCCAGGACTTTTACTTTGAGGAAATTAGAGTGTTTCAAGCAGGCATACGCCTTGAATACATTAGCATGGAATAATAAGATAGGACCTTGGTTCTATTTTGTTGGTTTCTAGAGCTGAGGTAATGATTAATAGGGATAGTTGGGGGCATTCGTATTTAACTGTCAGAGGTGAAATTCTTGGATTTGTTAAAGACGGACTACTGCGAAAGCATTTGCCAAGGATGTTTTCA	0	0	0	0	0	0	0	0	30	0	43	0	0	0	0	0	26	124	347	117	64	65	279	89	0	0	0	35	153	0	0	61	0	14	131	0	0	0	0	0	0	0	0	0	0	0	0	0	490	34	100	0	22	94	152	45	556	0	56	0	21	130	440	66	31	33	28	209	0	64	42	0	0	29	33	56	194	57	17	0	0	0	88	25	0	51	145	40	35	0	Eukaryota	Alveolata	Dinoflagellata	Dinophyceae	Gymnodiniales	Gymnodiniaceae	Gymnodinium	NA
AGCTCCAATAGCGTATATTATTGATGTTGCAGTTGAAACGTTCGTAGTCGAACTTTGTGTGCAAGGACCGCCTCTCGCTTGAGACGGAGGTCTATGCACATATAGCGCAATGGGCTGTGCGTGCTTCACGTATCAGTCTCCCGTTGCGTTTTACTTTGAGTGAATCGGCGTGTTCCACGCAGGCATGTGCCTTGAACGATTTACCATAGCATAAATACAGTATGGAGTTGACTGATTGTTTGTTCAAGGTCTTTTCCGATACTGATAAGAACGGTTGAGGGCATTCGTATTCAACTGCCAGAGGTGAAATTCTTTGATTAGTTGAGGACGAACTACGGCGAAAGCATCTGCCAAGGACGTTTCTG	0	0	0	0	0	0	0	0	0	0	0	0	6	0	0	0	0	0	0	0	0	0	0	0	0	0	0	0	0	0	242	41	0	0	0	0	2587	45	631	631	0	85	0	92	0	0	0	0	85	185	76	174	0	0	0	0	0	0	0	0	0	0	0	0	0	0	0	0	0	0	0	0	0	0	0	0	0	0	0	0	0	0	0	0	40	0	0	0	0	0	Eukaryota	Alveolata	Apicomplexa	Gregarinomorphea	Eugregarinorida	Lecudinidae	Lecudina	Lecudina_phyllochaetopteri
AGCTCCAATAGCGTATATTAAAGTTGTTGCGGTAAAAAAGCTCGTAGTTGGACTTCTGTTGAGAGATACCGGTCCATGCAACGCATGCGTATTTGGTAAGTCTCGGCATCCTCTCGAAAAACTTCTTTGCGCTTGATTGCGTGAAAAGAGTTTCGGGACTTTTACTTTGAGGAAATTAGAGTGTTCACGGCAGGCTATCGCCAGGATACATTAGCATGGAATAATACTATAGGATCTTGATCCTATTTTGTTGGTTTCTAGGATTAAGATAATGATTAATAGGGACAATTGGGGGCATTCGTATCAACACGTCAGAGGTGAAATTCTTGGATTGTGTTGCGACGAACTACTGCGAAAGCATTTGCCAAGGATGTTTTCA	0	0	0	0	0	0	17	0	0	0	0	0	5	15	0	27	0	0	0	55	41	141	133	43	0	0	0	0	22	13	0	16	157	39	176	56	0	0	0	0	0	0	0	0	0	23	136	0	0	0	67	142	257	141	376	0	0	156	20	764	105	328	87	49	87	25	48	44	104	24	18	36	0	113	19	87	21	131	242	11	24	36	45	0	0	16	22	22	105	0	Eukaryota	Alveolata	Dinoflagellata	Syndiniales	Dino-Group-II	Dino-Group-II-Clade-25	Dino-Group-II-Clade-25_X	Dino-Group-II-Clade-25_X_sp.
AGCTCCAATAGCGTATATTAAAATTGTTGCGGTTAAAACGCTCGTAGTTGGATATCTGCCAAGGGGTTCCGGTCCTCCCCAGTGGAGAATACACGGAACTCTTCTTGGCATTTGTTCAGGGAAGGTGTTTGCACTTTATTGTGTGTCACATGATCTGAATTTTTACTTTGAGGAAATAAGAGTGTTTCAAGCAGGCTTTTGCCGTGAATATGATAGCATGGAATAATAGCACAGGACCCCTTTCCAAAGCTGTTGGTTTTTGGAACGAGGTAATCAAAATAAGGATAGTTGGGGGTATTCGTATTTAATTGTCAGAGGTGAAATTCTTGGATTTTTTAAAGACGAACTATTGCGAAGGCATCTGCCCAGGATGTTTTTG	0	20	0	0	0	0	2335	0	0	0	0	0	0	0	0	0	0	0	0	0	0	0	0	0	0	0	0	0	0	0	0	0	0	0	0	0	0	0	0	0	0	0	0	0	0	0	0	0	0	0	0	0	0	0	0	0	0	0	0	0	0	0	25	0	0	27	0	0	0	2261	0	0	64	50	0	0	0	0	0	0	0	0	36	62	0	0	0	0	0	0	Eukaryota	Alveolata	Dinoflagellata	Syndiniales	Dino-Group-I	Dino-Group-I-Clade-4	Dino-Group-I-Clade-4_X	Dino-Group-I-Clade-4_X_sp.
AGCTCCAATAGCGTATATTAAAGTTGTTGCGGTTAAAAAGCTCGTAGTTGGATTTCTGCTGAGGACGACCGGTCCGCCCTCTGGGTGAGTATTCGGCTCGGCCTTGGCATCTTCTTGGGGAACGTAACTGCACTTGACTGTGTGGTGCGGTATCCAGGACTTTTACTTTGAGGAAATTAGAGTGTTTCAAGCAGGCGCACGCCTTGAATACATTAGCATGGAATAATAAGATAGGACCTTGGTTCTATTTTGTTGGTTTCTAGAGCTGAGGTAATGATTAATAGGGATAGTTGGGGGCATTCGTATTTAACTGTCAGAGGTGAAATTCTTGGATTTGTTAAAGACGGACTACTGCGAAAGCATTTGCCAAGGATGTTTTCA	0	0	0	0	31	0	40	47	0	54	0	0	0	0	0	22	0	0	0	0	0	41	38	170	0	0	0	42	0	0	0	0	59	112	0	75	0	0	0	0	39	44	0	0	49	40	0	65	76	72	0	53	0	148	627	0	0	0	0	0	0	94	52	0	354	92	84	224	863	0	45	0	78	0	16	317	0	0	96	0	48	9	77	0	0	0	63	0	282	113	Eukaryota	Alveolata	Dinoflagellata	Dinophyceae	Gymnodiniales	Gymnodiniaceae	Gymnodinium	Gymnodinium_sp.
AGCTCCAATAGCGTATACTAATGTTGTTGCAGTTAAAAAGCTCGTAGTCGGATTTCAGTAGGCTCAGTTAAGTCTCTTCTATTGAGTTCTTTATGGGCCTGCTTCTTTGACAGAAACTTCTATGTTATTCATTTAGCGTGGGTAGCGACTGTCTCTTTTACTTTGAGAAAATTAGAGTGTTCAAAGCAGGTATTCGCCTGAATATTACTCTTGGAATAATGCTATAAGACTTTGGTTCTAATGTATTGGTGATTGGGACCAGAGTAATGATTGATAGGGACGGTTGGGGTCTTACGTACTGCAAAGCGAGAGGTGAAATTCTTGGACCTTTGTATGACGAACAACTGCGAAAGCATTGGACTAGGACGTTCCCG	13	0	72	32	0	0	0	19	0	0	0	0	6	0	0	0	0	3	39	68	10	101	23	144	0	11	60	37	0	47	0	0	64	107	91	768	12	3	0	0	0	0	0	0	59	207	240	0	110	82	0	59	26	0	0	0	0	0	28	503	72	0	0	0	72	0	32	114	89	0	0	0	0	0	0	31	0	0	0	87	0	20	37	0	25	282	286	48	133	284	Eukaryota	Rhizaria	Radiolaria	Acantharea	Chaunacanthida	Chaunacanthida_X	Acanthometron	Acanthometron_sp.
AGCTCCAATAGCGTATATTAAAGTTGTTGCGGTTAAAAAGCTCGTAGTTGGATTTCTGCTGAGGACGACCGGTCCGCCCTCTGGGTGAGCATCTGGCTCGGCCTTGGCATCTTCTTGGGGAACGTAGCTGCACTTGACTGTGTGGTGCGGTATCCAGGACTTTTACTTTGAGGAAATTAGAGTGTTTCAAGCAGGCGTACGCCTTGAATACATTAGCATGGAATAATAAGATAGGACCTCGGTTCTATTTTGTTGGTTTCTAGAGCTGAGGTAATGATTAATAGGGATAGTTGGGGGCATTCGTATTTAACTGTCAGAGGTGAAATTCTTGGATTTGTTAAAGACGGACTACTGCGAAAGCATTTGCCAAGGATGTTTTCA	0	0	0	0	0	0	0	0	0	0	0	0	0	0	0	0	0	70	0	88	54	114	147	121	0	0	0	0	0	0	0	0	57	0	0	0	0	0	0	0	0	0	0	0	0	0	0	0	0	0	0	0	0	0	0	0	0	0	0	0	0	106	95	0	424	133	138	185	407	0	100	102	0	233	0	144	0	0	0	0	0	0	0	0	0	212	418	0	943	353	Eukaryota	Alveolata	Dinoflagellata	Dinophyceae	Gymnodiniales	Gymnodiniaceae	Lepidodinium	Lepidodinium_sp.
AGCTCCAATAGCGTATATTTAAGTTGTTGCAGTTAAAAAGCTCGTAGTTGGATTTCGGGCCCAGGTGACCGGTCCGCCGTTTCGGTGTGCACTGGTTAGCTCGGTCTTTCTGCCGGGGACGCGCTCCGTCTTAATTGCCGGACGCGGAGTCGGCGATGTTACTTTGAAAAAATTAGAGTGTTCAAAGCAGGCTTACGCTCTGAATACTATAGCATGGAATAACACGATAGGACTCCGAGCCTATTTTGTTGGTCTTCGGGACCGGAGTAATGATTAAGAGGGACAGTTGGGGGCATTCGTATTACGGTGTCAGAGGTGAAATTCTTGGATTTCCGTAAGACGAACTTCTGCGAAAGCATTTGCCAAGGATGTTTTCA	0	355	301	102	0	124	124	0	0	0	0	0	0	0	0	0	0	0	0	0	0	0	0	0	0	0	0	0	121	140	67	0	0	0	0	0	149	0	0	0	0	121	67	100	296	435	76	593	0	0	0	0	0	0	0	0	18	74	0	38	0	0	115	87	108	56	68	105	461	0	136	64	0	0	0	0	37	82	0	0	0	0	0	0	21	0	0	0	0	0	Eukaryota	Archaeplastida	Chlorophyta	Chloropicophyceae	Chloropicales	Chloropicaceae	Chloroparvula	Chloroparvula_pacifica
AGCTCCAATAGCGTATATTAAAGTTGTTGCAGTTAAAAAGCTCGTAGTTGGATTTCTGGTGAGATGGATTATGTCTCGTTCGAATAGGACTTGTGCATGGTTCGTTTTGCCCTTCTTGTCAGGAACCCGCTGAGATTCGCGTCTTGTCGGTGGAATGGCATCGTTTACTGTGAAAAAATTAGAGTGTTCAAAGCAGGCATCGCCGTTGAATACATTAGCATGGAATAATAAGATAAGACTTTGGTGGTCTATTTTGTTGGTTTGCACGCCAAAGTAATGATTAATAGGGATAGTTGGGGGTATTCGTATTCTATTGCTAGAGGTGAAATTCTTAAATTTATGGAAGACGAACTACTGCGAAAGCATTTACCAAGGATGTTTTCA	0	0	62	0	0	0	0	0	0	61	0	0	0	221	44	41	0	34	82	10	0	0	0	85	0	243	23	0	0	0	0	41	15	16	17	0	47	0	310	0	0	0	0	0	150	97	45	18	45	1591	0	155	493	0	0	0	0	23	0	0	0	42	0	0	29	44	13	42	278	0	0	0	0	19	13	45	0	0	66	0	0	0	0	0	0	0	0	0	0	15	Eukaryota	Stramenopiles	Ochrophyta	MOCH-5	MOCH-5_X	MOCH-5_XX	MOCH-5_XXX	MOCH-5_XXX_sp.
AGCTCCAATAGCGTATATTAAAGTTGTTGCGGTTAAAAAGCTCGTAGTTGGATTTCTGCCGAGGACGACCGGTCTGCCCACTGGGTGTGTATCTGGCTCGGCCTGGGCATCTTCTTGGAGAACGTATCTGCACTTGACTGTGTGGTGCGGTATCCAGGACTTTTACTTTGAGGAAATTAGAGTGTTTCAAGCAGGCACACGCCTTGAATACATTAGCATGGAATAATAAGATAGGACCTCGGTTCTATTTTGTTGGTTTCTAGAACTGTGGTAATGATTAATAGGGATAGTTGGGGGCATTCGTATTTAACTGTCAGAGGTGAAATTCTTGGATTTGTTAAAGACGGACTACTGCGAAAGCATTTGCCAAGGATGTTTTCA	0	118	0	51	0	0	42	0	0	0	0	0	0	0	0	0	0	0	0	0	0	0	0	0	0	0	0	0	0	0	0	0	0	0	0	0	0	0	0	0	0	0	0	0	0	135	0	0	289	83	0	0	0	0	0	0	0	0	0	0	0	0	912	159	175	0	72	0	0	81	347	0	119	0	0	0	281	0	0	57	0	0	0	1515	0	56	76	0	0	0	Eukaryota	Alveolata	Dinoflagellata	Dinophyceae	Peridiniales	Thoracosphaeraceae	Thoracosphaeraceae_X	Thoracosphaeraceae_X_sp.
AGCTCCAATAGCGTATATTAAAGTTGTTGCGGTTAAAAAGCTCGTAGTTGGATTTCTGCCGAGGACGACCGGTCCGCCCTCTGGGTGCGTATCTGGCTCGGCCTGGGCATCTTCTTGGAGAACGTATCTGCACTTGACTGTGTGGTGCGGTATCCAGGACTTTTACTTTGAGGAAATTAGAGTGTTTCAAGCAGGCACACGCCTTGAATACATTAGCATGGAATAATAAGATAGGACCTCGGTTCTATTTTGTTGGTTTCTAGAGCTGAGGTAATGATTAATAGGGATAGTTGGGGGCATTCGTATTTAACTGTCAGAGGTGAAATTCTTGGATTTGTTAAAGACGGACTACTGCGAAAGCATTTGCCAAGGATGTTTTCA	0	93	0	57	0	0	0	0	0	0	0	0	0	0	0	0	0	0	0	99	0	0	0	0	0	0	0	0	0	46	0	0	104	0	0	0	0	0	0	0	0	0	228	0	0	95	254	0	0	0	0	0	0	0	66	0	71	0	0	0	0	216	0	0	0	0	0	0	106	0	0	0	0	40	0	182	0	0	0	100	0	0	0	0	265	419	1008	143	420	460	Eukaryota	Alveolata	Dinoflagellata	Dinophyceae	Gymnodiniales	Kareniaceae	Karlodinium	Karlodinium_veneficum
AGCTCCAATAGCGTATATTAAAGTTGTTGCGGTTAAAAAGCTCGTAGTTGGATTTCTGCCGAGGACGACCGGTCCGCCCTGTGGGTGAGCATCTGGATCGGCCTGGGCATCTTCTTGGGGAACGTAGCTGCACTTGACTGTGTGGTGCGGTATCCAGGACTTTTACCTTGAGGAAATTAGAGTGTTTCAAGCAGGCGCACGCCTTGAATACATTAGCATGGAATAATAAGATAGGACCTCGGTTCTATTTTGTTGGTTTCTAGAGCTGAGGTAATGATTAATAGGGATAGTTGGGGGCATTCGTATTTAACTGTCAGAGGTGAAATTCTTGGATTTGTTAAAGACGGACTACTGCGAAAGCATTTGCCAAGGATGTTTTCA	0	0	0	0	31	0	0	0	0	0	0	0	0	0	0	0	0	0	0	37	0	0	0	45	0	0	0	0	0	37	0	0	29	0	0	0	0	0	0	0	0	0	0	0	105	277	109	0	89	38	135	40	62	28	363	0	71	30	109	129	121	292	0	0	105	0	0	57	115	0	0	0	0	96	0	0	0	0	0	128	0	0	58	0	266	792	178	111	78	311	Eukaryota	Alveolata	Dinoflagellata	Dinophyceae	Prorocentrales	Prorocentraceae	Prorocentrum	Prorocentrum_sp.
AGCTCCAATAGCGTATATTAAAGTTGTTGCGGTTAAAAAGCTCGTAGTTGGATTTCTGTTGAGGACGACCGGTCCGCCCATTGGGTGAGCATCTGGCTCGGCCTCGGCATCTTCTTGGTGAACGTAGCTGCACTTGACTGTGTGGTGCGGTACCCAGGACTTTTACTTTGAGGAAATTAGAGTGTTTCAAGCAGGCACACGCCTTGAATACATTAGCATGGAATAATAAGATAGGACCTCGGTTCTATTTTGTTGGTTTCTAGAGCTGAGGTAATGATTAATAGGGATAGTTGGGGGCATTCGTATTTAACTGTCAGAGGTGAAATTCTTGGATTTGTTAAAGACGGACTACTGCGAAAGCATTTGCCAAGGATGTTTTCA	0	0	0	0	29	0	0	0	32	10	0	0	0	0	0	0	0	0	49	21	13	150	20	299	0	0	0	0	0	24	0	0	12	484	8	88	0	0	0	0	0	0	14	0	0	0	257	0	471	0	0	0	14	0	47	18	0	0	0	0	0	42	0	37	78	0	0	97	47	77	0	28	0	17	9	17	0	0	47	21	0	0	0	0	1148	39	321	41	0	328	Eukaryota	Alveolata	Dinoflagellata	Dinophyceae	NA	NA	NA	NA
AGCTCCAATAGCGTATATTAAAGTTGTTGCGGTTAAAAAGCTCGTAGTTGGATTTCTGTCTAAAGCAGTCAGTCCGCCCATTGGGTGTGAATCTAATTTGTTTTCGGCATCTTTCAGACTAGCTGTGACGCACTTGACTGTGTGTCCTGAAGGCCTGATCTTTTACTTTGAGAAAATTAGAGTGTTTCACGCAGGCCTACGTCTTGAATATGGTAGCATGGAATAATAACTTAGGACCTTAGTTCTAACTTGTTGGTTCTTGGGACAGGGGTAATGACTAACAGGGATAGTTGGGGGCATTCGTATTTAACTGTCAGAGGTGAAATTCTTGGATTTGTTAAAGACGGACAACTGCGAAAGCATTTGCCAAGGATGTTTTCA	0	0	0	0	276	0	0	0	0	21	0	0	0	0	11	0	0	0	0	0	0	0	0	0	17	47	0	0	54	0	0	0	0	316	112	846	0	0	0	0	0	0	68	0	27	0	0	0	0	0	0	0	0	78	0	0	0	0	0	323	0	0	0	0	0	0	560	511	0	0	0	0	0	0	684	0	0	0	0	0	0	0	0	0	0	0	0	0	406	45	Eukaryota	Alveolata	Dinoflagellata	Dinophyceae	NA	NA	NA	NA
AGCTCCAATAGCGTATATTAAAGTTGTTGCAGTTAAAAAGCTCGTAGTTGGATTTCTGGCGTGCGACCCGGGTCGGCCCGAAATGGGTCTGTACTAGGAGTCGCGCGCCATCCTTGGGGCGAGGCGTTCTACCATTAACTTGGCGGTGCGTTGAGCCCCATCGTTTACTGTGAACAAATTAGAGTGTTTAAAGCAGGCATATGCCTTGAATACATTAGCATGGAATAATAAGATAGGACTTCGGTAATATTTTGTTGGTTCATTATTGAGGTAATGGTTAATAGGGATAGTTGGGGGTATTCATATTCAATTGTCAGAGGTGAAATTCTTGGATTTATGGAAGATGAACAACTGCGAAAGCATTTACCAAGGATGTTTTCA	0	0	0	0	0	0	0	0	0	0	0	0	0	0	0	0	0	0	0	0	0	0	0	0	0	0	462	0	0	0	0	0	0	0	0	0	428	114	601	2723	0	0	0	0	0	0	0	0	0	0	0	0	0	0	0	0	0	0	0	0	0	0	0	0	0	0	0	0	0	0	0	0	0	0	0	0	0	0	0	0	0	0	0	0	0	0	0	0	0	0	Eukaryota	Stramenopiles	Sagenista	MAST-9	MAST-9D	MAST-9D_X	MAST-9D_XX	MAST-9D_XX_sp.
AGCTCCAATAGCGTATATTAAAGTTGTTGCGGTTAAAAAGCTCGTAGTTGGATTTCTGCTTGGAACGACCGGTCCGCCCTCTGGGTGTTGTATCTGGTTCGGTCCGGGCATCTTCTTGAGGAACGTTGCTGCACTTGAGTGTGTGGTGCGGAACTCAAGACTTTCACTTTGAGGAAATTAGAGTGTTTCACGCAGGCTTTTGCCTTGAATACGCTAGCATGGAATGATAAGATAGGACCTCGTCCCTACCTTGTTGGTTTGTAGAGATGAGGTAATGATTAATAGGGATAGTCGGGGGCATTCGTACTTAACTGTCAGAGGTGAAATTCTTGGATTTGTTAAAGACGGACTACTGCGAAAGCATTTGCCAAGGATGTTTTCA	0	0	0	0	0	0	0	0	0	0	0	0	0	0	0	0	0	0	13	0	0	0	0	63	0	0	0	0	0	0	0	0	0	0	0	0	0	0	0	0	0	0	0	0	111	265	72	0	91	0	0	0	57	74	262	0	0	0	96	140	172	350	0	0	106	88	0	144	234	0	0	138	0	135	0	45	0	68	109	131	0	0	153	0	187	214	261	100	60	371	Eukaryota	Alveolata	Dinoflagellata	Syndiniales	Dino-Group-III	Dino-Group-III_X	Dino-Group-III_XX	Dino-Group-III_XX_sp.
AGCTCCAATAGCGTATATTTAAGTTGTTGCAGTTAAAAAGCTCGTAGTTGGATTTCGGGCCCTGGTGACCGGTCCGCCGTTTCGGTGTGCACTGGTTAGCTCGGTCTTTCTGCCGGGGACACGCTCCGTCTTAATTGCCGGACGTGGAGTCGGCGATGTTACTTTGAAAAAATTAGAGTGTTCAAAGCAGGCTTACGCTCTGAATACTATAGCATGGAATAACACGATAGGACTCCGAGCCTATTTTGTTGGTCTTCGGGACCGGAGTAATGATTAAGAGGGACAGTTGGGGGCATTCGTATTACGGTGTCAGAGGTGAAATTCTTGGATTTCCGTAAGACGAACTTCTGCGAAAGCATTTGCCAAGGATGTTTTCA	0	505	646	279	77	105	114	28	0	179	0	85	0	0	0	0	0	0	0	0	0	0	0	0	13	205	422	0	0	86	0	347	0	0	94	0	362	176	0	0	0	63	0	0	167	121	0	163	0	0	0	0	0	0	0	0	0	0	0	0	0	0	0	0	0	0	0	0	72	0	0	0	0	0	0	0	0	0	0	0	0	0	0	0	0	0	0	0	0	0	Eukaryota	Archaeplastida	Chlorophyta	Chloropicophyceae	Chloropicales	Chloropicaceae	Chloroparvula	Chloroparvula_pacifica
AGCTCTAATAGCGTATATTAATGTTGTTGCAGTTAAAAAGCTCGTAGTTGGATTTTGGTGTTTGACAAACGGTCGGCCTTACGGTTGGTACTGTTTGTTGGCACTTATTTTCTGGGGAACTCACTGATCTTAATTGATGGGTGTTGTAACGCAGATCGTTTACTTTGAAAAAATTAGAGTGTTCAAAGCAGGCCATCGCATTGAATACATTAGCATGGAATAATGGAATAGGACTTTGGTCTTATTTTGTTGGTTTCTAAGGCCGAGGTAATGATTAATAGGGATAGTTGGGGGCGTTTATATTCCGTTGTCAGAGGTGAAATTCTTGGATTTACGGAAGATAAACTACTGCGAAAGCATTCGCCAAGGATGTTTTCA	0	0	21	8	51	0	0	0	0	0	0	0	0	0	0	0	0	0	0	8	0	29	17	25	0	5	0	0	0	0	0	0	0	26	0	0	0	0	0	0	0	0	0	0	31	103	35	0	14	0	0	18	40	18	43	0	0	0	18	106	48	194	0	55	297	36	0	127	65	29	0	95	0	81	12	9	0	40	506	168	17	13	101	0	291	826	358	102	78	131	Eukaryota	Hacrobia	Katablepharidophyta	Katablepharidaceae	Katablepharidales	Katablepharidales_X	Katablepharidales_XX	Katablepharidales_XX_sp.
AGCTCCAATAGCGTATACTAACGTTGTTGCAGTTAAAAAGCTCGTAGTTGGATTTCTGGTCGGTGACGTTTAGGTGTGGCCTCGTTGCTCCACTGAGCGTTCATTGATCAAAATTTGTCACAACTCGTCATTATCCGTTCATTCGGATGGGGCGACTAATGACTCGTTTACTTTGAGAAAATTAGAGTGTTCAAAGCAGGCAATTGCCTTGAATATGTTAGCATGGAATAATAACATAGGACTTCAGTTCTATTTGTTGGTTGTTCGAGAATTGGAGTAATGATTGATAGGGACGGTTGGGGGCATCCGTATTCCCAAGCGAGAGGTGAAATTCTTGGACCTTGGGAAGACGAACAGATGCGAAAGCGTTTGCCAAGGACGTTCTCT	0	0	47	0	0	0	20	0	33	38	0	0	0	0	0	110	14	0	0	0	0	68	59	0	0	57	0	0	0	0	0	592	78	114	21	65	0	0	0	0	0	0	29	0	9	83	0	0	0	0	0	0	0	0	0	0	0	0	0	185	701	45	0	0	261	297	75	255	785	0	0	0	46	0	0	0	0	0	9	0	41	19	9	0	0	0	0	27	35	0	Eukaryota	Rhizaria	Radiolaria	RAD-A	RAD-A_X	RAD-A_XX	RAD-A_XXX	RAD-A_XXX_sp.
AGCTCCAATAGCGTATATTAAAGTTGTTGTGGTTAAAAAGCTCGTAGTTGGATCTCCACAGTCTGAAGTTGGTGTGCTTGCTAGCACTACTGCCTTATAGACTGTAGTTTTGCCAGAGGTGTTAGGGTGCTCTTAATCGAGTGTCCTATCGCACTGGCAGGTTTACTTTGAAAAAATTAGAGTGCTCAAAGCAGGCTTTATGCTTTAATATTCGTGCATGGAATAATAGAATAGGAGGTCATTTCTATTTTGTTGGTTTTTAAGTTTTGACTTAATGATTAATAGGGACAAACGGGGGCATTTGTATTCAGACGACAGAGGTGAAATTCTTGGACCGTCTGAAGACAAACTACTGCGAAAGCATTTGCCAAGAGTGTTTTCA	0	0	0	0	0	0	0	0	0	0	0	0	0	0	0	0	0	0	0	0	0	0	0	0	0	0	0	0	0	0	0	0	0	0	0	0	0	0	0	0	0	0	0	0	0	0	0	0	0	0	0	0	0	0	0	0	0	0	0	0	0	0	0	0	0	0	0	0	0	0	0	0	0	0	0	0	0	0	0	0	0	4184	0	0	0	0	0	0	0	0	Eukaryota	Opisthokonta	Metazoa	Arthropoda	Crustacea	Maxillopoda	Subeucalanus	Subeucalanus_crassus
AGCTCCAATAGCGTATATTAAAGTTGTTGCGGTTAAAAAGCTCGTAGTTGGATTTCTGCTGAGGACGACCGGTCCGCCCTCTGGGTGAGTATCTGGCTCGGCCTTTGCATCTTCTTGAAGAATGTAACTGCACTTGACTGCGTGGTGCGGCATTCAAGACTTTTACTTTGAGGAAATTAAAGTGTTTGACGCAGGCATATGCCTTGAATACATTAGCATGGAATAATGAGATAGGACCTTTATTCTATTTTGTTGGTTTTTAGAATTGAGGTAATGATTAATAGGGATAGTTGGGGGCATTCGCATTTAACTGTCAGAGGTGAAATTCTTGGATTTGTTAAAGACGGACTACTGCGAAAGCATTTGCCATGGATGTTTTCA	0	0	0	0	0	0	0	0	0	0	0	0	0	0	0	0	0	0	0	0	0	0	0	0	29	58	0	0	0	0	0	0	73	130	0	0	0	0	0	0	6	0	162	0	94	0	24	0	0	0	0	0	0	0	0	0	0	0	0	0	0	0	0	0	22	3453	0	0	37	0	0	0	0	44	0	0	0	0	0	0	0	14	0	0	0	0	16	0	0	0	Eukaryota	Alveolata	Dinoflagellata	Dinophyceae	Gymnodiniales	Warnowiaceae	Erythropsidinium	Erythropsidinium_agile
AGCTCCAATAGCGTATATTAAAGTTGTTGCGGTTAAAAAGCTCGTAGTTGGATTTCTGCCGAGGATGACCGGTCCGCCCTCTGGGTGAGTATCTGGCTCAGCCTGGGCATCTTCTTGGGGAACGTAGCTGCACTTGACTGTGTGGTGCGGTATCCAGGACTTTTACTTTGAGGAAATTAGAGTGTTTCAAGCAGGCTTACGCCTTGAATACATTAGCATGGAATAATAAGATAGGACCTTGGTTCTATTTTGTTGGTTTCTAGAGCTGAGGTAATGATTAATAGGGATAGTTGGGGGCATTCGTATTTAACTGTCAGAGGTGAAATTCTTGGATTTGTTAAAGACGGACTACTGCGAAAGCATTTGCCAAGGATGTTTTCA	0	0	0	0	0	0	44	0	0	0	0	0	0	0	0	0	0	0	65	0	0	0	0	66	0	0	0	0	0	0	0	0	79	0	0	0	0	0	0	0	0	0	0	0	0	33	0	0	0	0	0	0	0	0	0	14	0	0	0	0	0	0	62	151	281	0	0	0	0	604	169	0	0	0	0	66	1021	997	0	51	0	0	0	358	0	0	0	0	88	0	Eukaryota	Alveolata	Dinoflagellata	Dinophyceae	Gymnodiniales	Ceratoperidiniaceae	Ceratoperidinium	Ceratoperidinium_falcatum
AGCTCCAATAGCGTATATTAAAGTTGTTGCGGTTAAAAAGCTCGTAGTTGGATTTCTGTCGAGAACGCGCGGTCCACGCTTTGCGTGAGCATCTGTGTCGGTCTTGGCATCCTCTAGAGGATCGTTCTGCGCTTGATTGCGTGGGCGGAACTCTAGACTTTTACTTTGAGGAAATTAGAGTGTTCACGGCAGGCAAACGCCTTGAATACATTAGCATGGAATAATAACATAGGACCTTGGTTCTATTTTGTTGGTTTCTAGAGCTGAGGTAATGATTAATAGGGATAATTGGGGGCATTCGTATTAACGCGTCAGAGGTGGAATTCTTGGATTGCGTTACGACGAACTACTGCGAAAGCATTTGCCAAGGATGTTTTCA	0	0	120	0	0	0	38	76	0	0	0	0	0	0	0	0	0	0	0	0	0	0	0	0	0	0	0	0	110	49	84	1167	477	1198	119	91	0	0	0	0	0	0	0	0	162	93	233	0	0	0	0	0	0	0	0	0	0	0	0	0	0	0	0	22	0	0	29	0	0	0	0	25	14	0	0	0	0	0	0	0	17	0	0	0	0	0	0	0	0	0	Eukaryota	Alveolata	Dinoflagellata	Syndiniales	Dino-Group-II	Dino-Group-II-Clade-16	Dino-Group-II-Clade-16_X	Dino-Group-II-Clade-16_X_sp.
AGCTCCAATAGCGTATATTAAAGTTGTTGCGGTTAAAAAGCTCGTAGTTGGAGTTCTGCCAGGTGACACTCGTCCGCCCAAGTGGTGTGTACAGGGTGTGCATCTGGCCCTTTCAAGGGGAACGTGTCTGCACTTTATTGTGTGGTGCGAGATCCTTGACTTTTACTTTGAGGAAATCAGAGTGTTCCAAGCAGGCTCTCGTCGTGCATAGCTCAGCATGGAATAATAGCATTGGACTTCGTTTCTAAGCTGTTGGTTGCAAGAAGCGAGGTAATGATGAAGAGGGATAGTTGGGGGCATTCGTATTTAACTGTCAGAGGTGAAATTCTTGGATTTGTTAAAGACGGACTACTGCGAAAGCATCTGCCATGGATGTTTTCA	0	0	0	0	0	0	0	0	0	0	166	1984	313	0	0	52	0	0	106	317	0	0	92	26	0	0	0	0	0	0	0	0	0	0	0	0	0	0	0	0	0	0	0	0	0	0	0	0	0	0	0	0	0	0	27	0	0	0	0	0	0	0	128	299	26	0	0	0	66	0	146	0	0	0	0	29	67	191	0	0	0	0	0	0	0	0	0	0	80	0	Eukaryota	Alveolata	Dinoflagellata	Syndiniales	Dino-Group-I	Dino-Group-I-Clade-1	Dino-Group-I-Clade-1_X	Dino-Group-I-Clade-1_X_sp.
AGCTCCAATAGCGTATATTAAAGTTGTTGCAGTTAAAAAGCTCGTAGTTGGATTTCGGAATGGGCCAGTTGGTCGGCCGCAAGGTCTGTTACTGACTGGTTTGTTCTTCTTCGCAAAGACTGCGCGTGCTCTTCATTGGGTGCGCGTAGGATTTACGACGTTTACTTTGAAAAAATTAGAGTGTTCAAAGCAGGCTATCGCTTGAATACATGAGCATGGAATAATGGAATAGGACTTTGGTTCTATTTTGTTGGTTTCTAGGACCGAAGTAATGATTAAGAGGGACAATTGGGGGCATCCGTATTTCGTTGTCAGAGGTGAAATTCTTGGATTTACGAAAGACGAACAACTGCGAAAGCACTTGCCAAGAGTGTTTTCA	0	0	0	0	0	0	0	0	0	0	0	0	0	0	0	0	0	0	0	0	0	0	0	0	0	0	0	0	0	0	0	0	0	0	0	0	0	0	0	0	0	0	0	0	0	0	0	0	0	0	0	0	0	0	0	0	0	0	0	0	0	0	0	0	0	0	0	0	0	248	1355	223	0	0	0	0	634	498	0	0	0	0	0	0	0	1154	0	0	0	0	Eukaryota	Opisthokonta	Metazoa	Cnidaria	Cnidaria_X	Hydrozoa	Melicertum	Melicertum_octocostatum
AGCTCCAATAGCGTATATTAAAGTTGTTGCGGTTAAAAAGCTCGTAGTTGGATTTCTGCCGAGGACGACCGGTCCGCCCTCCGGGTGAGCATCTGGCTCGGCCTTGACATCTTCTTGGTGAACGTAGCTGCACTTGACTGTGTGGTGCGGTACCCAGGACTTTTACTTTGAGGAAATTAGAGTGTTTCAAGCAGGCATACGCCTTGAATACATTAGCATGGAATAATAAGATAGGACCTTGGTTCTATTTTGTTGGTTTCTAGAGCTGAGGTAATGATTAATAGGGATAGTTGGGGGCATTCGTATTTAACTGTCAGAGGTGAAATTCTTGGATTTGTTAAAGACGGACTACTGCGAAAGCATTTGCCAAGGATGTTTTCA	0	0	0	0	0	0	0	0	0	0	0	0	0	0	0	0	0	25	904	256	0	0	0	866	0	0	0	0	0	0	0	0	0	0	0	0	0	0	0	0	0	0	0	0	0	0	0	0	94	0	477	0	0	0	0	0	192	0	0	0	0	0	0	0	0	0	0	0	224	0	0	167	0	0	0	0	0	0	147	0	0	0	0	0	0	608	0	0	0	110	Eukaryota	Alveolata	Dinoflagellata	Dinophyceae	Dinophyceae_X	Dinophyceae_XX	Dinophyceae_XXX	Dinophyceae_XXX_sp.
AGCTCCAATAGCGTATATTTAAGTTGTTGCAGTTAAAAAGCTCGTAGTCGGATTTTGGCTGAGAACGAACGGTCCGCCGTTAGGTGTGCACTGTTTGGTCTCAGCTTCCTGGTGAGGAGGTGTGCTTCACGGCCACTTAGTCACCGTGGTTACTTTGAAAAAATTAGAGTGTTCAAAGCGGGCTTACGCTTGAATATATTAGCATGGAATAACACCATAGGACTCCTGTCCTATTTCGTTGGTCTCGGGACGGGAGTAATGATTAAGAGGAACAGTTGGGGGCATTCGTATTTCATTGTCAGAGGTGAAATTCTTGGATTTATGAAAGACGAACTTCTGCGAAAGCATTTGCCAAGGATGTTTTCA	0	20	28	88	0	0	10	0	29	0	0	0	0	0	0	27	0	0	0	0	0	0	0	0	0	0	0	0	0	0	0	0	0	0	148	0	0	64	0	0	13	0	90	0	106	36	260	133	0	0	0	0	32	0	0	0	0	0	0	342	212	28	0	0	76	292	265	726	119	0	0	58	0	95	15	0	0	0	32	233	28	135	100	0	0	0	0	20	200	0	Eukaryota	Archaeplastida	Chlorophyta	Mamiellophyceae	Mamiellales	Bathycoccaceae	Ostreococcus	Ostreococcus_clade_B
AGCTCCAATAGCGTATATTAAAGTTGTTGCAGTTAAAAAGCTCGTAGTTGGATTTCTGGTAGGAGCGGCCGGTCCGCCCCGTAATGGGGTGTGCACTAGAGCCGCCTCCGGCCATCCTTGGGGGAACTGCCATGGCCTTAATTGGTTGTGGTATGGAACCCATCGTTTACTGTGAAAAAATTAGAGTGTTTAAAGCAGGCTTAGGCCGTTGAATACATTAGCATGGAATAATAAGATAGGACCTTATGGACCTCTTGTTGGTTTGCGCCGTAAGGTAATGATTAATAGGGATAGTTGGGGGTATTCGTATTTAATTGTCAGAGGTGAAATTCTTGGATTTATGAAAGACGAACTTCTGCGAAAGCATTTACCAAGGATGTTTTCA	0	0	0	0	0	0	0	0	0	0	0	0	0	0	0	14	0	0	0	0	0	14	0	17	0	0	0	0	0	0	0	0	0	23	0	0	0	0	0	0	0	0	0	0	0	13	53	0	63	0	98	37	100	49	90	0	0	0	100	102	74	275	0	27	55	126	0	34	108	0	22	0	0	0	0	0	0	59	347	0	11	0	68	0	0	1096	636	58	36	238	Eukaryota	Stramenopiles	Pseudofungi	MAST-1	MAST-1D	MAST-1D_X	MAST-1D_XX	MAST-1D_XX_sp.
AGCTCCAATAGCGTATATTAAAGTTGTTGCGGTTAAAAAGCTCGTAGTTGGATTTCTGCCGAGGACGACCGGTCCGCCCACTGGGTTGGTATCTGGCTCGGCCTGGGCATCTTCTTGGAGAACGTAGCTGCACTTGACTGTGTGGTACGGTATCCAGGACTTTTACTTTGAGGAAATTAGAGTGTTTCAAGCAGGCACATGCCTTGAATACATTAGCATGGAATAATAAGATAGGACCTTGGTTCTATTTTGTTGGTTTCTAGAACTGAGGTAATGATTAATAGGGATAGTTGGGGGCATTCGTATTTAACTGTCAGAGGTGAAATTCTTGGATTTGTTAAAGACGGACTACTGCGAAAGCATTTGCCAAGGATGTTTTCA	0	0	0	0	0	0	0	14	0	0	0	0	0	0	0	5	0	0	9	110	0	0	0	0	0	0	0	0	0	0	0	0	59	76	0	0	0	0	0	0	0	0	0	0	0	0	0	0	0	0	0	0	0	0	0	0	29	0	0	0	0	10	120	0	430	196	122	29	118	68	154	171	389	135	0	0	90	0	49	60	24	0	0	1365	0	12	0	0	149	41	Eukaryota	Alveolata	Dinoflagellata	Dinophyceae	NA	NA	NA	NA
AGCTCCAATAGCGTATATTAAAGTTGTTGCAGTTAAAAAGCTCGTAGTTGGATTTCTGGCAGGAGCGTCCGGTCTCACACTCAGTGCGGGAACTTGGATGTCTCTGGCCATCTTTGGGGATATCCTGTTTGGCATTAAGTTGTCGGGCAGGGGATACCCATCGTTTACTGTGAAAAAATTAGAGTGTTTAAAGCAGGCTTATGCCGTTGAATATATTAGCATGGAATAATAAGATAGGACGTAGGTACTATTTTGTTGGTTTGCGCACCCACGTAATGATTAATAGAGACAGGCGGGGCTATTCGTATTGCATTGTCAGAGGTGAAATTCTTGGATTTCTGCAAGACGAACTACTGCGAAAGCATTTAGCAAGGATGTTTTCA	0	0	0	0	0	0	0	0	10	0	31	0	0	0	0	9	8	20	0	0	0	0	0	0	0	0	0	0	0	0	0	0	0	0	0	0	0	0	0	0	0	0	0	0	0	0	0	0	0	0	0	0	0	0	0	22	10	0	0	0	0	0	55	45	0	24	0	102	0	1013	1152	0	134	50	0	0	6	136	32	430	208	4	114	114	169	0	74	0	34	24	Eukaryota	Stramenopiles	Ochrophyta	Bacillariophyta	Bacillariophyta_X	Polar-centric-Mediophyceae	Cyclotella	NA
AGCTCCAATAGCGTATATTTAAGTTGTTGCAGTTAAAAAGCTCGTAGTTGGATTTCGGCTTTGGGCGACCGGTCCGCCGTTTCGGTGTGCACTGGTCGGCCTTTGCTTTCTGTCGGGGACGCGCTCTCCTTAATTGGTGACGCGGAGTCGGCGCTGTTACTTTGAAAAAATTAGAGTGTTCAAGGCAGGCTTACGCTCTGAATACTATAGCATGGAATAACACGATAGGACTCCGAGCCTATTTTGTTGGTCTTCGGGACCGGAGTAATGATTAAGAGGGACAGTTGGGGGCATTCGTATTCCGATGTCAGAGGTGAAATTCTTGGATTTTCGGAAGACGAACTTCTGCGAAAGCATTTGCCAAGGATGTTTTCA	0	13	57	0	0	0	27	0	0	0	0	0	0	0	0	0	0	0	0	31	33	0	0	0	0	515	585	156	85	123	0	395	0	0	0	0	0	0	0	0	29	98	0	113	180	118	12	95	0	0	0	0	0	59	254	0	0	0	0	157	75	533	0	0	0	0	0	76	99	0	0	0	0	0	0	0	0	0	67	0	0	0	0	0	0	0	0	0	0	0	Eukaryota	Archaeplastida	Chlorophyta	Chloropicophyceae	Chloropicales	Chloropicaceae	Chloroparvula	Chloroparvula_B3_sp.
AGCTCCAATAGCGTATATTAAAGTTGTTGCGGTTAAAAAGCTCGTAGTTGGATTTCTGTTGAGAGCAGCCGGTCTGCACTTGGTGCATGTATCTGGTTTGATCTCGGCATCCTCTCAAAATACGTTTCTGCGCTTGATTGCGTGGAGCGGAGTTTGGGACTTTTACTTTGAGGAAATTAGAGTGTTCACGGCAGGCAATCGCCTTGAATATATTAGCATGGAATAATAATATAGGATCTTGGTTCTATTTTGTTGGTTTCTAGAGCTAAGATAATGATTAATAGGGACAATTGGGGGCATTCGTATTAACGCGTCAGAGGTGGAATTCTTGGATTGCGTTACGACGAACTACTGCGAAAGCATTTGCCAAGGATGTTTTCA	67	1054	32	0	0	0	0	0	0	60	0	0	0	0	0	8	0	7	0	0	20	0	0	0	0	0	0	0	0	0	0	0	0	0	100	0	0	32	0	0	0	0	193	30	0	0	175	33	46	28	0	28	31	62	37	25	0	0	41	59	0	85	0	0	31	42	20	140	69	0	128	0	19	0	32	0	0	44	0	0	0	18	24	865	86	0	61	0	69	70	Eukaryota	Alveolata	Dinoflagellata	Syndiniales	Dino-Group-II	Dino-Group-II-Clade-4	Dino-Group-II-Clade-4_X	Dino-Group-II-Clade-4_X_sp.
AGCTCCAATAGCGTATATTAAAGTTGTTGCAGTTAAAAAGCTCGTAGTTGGATTTCTGGGAGGGTGCCGCCGTCCGGCGTGTCCGTGTGCAGTGGCGCCCTTCCATCCTTCTGTTAGCGTCTCTTGGCATTCATTTGCTGGTGGCGGGCTCAGATATTTTACCTTGAGAAAATTAGAGTGTTTCAGGCAGGCTAGGCCGGAATACATTAGCATGGAATAATGGAATAGGACTACGGTCTCTTTGTTGGTTTGAGGGACTGCAGTAATGATTAATAGGGATAGTTGGGGGCATTAGTATTTAATTGTCAGAGGTGGAATTCTCAGATTTGTTAAAGACTAACTTATGCGAAAGCATTTGCCAAGGATGTTTTCA	0	0	51	88	0	0	0	33	33	0	0	0	0	0	0	17	0	0	25	7	16	9	0	0	0	0	0	0	0	0	18	0	0	0	358	0	0	0	0	0	64	20	25	72	0	0	110	29	77	0	0	0	0	0	29	0	0	0	42	84	71	55	0	0	24	0	30	196	15	48	0	384	0	65	50	0	0	24	70	119	0	96	82	0	989	89	232	61	0	55	Eukaryota	Alveolata	Ciliophora	Spirotrichea	Strombidiida_G	Strombidiida_G_X	Strombidiida_G_XX	Strombidiida_G_XX_sp.
AGCTCCAATAGCGTATATTAAAGTTGTTGCAGTTAAAAAGCTCGTAGTTGGAGTTCAGAGTGAGCTCAGCCGGTCGGGATTATGTCTCAGAACTGGTTGACTCTCTCTTGTTTGTGGATCCTGTTCGGAGTTAACTCTTCGGATGTGGAGTCCACATCGTTTACCTTGAAAAAATTAGAGTGTTCAAAGCAGGCGTTTGCTTGAATATATTAGCATGGAATAATGGAATAGGACGCTGGTTCTATTTTGTTGGTTTTGAGAACCAGAGTAATGATTAATAGGGACAGTTGGGGGCATTCATATTTCATTGTCAGAGGTGAAATTCTTGGATTTATGAAAGATGAACTTCTGCGAAAGCATTTGCCAAGGATGTTTTCA	0	0	61	23	0	0	0	0	0	0	0	0	0	0	0	0	0	0	0	0	11	11	0	11	0	0	0	23	0	0	0	0	0	12	13	0	0	0	10	0	0	0	0	0	28	99	137	0	0	0	6	25	61	0	24	0	0	38	70	88	124	119	0	66	76	31	0	80	68	71	16	94	0	83	0	0	0	25	213	28	18	34	195	0	694	8	1010	27	34	63	Eukaryota	Hacrobia	Telonemia	Telonemia_X	Telonemia_XX	Telonemia-Group-2	Telonemia-Group-2_X	Telonemia-Group-2_X_sp.
AGCTCCAATAGCGTATATTAAAGTTGTTGCGGTTAAAAAGCTCGTAGTTGGATTTCTGCCGAGGACGACCGGTCTGCCCTCTGGGTACGTATCTGGCTCGGCCTGGGCATCTTCTTGGAGAACGTATCTGCACTTGACTGTGTGGTGCGGTATCCAGGACTTTTACTTTGAGGAAATTAGAGTGTTTCAAGCAGGCACACGCCTTGAATACATTAGCATGGAATAATAAGATAGGACCTCGGTTCTATTTTGTTGGTTTCTAGAGCTGAGGTAATGATTAATAGGGATAGTTGGGGGCATTCGTATTTAACTGTCAGAGGTGAAATTCTTGGATTTGTTAAAGACGGACTACTGCGAAAGCATTTGCCAAGGATGTTTTCA	0	0	0	0	0	0	14	0	0	0	0	0	0	0	0	0	0	0	38	178	41	28	34	88	0	0	0	0	0	0	0	0	29	17	0	0	0	0	0	0	0	0	0	0	0	50	0	0	35	0	0	0	10	0	0	0	0	0	0	0	0	167	0	0	267	0	0	127	93	0	0	0	0	164	0	94	46	54	108	83	0	0	0	0	341	63	557	102	575	478	Eukaryota	Alveolata	Dinoflagellata	Dinophyceae	Gymnodiniales	Kareniaceae	Karlodinium	Karlodinium_sp.
AGCTCCAGCAGTGTATATTAAAGTTGTTGTGGTTAAAAAGCTCGTAGTTTCTTGTTTGTCCTCAGCACCTGTTCCGCCCATGGGGTGTGCATCTAGGTGCTCTGGGTTTTTTTAATGAACCACTTCGCATTTAACTATGTGAGATGGAGAGTAAAACATTTACTTTGAAGGAATTAGAGTGATTCAGGCAGGCACATGCTCGGATACATTAGCATGGAATAATGCGTTAAGACTTTGACTGTATTTATGGTTCTTGCAGCCATCGTAATTTTCAATGGAGATAATTGGTGGCATTTGTATTCAACTGTCAGAGGTGAAATTCTTGGATTTGTTGAAGACAGACGAATGCGAAAGCATCTGTCAAGGTTGTTTTCA	0	0	0	0	0	50	146	0	0	0	0	10	0	0	0	0	0	2	19	0	0	0	0	0	0	8	0	0	0	0	0	0	233	467	0	0	185	177	0	0	0	0	429	12	0	0	0	0	0	0	0	0	0	0	0	0	0	14	0	0	0	0	169	88	0	0	0	0	0	42	435	0	0	0	0	0	0	438	879	0	0	0	0	0	62	0	0	0	0	0	Eukaryota	NA	NA	NA	NA	NA	NA	NA
AGCTCCAATAGCGTATATTAAAGTTGTTGCAGTTAAAAAGCTCGTAGTTGGATTTCTGGGAGGGTGCTAATGCCCGCCGTAGCGCGCGCGCAGCAGCGCCCTTCCATCCTTCTGTTAACGCCTCTTGGCATTCATTTGCTGGTGGCGGGCTCAGATATTTTACCTTGAGAAAATTAGAGTGTTTCAGGCAGGCTAGGCCGGAATATATTAGCATGGAATAATGGAATAGGACTATGGTCTCTTTGTTGGTTTGAGGGACTGCAGTAATGATTAATAGGGATAGTTGGGGGCATTAGTATTTAATTGTCAGAGGTGGAATTCTCAGATTTGTTAAAGACTAACTTATGCGAAAGCATTTGCCAAGGATGTTTTCA	134	17	94	0	0	0	36	16	0	0	0	0	0	0	0	0	10	0	0	0	0	0	0	0	0	0	0	0	0	12	0	0	9	50	0	0	0	36	0	0	0	0	337	0	57	68	76	0	97	27	80	0	19	28	0	21	21	52	25	133	34	90	0	44	109	90	75	66	203	0	0	50	33	0	0	15	0	72	159	101	44	57	355	0	234	142	69	159	86	115	Eukaryota	Alveolata	Ciliophora	Spirotrichea	Strombidiida	Strombidiidae_H	Strombidiidae_H_X	Strombidiidae_H_X_sp.
AGCTCCAATAGCGTATATTTAAGTTGTTGCAGTTAAAAAGCTCGTAGTTGGATTTCGGATGGGATCTGCCGGTCCGCCTTTGAGGTGTGTACTGGTAGGTCCTATCTTGTTGTCGGGGACCAGCTCCTGGGCTTCACTGTCCGGGACTGGGAGCCGACGAAGTTACTTTGAGTAAATTAGAGTGTTCAAAGCAAGCCTACGCTCTGAATATATTAGCATGGAATAACACGATAGGACTCTGGCTTATCTTGTTGGTCTGTGAGACCAGAGTAATGATTAAGAGGGACAGTCGGGGACATTCGTATTTCATTGTCAGAGGTGAAATTCTTGGATTTATGAAAGACGAACTTCTGCGAAAGCATTTGTCAAGGATGTTTTCA	126	327	14	0	21	0	0	0	0	0	119	85	19	28	149	11	101	109	10	0	206	7	0	33	0	54	239	0	93	250	0	0	0	0	0	0	66	65	112	376	14	33	0	111	0	0	23	60	15	30	306	282	53	73	0	35	111	0	0	13	43	0	0	0	0	11	0	16	0	0	0	0	0	0	0	0	0	0	0	0	0	0	0	0	0	0	0	0	0	0	Eukaryota	Archaeplastida	Chlorophyta	Chlorodendrophyceae	Chlorodendrales	Chlorodendraceae	Chlorodendrales_XX	Chlorodendrales_XX_sp.
AGCTCCAATAGCGTATATTAAAGTTGTTGCGGTTAAAAAGCTCGTAGTTGGATTTCTGCCGAGGACGACCGGTCCGCCCTCTGGGTGAGTATCTGGCTCGGCCTGGGCATCTTCTTGGAGAACGTAACTGCACTTGACTGTGTGGTGCGGTATCCAGGACTTTTACTTTGAGGAAATTAGAGTGTTTCAAGCAGGCACACGCCTTGAATACATTAGCATGGAATAATAAGATAGGACCTCGGTTCTATTTTGTTGGTTTCTAGAGCTGAGGTAATGATTAATAGGGATAGTTGGGGGCATTCGTATTTAACTGTCAGAGGTGAAATTCTTGGATTTGTTAAAGACGGACTACTGCGAAAGCATTTGCCAAGGATGTTTTCA	30	0	83	0	158	0	44	64	27	113	0	0	0	0	0	96	0	28	116	48	129	13	78	117	0	0	0	0	220	0	0	53	100	54	85	156	0	0	0	0	0	0	106	159	0	0	48	99	0	90	42	0	0	0	0	0	61	91	0	0	0	36	63	54	75	147	29	24	0	30	115	27	84	41	103	0	67	65	22	11	0	77	35	64	29	18	44	0	0	80	Eukaryota	Alveolata	Dinoflagellata	Dinophyceae	Peridiniales	Heterocapsaceae	Heterocapsa	Heterocapsa_nei/rotundata
AGCTCCAATAGCGTATATTAAAGTTGTTGCGGTTAAAAAGCTCGTAGTTGGATCTCGGCAGGCAGGGGGTGGTTCGCTCCTTAGCGCTACTGCCCCATTTGCCTGTGTGATTGGCAGAGGTTTCGGGGTGCCCTTTATTGAGTGACCCGGAGCGCTGTCAGGTTTACTTTGAAAAAATTAGAGTGCTCAAAGCAGGCTTTTCACGCTTGAATATTCGTGCATGGAATAATAGAATAGGAACTCGTTTCTATTTTGTTGGTTTTCGGAAATCGAGTTAATGATTAATAGGGACAATTGGGGGCATTAGTATTCAGACGACAGAGGTGAAATTCTTGGACCGTCTGAAGACTAACTACTGCGAAAGCATTTGCCAAGAGTGTTTTCA	0	0	0	0	0	0	0	13	0	0	0	0	0	0	0	0	0	0	0	0	0	0	0	0	0	0	0	0	0	0	0	0	0	0	0	0	0	0	0	0	0	0	0	0	0	0	0	0	0	0	0	0	23	0	139	0	0	0	0	0	42	0	0	0	48	0	0	41	0	0	17	0	95	34	0	3128	0	0	0	0	226	0	0	0	0	0	0	0	0	0	Eukaryota	Opisthokonta	Metazoa	Arthropoda	Crustacea	Maxillopoda	NA	NA
AGCTCCAATAGCGTATATTAAAGTTGTTGCGGTAAAAAAGCTCGTAGTTGGATTTCTGTTGCGAATGGCCGGTCTTCACTACGTGAATGTATCTGGTTCAATCGTGGCATCCTCATAGGAAACGTTGCTGCGCTTCACTGCGTGGTGCGGTGCCTATGACTTTTACTTTGAGGAAATTAGAGTGTTCACGGCAGGCAATCGCCTTGAATATGTTAGCATGGAATAATAATATAGGATCTTGGTTCTATTTTGTTGGTTTCTAGAGCTAAGATAATGGTTAATAGGAACAATTGGGGGCATTTGTATTAACATGTCAGAGGTGGAATTCTTGGATTATGTTACGACAAACTACTGCGAAAGCATTTGCCAAGGATGTTTTCA	0	0	0	0	0	0	0	0	41	53	0	0	0	0	9	27	0	0	11	82	43	0	75	0	0	24	0	0	0	0	0	0	43	403	230	73	0	0	0	0	0	0	48	0	0	0	0	0	0	0	17	8	16	20	0	13	0	0	19	0	11	0	45	105	0	242	30	161	78	8	181	285	21	448	98	0	30	35	13	0	26	20	378	61	28	0	148	32	0	0	Eukaryota	Alveolata	Dinoflagellata	Syndiniales	Dino-Group-II	Dino-Group-II-Clade-23	Dino-Group-II-Clade-23_X	Dino-Group-II-Clade-23_X_sp.
AGCTCCAATAGCGTATATTAAAGTTGTTGCGGTTAAAAAGCTCGTAGTTGGATTTCTGCCGAGGACGACTGGTCCGCCCACTGGGTGAGTATCTAGTTCGGCCTGGGCATCTTCTTGGAGAACGTAGCTGCACTTGACTGTGTGGTGCGGTATCCAGGACTTTTACCTTGAGGAAATTAGAGTGTTTCAAGCAGGCACACGCCTTGAATACATTAGCATGGAATAATAAGATAGGACTTCGGTTCTATTTTGTTGGTTTCTAGAGCTGAAGTAATGATTAATAGGGATAGTTGGGGGCATTCGTATTTAACTGTCAGAGGTGAAATTCTTGGATTTGTTAAAGACGGACTACTGCGAAAGCATTTGCCAAGGATGTTTTCA	0	0	260	0	0	0	130	0	0	0	0	0	0	0	0	116	0	0	0	0	0	199	96	0	0	0	0	0	0	0	0	0	132	185	0	185	0	0	0	0	0	0	0	0	727	292	0	0	0	0	101	0	84	0	0	0	0	0	0	477	0	0	0	0	186	0	0	0	158	0	0	0	0	0	0	0	0	0	378	0	0	0	0	0	0	0	0	0	0	0	Eukaryota	Alveolata	Dinoflagellata	Dinophyceae	Dinophyceae_X	Dinophyceae_XX	Dinophyceae_XXX	Dinophyceae_XXX_sp.
AGCTCCAATAGCGTATATTAAAATTGTTGCGGTTAAAACGCTCGTAGTTGGATATCTGCTAAGGGGTTCCGGTCCTTCCCAGTGAAGAATACGCGGAACTCTCCTTGGCATTTGTTCAGGGAAAGTGTTTGCACTTTGTTGTGTGTCACGTGATCTGGATTTTTACTTTGAGGAAATGAGAGTGTTCCAAGCAGGCTCACGCCGTGAATATGATAGCATGGAATAATAGCATAGGACCCCTTTCCAAAGCTGTTGGTTTTTGGAACGAGGTAATCATAATAAGGATAGTTGGGGGTATTCGTATTTAACTGTCAGAGGTGAAATTCTTGGATTTTTTAAAGACGAACTACTGCGAAGGCATCTGCCCAGGATGTTTTTG	0	0	0	0	0	0	0	0	0	0	0	0	0	42	0	0	0	0	0	0	0	0	0	194	0	0	0	0	0	0	0	0	0	0	0	0	0	0	0	0	0	0	0	0	543	145	0	0	0	0	0	0	0	0	370	0	0	0	0	0	0	0	0	0	98	0	0	0	732	0	0	0	67	0	0	62	0	0	0	58	0	0	63	0	0	0	73	0	1099	136	Eukaryota	Alveolata	Dinoflagellata	Syndiniales	Dino-Group-I	Dino-Group-I-Clade-4	Dino-Group-I-Clade-4_X	Dino-Group-I-Clade-4_X_sp.
AGCTCCAATAGCGTATATTAAAGTTGTTGCGGTTAAAAAGCTCGTAGTTGGATTTCTGCTGAGGACGATCGGTCCGCCCTCTGGGTGAGCATTGACTCGGCCTTGGCATCTTCTTGGAGAACGCTACTGCACTTGACTGTGTGGTGCGGTATCCAGGACTTTTACTTTGAGGAAATTAGAGTGTTTCAAGCAGGCGCACGCCTTGAATACATTAGCATGGAATAATAAGATAGGACCTTGGTTCTATTTTGTTGGTTTCTAGAGCTGAGGTAATGATTAATAGGGATAGTTGGGGGCATTCGTATTTAACTGTCAGAGGTGAAATTCTTGGATTTGTTAAAGACGGACTACTGCGAAAGCATTTGCCAAGGATGTTTTCA	0	0	0	0	0	0	23	0	0	0	0	0	0	0	0	0	0	0	0	0	0	36	0	64	0	0	0	0	48	0	0	0	0	62	0	41	0	0	0	0	0	0	0	0	0	126	39	0	0	0	0	0	0	0	0	0	0	0	0	45	0	81	81	169	379	160	141	97	563	0	181	74	97	173	32	126	0	88	131	0	26	0	0	0	88	0	0	61	313	88	Eukaryota	Alveolata	Dinoflagellata	Dinophyceae	Gymnodiniales	Gymnodiniaceae	Gymnodinium	Gymnodinium_sp.
AGCTCCAATAGCGTATATTAAAGTTGTTGCGGTTAAAAAGCTCGTAGTTGGATTTCTGCTGAGGACGACCGGTCCGCCCTCTGGGTGAGTATCTGGCTCGGCCTGGGCATCTTCTTGGAGAACGTAGCTGCACTTGACTGTGTGGTGCGGTATCCAGGACTTTTACTTTGAGGAAATTAGAGTGTTTCAAGCAGGCACACGCCTTGAATACATTAGCATGGAATAATAAGATAGGACCTTGGTTCTATTTTGTTGGTTTCTAGAGCTGAGGTAATGATTAATAGGGATAGTTGGGGGCATTCGTATTTAACTGTCAGAGGTGAAATTCTTGGATTTGTTAAAGACGGACTACTGCGAAAGCATTTGCCAAGGATGTTTTCA	0	0	0	0	0	0	0	0	0	0	0	0	0	0	0	9	0	76	0	127	107	38	0	42	0	0	0	0	0	0	0	0	0	0	0	0	0	0	0	0	0	0	0	0	34	0	176	0	0	0	0	0	0	48	121	0	0	61	30	240	0	176	0	0	0	0	0	353	63	75	0	0	0	0	0	0	0	20	0	0	0	0	0	251	87	88	507	158	324	422	Eukaryota	Alveolata	Dinoflagellata	Dinophyceae	Peridiniales	Thoracosphaeraceae	Scrippsiella	Scrippsiella_acuminata
AGCTCCAATAGCGTATATTAAAGTTGTTGCGGTTAAAAAGCTCGTAGTTGGATTTCTGCCGAGGACGACCGGTCCGCCCTCTGGGTGCGTATCTGGCTCGGCCTGGGCATCTTCTTGGAGAACGTGTCTGCACTTGACTGTGTGGTGCGGTATCCAGGACTTTTACTTTGAGGAAATTAGAGTGTTTCAAGCAGGCACACGCCTTGAATACATTAGCATGGAATAATAAGATAGGACCTCGGTTCTATTTTGTTGGTTTCTAGAGCTGAGGTAATGATTAATAGGGATAGTTGGGGGCATTCGTATTTAACTGTCAGAGGTGAAATTCTTGGATTTGTTAAAGACGGACTACTGCGAAAGCATTTGCCAAGGATGTTTTCA	0	0	84	0	0	0	36	0	33	0	15	0	0	0	0	0	0	139	198	0	0	76	58	102	0	0	0	61	0	0	0	0	134	159	0	0	0	0	32	46	0	0	0	0	79	0	0	0	52	72	0	0	0	0	0	0	0	53	0	0	0	0	0	70	428	343	223	180	172	0	0	98	0	35	70	0	65	124	97	0	0	0	45	0	0	0	0	0	217	0	Eukaryota	Alveolata	Dinoflagellata	Dinophyceae	Gymnodiniales	Kareniaceae	Karlodinium	NA
AGCTCCAATAGCGTATATTAAAGTTGTTGCGGTTAAAAAGCTCGTAGTTGGATTTCTGCCGAGGACGTCCGGTCCACCCTCTGGGTGTGCACATGGCACGGCCTGGGCATCTTCTTGGGGAACGTATCTGCACTTGACTGTGTGGTGCGGTATCCAGGACTTTTACTTTGAGGAAATTAGAGTGTTTCAAGCAGGCATGCGCCTTGAATACATTAGCATGGAATAATAAGATAGGACCTCGGTTCTATTTTGTTGGTTTCTAGAGCTGAGGTAATGATTAATAGGGATAGTTGGGGGCATTCGTATTTAACTGTCAGAGGTGAAATTCTTGGATTTGTTAAAGACGGACTACTGCGAAAGCATTTGCCAAGGATGTTTTCA	0	0	38	41	0	0	0	0	13	16	0	0	0	0	0	23	0	0	0	34	0	21	17	40	0	0	0	31	0	14	0	0	0	29	26	13	0	0	0	0	0	0	0	0	42	84	260	0	0	0	69	42	80	0	66	0	0	69	32	0	38	195	0	36	58	65	0	219	27	21	0	123	0	65	38	0	0	40	96	98	0	22	86	0	207	156	369	174	37	311	Eukaryota	Alveolata	Dinoflagellata	Dinophyceae	Dinophyceae_X	Dinophyceae_XX	Dinophyceae_XXX	Dinophyceae_XXX_sp.
AGCTCCAATAGCGTATATTAAAGTTGTTGCGGTTAAAAAGCTCGTAGTTGGATTTCTGCTGAGGATGACCGGTCCGCCCTCTGGGTGTGCATCAGGCTCAGCCTTGGCATCTTCCTGAAGAACGTAGCTGCACTTGACTGTGTGGTGCGGTATTCAGGACATTTACTTTGAGGAAATTAGAGTGTTTCAAGCAGGCACACGCTTGAATACATTAGCATGGAATAATAAGATAGGACCTCGGTTCTATTTTGTTGGTTTCTAGAGCTGAGGTAATGATTGATAGGGATAGTTGGGGGCATTCGTATTTAACTGTCAGAGGTGAAATTCTTGGATTTGTTAAAGACGGACTACTGCGAAAGCATTTGCCAAGGATGTTTTCA	0	0	0	0	0	0	0	0	0	0	0	0	0	0	0	0	0	0	0	0	0	0	0	0	0	0	0	0	0	0	0	0	0	0	0	0	0	0	0	0	0	185	0	0	193	96	0	0	0	0	0	88	0	379	1050	0	0	0	0	65	0	169	0	0	92	0	0	76	1122	0	0	0	0	0	0	0	0	0	0	0	0	0	0	0	0	0	0	0	60	0	Eukaryota	Alveolata	Dinoflagellata	Dinophyceae	Suessiales	Suessiaceae	Pelagodinium	Pelagodinium_sp.
AGCTCCAATAGCGTATATTAAAGTTGTTGCAGTTAAAAAGCTCGTAGTTGGATTTCTGGCGGTGTGACTCCGGCCGGCATGACGTCGGGTCCAGAGCGCGCCACCATCCTTCTGTCAACCTTCGCGGGATTCGTTTCCCGCGTCGTGGGCTCAGATATTTTACCTTGAGAAAATTAGAGTGTTTCAGGCAGGCTTTCGCCGGAATACATTAGCATGGAATAATAGAAAAGGACTTCAACCTCTTCTGTTGGTCTGAGGGGCTGTAGTAATGATTAATAGGGATAGTTGGGGGCATTAGTACTTGACTGTCAGAGGTGAAATTCTCCGATTTGTTAAAGACTAACTTATGCGAAAGCATTTGCCAAGGATGTTTTCA	0	0	0	0	0	0	0	0	0	0	0	0	0	0	4	0	0	0	0	0	6	0	0	0	0	0	0	0	0	0	0	0	0	54	0	0	10	0	0	0	0	0	0	0	0	88	49	0	0	0	0	0	0	0	0	0	0	0	0	0	0	15	0	0	0	51	0	33	0	0	0	83	0	41	0	0	0	48	202	156	59	0	93	0	2016	309	155	47	23	0	Eukaryota	Alveolata	Ciliophora	Spirotrichea	Choreotrichida	Leegaardiellidae_B	Leegaardiella	Leegaardiella_sp.
AGCTCCAATAGCGTATATTAAAGTTGTTGCGGTTAAAAAGCTCGTAGTTGGATTTCTGTTGAGGTCGGGCGGTGTACACCTCGTGTATTATTTGCTTCGGTCTCGGCATCCTCTTGGGGAACGTATCAGGACTTTATTGGACTGTGCGAGATTCAAGACTTTTACTTTGAGGAAATTAGAGTGTTCACGGCAGGCAAGTGCTTTGAATACATTAGCATGGAATAATAATATAGGACCTTCGTTCTATTTTGTTGGTTTCTAGAACTTAGGTAATGATTAATAGGGACAATTGGGGGCATTCGTATTAACGCGTCAGAGGTGGAATTCTTGGATTGCGTTACGACGAACTACTGCGAAAGCATTTGCCAAAGATGTTTTCA	0	0	0	0	0	0	0	0	0	0	0	0	0	0	0	0	0	0	0	0	0	0	0	0	0	0	0	0	0	0	0	0	0	0	0	0	0	0	0	0	0	0	0	0	0	90	0	0	0	0	0	0	0	0	0	0	0	0	0	0	0	150	0	0	61	63	0	0	134	0	0	0	0	0	0	14	0	0	0	461	149	0	183	0	0	0	2237	0	0	0	Eukaryota	Alveolata	Dinoflagellata	Syndiniales	Dino-Group-II	Dino-Group-II-Clade-6	Dino-Group-II-Clade-6_X	Dino-Group-II-Clade-6_X_sp.
AGCTCCAATAGCGTATATTAAACTTGTTGCGGTTAAAAAGCTCGTAGTTGGATTTCTGCTGAGGACGACCGGTCCACCCTCTGGGTGAGCATCTGGCTCGGCCTTGGCATCTTCTTGGGGAACGTAGCTGCACTTGATTGTGCGGCGCGGTACCCAGGACTTTTACTTTGAGGAAATTAGAGTGTTTCAAGCAGGCACACGCCTTGAATATATTAGCATGGAATAATAAGATAGGATCTCGGTTCTATTTTGTTGGTTTCTAGAGCTGAGATAATGATTAATAGGGATAGTCGGGGGCATTCGTATTTAACTGTCAGAGGTGAAATTCTTGGATTTGTTAAAGACGGACTACTGCGAAAGCATTTGCCAAGGATGTTTTCA	0	0	0	0	0	0	28	0	0	15	0	0	0	0	0	0	0	0	0	0	0	23	0	0	0	0	0	0	58	0	0	0	24	0	79	0	0	0	0	0	0	0	0	0	0	135	93	0	0	0	0	0	0	0	92	0	0	0	0	0	0	55	0	0	395	164	67	835	583	0	0	181	88	0	108	0	0	0	0	0	0	0	0	0	0	0	72	0	266	177	Eukaryota	Alveolata	Dinoflagellata	Dinophyceae	Peridiniales	Blastodiniaceae	Blastodinium	Blastodinium_spinulosum
AGCTCCAATAGCGTATATTTAAGTTGTTGCAGTTAAAAAGCTCGTAGTTGGATTTCGGGTGTGAACGACCGGTCCGCCGTTTCGGTGTGTACTGGTCGGTTGCTCCTTTTTGCCGAGGACGTGGTTCTGGCCTTAATTGACTGGGACACGGAGTCGGCAGCGTTACTTTGAGAAAATTAGAGTGTTCAAAGCAGGCTATCGCTCTGAATACTACAGCATGGAATAACACGATAGGACTCCGAGCCTATTCTGTTGGTCTTCGGGACCGGAGTAATGATTAAGAGGGACAGTTGGGGGCATTCGTATTCCGATGTCAGAGGTGAAATTCTTGGATTATCGGAAGACGAACATCTGCGAAAGCATTTGCCAAGGATGTTTTCA	0	9	34	10	19	0	8	0	5	33	0	0	0	0	5	30	0	0	0	0	0	8	0	47	0	50	103	193	229	870	0	21	10	31	12	45	13	0	10	106	82	281	0	192	94	52	8	185	0	0	0	23	0	159	0	6	0	0	21	49	29	0	0	0	55	21	13	55	184	0	0	0	13	12	0	41	0	0	13	0	0	0	12	0	0	0	0	0	0	17	Eukaryota	Archaeplastida	Chlorophyta	Chloropicophyceae	Chloropicales	Chloropicaceae	Chloropicon	Chlroropicon_A6_sp.
AGCTCCAATAGCGTATATTAAAGTTGTTGCGGTTAAAAAGCTCGTAGTTGGATTTCTGTCGAAAACAACCGGTCCGCTCTATGAGCGTGCATCTGGTCTGGTTTTGGCATCCTCGTGGGGAACAGCTCTGTGCTTGATTGCATGGACTGGTATTCACGACTTTTACTTTGAGGAAATTAGAGTGTTCACGGCAGGCAAGCGCCTTGAATACATTAGCATGGAATAATAATATAGGACTTTGGTTCTATTTTGTTGGTTTCTAGAACTGAAGTAATGATTAATAGGGATAATTGGGGGCATTTGTATTAACGCGTCAGAGGTGGAATTCTTGGATTGCGTTACGACAAACTACTGCGAAAGCATTTGCCAAGGATGTTTTCA	0	0	0	0	40	0	0	0	0	0	0	0	0	0	0	53	0	0	0	0	0	289	0	221	0	0	0	0	0	0	0	0	0	0	0	0	0	0	0	0	0	0	0	0	0	0	0	0	0	0	0	0	0	0	95	0	0	0	0	0	0	188	0	0	74	0	0	0	0	0	0	0	0	0	0	1578	0	0	0	0	0	0	0	0	0	0	0	0	817	140	Eukaryota	Alveolata	Dinoflagellata	Syndiniales	Dino-Group-II	Dino-Group-II-Clade-10-and-11	Dino-Group-II-Clade-10-and-11_X	Dino-Group-II-Clade-10-and-11_X_sp.
AGCTCCAATAGCGTATATTAAAGTTGTTGCGGTTAAAAAGCTCGTAGTTGGATTTCTGCTGAGGACGACCTGTCCACCCACTGGGTGCGCACGAGGTTCGGCTTTGGCATAATCTTGGAGAACGCCGCTGCGATTCACTTTGTGGGGTGGTATCCAAGACCTTTACTTTGAGGAAATTAGAGTGTTTCAAGCAGGCATACGCCTTGAATACATTAGCATGGAATAATAAGATAGGACCTTGGCTCTATTTTGTTGGTTTCTAGAGCTGAGGTAATGATTAATAGGGATAGTCGGGGGCATTCGTATTTAACTGTCAGAGGTGAAATTCTTGGATTTGTTAAAGACGGACTACTGCGAAAGCATTTGCCAAGGATGTTTTCA	0	0	0	0	0	0	0	0	0	0	0	189	0	0	0	0	0	3	0	0	0	0	0	0	0	0	0	0	0	28	0	0	0	0	0	0	82	1839	638	621	0	0	0	0	0	0	0	0	0	0	0	0	0	0	0	0	0	0	0	0	0	0	0	0	0	0	0	0	0	0	0	0	0	0	0	0	0	0	0	0	0	0	0	0	0	0	0	0	30	31	Eukaryota	Alveolata	Dinoflagellata	Dinophyceae	NA	NA	NA	NA
AGCTCCAATAGCGTATATTAAAGTTGTTGCGGTTAAAAAGCTCGTAGTTGGAGTTCTGCCAGGTGACACTCGTCCGCCCAAGTGGTGTGTACAGGGTGTGCATCTGGCCCTTTCAAGGGGAACGTGTCTGCACTTAATTGTGTGGTGCGAGATCCTTGACTTTTACTTTGAGGAAATAAGAGTGTTCCAAGCAGGCTCTCGTCGTGCATAGCTCAGCATGGAATAATAGCATTGGACTTCGTTTCTACGCTGTTGGTTGCAAGAAGCGAGGTAATGATGAAGAGGGATAGTTGGGGGCATTCGTATTTAACTGTCAGAGGTGAAATTCTTGGATTTGTTAAAGACGGACTACTGCGAAAGCATCTGCCATGGATGTTTTCA	0	136	0	0	93	68	129	0	0	0	0	0	0	0	0	81	0	0	0	0	0	113	54	206	0	0	0	0	0	58	0	0	0	0	0	90	0	0	0	0	0	0	0	120	0	0	0	0	0	0	0	0	198	234	308	0	0	0	0	253	0	210	0	0	0	0	59	0	284	0	0	0	0	0	0	239	0	0	0	0	0	0	0	0	0	0	0	0	350	137	Eukaryota	Alveolata	Dinoflagellata	Syndiniales	Dino-Group-I	Dino-Group-I-Clade-1	Dino-Group-I-Clade-1_X	Dino-Group-I-Clade-1_X_sp.
AGCTCCAATAGCGTATATTTAAGTTGTTGCAGTTAAAAAGCTCGTAGTTGGATTTCGGGTGTGAATGACCGGTCCGTCTTTGATGTGTACTGGTTGGTTGCGCCTTATTGTCGAGGACGTGGTTCTGGCTTTCATTAGCTGGGACACGGAGTCGGCAGCGTTACTTTGAGAAAATTAGAGTGTTCAAAGCAGGCTATCGCTCTGAATACTACAGCATGGAATAACACGATAGGACTCCGAGCCTATTCTGTTGGTCTTCGGGACCGGAGTAATGATTAAGAGGGACAGTTGGGGGCATTCGTATTCCGATGTCAGAGGTGAAATTCTTGGATTATCGGAAGACGAACATCTGCGAAAGCATTTGCCAAGGATGTTTTCA	0	602	195	0	0	0	212	0	0	0	0	0	0	0	0	57	0	0	0	0	0	0	0	0	0	169	220	0	277	391	0	0	0	0	0	101	0	0	0	0	0	281	0	129	193	117	0	226	0	0	0	0	0	0	0	0	0	0	0	0	0	0	0	0	0	0	0	127	110	0	0	0	0	0	0	0	0	0	0	0	0	0	0	0	0	0	0	0	0	0	Eukaryota	Archaeplastida	Chlorophyta	Chloropicophyceae	Chloropicales	Chloropicaceae	Chloropicon	Chloropicon_sieburthii
AGCTCCAATAGCGTATATTAAAGTTGTTGCAGTTAAAAAGCTCGTAGTTGGATTTCTGGTGGGAGCGATCGGTCTGGCGCTTAGCGCGAGTACTTGCATCGTCTCCGGCCATCCTTGGGGAGAGTTTGTCTGGCATTAAGTTGTCGGGCAGAGGATCCTCATCGTTTACTGTGAAAAAATTAGAGTGTTCAAAGCAGGCTTATGCCGTTGAATATATTAGCATGGAATAATAAGATAGGACTTTGGTACTATTTTGTTGGTTTGCGCACCAAAGTAATGATTAATAGGGACAGTTGGGGGTATTCGTATTCCGTTGTCAGAGGTGAAATTCTTGGATTTACGGAAGACGAACTACTGCGAAAGCATTTACCAAGGATGTTTTCA	0	0	0	0	163	0	0	75	92	0	0	0	0	0	0	0	0	0	0	0	0	0	0	0	0	0	0	0	0	0	110	0	0	0	0	0	0	0	0	0	0	0	0	0	0	0	0	0	0	0	0	0	0	0	0	0	0	0	0	0	0	0	71	283	0	0	0	0	0	441	1014	0	0	0	0	0	102	596	0	0	0	0	0	262	166	0	0	0	0	0	Eukaryota	Stramenopiles	Ochrophyta	Bacillariophyta	Bacillariophyta_X	Polar-centric-Mediophyceae	Minutocellus	Minutocellus_polymorphus
AGCTCCAATAGCGTATATTAAAGTTGTTGCGGTTAAAAAGCTCGTAGTTGGATTTCTGCCGAGGACGTCCGGTCCGCCCTCTGGGTGAGTACATGGCACGGCCTGGGCATCTTCTTGGGGAACGTATCTGCACTTGACTGTGTGGTGCGGTATCCAGGACTTTTACTTTGAGGAAATTAGAGTGTTTCAAGCAGGCACACGCCTTGAATACATTAGCATGGAATAATAAGATAGGACCTCGGTTCTATTTTGTTGGTTTCTAGAGCTGAGGTAATGATTAATAGGGATAGTTGGGGGCATTCGTATTTAACTGTCAGAGGTGAAATTCTTGGATTTGTTAAAGACGGACTACTGCGAAAGCATTTGCCAAGGATGTTTTCA	45	0	28	0	102	0	0	0	0	0	0	0	0	0	0	0	0	0	0	0	0	12	0	31	0	0	0	0	0	39	0	0	0	12	10	0	0	0	19	0	0	0	98	0	0	59	190	31	100	0	0	0	37	31	79	0	0	17	16	100	82	154	0	0	20	0	0	104	33	54	39	40	0	29	0	0	0	22	38	58	0	0	15	0	510	293	547	93	19	164	Eukaryota	Alveolata	Dinoflagellata	Dinophyceae	Dinophyceae_X	Dinophyceae_XX	Dinophyceae_XXX	Dinophyceae_XXX_sp.
AGCTCCAATAGCGTATATTAAAATTGTTGCGGTTAAAACGCTCGTAGTTGGATATTTGTCAAGGACTGCCGGTCTACCCTAGTGGTCAGCACTCGGTATTATTTGGCATTTTCCTGGAGACAGTGTTCGTACTTAATTGTATGGCACATGAACCAGAACTTTTACTTTGAGGAAATGAGAGTGTTTCAAGCAGGCGTACGTCGTGAATACGTTAGCATGGAATAATAGCATAGGACCCCGGTCTGAAGCTGTTGGTTTTTGGGCCGAGGTAATGAAAATAGGGATAGTTGGGGGCATTCGTATTTAACTGTCAGAGGTGAAATTCTTGGATTTTTTAAAGACGGACTACTGCGAAAGCATCTGCCCAGGATGTTTTTA	0	0	0	0	0	10	0	0	0	23	114	46	8	0	0	0	0	15	20	25	0	0	0	29	20	48	0	14	37	0	0	0	0	0	0	24	0	142	0	0	0	0	0	31	9	49	0	0	0	15	22	0	62	0	17	0	82	336	0	0	36	256	0	51	148	359	142	118	146	0	139	0	12	0	39	23	59	124	59	11	141	53	163	0	0	0	0	7	65	0	Eukaryota	Alveolata	Dinoflagellata	Syndiniales	Dino-Group-I	Dino-Group-I-Clade-3	Dino-Group-I-Clade-3_X	Dino-Group-I-Clade-3_X_sp.
AGCTCCAATAGCGTATATTATTGATGTTGCAGTTGAAACGTTCGTAGTCGAACTTTGTGTGCTTAGGTATTATATCGACTATGTCGGCATAATATTTTCAGTACATTTAGTGTAACGAAGATCATATGTTTCATATGAATCCTTCATTGCATTTTACTTTGAGTGAATCGGCGTGTTCCACGCAGGCGTATGCCTTGAACGATTTACCATAGCATAAATAAAGTATGGAATTGTTCTATTGTCTGTTCAAGGACATTTCTGATACTGATAAGAACGGTTGAGGGCATTCGTATTCAACTGCCAGAGGTGAAATTCTTTGATTAGTTGAGGACGCACTACGGCGAAAGCATCTGCCAAGGACGTTTCTG	0	0	3	0	0	172	0	38	0	0	0	0	0	0	0	0	0	0	0	0	64	0	0	52	0	0	0	0	88	121	0	0	52	0	41	35	290	0	0	0	0	0	98	1012	0	28	23	0	0	0	0	0	0	0	0	0	0	0	0	0	0	22	135	0	0	16	56	247	453	13	31	0	0	55	0	30	0	0	0	0	0	0	0	105	49	0	18	0	0	0	Eukaryota	Alveolata	Apicomplexa	Gregarinomorphea	Eugregarinorida	Lecudinidae	Lecudina	Lecudina_phyllochaetopteri
AGCTTCAATAGCGTATATTTAAGTTGTTGCAGTTAAAAAGCTCGTAGTTGGATTTCGGCTTTGGGCAACCGGTCCGCCGTTTCGGTGTGCACTGGTCGGCCTTTGCTTTCTGTCGGGGACGCGCTCTCCTTAATTGGTGACGCGGAGTCGGCGCTGTTACTTTGAAAAAATTAGAGTGTTCAAGGCAGGCTTACGCTCTGAATACTATAGCATGGACTAACACGATAGGACTCCGAGCCTATTTTGTTGGTCTTCGGGACCGGAGTAATGATTAAGAGGGACAGTTGGGGGCATTCGTATTCCGATGTCAGAGGTGAAATTCTTGGATTTTCGGAAGACGAACTTCTGCGAAAGCATTTGCCAAGGATGTTTTCA	0	0	27	0	0	0	0	0	0	23	0	0	0	0	0	0	0	0	0	0	0	0	0	0	0	0	0	90	0	178	37	972	87	83	44	68	0	0	0	0	0	0	0	92	502	237	18	143	0	0	0	0	0	0	115	0	0	0	0	0	0	147	24	0	126	53	0	0	150	0	0	0	14	0	0	22	0	0	61	0	0	0	0	0	0	0	19	0	14	0	Eukaryota	Archaeplastida	Chlorophyta	Chloropicophyceae	Chloropicales	Chloropicaceae	Chloroparvula	Chloroparvula_B3_sp.
AGCTCCAATAGCGTATATTAAAGTTGTTGCAGTTAAAAAGCTCGTAGTTGAAGTTGTGTGCGTCGGAATGGTGTGGCGATTGTCATGTCAAACTGTCGTATATTTCTCAGTTTTCTGAGACTGTTACTTTGAGGAAATTAGAGTGCTCCAAGCAAGCTTTGCTTTGAATACTTCAGCATGGGATAACATCATAAGACTTTGGCTTTTGTTGTTTGTTCTGTGGCCAGAGTAAAGATTAATAGGAACGGTTGGGGACATTCGTATTAAACAGTGAGAGGTGAAATTCTTAGATCTGTTTAAGACGCACTAATGCGAAAGCATTTGTCAAGGACGTTTTCA	0	0	0	0	0	0	0	0	0	0	133	77	18	28	0	0	0	0	27	0	0	0	0	0	0	25	0	0	0	0	0	0	0	0	0	0	410	226	0	29	0	0	0	0	0	0	0	0	485	800	0	0	0	0	0	350	495	64	37	0	0	0	0	0	0	0	0	0	0	0	0	0	0	0	0	0	0	0	0	0	0	0	0	115	0	0	0	0	0	0	Eukaryota	Alveolata	Apicomplexa	Apicomplexa_X	Apicomplexa_XX	Apicomplexa_XXX	Apicomplexa_XXXX	Apicomplexa_XXXX_sp.
AGCTCCAATAGCGTATATTAAAGTTGTTGCAGTTAAAAAGCTCGTAGTTGGATTTCTGGTGAGATGGATTATGTCTCGTTCGAATAGGACTTGTGCATGGTTCGTTTTGCCCTTCTTGTCAGGAACCCGCTGAGATTCGCGTCTTGTCGGTGAAATGGCATCGTTTACTGTGAAAAAATTAGAGTGTTCAAAGCAGGCATCGCCGTTGAATACATTAGCATGGAATAATAAGATAAGACTTTGGTGGTCTATTTTGTTGGTTTGCACGCCAAAGTAATGATTAATAGGGATAGTTGGGGGTATTCGTATTCTATTGCTAGAGGTGAAATTCTTAAATTTATGGAAGACGAACTACTGCGAAAGCATTTACCAAGGATGTTTTCA	0	0	0	0	0	0	11	0	0	0	0	0	47	355	83	51	95	0	0	0	0	61	14	171	0	375	0	28	31	65	43	27	0	0	0	0	0	0	0	0	0	40	0	59	0	0	0	0	0	193	76	173	325	48	14	0	0	0	143	91	0	0	115	118	0	0	0	0	0	0	0	16	0	0	0	0	229	0	167	0	22	0	0	0	0	25	0	0	0	0	Eukaryota	Stramenopiles	Ochrophyta	MOCH-5	MOCH-5_X	MOCH-5_XX	MOCH-5_XXX	MOCH-5_XXX_sp.
AGCTCCAATAGCGTATATTAAAGTTGTTGCAGTTAAAAAGCTCGTAGTTGGATTTGTGGTGTGTCCAGTCGGCCTTTGCTCTTTGAGTGATTGTGCTGTACTGGTCTGCCATGTTTGGGTGGAATCTGTGTGGCATTAGGTTGTCGTGCAGGGGATGCCCATCGTTTACTGTGAAAAAATTAGAGTGTTCAAAGCAGGCTTATGCCGTTGAATATATTAGCATGGAATAATGATATAGGACCTTGGTACTATTTTGTTGGTTTGCGCACTAAGGTAATGATTAAGAGGGACAGTTGGGGGTATTTGTATTCCATTGTCAGAGGTGAAATTCTTGGATTTTTGGAAGACAAACTACTGCGAAAGCATTTACCAAGGATGTTTTCA	0	0	0	0	0	0	0	0	0	0	0	0	0	0	0	0	0	0	0	0	0	0	0	0	0	99	0	0	0	0	0	0	0	0	0	0	0	0	0	0	0	0	0	0	0	0	0	0	47	9	0	31	0	0	0	0	95	0	0	0	0	0	0	54	369	327	463	351	69	45	0	67	73	51	89	0	0	0	0	0	0	0	0	0	40	0	0	0	881	150	Eukaryota	Stramenopiles	Ochrophyta	Bacillariophyta	Bacillariophyta_X	Raphid-pennate	Pseudo-nitzschia	Pseudo-nitzschia_sp.
AGCTCCAATAGCGTATATTAAAGTTGTTGCAGTTAAAAAGCTCGTAGTTGGATTTGTGGTGTGTCCAGTCGGCCTTTGCTCTTTGAGTGACTGAGCTGTTACTGGTCTGCCATGTTTGGGTGGAATCTGTGTGGCATTAAGTTGTCGTGCAGGGGATACCCATCGTTTACTGTGAAAAAATTAGAGTGTTCAAAGCAGGCTTATGCCTCTGAATATATTAGCATGGAATAATGATATAGGACCTTGGTACTATTTTGTTGGTTTGCGCACTGAGGTAATGATTAAGAGGGACAGTTGGGGGTATTTGTATTCCATTGTCAGAGGTGAAATTCTTGGATTTTTGGAAGACAAACTACTGCGAAAGCATTTACCAAGGATGTTTTCA	0	0	0	0	0	0	0	0	0	0	0	0	0	0	0	0	0	0	0	0	0	0	0	27	0	0	0	0	0	0	0	0	0	0	0	12	0	0	0	0	0	0	0	0	0	0	0	0	38	0	0	0	0	0	0	0	0	0	0	0	0	0	0	58	65	0	39	37	52	0	124	33	0	0	0	19	71	612	297	0	0	0	0	0	631	0	55	86	994	52	Eukaryota	Stramenopiles	Ochrophyta	Bacillariophyta	Bacillariophyta_X	Raphid-pennate	Fragilariopsis	Fragilariopsis_sublineata
AGCTCCAATAGCGTACATTAAAATTGTTGCGGTTAAAACGCTCGTAGTTGGATATCTGTGAGCGGGTTCCGGTCCTTCCCAGTGAAGATTACACGGAACTCTGCTCGCATTTGTTCAGGGAGGGTGGATGCACTTCACTGTGTGACCACATGATCTGAATTTTTACTTTGAGGAAATGAGAGTGTTCCAAGCAGGCAATTGCCGTGAATATGATAGCATGGAATAATAGCACAGGACTCTTGGTTCAATGCTGTTGGTTTGTTGAACTAGAGTAATCACAATAAGGATAGTTGGGGGTATTCGTATTTAACTGTCAGAGGTGAAATTCTTGGATTTTTTAAAGACGAACAATTGCGAAGGCATCTACCCAGGATGTTTTTG	0	0	0	0	0	0	0	0	0	0	0	0	0	0	0	0	0	0	0	0	0	0	0	0	0	0	0	0	0	0	0	0	0	0	0	0	287	728	0	0	0	478	0	0	0	0	0	0	0	0	0	0	0	0	0	0	0	0	183	0	0	0	0	0	0	1015	0	253	287	0	0	0	0	0	0	0	0	0	0	0	0	0	0	0	0	0	0	0	0	0	Eukaryota	Alveolata	Dinoflagellata	Syndiniales	Dino-Group-I	Dino-Group-I-Clade-4	Dino-Group-I-Clade-4_X	Dino-Group-I-Clade-4_X_sp.
AGCTCCAATAGCGTATATTAAAGTTGTTGCGGTTAAAAAGCTCGTAGTTGGATTTCTGCCGAGGACGACTGGTCCGCCCTCTGGGTGAGTATCTAGCTCGGCTTGGGCATCTTCTTGGAGAACGTAGCTGCACTTGACTGTGTGGCGCGGTATCCAGGACTTTTACCTTGAGGAAATTAGAGTGTTTCAAGCAGGCACACGCCTTGAATACATTAGCATGGAATAATAAGATAGGACCTCGGTTCTATTTTGTTGGTTTCTAGAGCTGAGGTAATGATTAATAGGGATAGTTGGGGGCATTCGTATTTAACAGTCAGAGGTGAAATTCTTGGATTTGTTAAAGACGGACTACTGCGAAAGCATTTGCCAAGGATGTTTTCA	0	0	0	0	125	0	0	0	0	0	0	0	0	0	129	92	0	0	0	0	0	0	0	0	0	117	0	0	0	175	0	0	0	0	228	0	0	0	246	0	0	0	0	0	519	0	0	0	0	0	128	0	81	0	251	0	0	0	0	95	0	1039	0	0	0	0	0	0	0	0	0	0	0	0	0	0	0	0	0	0	0	0	0	0	0	0	0	0	0	0	Eukaryota	Alveolata	Dinoflagellata	Dinophyceae	NA	NA	NA	NA
AGCTCCAATAGCGTATATTAAAGTTGTTGCAGTTAAAAAGCTCGTAGTTGGATTTCTGCTGAGGACGACCGGTCCGCCCTCTGGGTGAGTATCTGGCTCGGCCTGGGCATCTTCTTGGAGAACGTAGCTGTACTTGACTGTATGGTGCGGTATTCAGGACTTTTACTTTGAGGAAATTAGAGTGTTTCAAGCAGGCACACGCCTTGAATACATTAGCATGGAATAATAAGATAGGACCTTAGTTCTATTTTGTTGGTTTCTAGAGCTTAGGTAATGATTAATAGGGATAGTTGGGGGCATTCGTATTTAACTGTCAGAGGTGAAATTCTTGGATTTGTTAAAGATGGACTACTGCGAAAGCATTTGCCAAGGATGTTTTCA	0	0	0	0	0	0	15	0	0	0	0	0	0	0	0	0	0	0	0	0	18	0	57	37	0	0	0	0	0	0	0	0	0	20	0	32	0	0	0	0	0	0	0	0	0	37	0	0	0	0	0	0	0	49	598	0	0	0	0	131	0	260	0	0	443	160	0	255	497	0	0	0	89	89	0	0	0	60	67	0	0	0	16	0	0	0	106	0	162	23	Eukaryota	Alveolata	Dinoflagellata	Dinophyceae	Peridiniales	Blastodiniaceae	Blastodinium	Blastodinium_contortum
AGCTCCAATAGCGTATATTAAAGTTGTTGCGGTTAAAAAGCTCGTAGTTGGATTTCTGCCGAGGACGACCGGTCCGCCCTCTGGGTGAGTATCTGGCTCGGCCTGGGCATCTTCTTGGAGAACGTAGCTGCACTTGACTGTGTGGTGCGGTATCCAGGACTTTTACTTTGAGGAAATTAGAGTGTTTCAAGCAGGCTTACGCCTTGAATACATTAGCATGGAATAATAAGATAGGACCTCGGTTCTATTTTGTTGGTTTCTAGAGCTGAGGTAATGATTAATAGGGATAGTTGGGGGCATTCGTATTTAACTGTCAGAGGTGAAATTCTTGGATTTGTTAAAGACGGACTACTGCGAAAGCATTTGCCAAGGATGTTTTCA	0	0	0	0	0	0	28	0	0	0	0	0	32	0	0	0	0	27	0	136	0	91	0	0	0	0	0	0	0	0	0	0	58	78	0	0	0	0	0	0	0	0	0	126	0	0	0	0	372	0	0	87	65	29	91	0	0	0	0	0	0	0	118	75	166	89	0	221	108	55	0	0	0	0	126	0	0	0	0	0	0	0	0	428	153	85	140	0	162	68	Eukaryota	Alveolata	Dinoflagellata	Dinophyceae	Prorocentrales	Prorocentraceae	Prorocentrum	Prorocentrum_cordatum
AGCTCCAATAGCGTATATTAAAGTTGTTGCAGTTAAAAAGCTCGTAGTTGGATTTCTGGTAGGAGTGACCGTACCAGACTTGATTGTCTGTGTAATGGTTATCTTCAGCCATCCTTGTAGTGAAAATTTCTGGCATTAATTTGTTGGAGATGGGAACTGCATCGTTTACTGTGAAAAAATTAGAGTGTTTAAAGCAGGCAATAAGCTTGAATACATTAGCATGGAATAATAAGATAGGACTTTGGTACTATTTTGTTGGTTTGCATACCAAATTAATGATCAACAGGAACAGTTTGAGGATATTCGTATGAACATGTCAGAGGTGAAATTCTTGGATTTTGATCAGACGAACTACTGCGAAAGCATTTATCAAGGATGTTTTCA	0	0	0	0	0	0	0	0	0	0	0	6	19	0	0	1098	308	0	0	0	138	175	159	61	0	0	0	0	0	0	0	0	0	0	0	0	0	0	0	0	0	0	0	0	0	0	0	0	0	0	0	0	69	127	109	0	0	186	0	463	236	54	0	0	0	0	0	0	0	0	0	0	0	0	0	0	0	0	0	0	0	0	0	0	0	0	0	0	0	0	Eukaryota	Stramenopiles	Sagenista	Labyrinthulomycetes	Thraustochytriales	Thraustochytriaceae	Labyrinthuloides	Labyrinthuloides_minuta
AGCTCCAATAGCATATATTAAAGTTGTTGCGGTTAAAAAGCTCGTAGTTGGATTTCTGTTGGGGCTAGCCAGTCCACCCTCTGGGTGAGTACGTGGTCCAGCCTCGGCATCATCTAGGAGAGTGCCACTGCGCTTCACTGTGTGGGGCAGTATCCTAGACTTTTACTTTGAGGAAATTAGAGTGTTTCAAGCAGGCTTACGCCTTGAATATATTAGCATGGAATAATAAGATATGATCTCAGCTCTATTTTATTGGTTTTAAAAGCTGAGATAATGATTAATAGGGATAGTTGGGGGCATTCGTATTTAACTGTCAGAGGTGAAATTCTTGGATTTGTTAAAGACGGACTACTGCAAAAGCATTTGCCAAGGATGTTTTCA	0	0	0	0	0	0	0	0	0	0	0	0	0	27	0	196	33	0	0	0	0	0	45	280	0	104	165	0	44	61	0	0	0	0	0	0	0	0	0	0	0	13	0	0	97	0	98	8	0	0	12	152	28	14	0	59	0	0	65	37	0	0	0	0	0	245	0	0	125	0	0	10	0	0	30	0	0	0	0	0	0	0	213	0	0	0	289	72	474	160	Eukaryota	Alveolata	Dinoflagellata	Dinophyceae	NA	NA	NA	NA
AGCTCCAATAGCGTATATTAAAGTTGTTGCAGTTAAAAAGCTCGTAGTTGGATTTCTGGTAGGAGCGGCCGATCCGCCCCGTTAGGGGTGTGCATTAGCGCTGTCTCTGGCCATCCTTGGGGGAACTGCGCGGGGAGACTTGCGTTCGGGAACCCATCGTTTACTGTGAAAAAATTAGAGTGTTTAAAGCAGGCTTATGCCGTTGAATACATTAGCATGGAATAATAAGATAGGACCGCGTGGTCGTCTTGTTGGTTTGCACCGCGAGGTAATGATTAATAGGTACAGTTGGGGGTATTCGTATTTAATTGTCAGAGGTGAAATTCTTGGATTTATGAAAGACGAACTTCTGCGAAAGCATTTACCAAGGATGTTTTCA	0	0	137	18	0	0	4	0	0	0	0	0	0	0	0	0	0	0	0	0	0	0	0	0	0	0	0	18	0	20	0	0	12	21	0	0	0	0	0	0	0	0	29	0	36	290	94	11	63	0	13	31	23	0	0	0	0	0	0	0	0	0	0	36	295	88	26	412	26	61	40	45	10	14	0	0	0	78	173	59	7	0	0	0	832	28	81	0	0	23	Eukaryota	Stramenopiles	Pseudofungi	MAST-1	MAST-1B	MAST-1B_X	MAST-1B_XX	MAST-1B_XX_sp.
AGCTCCAATAGCGTATATTAAAGTTGTTGCGGTTAAAAAGCTCGTAGTTGGGTTTCTGCCGGTGAGCGACGGTCCGCCCGAGTGGTTGGTACACGTCGCGCCGCCGGCATCTTCCTGGGGAATGTGTCTGCACTTCACTGTGTGGCGCGGGATCCAGGACGTTTACTTTGAGGAAATTACAGTGCTTCAAGCAGGCTCACGCTCTCTGAATACGTTAGCATGGAATAATAGCATCGGACCTCGATCCAAAGCTGTTGGTTTCTTGGATCTGGGTAAAGGTGAATAGGGATTGTTGGGGGCATTCGTATTTAACTGTCAGAGGTGAAATTCTTGGATTTGTTGAAGACGGACTACTGCGAAAGCATCTGCCAAAGATGTTCTCA	0	0	0	0	0	0	0	0	0	0	0	0	0	0	0	0	0	0	0	0	0	36	11	0	0	0	41	0	0	0	0	0	0	0	0	0	0	18	0	0	0	0	0	0	135	130	84	0	132	10	132	41	71	11	30	50	35	9	84	183	96	199	0	0	0	0	0	0	38	8	0	0	0	21	0	0	0	14	54	33	18	0	233	0	0	717	168	191	14	62	Eukaryota	Alveolata	Dinoflagellata	Syndiniales	Dino-Group-I	Dino-Group-I-Clade-5	Dino-Group-I-Clade-5_X	Dino-Group-I-Clade-5_X_sp.
AGCTCCAATAGCGTATATTAAAGTTGTTGCGGTTAAAAAGCTCGTAGTTGGATTTCTGTCGAAAACAGCCGGTCCGCTCTATGAGCGTGTATCTGGTTTGGTTTTGGCATCCTCGAGGGGTACTGCGCTGTGCTTGATTGCATGGCCAGGAATTCTCGACTTTTACTTTGAGGAAATTAGAGTGTTCACGGCAGGCAAGCGCCTTGAATACATTAGCATGGAATAATAATATAGGACTTTGGTTCTATTTTGTTGGTTTCTAGAACTAAAGTAATGATTAATAGGGATAATTGGGGGCATTTGTATTAACGCGTCAGAGGTGGAATTCTTGGATTGCGTTACGACAAACTACTGCGAAAGCATTTGCCAAGGATGTTTTCA	18	0	0	0	0	0	0	0	0	0	0	0	0	0	0	0	0	19	89	136	130	375	256	0	0	0	0	0	0	0	0	0	35	68	5	0	0	0	0	0	0	0	0	0	0	0	0	0	102	26	0	0	0	21	0	0	0	0	38	0	0	0	19	71	228	96	52	31	209	0	0	60	24	81	30	0	16	45	219	0	30	0	84	0	55	133	66	0	219	0	Eukaryota	Alveolata	Dinoflagellata	Syndiniales	Dino-Group-II	Dino-Group-II-Clade-10-and-11	Dino-Group-II-Clade-10-and-11_X	Dino-Group-II-Clade-10-and-11_X_sp.
AGCTCCAATAGCGTATATTAAAGTTGTTGCGGTTAAAAAGCTCGTAGTTGGATTTCTGCTGAGGACGACCGGTCCGCCCTCTGGGTGAGTATCTGGCTCGGCCTTGGCATCTTCTTGGAGAACGTAACTGCACTTGACTGTGTGGTGCGGTATTCAGGACTTTTACTTTGAGGAAATTAGAGTGCTTCAAGCAGGCGATTGCCTTGAATACATTAGCATGGAATAATGAGATAGGACCTTGGTTCTATTTTGTTGGTTTCTAGAGCTGAGGTAATGATTAATAGGGATAGTTGGGGGCATTCGTATTTAACTGTCAGAGGTGAAATTCTTGGATTTGTTAAAGACGGACTACTGCGAAAGCATTTGCCAAGGATGTTTTCA	0	0	0	49	0	0	0	0	0	0	0	0	0	0	0	0	0	0	0	0	0	38	0	0	0	0	0	0	0	0	0	0	0	0	0	0	0	0	0	0	0	0	0	0	0	0	24	0	0	0	0	0	0	53	14	0	0	0	0	0	58	50	0	0	157	0	0	104	73	0	0	253	0	226	0	0	0	28	17	146	0	0	0	0	37	46	936	235	0	527	Eukaryota	Alveolata	Dinoflagellata	Dinophyceae	Gymnodiniales	NA	NA	NA
AGCTCCAATAGCGTATATTAAAATTGTTGCGGTTAAAACGCTCGTAGTTGGATATCTGTGAGCGAAGTCCGGTCCTTCCCAGTGAAGATTACACGGAGATCTGCTCGCATTCGTTCAGGGAAGGTGGATGCACTTCATTGTGCGTCCGCATGATCTGAATCTTTACTTTGAGGAAATAAGAGTGTTCCAAGCAGGCAAACGCCGTGAATATGATAGCATGGAATAATAGCACAGGACTCTGGGTTCAATGCTGTTGGTAAGTTGAACTAGAGTAATCAAAATAAGGATAGTTGGGGGTATTCGTATTTAACTGTCAGAGGTGAAATTCTTGGATTTTTTAAAGACGAACCATTGCGAAGGCATCTACCCAGGATGTTTTTG	0	0	0	0	0	0	0	0	0	0	0	0	0	0	0	540	282	13	25	0	0	675	450	0	0	0	0	0	0	0	0	0	0	25	0	0	0	0	0	0	22	333	0	0	0	0	0	0	0	0	0	0	39	138	0	0	0	0	0	208	242	19	0	0	25	0	0	0	0	0	0	0	0	0	0	0	0	0	0	0	0	0	0	0	0	0	0	0	26	0	Eukaryota	Alveolata	Dinoflagellata	Syndiniales	Dino-Group-I	Dino-Group-I-Clade-4	Dino-Group-I-Clade-4_X	Dino-Group-I-Clade-4_X_sp.
AGCTCCAATAGCGTATATTAAAGTTGTTGCGGTTAAAAAGCTCGTAGTTGGATTTCTGCTGAGGACGATCGGTCCGCCCACTGGGTGAGTATCTGGCTCGGCCTTGGCATCTTCTTGGAGAACGTTGCTGCACTTGACTGTGTGGTGCGGTATCCAGGACTTTTACTTTGAGGAAATTAGAGTGTTTCAAGCAGGCGCACGCCTTGAATACATTAGCATGGAATAATAAGATAGGACCTTGGTTCTATTTTGTTGGTTTCTAGAGCTGAGGTAATGATTAATAGGGATAGTTGGGGGCATTCGTATTTAACTGTCAGAGGTGAAATTCTTGGATTTGTTAAAGACGGACTACTGCGAAAGCATTTGCCAAGGATGTTTTCA	0	61	42	0	0	0	17	118	0	0	0	45	0	0	48	0	0	0	19	42	0	0	0	0	0	0	0	0	0	0	0	0	77	35	0	78	0	0	0	42	0	0	0	0	0	0	0	0	145	0	39	0	0	0	0	0	0	0	0	0	0	0	0	0	402	36	68	131	0	111	103	0	0	367	0	0	0	82	27	0	70	34	0	607	0	0	94	0	114	0	Eukaryota	Alveolata	Dinoflagellata	Dinophyceae	Gymnodiniales	Gymnodiniaceae	Gymnodinium	Gymnodinium_dorsalisulcum
AGCTCTAATAGCGTATATTAAAGTTGTTGCAGTTAAAAAGCTCGTAGTCGGATGTCGGGCTCGGGCAGGCTGTCGGCTTCGGTCGGACGGCAGGCTCGGGTCTTTCTGCCTGAGGATCCCGTTGCACTTAATTGTGGGGCGTGGGGACGCAGGCCGTTTACTTTGAAAAAATTAGAGTGTTCAAAGCAGGCCTACGCTTGAATACATTAGCATGGAATAATGGAATAGGACTTTGGTGCTATTTTGTTGGTTTATGGGACCGAAGTAATGATTAACAGGGACAGTTGGGGCCGTTTATATTTCGTTGTCAGAGGTGAAATTCTTGGATTTACGAAAGATAAACTTCTGCGAAAGCATTCGGCAAGGATGTTTTCA	0	70	194	130	0	9	0	0	0	0	0	0	0	0	0	9	0	0	0	7	0	0	0	0	0	0	0	29	0	0	0	0	0	0	64	0	20	0	0	0	0	0	31	16	41	163	74	0	32	0	0	0	15	0	0	0	0	0	41	0	0	0	0	0	0	67	0	276	0	585	79	107	0	74	0	0	0	94	154	114	80	41	209	0	29	32	94	26	0	41	Eukaryota	Hacrobia	Cryptophyta	Cryptophyceae	Cryptomonadales	Cryptomonadales_X	Teleaulax	Teleaulax_gracilis
AGCTCCAATAGCGTATATTAAAATTGTTGCGGTTAAAACGCTCGTAGTTGGAAATATGTGAGTGAGTCTCGGTCCTTCCCAGAGAAGAATACACGGGATTTCGCTTGCATTTGTTCAGGTATCGTGGTTGCACTTCATTGTGAGACTACAAGGTCTGGATTTTTACTTTGAGGAAATAAGAGTGTTCCAAGCAGGCAGTTGCCGTGAATATGATAGCATGGAATAATAGTACGGGACTCTTGGTTCAATACTGTTGGTTTGTTGAGCTAGAGTAATCCAAATAAGGATAGTTGGGGGTATTCGTATTTAACTGTCAGAGGTGAAATTCTTGGATTTTTTAAAGACGAACAATTGCGAAGGCATCTACCCAGGATGTTTTTG	0	0	0	0	0	0	0	0	0	0	0	0	203	0	23	0	47	0	0	0	0	450	135	0	0	0	0	0	0	0	0	0	0	0	0	0	0	0	0	0	0	55	0	0	17	14	0	0	0	0	0	0	0	0	0	0	0	0	0	0	0	0	0	0	521	113	0	0	55	0	68	47	0	0	0	0	0	55	1068	0	45	0	6	0	0	0	0	0	76	0	Eukaryota	Alveolata	Dinoflagellata	Syndiniales	Dino-Group-I	Dino-Group-I-Clade-4	Dino-Group-I-Clade-4_X	Dino-Group-I-Clade-4_X_sp.
AGCTCCAATAGCGTATATTAAAGTTGTTGCGGTTAAAAAGCTCGTAGTTGGATTTCTGTCGGTGAGGTTCAGTCCGCCCAAGTGGTTGGTACGTGATCCGCCACCGGCATCTTCCTGGGGAATGTGTCTGCTCTTAATTGGGTGGTACATAAGCCAGGACTTTTACTTTGAAGAAATGAGAGTGTTTCAAGCAGGCATGCGCCGTGAATACGTTAGCATGGGATAATAGCATCGGACCTCGTTCCAAAGCTGTTGGTTTCTTGGACCGAGGTAAAGGTGAATAGGGATTGTTGGGGGCATTCGTATTTGACTGTCAGAGGTGAAATTCTTGGATTTGTTGAAGACGGACTACTGCGAAAGCATCTGCCAAAGATGTTCTCA	0	0	0	20	0	0	0	0	0	0	0	0	0	0	0	0	0	0	0	0	0	21	22	18	0	11	0	0	0	0	0	0	0	0	0	0	0	6	0	0	0	0	0	0	27	62	16	0	0	0	21	0	15	11	75	0	0	0	36	87	75	329	0	59	0	0	38	64	99	0	7	0	0	0	0	0	0	0	30	73	29	0	59	0	0	71	1277	197	57	75	Eukaryota	Alveolata	Dinoflagellata	Syndiniales	Dino-Group-I	Dino-Group-I-Clade-5	Dino-Group-I-Clade-5_X	Dino-Group-I-Clade-5_X_sp.
AGCTCCAATAGCGTATATTAAAGTTGTTGCGGTTAAAAAGCTCGTAGTTGGATTTCTGCCGAGGACGACCGGTCCGCCCTGTGGGTGCGCATCTGGCTCGGCCTGGGCATCTTCTTGGAGAACGTATCTGCACTTGACTGTGTGGTGCGGTATCCAGGACTTTTACTTTGAGGAAATTAGAGTGTTTCAAGCAGGCACACGCCTTGAATACATTAGCATGGAATAATAAGATAGGACTTCAGTTCTATTTTGTTGGTTTCTAGAGCTGAGGTAATGATTAATAGGGATAGTTGGGGGCATTCGTATTTAACTGTCAGAGGTGAAATTCTTGGATTTGTTAAAGACGGACTACTGCGAAAGCATTTGCCAAGGATGTTTTCA	0	0	0	0	49	0	0	0	0	0	0	0	0	0	0	0	0	0	0	0	0	0	0	0	0	0	0	0	0	0	0	0	0	0	25	0	0	0	0	0	0	0	117	0	0	0	661	0	150	0	0	0	56	0	0	0	0	0	42	30	0	46	0	0	0	0	53	60	99	0	0	0	0	36	0	0	0	0	0	64	0	0	67	0	106	180	682	110	85	158	Eukaryota	Alveolata	Dinoflagellata	Dinophyceae	Gymnodiniales	Kareniaceae	Karlodinium	NA
AGCTCCAATAGCGTATACTAATGTTGTTGCAGTTAAAAAGCTCGTAGTCGGATTTCAGTAGGCTCAGTTTAGTCTTCATTGTAAGATCTATATGGGCCTGCTTCTTTGACAGAAACTTCTATGTTATTCATTTAGCGTGGGCAGCGACTGTCTCTTTTACTTTGAGAAAATTAGAGTGTTCAAAGCAGGTAGATGCCTGAATATTACTCTTGGAATAATGCTATAAGACTTTGGTTCTAATGTATTGGTGATTGGGACCAGAGTAATGATTGATAGGGACGGTTGGGGTCTTACGTACTGCAAAGCGAGAGGTGAAATTCTTGGACCTTTGTATGACGAACAACTGCGAAAGCATTGGACTAGGACGTTCCCG	0	0	0	0	0	0	0	0	0	58	0	0	0	0	0	0	0	0	0	0	0	0	0	0	0	0	0	0	0	0	0	0	0	0	0	0	0	0	0	0	0	0	0	0	0	0	0	0	0	0	0	0	0	0	65	0	0	0	0	0	0	105	0	0	117	105	0	153	352	0	0	60	0	732	339	0	0	0	79	67	23	0	0	0	0	0	238	0	132	241	Eukaryota	Rhizaria	Radiolaria	Acantharea	Arthracanthida-Symphyacanthida	Arthracanthida-Symphyacanthida_X	Xiphacantha	Xiphacantha_alata
AGCTCCAATAGCGTATATTAAAGTTGTTGCGGTTAAAAAGCTCGTAGTTGGATTTCTGCTGAGGATGACCGGTCCGCCCACTGGGTGAGTATCTGGCTCAGCCTTGGCATCTTCCTGAAGAACGTATCTGCACTTGACTGTGTGGTGCGGTATTTAGGACATTTACTTTGAGGAAATTAGAGTGTTTCAAGCAAGCGCACGCCTTGAATACATTAGCATGGAATAATAAGATAGGACCTCGGTTCTATTTTGTTGGTTTCTAGAGCTGAGGTAATGATTGATAGGGATAGTTGGGGGCATTCGTATTTAACTGTCAGAGGTGAAATTCTTGGATTTGTTAAAGACGGACTACTGCGAAAGCATTTGCCAAGGATGTTTTCA	0	0	0	0	68	0	0	0	0	66	62	0	0	0	0	0	0	0	0	0	0	0	0	0	0	0	0	0	0	0	0	0	0	0	0	0	0	0	0	0	0	0	0	0	0	0	153	577	0	0	0	159	0	358	73	0	0	0	0	359	0	0	0	0	0	0	308	358	0	93	0	0	0	0	0	0	0	0	0	0	0	0	0	225	0	0	0	0	0	0	Eukaryota	Alveolata	Dinoflagellata	Dinophyceae	Suessiales	Suessiaceae	Protodinium	Protodinium_simplex
AGCTCCAATAGCGTATATTAAAGTTGTTGCGGTTAAAAAGCTCGTAGTTGGATTTCTGCCGAGGACGACCGGTCCGCCCTGCGGGTGAGTATCTGGGACGACCTGGGCATCTTCTTGGAGAACGTGTCTGCACTTGACTGTGTGGTGCGGTATCCAGGACTTTTACTTTGAGGAAATTAGAGTGTTTCAAGCAGGCCCACGCCTTGAATACATTAGCATGGAATAATAAGATAGGACCTCGGTTCTATTTTGTTGGTTTCTAGAGCTGAGGTAATGATTAATAGGGATAGTTGGGGGCATTCGTATTTAACTGTCAGAGGTGAAATTCTTGGATTTGTTAAAGACGGACTACTGCGAAAGCATTTGCCAAGGATGTTTTCA	0	0	98	38	0	0	41	6	14	0	0	0	0	0	0	0	0	0	0	0	0	0	0	53	0	0	0	0	0	0	0	43	26	42	0	0	0	0	0	0	0	0	28	0	40	120	0	15	49	0	0	0	0	0	0	7	0	0	0	0	59	0	0	142	296	0	0	194	188	30	35	117	0	41	0	0	22	69	142	0	11	0	56	0	619	171	0	0	43	0	Eukaryota	Alveolata	Dinoflagellata	Dinophyceae	Torodiniales	Torodiniaceae	Torodinium	Torodinium_robustum
AGCTCCAATAGCGTATATTAAAGTTGTTGCGGTTAAAAAGCTCGTAGTTGGATTTCTGCCGAGGATGACCGGTCCGCCCTCTGGGTGAGTATCTGGCTCAGCCTGGGCATCCTCTTGGGGAACGTAGCTGCACTTGACTGTGTGGTGCGGTATCCAGGACTTTTACTTTGAGGAAATTAGAGTGTTTCAAGCAGGCTTACGCCTTGAATACATTAGCATGGAATAATAAGATAGGACCTTGGTTCTATTTTGTTGGTTTCTAGAGCTGAGGTAATGATTAATAGGGATAGTTGGGGGCATTCGTATTTAACTGTCAGAGGTGAAATTCTTGGATTTGTTAAAGACGGACTACTGCGAAAGCATTTGCCAAGGATGTTTTCA	0	0	0	0	77	0	0	10	0	0	0	0	0	0	0	0	0	27	124	90	30	450	37	220	0	0	0	0	14	0	0	46	0	33	0	0	0	0	0	0	0	0	0	0	0	0	0	0	0	0	0	0	34	0	0	0	0	22	0	0	0	0	0	0	440	0	0	89	118	0	0	80	0	0	0	0	0	0	0	58	0	0	0	0	31	38	320	0	239	212	Eukaryota	Alveolata	Dinoflagellata	Dinophyceae	Gymnodiniales	Ceratoperidiniaceae	Ceratoperidinium	Ceratoperidinium_falcatum
AGCTCCAATAGCGTATATTAAAGTTGTTGCGGTTAAAAAGCTCGTAGTTGGATTTCTGCTGAGGACGATCGGTCCGCCCACTGGGTGAGTATCTGGCTCGGCCTTGGCATCTTCTTGGAGAACGTTACTGCACTTGACTGTGTGGTGCGGTATCCAGGACTTTTACTTTGAGGAAATTAGAGTGTTTCAAGCAGGCGCACGCCTTGAATACATTAGCATGGAATAATAAGATAGGACCTTGGTTCTATTTTGTTGGTTTCTAGAGCTGAGGTAATGATTAATAGGGATAGTTGGGGGCATTCGTATTTAACTGTCAGAGGTGAAATTCTTGGATTTGTTAAAGACGGACTACTGCGAAAGCATTTGCCAAGGATGTTTTCA	0	0	0	0	0	0	0	66	0	0	0	0	0	0	0	0	0	0	0	0	0	0	0	0	0	0	0	0	0	0	0	67	0	0	0	0	0	0	0	0	0	0	0	0	0	0	0	0	0	0	0	0	0	0	0	0	0	0	0	0	0	0	114	0	101	0	0	0	0	0	118	94	218	0	0	0	0	0	0	0	0	0	0	2026	0	0	0	0	0	0	Eukaryota	Alveolata	Dinoflagellata	Dinophyceae	Gymnodiniales	Gymnodiniaceae	Gymnodinium	Gymnodinium_dorsalisulcum
AGCTCCAATAGCGTATATTAAAGTTGTTGCAGTTAAAAAGCTCGTAGTTGGATTTGTGGTGTGTCCAGTCGGCCTTTGCTCTCTGAGTGATTGTGCTGTACTGGTCTGCCATGTTTGGGTGGAATCTGTGTGGCATTAAGTTGTCGTGCAGGGGATGCCCATCGTTTACTGTGAAAAAATTAGAGTGTTCAAAGCAGGCTTATGCCGTTGAATATATTAGCATGGAATAATAATATAGGACCTTGGTACTATTTTGTTGGTTTGCGCACTAAGGTAATGATTAAGAGGGACAGTTGGGGGTATTTGTATTCCATTGTCAGAGGTGAAATTCTTAGATTTTTGGAAGACAAACTACTGCGAAAGCATTTACCAAGGATGTTTTCA	0	0	0	0	0	0	0	0	0	0	0	0	0	0	0	0	0	0	0	0	0	0	0	0	0	0	0	0	38	0	0	0	0	0	0	0	0	0	0	0	0	0	0	0	0	0	98	20	0	0	0	0	0	0	0	0	0	0	0	0	0	0	0	0	99	0	304	1051	210	0	0	134	0	53	0	0	0	0	0	100	0	0	40	0	84	0	0	0	458	110	Eukaryota	Stramenopiles	Ochrophyta	Bacillariophyta	Bacillariophyta_X	Raphid-pennate	Pseudo-nitzschia	NA
AGCTCTAATGGTGTATGCTAACATTGTTGCAGTTAAAAAGCTCCTAGTCGAATATGTTAGGGAATCATTTTTATGTGATCTTATTCAACTACCAAGAAATTCGATTATTCCTATTATCGAAGATGCAAGGTTGGAATTTATTTTCCAATCATTGAAATAATGTAATTTTACTTTGAAAAAAATAGAGTGTTTTAGACAATCTTATGGATGTATATTAAAGCATAGAATGGTAGATAATGACATCAGTTAAATGTCTGATGGTTTGAGAGGTTGATGTAATGATTTATAGAGTTTGTCGAAGATATTAGTATTTTGTCGTTAGAGGTGAAATTCTGGGATCGACAAAAGATTACCAAGAGCGGAAGCATTTGCCTAGAATTTCCTCT	0	0	2790	0	0	0	0	0	0	0	0	0	0	0	0	0	0	0	0	0	0	0	0	0	0	0	0	0	0	0	0	0	0	0	0	0	0	0	0	0	0	0	0	0	0	0	0	0	0	0	0	0	0	0	0	0	0	0	0	0	0	0	0	0	0	0	0	0	0	0	0	0	0	0	0	0	0	0	0	0	0	0	0	0	0	0	0	0	0	0	Eukaryota	Rhizaria	Radiolaria	Polycystinea	Collodaria	Collophidiidae	Procyttarium	Procyttarium_prototypus
AGCTCCAATAGCGTATATTAAAGTTGTTGCGGTTAAAAAGCTCGTAGTTGGATTTCTGTCGGAGACGCGCGGTCCGCACTATGTGCGTGTATCTGTGTCGGCTCTGGCATCCTCCTGGGGAACGGTGCTGCGCTTGATTGCGTGGTCCGGTATTCAGGACTTTTACTTTGAGGAAATTAGAGTGTTTACGGCAGGCAAGCGCCTTGAATATATTAGCATGGAATAATAACATAGGACTTTGGTTCTATTTTGTTGGTTTCTAGAACTAAGGTAATGATTAATAGGGATAATTGGGGGCATTCGTATTAACACGTCAGAGGTGAAATTCTTGGATTGTGTTACGACGAACTACTGCGAAAGCATTTGCCAAGGATGTTTTCA	0	0	0	0	0	0	0	0	0	0	0	0	0	0	0	0	0	0	0	6	0	0	0	0	0	0	0	0	0	25	0	0	0	0	0	0	82	37	0	0	0	0	150	12	27	28	359	0	147	15	16	20	99	25	27	35	0	0	32	335	45	87	0	0	19	38	21	115	71	0	15	9	0	17	41	0	0	16	29	38	6	0	34	33	58	38	387	26	71	94	Eukaryota	Alveolata	Dinoflagellata	Syndiniales	Dino-Group-II	Dino-Group-II-Clade-22	Dino-Group-II-Clade-22_X	Dino-Group-II-Clade-22_X_sp.
AGCTCCAATAGCGTATATTAAAGTTGTTGCGGTTAAAAAGCTCGTAGTTGGAGTTCTGCCAGGTGCCGCCTGTCCGCCCCAGTGGTGAGTACGTGGCGCGCATTTGGCCCTTTCAAGGGGAGCGTATCTGCACTTTATTGTGTGGTGCGGGATCCTTGACTTTTACTTTGAGGAAATAAGAGTGTTCCAAGCAGGCTCTCGTCGTGCATAGCTCAGCATGGAATAATAGCATTGGACCTCGATTCTAAGCTGTTGGTTGCCAGAAGCGAGGTAATGATGAAGAGGGATAGTTGGGGGCATTCGTATTTAACTGTCAGAGGTGAAATTCTTGGATTTGTTAAAGACGGACTACTGCGAAAGCATCTGCCATGGATGTTTTCA	0	0	94	248	111	0	0	0	37	0	0	0	0	0	0	25	0	0	0	0	0	0	0	0	0	0	0	0	0	0	26	0	0	61	60	0	0	0	0	0	0	0	48	0	67	140	0	0	0	0	0	0	0	0	0	0	0	0	656	0	49	0	0	0	45	214	181	133	0	0	127	201	0	0	0	0	0	106	60	0	0	43	46	0	0	0	0	0	0	0	Eukaryota	Alveolata	Dinoflagellata	Syndiniales	Dino-Group-I	Dino-Group-I-Clade-1	Dino-Group-I-Clade-1_X	Dino-Group-I-Clade-1_X_sp.
AGCTCCAATAGCGTATATTAAAGTTGTTGCGGTTAAAAAGCTCGTAGTTGGATTTCTGCCGAGGGCGACCGGTCCGCCCTCTGGGTGAGTATCTGGCTCGGCCTGGGCATCTTCTTGGAGAGTGTAGCTGCACTTGACTGTGTGGTGCAGTATCCAGGACTTTTACTTTGAGGAAATTAGAGTGTTTCAAGCAGGCACACGCCTTGAATACATTAGCATGGAATAATAAGATAGGACCTTGGTTCTATTTTGTTGGTTTCTAGGGCTGAGGTAATGATTAATAGGGATAGTTGGGGGCATTCGTATTTAACTGTCAGAGGTGAAATTCTTGGATTTGTTAAAGACGGACGACTGCGAAAGCATTTGCCAAGGATGTTTTCA	0	0	0	0	0	0	0	0	0	0	0	0	61	0	0	0	0	0	0	0	134	0	0	0	0	0	0	0	0	0	0	0	0	0	0	0	244	0	0	0	0	0	0	0	0	107	0	0	0	0	0	0	75	0	0	0	0	0	0	567	0	0	0	0	432	0	150	368	507	0	0	0	0	0	0	0	0	0	0	0	0	0	0	0	0	0	0	0	127	0	Eukaryota	Alveolata	Dinoflagellata	Dinophyceae	Peridiniales	Blastodiniaceae	Blastodinium	Blastodinium_mangini
AGCTCCAATAGCGTATATTAAAATTGTTGCGGTTAAAACGCTCGTAGTTGGATATCTGTCTGGAAGTTTTCGGTGGGGCCCAAGTGTCTCAACTCGGAACTTTTCCGGACATTTGTTCAGTCAAGGTGGATGCCCTTCGTTGGGTGACCATCATTGCTGAATTTTTACTTTGAGGAAATGAGAGTGTTCCAAGCAGGCATTCGCCGTGAATATGATAGCATGGAATAATAGCATCGGTCCTGGTGCCAGAGCTGTTGGTTTTTGGTGCCGGGAAAGCATAATAAGGATAGTTGGGGGTATTCGTATTTAACTGTCAGAGGTGAAATTCTTGGATTTTTTAAAGACGAACTACTGCGAAGGCATCTACCCAGGATGTTTTTG	0	0	6	0	0	0	0	12	0	0	0	67	177	465	0	49	0	0	0	0	78	45	0	0	0	0	0	0	0	0	0	27	0	189	462	158	0	40	0	0	0	0	0	0	0	0	0	0	26	166	0	0	0	24	33	0	0	0	0	0	0	0	0	66	266	24	6	6	0	0	96	10	0	0	0	18	0	47	17	0	0	9	0	0	15	0	0	0	128	27	Eukaryota	Alveolata	Dinoflagellata	Syndiniales	Dino-Group-I	Dino-Group-I-Clade-4	Dino-Group-I-Clade-4_X	Dino-Group-I-Clade-4_X_sp.
AGCTCCAATAGCGTATATTAAAGTTGTTGCGGTTAAAAAGCTCGTAGTTGGATTTCTGCCGAGGGCGACCGGTCCGCCCTCTGGGTGAGTATCTGGTTCGGCCTGGGCATCTTCTTGGAGAGTGTAGCTGCACTTGACTGTGTGGTGCAGTATCCAGGACTTTTACTTTGAGGAAATTAGAGTGTTTCAAGCAGGCACACGCCTTGAATACATTAGCATGGAATAATAAGATAGGACCTTGGTTCTATTTTGTTGGTTTCTAGGGCTGAGGTAATGATTAATAGGGATAGTTGGGGGCATTCGTATTTAACTGTCAGAGGTGAAATTCTTGGATTTGTTAAAGACGGACGACTGCGAAAGCATTTGCCAAGGATGTTTTCA	0	219	0	0	0	0	0	0	0	0	0	0	0	0	0	37	0	0	0	0	0	0	0	0	0	0	0	0	0	118	0	113	0	0	114	0	0	0	0	0	66	0	57	0	342	68	0	0	0	0	0	54	0	70	48	0	0	0	0	0	0	0	72	0	196	139	77	204	329	0	0	0	0	0	109	0	0	0	0	0	0	30	59	0	0	0	64	0	172	0	Eukaryota	Alveolata	Dinoflagellata	Dinophyceae	Peridiniales	Blastodiniaceae	Blastodinium	Blastodinium_mangini
AGCTCCAATAGCGTACATTAAAGTTGTTGCAGTTAAAAAGCTCGTAGTTGGATTTCTGGTGTCGTGTTGTATCCGTACGATTAAGTTCGTCTCGAGTTACATTCACGTCGCCATCTTTTAACAGAGCTTGCCTGGCATTAGGTTGTTGGGCAAGTTATGTTAATCGTTTACTGTGAAGAAATTAGAGTGTTCAAAGCAGGCTTATGCCGTTGAATACGTTAGCATGGAATAATGAGATAGGACCTTGATACTATTTTGTTGGTTTGCGCATTAAGGTAATGATTAATAGGGTCAGTTGGGGGTATTCGTATTTCGTTGTCAGAGGTGAAATTCTTGGATTTACGAAAGACGAACGACTGCGAAAGCATTTACCAAGGATGTTTTCA	0	4	13	0	0	9	0	0	0	0	0	0	0	0	0	0	0	0	25	0	0	0	0	16	0	0	0	0	46	23	0	0	0	40	0	4	0	0	0	0	9	23	29	1077	55	38	174	0	86	110	0	52	51	0	0	5	105	0	24	0	4	0	14	69	29	26	99	54	18	31	0	0	0	0	0	0	0	7	0	34	0	9	27	0	121	14	10	0	110	40	Eukaryota	Stramenopiles	Ochrophyta	Bacillariophyta	Bacillariophyta_X	Radial-centric-basal-Coscinodiscophyceae	Leptocylindrus	Leptocylindrus_convexus
AGCTCCAATAGCGTATACTAAAGTTGTTGCGGTTAAAAAGCTCGTAGTTGGATCTTGGAGCATGTCGAACGGTCGTGCCTCTGGTATGAACTGCTCGACGTGTTCTTCTATTTGGTTGCGCGTGTGTGTTCTCTTAATTGAGTGCCGCACTCGACCGAAACGTTTACCTTGAAAAAATTAGAGTGTTCAAAGCAGACCTGTTTGTGTCTGAATATTCGTGCATGGAATAATGAAATATGAACTCGGTTCTATTTTGTTGGTTTTCGGAACTCGAGTTAATGATTAAGAGGGACGGACGGGGGCATTAGTACTCTGCCGTTAGAGGTGAAATTCTTGGATCGGCGGAAGACTAACAACTGCGAAAGCATTTGCCAAGAATGTTTTCT	0	0	0	0	0	0	0	13	0	0	0	0	0	0	0	0	0	0	0	0	0	0	0	23	0	0	0	0	0	0	0	0	0	0	0	56	0	0	0	0	0	0	0	0	0	15	0	0	40	30	0	0	0	0	0	0	0	0	0	0	0	22	0	19	0	0	0	148	61	0	190	0	0	0	0	15	0	39	196	0	0	50	0	0	1400	379	0	0	7	30	Eukaryota	Opisthokonta	Metazoa	Urochordata	Urochordata_X	Appendicularia	Appendicularia_X	Appendicularia_X_sp.
AGCTCCAATAGCGTATATTAAAGTTGTTGCGGTTAAAAAGCTCGTAGTTGGATTTCTGCTGAGGACGACCGGTCCGCCCTCTGGGTGAGCATCTGGTTCGGCCTCGGCATCTTCTTGGGGAACGTTGCTGCACTTGACTGTGTGGAGCGGTATCCAGGACTTTTACTTTGAGGAAATTAGAGTGTTTCAAGCAGGCGTACGCCTTGAATACATTAGCATGGAATAATAAGATAGGACCTCGGTTCTATTTTGTTGGTTTCTAGAGCTGAGGTAATGATTAATAGGGATAGTTGGGGGCATTCGTATTTAACTGTCAGAGGTGAAATTCTTGGATTTGTTAAAGACGGACTACTGCGAAAGCATTTGCCAAGGATGTTTTCA	0	0	0	0	0	0	30	4	0	0	0	0	0	0	0	0	0	14	19	102	33	27	48	20	0	0	0	0	0	0	0	0	0	0	0	0	0	0	0	0	0	0	0	0	0	0	0	0	0	0	32	0	0	0	0	0	0	0	0	0	0	51	258	42	206	32	19	51	141	24	168	70	61	138	37	273	46	121	54	34	27	16	27	15	0	0	168	32	197	95	Eukaryota	Alveolata	Dinoflagellata	Dinophyceae	Gymnodiniales	Gymnodiniaceae	NA	NA
AGCTCCAATAGCGTATATTAAAGTTGTTGCGTCAAAAAAGCTCGTAGTTGGATTTCTACCGAAAACGGGCCGTCCCTTCTATGAAGGTCATGTGCTTCGGTTTTGGTATCCTCTGGATAGGCGTTGCCGCGCTTCATTGCGTGGTGCGGATTTCCAGACTTTTACTTTGAGGAAATTAGAGTGTTCACGGCAGGCAATCGCCCTGAATATGTTAGCATGGAATAATAATATAGGACCTTGGTTCTATTTTGTTGGTTTCTAGAGCTAAGGTAATGATTAATAGGGACAATTGGGGGCATTACTATCAATGCGTCAGAGGTGGAATTCTTGGATTGCATTGCGAGTAACTACTGCGAAAGCATTTGCCAAGGATGTTTTCA	0	0	35	0	27	14	5	0	0	0	7	27	14	0	0	47	0	0	26	50	28	13	0	21	0	0	0	12	0	0	53	165	86	127	92	71	0	0	0	0	0	0	0	0	0	0	0	0	108	34	40	0	0	0	0	0	0	0	30	0	0	0	165	72	50	86	68	90	67	62	156	53	0	14	0	9	78	175	101	0	0	18	30	61	208	0	0	0	27	0	Eukaryota	Alveolata	Dinoflagellata	Syndiniales	Dino-Group-II	NA	NA	NA
AGCTCCAATAGCGTATATTAAAGTTGTTGCAGTTAAAAAGCTCGTAGTTGGATTTCTGGCAGGGGTGAGCGGCCACACACTATGTGTGTGAGCTTGCTTACTCCGCCATCCTTGAGGAGATCCTATTTGGCATTAAGTTGTCGGGTAGGGGATACTCATCGTTTACTGTGAAAAAATTAGAGTGTTTAAAGCAGGCTTATGCCGTTGAATATATTAGCATGGAATAATAAGATAGGACTTTGAGTCTATTTTGTTGGTTTGCGAGTCAAAGTAATGATTAATAGGGACAGTTGGGGGTATTCGTATTTCATTGTCAGAGGTGAAATTCTTGGATTTCTGAAAGACGAACTACTGCGAAAGCATTTACCAAGGATGTTTTCA	0	0	0	0	0	0	0	0	0	0	50	0	0	0	0	0	0	0	0	0	0	0	0	0	0	0	0	0	0	0	0	0	0	0	0	0	0	0	0	0	0	0	0	0	0	0	0	0	0	0	0	0	0	0	0	99	41	0	0	0	0	0	0	0	0	0	0	0	0	2233	0	0	8	0	0	0	0	0	0	0	0	0	0	273	0	0	8	0	0	0	Eukaryota	Stramenopiles	Ochrophyta	Bacillariophyta	Bacillariophyta_X	Polar-centric-Mediophyceae	Skeletonema	Skeletonema_menzellii
AGCTCCAATAGCGTATATTAAAGTTGTTGCAGTTAAAAAGCTCGTAGTTGGATTTCGGAGTGGGCCAGTTGGTCCGCCGCAAGGTGTGTTACTGACTGGTTTGCTCTTCTTCGCAAAGACTGCGTGTGCTCTTCAGTGAGTGTGCGTAGGATTTACGACGTTTACTTTGAAAAAATTAGAGTGTTCAAAGCAGGCTATTGCTTGAATACATGAGCATGGAATAATGGAATAGGACTTTGGTCCCATTTTGTTGGTTTCTAGGGCCGAAGTAATGATTAAGAGGGACAATTGGGGGCATCCGTATTTCGTTGTCAGAGGTGAAATTCTTGGATTTACGAAAGACGAACAACTGCGAAAGCACTTGCCAAGAGTGTTTTCA	0	0	165	134	0	0	0	0	0	0	0	0	0	0	0	23	0	0	0	0	0	0	0	0	0	0	0	0	0	0	0	0	0	59	0	87	0	0	0	0	0	0	0	0	0	0	0	0	0	0	0	0	0	0	0	0	0	0	180	0	0	0	0	0	398	0	0	0	0	0	0	96	0	684	0	0	0	0	43	590	0	0	232	12	0	0	0	0	0	0	Eukaryota	Opisthokonta	Metazoa	Cnidaria	Cnidaria_X	Hydrozoa	Nanomia	Nanomia_bijuga
AGCTCCAATAGCGTATATTAAAGTTGTTGCGGTTAAAAAGCTCGTAGTTGGAGTTCTGCCAGGTGACGCTCGTCCGCCCAAGTGGTGTGTACAGGGCGTGCATCTGGCCCCTTCAAGGGGAACGTGTTGCACTTTATTGTGTGGCGCGAGATCCTTGACTTTTACTTTGAGGAAATAAGAGTGTTCCAAGCAGGCTCTCGTCGTGCATAGCTCAGCATGGAATAATAGCATTGGACTTCGTTTCTACGCTGTTGGTTGCAAGAAGCGAGGTAATGATGAAGAGGGATAGTTGGGGGCATTCGTATTTAACTGTCAGAGGTGAAATTCTTGGATTTGTTAAAGACGGACTACTGCGAAAGCATCTGCCATGGATGTTTTCA	0	0	0	0	0	0	0	0	0	0	0	20	0	0	0	23	0	0	0	18	0	16	29	0	0	65	0	0	0	0	27	0	24	55	18	0	0	0	37	0	0	0	0	0	0	0	0	0	30	51	0	0	0	0	0	0	0	144	78	0	192	0	114	222	54	35	141	196	0	123	65	0	0	0	0	0	45	102	124	0	0	25	152	0	166	0	0	63	247	0	Eukaryota	Alveolata	Dinoflagellata	Syndiniales	Dino-Group-I	Dino-Group-I-Clade-1	Dino-Group-I-Clade-1_X	Dino-Group-I-Clade-1_X_sp.
AGCTCCAATAGCGTATATTAAAGTTGTTGCAGTTAAAAAGCTCGTAGTTGGATTTCTGGTCTGATGCCCTGGCCCGCGCCTTATAGGTGTGTGTGCCGGCTGTGCGTCTGCCATCCTTCTAGTAACCCTTCCTACCCTTCACTGGGCCGGGTTGGTGATCTAGATCTTTTACTTTGAAAAAATTAGAGTGTTTAAAGCAGGCTTTTGCTATGAATACATTAGCATGGAATAATAATCTAGGACTTCGGTTCTATTTTGTTGGTTTCTAGTACTGAAGTAATGATTGATAGGGATAGTTGGGGGTGCTAGTATTGAGCGGCCAGAGGTGAAATTCTTGGATTCGCTCAAGACTAACTTATGCGAAAGCATTCACCAAGGATGTCTTCT	0	0	0	0	0	0	0	0	0	0	0	0	0	0	0	0	0	0	0	0	0	0	0	0	0	74	0	0	0	0	0	0	0	0	0	0	0	0	0	0	0	0	146	0	58	20	0	0	0	0	0	0	0	0	0	0	0	0	0	0	0	0	0	0	378	113	1291	491	0	0	0	0	0	0	0	0	36	0	0	0	0	25	65	0	0	0	0	0	0	0	Eukaryota	Rhizaria	Cercozoa	Filosa-Thecofilosea	Ebriida	TAGIRI1-lineage	TAGIRI1-lineage_X	TAGIRI1-lineage_X_sp.
AGCTCCAATAGCGTATATTAAAATTGTTGCGGTTAAAACGCTCGTAGTTGGACATTTGTAGGAGACTGCCGGTCTACCCCAGTGGTCAGTACTTGGCATGTCTTTTGCACCTTCCTGGTGGAAGTGTTCGCACTTAATTGTGTGGGGCGTAATCCAGAACCTTTACTTTGAGGAAATGAGAGTGCTTCACGCAGGCCTACGCCGTGAATACGTTAGCATGGAATAACACTATAGACCACGTTCTAAAGCTGTTGGTTTTTAGGACGAGGTAATGAAAAGAGGGATAGTTGGGGGCATTCGTATTTAACTGTCAGAGGTGAAATTCTTGGATCTTTAAAAGACGAACTACTGCGAAAGCATCTGCCCAGGATGTTTCTA	0	0	0	0	0	0	0	0	0	0	8	0	0	0	0	0	0	0	9	0	0	0	0	0	1629	509	184	0	0	6	0	0	0	0	0	0	0	82	23	0	0	0	22	0	34	20	0	0	14	0	0	0	0	0	0	7	0	18	0	0	18	0	0	0	0	0	0	0	0	0	0	0	0	0	0	0	0	0	0	0	0	0	0	0	0	0	0	0	61	22	Eukaryota	Alveolata	Dinoflagellata	Syndiniales	Dino-Group-I	Dino-Group-I-Clade-3	Dino-Group-I-Clade-3_X	Dino-Group-I-Clade-3_X_sp.
AGCTCCAATAGCGTATATTAAAGTTGTTGCGGTTAAAAAGCTCGTAGTTGGATTTCTGTCAGTGAGTTGCAGTCCGCCCACAGCGGTTGGTACTTGCTACGCCACTGGCATCTTCCTGGGGAATGTGTCTGCTCTTTATTGAGTGGCGCACAATCCAGGACTTTTACTTTGAAGAAATGAGAGTGTTTCAAGCAGGCATGCGCCGTGAATACGTTAGCATGGGATAATAGCATCGGACCTCGTTCCAAAGCTGTTGGTTTCTTGGACCGAGGTAAAGGTGAATAGGGATTGTTGGGGGCATTCGTATTTGACTGTCAGAGGTGAAATTCTTGGATTTGTTGAAGACGGACTACTGCGAAAGCATCTGCCAAAGATGTTCTCA	0	0	0	0	0	0	0	0	0	0	0	0	0	0	0	0	0	0	0	0	0	0	0	0	0	0	0	0	0	0	0	0	0	0	0	0	0	0	0	0	0	0	0	0	0	0	0	0	0	0	0	0	0	8	14	0	0	0	130	0	0	55	0	0	189	19	0	33	0	0	0	282	0	191	0	0	0	59	94	190	10	26	381	0	95	282	311	162	13	111	Eukaryota	Alveolata	Dinoflagellata	Syndiniales	Dino-Group-I	Dino-Group-I-Clade-5	Dino-Group-I-Clade-5_X	Dino-Group-I-Clade-5_X_sp.
AGCTCCAATAGCGTATATTAAAGTTGTTGCAGTTAAAAAGCTCGTAGTTGGATTTCTGGCAGGAGCGACCGGTCACACACTCTGTGTGTGAACTTGTGTTGTCTCTGGCCATCCTTGGGGAGATCCTGTTTGGCATTAAGTTGTCGGGCAGGGGATACCCATCGTTTACTGTGAAAAAATTAGAGTGTTTAAAGCAGGCTTATGCCGTTGAATATATTAGCATGGAATAATAAGATAGGACTTCGGAACTATTTTGTTGGTTTGCGTTACGAAGTAATGATTAATAGGGACAGTTGGGGGTATTCGTATTTCGTTGTCAGAGGTGAAATTCTTGGATTTCCGAAAGACGAACTACTGCGAAAGCATTTACCAAGGATGTTTTCA	0	0	0	0	0	0	0	0	0	0	0	0	0	0	0	0	0	0	0	0	0	0	0	35	0	0	0	0	0	0	0	0	0	0	0	0	0	0	0	0	0	0	0	0	0	0	0	0	74	0	0	0	0	0	0	0	0	0	0	0	0	0	0	0	176	51	319	1070	0	0	0	0	0	115	37	0	0	0	0	90	0	0	56	0	215	20	109	0	194	75	Eukaryota	Stramenopiles	Ochrophyta	Bacillariophyta	Bacillariophyta_X	Polar-centric-Mediophyceae	Thalassiosira	Thalassiosira_sp.
AGCTCCAATAGCGTATATTAAAGTTGTTGCGGTTAAAAAGCTCGTAGTTGGATTTCTGCTGAGGACGACCGGTCCGCCCTCTGGGTGTGTATCTGGCTCAGCCTTGGCATCTTCTTGGAGAACGTAACTGCACTTGACTGTGTGGTACGGTATCCAAGACTTTTACTTTGAGGAAATTAGAGTGTTTCAAGCAGGCGCACGCCTTGAATACATTAGCATGGAATAATAAGATAGGACCTTGGTTCTATTTTGTTGGTTTCTAGAGCTGAGGTAATGATTAATAGGGATAGTTGGGGGCATTCGTATTTAACTGTCAGAGGTGAAATTCTTGGATTTGTTAAAGACGGACTACTGCGAAAGCATTTGCCAAGGATGTTTTCA	0	0	0	0	0	0	31	21	11	123	0	7	0	24	14	68	15	10	0	0	0	53	0	331	0	0	0	0	40	0	0	99	79	172	39	87	0	0	0	61	0	0	22	0	0	0	0	0	52	29	71	101	0	0	77	0	0	0	0	0	0	0	0	18	245	100	44	0	213	0	0	49	73	73	14	21	0	38	0	0	0	0	0	0	0	0	0	0	107	0	Eukaryota	Alveolata	Dinoflagellata	Dinophyceae	NA	NA	NA	NA
AGCTCCAAAAGTGTATATTTAAGTTGTTGCGGTTGAAAAGCTCGTAGTTGGATTTTGGGACGGCGCGTTCGGTCGGACGCAAGTCTTGTACTGGACGCGTTATCCTCACATGACCGGTGCCTCTAAGGTGCTCTTAACTGAAGTGTCTGTGCGGTCCGGGAAGTTTACCTTGAAAAAATTAGAGTGTTCAAAGCAGGCTTTAAAGCTTGAATAATGTTGCATGGAATAATGGAATAGGACCTCGGTTCTATTTTGTTGGTTTCTTGAACGCGAGGTAATGATTAAGAGGAACGGACGGGGGCATCCGTACTGTGCCGTTAGAGGTGAAATTCTTGGATCGGCGCAAGACGAACAACTGCGAAAGCATTTGCCAAGAATGTTTTCT	0	0	0	0	0	0	0	0	0	0	0	0	0	0	0	0	0	0	0	0	0	0	0	0	0	0	0	0	0	0	0	91	36	992	16	0	0	0	7	11	0	0	0	11	0	0	0	0	0	0	0	12	0	0	0	0	0	0	0	0	830	298	0	0	35	11	191	0	0	0	0	23	14	46	0	0	0	0	8	0	0	0	0	0	0	0	0	0	0	0	Eukaryota	Opisthokonta	Metazoa	Urochordata	Urochordata_X	Ascidiacea	Brooksia	Brooksia_rostrata
AGCTCCAATAGCGTATATTAAAGTTGTTGCAGTTAAAAAGCTCGTAGTTGGATTTGCGTTTATGGATGGGTTGCGGTCGCGAGACTGGGACTCGTTGCATGGACATTTTTTGGGAGCAGGGGTTTCTTGGCATTGAGTTGTTGAGATTCAACTACCCATCGTTTACTGTGAAAAAATTAGAGTGTTTCAAGCAGGGGTTAGTCCTTTGAATATATTAGCATGGAATAATAAGATACGACTCGTATGGTCTATTTTGTTGGTTTGCACATATGAGTAATGATTAATAGGGACAGTTGGGGGTATTCATATTTGAGCGTCAGAGGTGAAATTCTTGGATCGCTGAAAGATGAGCTAAGGCGAAAGCATTTACCAAGGATGTTTTCA	0	0	0	0	0	0	0	0	0	0	5	0	0	0	0	0	0	0	0	0	0	0	0	0	0	0	0	0	0	0	0	0	0	0	0	0	0	0	0	0	0	0	0	0	0	0	0	0	0	0	0	0	0	0	0	0	0	0	0	0	0	0	0	0	0	0	0	0	0	0	0	0	0	0	0	0	0	0	0	0	0	0	0	2624	0	0	0	0	0	0	Eukaryota	Stramenopiles	Pseudofungi	Oomycota	Oomycota_X	NA	NA	NA
AGCTCCAATAGCGTATATTAAAATTGTTGCGGTTAAAACGCTCGTAGTTGGATATCTGTGAGCGGGTTCCGGTCCTGCCCAGTGCAGATTACACGGAACTCTGCTCGCATTTGTTCAGGGAGGGTGGATGTACTTCACTGTATGACCACATGATCTGAATTTTTACTTTGAGGAAATGAGAGTGTTCCAAGCAGGCAATCGCCGTGAATATGATAGCATGGAATAATAGCACAGGACTCTTGGTTCAATGCTGTTGGTTGATTGAACTAGAGTAATCATAATAAGGATAGTTGGGGGTATTCGTATTTAACTGTCAGAGGTGAAATTCTTGGATTTTTTAAAGACGAACAATTGCGAAGGCATCTACCCAGGATGTTTTTG	0	0	0	0	0	0	0	0	0	13	0	0	0	0	0	93	0	0	0	0	137	54	122	138	0	67	96	45	41	73	0	0	0	0	0	0	0	0	0	0	99	195	0	0	170	0	0	33	0	0	54	151	128	28	107	0	0	0	111	29	16	124	0	0	182	0	12	0	309	0	0	0	0	0	0	0	0	0	0	0	0	0	0	0	0	0	0	0	0	0	Eukaryota	Alveolata	Dinoflagellata	Syndiniales	Dino-Group-I	Dino-Group-I-Clade-4	Dino-Group-I-Clade-4_X	Dino-Group-I-Clade-4_X_sp.
AGCTCCAATAGCGTGTGTTAAAGTTGTTGCAGTTAAAAAGCTCGTAGTTGGATTTCTGGTGGGAGCGATCGGTCTGGCGCTTAGCGCGAGTACTTGCATCGTCTCCGGCCATCCTTGGGGAGAGTCTGTCTGGCATTAGGTTGTCGGGCAGAGGATCCTCATCGTTTACTGTGAAAAAATTAGAGTGTTCAAAGCAGGCTTGTGCCGTTGAATATGTTAGCATGGAATAATAAGATAGGACTTTGGTACTATTTTGTTGGTTTGCGCACCAAAGTAATGATTAATAGGGACAGTTGGGGGTATTCGTATTCCGTTGTCAGAGGTGAAATTCTTGGATTTACGGAAGACGAACTACTGCGAAAGCATTTACCAAGGATGTTTTCA	0	0	0	0	0	0	0	0	0	0	0	0	0	0	0	0	0	0	0	0	0	0	0	0	0	0	0	0	0	0	0	0	0	0	0	0	0	0	0	0	0	0	0	0	0	0	0	0	0	0	0	219	229	0	0	0	0	0	0	148	2028	0	0	0	0	0	0	0	0	0	0	0	0	0	0	0	0	0	0	0	0	0	0	0	0	0	0	0	0	0	Eukaryota	Stramenopiles	Ochrophyta	Bacillariophyta	Bacillariophyta_X	Polar-centric-Mediophyceae	Minutocellus	Minutocellus_polymorphus
AGCTCCAATAGCGTATATTAAAGTTGTTGTGGTTAAAAAGCTCGTAGTTGGATCTCGGCGGACTGAGGGCGGTTTGCTTGCTAGTATTACTGCCCTATAGTCCGTAGTTTTGCCAGAGGTTTCGGGGTGCTCTTAATCGAGTGTCCCGGGATGCTGGCAGGTTTACTTTGAAAAAATTAGAGTGCTCAAAGCAGGCTATTACGCCTGAATATTCGTGCATGGAATAATAGAATAGGAAGTCGTTTCTATTTTGTTGGTTTTCGGAAATCGACTTAATGATTAATAGGGACAGTCGGGGGCATTTGTATTCAAACGACAGAGGTGAAATTCTTGGACCGTTTGAAGACAAACTACTGCGAAAGCATTTGCCAAGAATGTTTTCA	576	27	79	127	0	0	8	0	0	0	0	0	0	0	0	0	0	0	0	0	0	0	0	0	0	0	0	0	0	0	0	0	13	115	0	0	16	0	0	11	15	0	36	0	35	85	0	17	0	0	0	0	0	0	0	0	0	0	0	0	0	0	0	0	0	0	0	25	0	0	0	0	0	0	0	0	0	11	0	0	0	1268	35	0	0	0	116	0	0	0	Eukaryota	Opisthokonta	Metazoa	Arthropoda	Crustacea	Maxillopoda	Calanus	Calanus_helgolandicus
AGCTCCAATAGCGTATATTAAAGTTGTTGTGGTTAAAAAGCTCGTAGTTGGATCTCAACAGCGTGGTGGCGGTCGGCATGCTTGCCGTTACTGCTGTCTTGCGCTGTGCTTTTTGCTGGAGGGTGGCAGGTGCTCTTAATCGGGTGTCTGTTGTCGCCAGCAGGTTTACTTTGAAAAAATTAGAGTGCTCAAAGCAGGCTGTTACGCCTGAATATTCGTGCATGGAATAATAGAATAGGACGTCGATCCTATTTTGTTGGTTTTCGGGACTCGACGTAATGATTAATAGGGACAGTCGGGGGCATTTGTATTCAAACGACAGAGGTGAAATTCTTGGACCGTTTGAAGACAAACTACTGCGAAAGCATTTGCCAAGAATGTTTTCA	0	0	0	0	51	0	0	86	0	0	13	0	8	0	0	0	0	160	0	0	0	0	0	0	0	0	0	0	0	0	0	0	0	0	0	0	20	0	0	960	0	0	0	0	0	0	0	0	69	0	0	64	0	0	0	0	0	0	0	0	0	15	0	0	0	0	0	0	0	0	0	0	441	0	0	0	0	0	0	90	431	68	0	0	56	0	0	76	0	0	Eukaryota	Opisthokonta	Metazoa	Arthropoda	Crustacea	Maxillopoda	Parvocalanus	Parvocalanus_crassirostris
AGCTCCAATAGCGTATATTAAAGTTGTTGCAGTTAAAAAGCTCGTAGTTGGATTTCTGCTGAGGACGATCGGTCCGCCCACTGGGTGAGTATCTGGCTCGGCCTTGGCATCTTCTTGGAGAACGTTGCTGCACTTGACTGTGTGGCGCGGTATCCAGGACTTTTACTTTGAGGAAATTAGAGTGTTTCAAGCAGGCGCACGCCTTGAATACATTAGCATGGAATAATAAGATAGGACCTTGGTTCTATTTTGTTGGTTTCTAGAGCTGAGGTAATGATTAATAGGGATAGTTGGGGGCATTCGTATTTAACTGTCAGAGGTGAAATTCTTGGATTTGTTAAAGACGGACTACTGCGAAAGCATTTGCCAAGGATGTTTTCA	0	0	1	0	58	0	14	0	72	187	0	18	18	91	42	48	17	208	579	27	0	20	47	0	0	0	42	0	70	85	0	117	79	269	57	18	0	0	0	0	0	0	0	42	0	0	0	0	0	24	60	107	0	59	0	0	64	0	0	0	1	0	22	0	0	2	0	0	0	0	0	0	0	0	0	0	0	0	0	0	0	0	40	0	0	0	0	0	0	0	Eukaryota	Alveolata	Dinoflagellata	Dinophyceae	Gymnodiniales	Gymnodiniaceae	Gymnodinium	NA
AGCTCCAATAGCGTATATTAAAGTTGTTGCGGTTAAAAAGCTCGTAGTTGGATTTCTGCCGAGGACGACCGGTCCGCCCTCTGGGCGTGCATCTGGCTTGGCCTGGGCATCTTCTTGGAGAACGTAGCTGCACTTGACTGTGTGGTGCGGTATCCAAGACTTTTACTTTGAGGAAATTAGAGTGTTTCAAGCAGGCGCACGCCTTGAATACATTAGCATGGAATAATAAGATAGGACCTCGGTTCTATTTTGTTGGTTTCTAGAGCTGAGGTAATGATTAATAGGGATAGTTGGGGGCATTCGTATTTAACTGTCAGAGGTGAAATTCTTGGATTTGTTAAAGACGGACTACTGCGAAAGCATTTGCCAAGGATGTTTTCA	0	0	19	0	0	0	0	0	0	21	0	0	0	0	0	5	0	0	0	0	20	45	0	58	0	0	0	0	25	0	0	0	8	0	0	0	0	0	0	0	0	0	18	0	0	14	0	0	0	0	0	0	0	0	117	0	6	0	0	0	0	86	0	0	252	163	103	83	598	0	0	0	56	17	14	0	0	0	19	14	36	8	17	0	0	0	38	0	527	178	Eukaryota	Alveolata	Dinoflagellata	Dinophyceae	Peridiniales	Amphidomataceae	Amphidoma	Amphidoma_languida
AGCTCCAATAGCGTATATTTAAGTTGTTGCAGTTAAAAAGCTCGTAGTTGGATTTCGGCTTTGGGCGACCGGTCCGCCGTTTCGGTGTGCACTGGTCGGCCTTTGCTTTCTGTCGGGGACGCGCTCTCCTTAATTGGTGACGCGGAGTCGGCGCTGTTACTTTGAAAAAATTAGAGTGTTCAAGGCAGGCTTACGCTCTGAATACTATAGCATGGAATAACACGATAGGACTCCGAGCCTATTTTGTTGGTCTTCGGGACCGGAGTACTTATTAAGAGGGACAGTTGGGGGCATTCGTATTCCGATGTCAGAGGTGAAATTCTTGGATTTTCGGAAGATGAACTTCTGCGAAAGCATTTGCCAAGGATGTTTTCA	0	19	0	0	0	0	0	13	0	0	0	0	0	0	0	0	0	0	0	0	0	0	0	32	0	44	0	20	67	108	0	612	72	43	26	42	7	0	0	9	0	0	0	49	462	237	11	102	0	0	0	0	0	0	86	0	0	0	0	0	0	158	0	0	94	41	21	0	123	0	0	0	11	0	0	0	0	0	34	0	0	0	0	0	0	0	0	0	18	0	Eukaryota	Archaeplastida	Chlorophyta	Chloropicophyceae	Chloropicales	Chloropicaceae	Chloroparvula	Chloroparvula_B3_sp.
AGCTCCAATAGCGTATATTAAAGTTGTTGCAGTTAAAAAGCTCGTAGTTGGATTTCTGGCAGGAGCGACCGGTCCGCCGCAAGGTGTGCACTAGGTCGTCTCCAGTCATCTTTGTGGGAACTGCTCTGGCATTAGGTTGTCGGGGTTAGGGAACACATCGTTTACTGTGAAAAAATTAGAGTGTTTAAAGCAGGCTTATGCCGTTGAATACATTAGCATGGAATAATAAGATAGGACTTTGGTGGTCTATTTTGTTGGTTTGCACACCAAGGTAATGATTAATAGGGATAGTTGGGGGTATTCGTATTTAATTGTCAGAGGTGAAATTCTTGGATTTATGAAAGACGAACTACTGCGAAAGCATTTACCAAAGATGTTTTCA	0	0	13	55	0	0	0	0	0	0	0	0	0	0	0	13	0	0	0	0	0	0	0	22	0	0	0	0	0	9	0	0	0	29	0	0	0	0	0	0	0	0	0	0	0	67	237	0	27	0	32	17	36	0	104	0	0	0	28	26	53	109	0	39	148	40	0	80	78	0	43	57	0	0	0	0	0	46	205	0	0	0	31	0	116	315	277	38	24	141	Eukaryota	Stramenopiles	Pseudofungi	MAST-1	MAST-1C	MAST-1C_X	MAST-1C_XX	MAST-1C_XX_sp.
AGCTCCAATAGCGTATATTAAAGTTGTTGCGGTTAAAAAGCTCGTAGTTGGATTTCTGCTGAGGACGATCGGTCCGCCCTCTGGGTGAGTATCTGGTTCGGCCTTGGCATCTTCTTGGAGAACGTTACTGCACTTGACTGTGTGGTGCGGTATCCAGGACTTTTACTTTGAGGAAATTAGAGTGTTTCAAGCAGGCGCACGCCTTGAATACATTAGCATGGAATAATAAGATAGGACCTTGGTTCTATTTTGTTGGTTTCTAGAGCTGAGGTAATGATTAATAGGGATAGTTGGGGGCATTCGTATTTAACTGTCAGAGGTGAAATTCTTGGATTTGTTAAAGACGGACTACTGCGAAAGCATTTGCCAAGGATGTTTTCA	0	0	0	0	0	0	0	0	0	0	0	0	0	0	0	0	0	0	0	0	0	124	0	0	0	0	0	0	0	0	0	0	0	362	0	124	0	0	0	0	0	0	0	0	31	135	0	0	0	0	0	0	0	0	441	0	0	0	0	0	0	169	0	0	277	0	0	0	668	0	0	0	0	0	0	87	0	0	0	0	0	0	0	0	0	0	0	0	49	80	Eukaryota	Alveolata	Dinoflagellata	Dinophyceae	Gymnodiniales	Gymnodiniaceae	Gymnodinium	Gymnodinium_dorsalisulcum
AGCTCCAAAAGCGTATGTTAAAGTTGTTGCGTTTAAAAAGCTCGTAGTTCAGCATCTGTCGTTCAGCTCGAATACTTCCTTTGGAAGTACTTGGAGTAGTTTGGCGCTCTCGACAGCTCGCGCGTTGCACTTAATTTTGCGAAACCAAGCTGCCGTCACGTACTTCGAAGAAATTAGATTGTTTCACGGTGGTCATCGCTAAGAATATCAAAGCATGGAATAACAAGTTTGACCTTGATTCTGATTTGTTGGCTTGTCGATTGAAGGTGATGATCGGTAGGAGCGGTTGGGGGTTCTCGTATTTGACAGTCAGAGGTGAAATTCTTGGATTTGTCAAAGACGAACTAATGCGAAAGCACTTGCCAAAGATGTTTTCA	0	0	0	0	0	0	0	0	0	0	0	0	0	0	0	0	0	0	0	0	0	0	0	0	0	0	0	0	0	0	0	0	0	0	0	0	0	0	0	0	0	0	0	0	0	0	0	0	0	0	0	0	0	97	1375	0	0	0	0	0	0	58	0	0	0	0	0	0	779	0	0	0	135	0	0	97	0	0	0	0	0	0	0	0	0	0	0	0	0	0	Eukaryota	Opisthokonta	Metazoa	NA	NA	NA	NA	NA
AGCTCCAATAGCGTATATTAAAATTGTTGCGGTTAAAACGCTCGTAGTTGGATATCTGTGAGCGGGTTTCGGTCCTTCCCAGTGAAGATTACACGGAACTCTGCTCGCATTCGTTCAGGGAGGGTGGATGCACTTCACTGTGTGACCACATGATCTGAATTTTTACTTTGAGGAAATGAGAGTGTTCCAAGCAGGCAATCGCCGTGAATATGATAGCATGGAATAATAGCACAGGACTCTTGGTTCAATGCTGTTGGTTTGTTGAACTAGAGTAATCACAATAAGGATAGTTGGGGGTATTCGTATTTAACTGTCAGAGGTGAAATTCTTGGATTTTTTAAAGACGAACAATTGCGAAGGCATCTACCCAGGATGTTTTTG	0	0	0	0	1	0	8	9	7	4	11	46	332	16	30	18	26	82	28	33	40	14	131	3	25	100	36	53	153	7	0	0	29	4	0	0	61	174	97	60	0	0	12	0	2	2	0	0	10	0	0	0	60	139	0	22	42	4	0	0	0	6	46	9	77	100	31	114	72	0	0	0	30	20	82	0	0	0	0	1	11	0	8	0	0	0	0	0	0	0	Eukaryota	Alveolata	Dinoflagellata	Syndiniales	Dino-Group-I	Dino-Group-I-Clade-4	Dino-Group-I-Clade-4_X	Dino-Group-I-Clade-4_X_sp.
AGCTCCAATAGCGTATACTAACGTTGTTGCAGTTAAAAAGCTCGTAGTTGGATTTCTGATTGTGGTTGGATGTATTGGCCGCGCTGCGGTCAGACACCATACTACGATCAAAACATGTGATGATTGGGTGTGGTTGATTCATTTTGATCCGCCCTTAAATCGCTCGTTTACTTTGAGAAAATTAGAGTGTTCAAAGCAGGCATTGTGCTTGAATATGTTAGCATGGAATAATAGCATAGGACTTCATGTTCTATTTGTTGGTTGTTCGAGAACTAGAGTAATGATTGATAGGGACGGTTGGGGGCATCCGTATTCTCAAGCGAGAGGTGAAATTCTTGGACCTTGGGAAGACGAACAGCTGCGAAAGCGTTTGCCTAGGACGTTCTCT	0	0	0	0	215	0	0	0	0	0	0	0	0	0	0	0	0	0	0	0	0	0	0	0	0	0	38	0	102	469	23	0	82	856	0	0	0	22	0	0	0	0	0	55	0	39	0	0	0	0	0	0	0	0	0	0	0	0	0	0	0	0	0	0	0	0	14	0	614	0	0	0	0	0	0	0	0	0	0	0	0	0	0	0	0	0	0	0	0	0	Eukaryota	Rhizaria	Radiolaria	RAD-A	RAD-A_X	RAD-A_XX	RAD-A_XXX	RAD-A_XXX_sp.
AGCTCCAATAGCGTATATTAAAGTTGTTGCGGTTAAAAAGCTCGTAGTTGGATTTCTGCTTGGGACGACCGGTCCGCCCTCTGGGTGTGTATCTGGCTCGGCCCGGGCATCCGCTTGTGGAACGTTCCTGCACTTGATTGTGTGGGCCGGAACGCAAGCCTTTCACTTTGAGGAAATTAGAGTGTTTCAAGCAGGCTTTTGCCTTGAATACGCTAGCATGGAATGATAAGATAGGACCTCGTCCCATCCTTGTTGGTTCGATGAGATGAGGTAATGATTAATAGGGATAGTCGGGGGCATTCGTACTTAACTGTCAGAGGTGAAATTCTTGGATTTGTTAAAGACGGACTACTGCGAAAGCATTTGCCAAGGATGTTTTCA	0	0	31	0	58	0	0	0	0	0	0	0	0	0	0	0	0	0	0	0	0	0	0	0	0	0	0	0	0	17	0	0	0	0	0	0	0	0	13	0	0	0	0	0	44	88	59	0	78	0	27	23	130	29	114	84	24	0	136	184	371	120	0	0	15	63	18	107	87	0	0	24	0	22	0	0	5	29	100	37	26	0	63	0	47	28	125	41	0	54	Eukaryota	Alveolata	Dinoflagellata	Syndiniales	Dino-Group-III	Dino-Group-III_X	Dino-Group-III_XX	Dino-Group-III_XX_sp.
AGCTCCAATAGCGTATATTAAAGTTGTTGCGGTTAAAAAGCTCGTAGTTGGATTTCTGTCGAAGACGGTCGGTCCGCTCTATGAGCGTGTATCTGATTCGGCTTTGGCATCCTCGTGGGGAACGTAACTGTGCTTGATTGCATGGTGCGGAATTCACGACTTTTACTTTGAGGAAATTAGAGTGTTCACGGCAGGCAAGCGCCTTGAATATATTAGCATGGAATAATAATATAGGACTTTGGTTCTATTTTGTTGGTTTCTAGGACTAAAGTAATGATTAATAGGGATAATTGGGGGCATTTGTATTAACGCGTCAGAGGTGGAATTCTTGGATTGCGTTACGACAAACTACTGCGAAAGCATTTGCCAAGGATGTTTTCA	0	0	0	0	268	0	0	0	0	0	95	155	0	0	0	0	0	0	0	0	0	0	0	0	0	0	0	0	0	0	0	0	0	0	0	0	0	0	0	0	0	0	0	38	0	0	0	0	0	0	0	0	0	0	0	0	0	110	0	0	0	0	0	0	172	740	0	0	0	0	90	851	0	0	0	0	0	0	0	0	0	0	0	0	0	0	0	0	0	0	Eukaryota	Alveolata	Dinoflagellata	Syndiniales	Dino-Group-II	Dino-Group-II-Clade-10-and-11	Dino-Group-II-Clade-10-and-11_X	Dino-Group-II-Clade-10-and-11_X_sp.
AGCTCCAATAGCGTATATTAAAGTTGTTGCGGTTAAAAAGCTCGTAGTTGGATTTCTGTCGAGGACGACCGTTCCGCCCTCCGGGTGAGTATCTGGCTCGGCCTTGGCATCTTCTTGGAGAACGTTGCTGCTCTTGATTGAGTGGTGCGGTATCCAGGACTTTTACTTTGAGGAAATTAGAGTGTTTCAAGCAGGCGCACGCCTTGAATACATTAGCATGGAATAATAAGATAGGACCCCGGTTCTATTTTGTTGGTTTCTAGAGCTGAGGTAATGATTAATAGGGATAGTTGGGGGCATTCGTATTTAACTGTCAGAGGTGAAATTCTTGGATTTGTTAAAGACGGACTACTGCGAAAGCATTTGCCAAGGATGTTTTCA	0	0	0	0	0	0	0	0	0	0	0	0	0	0	0	0	0	0	0	0	0	0	0	0	0	0	537	0	0	0	0	0	0	0	0	207	0	0	0	0	0	318	0	0	0	0	0	0	0	0	0	218	0	0	0	0	0	0	0	0	0	0	0	0	0	0	342	214	0	0	0	0	0	0	0	0	0	0	0	0	0	0	271	0	0	0	0	0	410	0	Eukaryota	Alveolata	Dinoflagellata	Dinophyceae	Gymnodiniales	NA	NA	NA
AGCTCCAATAGCGTATATTAAAGTTGTTGCGGTTAAAAAGCTCGTAGTTGGATTTCTGTTGGAGACGGCCCGTCCGTGCTATGCGCGTGTATGTGGTTCGACTTCGGCATCCTCCAGGGGTACGTCTTCGCGCTTCACTGCGTGAGACGGAATTCTGGACTTTTACTTTGAGGAAATTAGAGTGTTCACGGCAGGCAAACGCCTTGAATATATTAGCATGGAATAATAACATAGGACCTTGATTCTATTTTGTTGGTTTCTAGAATTTAGGTAATGATTAATAGGGACAATTGGGGGCATTTGTATTAACACGTCAGAGGTGGAATTCTTGGATTGTGTTACGACAAACTACTGCGAAAGCATTTGCCAAGGATGTTTTCA	0	0	45	0	12	26	0	0	22	0	7	0	0	0	0	5	0	8	0	0	0	0	0	0	0	0	0	0	0	54	0	0	22	205	393	0	0	55	0	0	9	0	417	31	0	0	89	28	424	48	0	0	0	0	0	29	33	0	14	10	0	0	0	0	0	0	11	210	0	0	99	0	0	0	0	0	0	0	0	0	0	0	15	179	0	0	0	0	0	0	Eukaryota	Alveolata	Dinoflagellata	Syndiniales	Dino-Group-II	Dino-Group-II-Clade-30	Dino-Group-II-Clade-30_X	Dino-Group-II-Clade-30_X_sp.
AGCTCCAATAGCGTATATTTAAGTTGTTGCAGTTAAAAAGCTCGTAGTTGGATTTCGGAGTCGGGCGACCGGTCCGCCGTTTCGGTGTGCACTGGTCCGACCCGTCTTTTTCTGTCGGGGACGCGCGCTCCTTCATTGGGGACGCGGAGTCGGCGCTGTTACTTTGAAAAAATTAGAGTGTTCAAGGCAGGCTTACGCTCTGAATACTATAGCATGGAATAACGCGATAGGACTCCGGGCCTATTTCGTTGGTCTTCGGGACCGGAGTAATGATTAAGAGGGACAGTTGGGGGCATTTGTATTCCGGTGTCAGAGGTGAAATTCTTGGATTTCCGGAAGACAAACTTCTGCGAAAGCATTTGCCAAGGATGTTTTCA	0	0	0	0	29	0	0	0	0	0	0	0	0	0	0	0	0	0	0	29	0	14	13	0	0	335	357	173	44	145	0	141	0	0	0	21	0	0	0	22	0	33	16	82	109	50	0	32	0	0	0	22	0	39	132	0	0	0	31	79	47	365	0	0	26	0	0	0	54	0	0	0	0	0	0	0	0	0	41	0	0	0	0	0	0	0	0	0	0	0	Eukaryota	Archaeplastida	Chlorophyta	Chloropicophyceae	Chloropicales	Chloropicaceae	Chloroparvula	Chloroparvula_B2_sp.
AGCTCCAATAGCGTATATTAAAGTTGTTGCGGTTAAAAAGCTCGTAGTTGGATTTCTGCTGAGGACGACCGGTCCGCCTCCTGGGTGAGTATCTGGCTCAGCCTTGGCATCTTCTTGGAGAACGCTACTGCACTTGACTGTGTGGTGCGGTAACCAGGACTTTTACTTTGAGGAAATTAGAGTGTTTCAAGCAGGCGTGCGCCTTGAATACATTAGCATGGAATAATAAGATAGGACCTTAGTTCTATTTTGTTGGTTTCTAGAGCTGAGGTAAAGATTAATAGGGATAGTTGGGGGCATTCGTATTTAACTGTCAGAGGTGAAATTCTTGGATTTGTTAAAGACGGACTACTGCGAAAGCATTTGCCAAGGATGTTTTCA	0	0	0	0	0	0	0	0	0	0	0	0	0	0	0	0	0	0	0	0	0	0	0	0	0	0	0	0	0	0	0	0	0	0	0	0	0	0	0	0	0	0	0	0	0	0	0	0	0	0	0	0	0	0	0	0	0	0	0	0	0	0	0	0	0	0	0	0	0	118	0	0	0	0	0	0	508	0	0	0	0	0	0	1854	0	0	0	0	0	0	Eukaryota	Alveolata	Dinoflagellata	Dinophyceae	Gymnodiniales	Gymnodiniaceae	Gymnodinium	Gymnodinium_sp.
AGCTCCAATAGCGTATATTAAAGTTGTTGCGGTTAAAAAGCTCGTAGTTGGATTTCTGCCGAGGACGACCGGTCCGCCCTCTGGGTGTGTATCTGGTTTGGCCTGGGCATCTTCTTGGAGAACGTAGCTGCACTTGACTGTGTGGTGCGGTGTCCAGGACTTTTACTTTGAGGAAATTAGAGTGTTTCAAGCAGGCACACGCCTTGAATACATTAGCATGGAATAATAAGATAGGACCTCGGTTCTATTTTGTTGGTTTCTAGAGCTGAGGTAATGATTAATAGGGATAGTTGGGGGCATTCGTATTTAACTGTCAGAGGTGAAATTCTTGGATTTGTTAAAGACGGACTACTGCGAAAGCATTTGCCAAGGATGTTTTCA	0	0	0	0	0	0	0	0	0	0	0	0	0	0	0	0	0	0	0	0	12	0	0	0	0	0	0	0	0	0	0	0	0	0	0	0	0	0	0	0	0	0	0	0	0	0	0	0	0	0	27	0	39	28	0	45	0	0	41	56	48	0	0	0	0	0	0	0	0	0	0	0	0	0	0	0	0	0	0	0	0	0	0	0	0	28	2003	117	0	21	Eukaryota	Alveolata	Dinoflagellata	Dinophyceae	NA	NA	NA	NA
AGCTCCAATAGCGTATATTAAAGTTGTTGCAGTTAAAAAGCTCGTAGTTGGATTTCTGCTGAGGACGACCGGTCCGCCCTCTGGGTGAGTATCTGGCTCGGCCTGGGCATCTTCTTGGAGAACGTAGCTGTACTTGACTGTATGGTGCGGTATTCAGGACTTTTACTTTGAGGAAATTTGAGTGTTTCAAGCAGGCACACGCCTTGAAAACATTAGCATGGAATAATAAGATAGGACCTTTGTTCTATTTTGTTGGTTTCTAGAGCTTAGGTAATGATTAATAGGGATAGTTGGGGGCATTCGTATTTAACTGTCAGAGGTGAAATTCTTGGATTTGTTAAAGATGGACTACTGCGAAAGCATTTGCCAAGGATGTTTTCA	0	0	0	0	0	0	0	0	0	36	0	0	0	0	0	0	0	0	0	0	0	0	0	0	0	0	0	0	0	0	0	62	0	33	0	0	0	0	0	0	0	0	0	0	0	66	0	0	0	0	0	0	0	0	79	0	0	0	0	0	0	22	0	0	227	47	65	514	955	0	0	0	123	0	0	0	0	0	0	0	72	24	0	0	0	0	87	0	48	0	Eukaryota	Alveolata	Dinoflagellata	Dinophyceae	Peridiniales	Blastodiniaceae	Blastodinium	Blastodinium_contortum
AGCTCCAATAGCGTATATTAAAGTTGTTGCAGTTAAAAAGCTCGTAGTTGGATTTCTGCTGAGGACGATCGGTCCGCCCACTGGGTGAGTATCTGGCTCGGCCTTGGCATCTTCTTGGAGAACGTTGCTGCACTTGACTGTGTGGCGCGGTATCCAGGACTTTTACTTTGAGGAAATTAGAGTGTTTCAAGCAGGCGCACGCCTTGAATACATTAGCATGGAATAATGAGATAGGACCTTGGTTCTATTTTGTTGGTTTCTAGAGCTGAGGTAATGATTAATAGGGATAGTTGGGGGCATTCGTATTTAACTGTCAGAGGTGAAATTCTTGGATTTGTTAAAGACGGACTACTGCGAAAGCATTTGCCAAGGATGTTTTCA	0	0	26	0	0	0	0	0	0	0	0	0	0	0	0	0	325	0	0	0	0	59	0	0	0	0	0	0	0	0	0	0	0	0	1234	396	0	0	0	0	0	0	0	0	0	0	0	0	0	0	0	0	0	328	0	0	0	0	0	0	15	0	0	0	0	31	0	0	0	0	0	0	0	0	0	0	0	0	0	0	0	0	0	0	0	0	0	0	0	0	Eukaryota	Alveolata	Dinoflagellata	Dinophyceae	Gymnodiniales	Gymnodiniaceae	Gymnodinium	NA
AGCTCCAATAGCGTATATTAAAGTTGTTGCGGTTAAAAAGCTCGTAGTTGGATTTCTGCCGAGGACGACCGGTCCGCCCTCTGGGTGAGCATCTGGATCGGCCTGGGCATCCTCTTGGGGAACGTAGCTGCACTTGACTGTGTGGTGCGGTATCCAGGACTTTTACTTTGAGGAAATTAGAGTGTTTCAAGCAGGCTTCCGCCTTGAATACATTAGCATGGAATAATAAGATAGGACCTCGGTTCTATTTTGTTGGTTTCTAGAGCTGAGGTAATGATTAATAGGGATAGTTGGGGGCATTCGTATTTAACTGTCAGAGGTGAAATTCTTGGATTTGTTAAAGACGGACTACTGCGAAAGCATTTGCCAAGGATGTTTTCA	0	0	0	0	17	0	0	0	0	0	0	0	0	0	0	0	0	0	0	0	0	26	0	35	0	32	0	34	0	0	0	0	0	29	0	0	0	0	0	0	0	0	19	0	66	136	0	0	64	0	0	0	30	0	265	0	0	60	48	144	0	493	0	0	0	49	28	0	140	0	0	0	0	0	0	0	0	0	50	51	24	0	0	0	81	56	172	42	0	215	Eukaryota	Alveolata	Dinoflagellata	Dinophyceae	Prorocentrales	Prorocentraceae	Prorocentrum	Prorocentrum_sp.
AGCTCCAATAGCGTATATTAAAGTTGTTGCGGTTAAAAAGCTCGTAGTTGGATTTCTGCCGAGGACGACCGGTCCGCCCTCTGGGTGAGTATCTGGCTCGGCCTGGGCATCTTCTTGGAGAACGTATCTGCACTTGACTGTGTGGTGCGGTATCCAGGACTTTTACTTTGAGGAAATTAGAGTGTTTCAAGCAGGCATACGCCTTGAATACATTAGCATGGAATAATAAGATAGGACCTCGGTTCTATTTTGTTGGTTTCTAGAGCTGAGGTAATGATTAATAGGGATAGTTGGGGGCATTCGTATTTAACTGTCAGAGGTGAAATTCTTGGATTTGTTAAAGACGGACTACTGCGAAAGCATTTGCCAAGGATGTTTTCA	0	0	0	0	0	0	0	0	0	0	0	0	0	0	0	0	0	0	0	0	0	0	0	0	0	0	0	0	0	0	0	0	0	0	0	0	0	0	0	0	0	0	0	0	0	315	258	0	0	0	0	0	0	0	0	0	0	0	0	0	0	173	0	0	0	0	0	86	0	75	148	251	0	0	0	0	0	98	95	0	0	0	149	0	361	0	231	151	0	0	Eukaryota	Alveolata	Dinoflagellata	Dinophyceae	Gymnodiniales	NA	NA	NA
AGCTCCAATAGCGTATATTAAAATTGTTGCGGTTAAAACGCTCGTAGTTGGATATCTGTCGGGAGGTTTCGGTCGGTCCAAGTGATGCGGACTCGGAACTTTTCTCGACATTTGTTCAGTCAAGGAGGATGCCCTTCATTGGGTGACCTTCATTGCTGAATTTTTACTTTGAGGAAATGAGAGTGTTCCAAGCAGGCATTCGCCGTGAATATGATAGCATGGAATAATAGCATCGGTCCTGGTGCCAGAGCTGTTGGTTTTTGGTGCCGGGAAAGCATAATAAGGATAGTTGGGGGTATTCGTATTTAACTGTCAGAGGTGAAATTCTTGGATTTTTTAAAGACGAACTACTGCGAAGGCATCTGCCCAGGATGTTTTTG	0	0	0	0	0	0	0	0	0	0	0	0	1023	371	12	0	0	329	493	57	0	0	26	0	0	0	0	0	0	0	0	0	9	0	0	0	0	0	0	0	0	0	0	0	0	0	0	0	0	0	0	0	0	0	0	0	0	0	0	0	0	0	0	0	0	0	0	0	17	0	0	0	0	10	0	0	0	0	0	0	12	0	0	0	0	11	19	0	0	0	Eukaryota	Alveolata	Dinoflagellata	Syndiniales	Dino-Group-I	Dino-Group-I-Clade-4	Dino-Group-I-Clade-4_X	Dino-Group-I-Clade-4_X_sp.
AGCTCCAATAGCGTATATTAAAGTTGTTGCAGTTAAAAAGCTCGTAGTTGGATTTCGGAGTGGGCCAGTTGGTCCGCCGCAAGGTGTGTTACTGACTGGTTTGCTCTTCTTCGCAAAGACTGCGTGTGCTCTTGAGTGAGTGTGCGTAGGATTTACGACGTTTACTTTGAAAAAATTAGAGTGTTCAAAGCAGGCTAATGCTTGAATACATGAGCATGGAATAATGGAATAGGACTTTGGTCCCATTTTGTTGGTTTCTAGGGCCGAAGTAATGATTAAGAGGGACAATTGGGGGCATCCGTATTTCGTTGTCAGAGGTGAAATTCTTGGATTTACGAAAGACGAACAACTGCGAAAGCACTTGCCAAGAGTGTTTTCA	0	0	271	76	0	0	0	0	0	0	0	0	26	0	0	0	0	0	25	0	0	0	0	0	0	0	0	0	0	0	0	0	0	110	0	0	0	0	0	0	0	0	0	0	0	455	0	0	0	0	81	141	0	0	0	0	349	0	0	0	0	0	0	0	0	0	0	0	0	0	0	395	0	61	0	0	0	0	372	0	0	0	0	0	0	0	0	0	0	0	Eukaryota	Opisthokonta	Metazoa	Cnidaria	Cnidaria_X	Hydrozoa	Nanomia	Nanomia_bijuga
AGCTCCAATAGCGTATATTAAAGTTGTTGCGGTTAAAAAGCTCGTAGTTGGATTTCTACCGAAGACAGCCGGTCCACACTACGTGTGCGCATCTGGTGTGGCTTTGGTATCCTCATGGAGAACAGTTCTGCGCTTCATTGCGTGGACTGGTATTCATGACTTTTACTTTGAGGAAATTAGAGTGTTCACGGCAGGCGTTTGCCATGAATACATTAGCATGGAATAATAATATAGGACTTCGGCCCTATTTTGTTGGTTTCTAGAGCTGAAGTAATGATTAATAGGGACACTTGGGGGCATTCGTATTATCACGTCAGAGGTGGAATTCTTGGATTGTGTTACGACGAACTACTGCGAAAGCATTTGCCAAGGATGTTTTCA	0	0	0	0	0	0	0	0	0	0	0	73	61	0	46	0	37	0	0	0	0	13	27	0	0	0	33	0	0	36	0	0	0	0	54	51	0	0	0	0	0	27	0	0	0	0	0	0	0	25	74	52	342	56	0	0	26	612	499	161	55	0	0	0	0	0	0	0	0	0	0	0	0	0	0	0	0	0	0	0	0	0	0	0	0	0	0	0	0	0	Eukaryota	Alveolata	Dinoflagellata	Syndiniales	Dino-Group-II	Dino-Group-II-Clade-13	Dino-Group-II-Clade-13_X	Dino-Group-II-Clade-13_X_sp.
AGCTCCAATAGCGTATATTAAAGTTGTTGCGGTTAAAAAGCTCGTAGTTGGATTTCTGCCGAGGACGACCGGTCCGCCCTCTGGGTGAGCATCTGGATCGGCCTGGGCATCTTCTTGGGGAACGTAGCTGCACTTGACTGTGTGGTGCGGTATCCAGGACTTTTACCTTGAGGAAATTAGAGTGTTTCAAGCAGGCGCACGCCTTGAATACATTAGCATGGAATAATAAGATAGGACCTCGGTTCTATTTTGTTGGTTTCTAGAGCTGAGGTAATGATTAATAGGGATAGTTGGGGGCATTCGTATTTAACTGTCAGAGGTGAAATTCTTGGATTTGTTAAAGACGGACTACTGCGAAAGCATTTGCCAAGGATGTTTTCA	0	27	167	160	0	0	39	0	0	0	0	0	0	0	0	0	0	0	0	0	0	0	0	0	0	0	0	0	0	0	0	0	0	0	0	0	0	0	0	0	0	0	0	0	0	138	93	0	0	0	0	0	0	0	0	0	0	0	0	0	0	90	0	121	102	84	0	62	0	0	0	197	0	0	0	0	0	155	191	88	0	0	48	0	101	223	122	0	0	149	Eukaryota	Alveolata	Dinoflagellata	Dinophyceae	Prorocentrales	Prorocentraceae	Prorocentrum	Prorocentrum_sp.
AGCTCCAATAGCGTATATTAAAGTTGTTGCAGTTAAAAAGCTCGTAGTTGGATTTCGGAGTGGGCCAGTTGGTCCGCCGCAAGGTGTGTTACTGACTGGTTTGCTCTTCTTCGCATAGACTGCGTGTGCTCTTTATTGAGTGTGCGTAGGACATGCGACGTTTACTTTGAAAAAATTAGAGTGTTCAAAGCAGGCTATTGCTTGAATACATGAGCATGGAATAATGGAATAGGACTTTGGTCCCATTTTGTTGGTTTCTAGGACCGAAGTAATGATTAAGAGGGACAATTGGGGGCATCCGTATTTCGTTGTCAGAGGTGAAATTCTTGGATTTACGAAAGACGAACAACTGCGAAAGCACTTGCCAAGAGTGTTTTCA	0	0	0	0	0	0	0	0	0	0	0	0	0	0	0	0	0	0	0	0	1045	0	0	0	0	0	0	0	0	0	0	0	0	12	1124	0	0	0	0	0	0	0	0	0	0	0	0	0	0	0	0	0	0	0	0	0	0	0	0	0	0	0	0	0	18	14	37	89	0	0	0	0	0	0	0	0	0	0	0	8	0	0	0	0	0	0	0	0	0	0	Eukaryota	Opisthokonta	Metazoa	Cnidaria	Cnidaria_X	Hydrozoa	Hippopodius	Hippopodius_hippopus
AGCTCCAATAGCGTATATTAAAGTTGTTGCGGTTAAAAAGCTCGTAGTTGGATTTCTGCTGAGGACGACCGGTCCGCCCTCTGGGTGAGTATCTGGCTTGGCCTTGGCATCTTCTTGGAGAACGTAGCTGCACTTGATTGTGTGGTGCGGTATCCAAGACTTTTACTTTGAGGAAATTAGAGTGTTTCAAGCAGGCACACGCCTTGAATACATTAGCATGGAATAATAAGATAGGACCTTGGTTCTATTTTGTTGGTTTCTAGATCTGAGGTAATGATTAATAGGGATAGTTGGGGGCATTCGTATTTAACTGTCAGAGGTGAAATTCTTGGATTTGTTAAAGACGGACTACTGCGAAAGCATTTGCCAAGGATGTTTTCA	0	0	0	0	1814	0	0	0	0	0	0	0	0	0	0	0	0	0	0	0	0	0	0	0	0	0	0	0	0	0	0	0	0	0	0	0	0	0	0	0	0	0	0	0	0	0	0	0	0	0	0	0	0	0	0	0	0	0	0	0	0	0	0	0	0	0	532	0	0	0	0	0	0	0	0	0	0	0	0	0	0	0	0	0	0	0	0	0	0	0	Eukaryota	Alveolata	Dinoflagellata	Dinophyceae	NA	NA	NA	NA
AGCTCCAATAGCGTATATTAAAGTTGTTGCGGTTAAAAAGCTCGTAGTTGGATTTCTGCTGAGGACGACCGGTCCGCCCTCTGGGTGAGTATCTGGCTCGGCCTTGGCATCTTCTTGGAGAACGTAACTGCACTTGACTGTGTGGTGCGGTATCCAGGACTTTTACTTTGAGGAAATTAGAGTGTTTCAAGCAGGCGCATGCCTTGAATACATTAGCATGGAATAATGAGATAGGACCTTGGTTCTATTTTGTTGGTTTCTAGAGCTGAGGTAATGATTAATAGGGATAGTTGGGGGCATTCGTATTTAACTGTCAGAGGTGAAATTCTTGGATTTGTTAAAGACGGACTACTGCGAAAGCATTTGCCAAGGATGTTTTCA	0	0	188	665	0	0	0	0	0	0	0	0	0	0	0	0	0	0	0	0	0	0	0	0	0	0	0	0	0	0	0	0	0	0	0	0	0	0	0	0	0	0	0	0	0	0	102	0	0	0	0	0	0	0	0	0	0	0	0	0	0	0	0	0	203	0	0	91	174	0	0	0	0	0	0	0	0	73	84	206	0	0	0	0	83	0	0	0	0	475	Eukaryota	Alveolata	Dinoflagellata	Dinophyceae	Gymnodiniales	Gymnodiniaceae	Gymnodinium	Gymnodinium_sp.
AGCTCCAATAGCGTATATTAAAGTTGTTGCGGTTAAAAAGCTCGTAGTTGGATTTCTGCCGAGGACGACCGGTCCGCCCACTGGGTGAGCATCTGGGACGACCTGGGCATCCTTCCAGGGAATGTGTCTGCTCTTGACTGAGTGGTGCAGTATCTGGAACTTTTACTTTGAGGAAATTAGAGTGTTTCAAGCAGGCATACGCCTTGAATACATTAGCATGGAATAATAAGATAGGACCTCGGTTCTATTTTGTTGGTTTCTAGAGCTGAGGTAATGATTAATAGGGATAGTTGGGGGCATCCATATTTAACTGTCAGAGGTGAAATTCTTGGATTTGTTAAAGATGAACTACTGCGAAAGCATTTGCCAAGGATGTTTTCA	0	0	0	0	0	0	0	0	0	0	0	0	0	0	0	0	0	0	0	23	0	16	0	29	0	0	0	0	0	0	0	0	0	0	0	0	0	0	0	0	11	0	0	0	14	63	76	0	0	0	0	0	42	0	99	0	14	0	25	50	14	278	0	0	0	0	0	52	76	0	0	52	0	34	0	0	0	0	40	72	0	0	27	0	48	217	568	66	0	336	Eukaryota	Alveolata	Dinoflagellata	Dinophyceae	Dinophyceae_X	Dinophyceae_XX	Dinophyceae_XXX	Dinophyceae_XXX_sp.
AGCTCCAATAGCGTATATTAAAGTTGTTGCGGTTAAAAAGCTCGTAGTTGGATTTCTGCCGAGGACGACCGGTCCGCCCTCTGGGTGAGCATCTGGATCGGCCTGGGCATCCTCTTGGGGAACGTAGCTGCACTTGACTGTGTGGTGCGGTATCCAGGACTTTTACTTTGAGGAAATTAGAGTGTTTCAAGCAGGCTCACGCCTTGAATACATTAGCATGGAATAATAAGATAGGACCTCGGTTCTATTTTGTTGGTTTCTAGAGCTGAGGTAATGATTAATAGGGATAGTTGGGGGCATTCGTATTTAACTGTCAGAGGTGAAATTCTTGGATTTGTTAAAGACGGACTACTGCGAAAGCATTTGCCAAGGATGTTTTCA	0	0	0	0	0	0	0	0	0	0	0	0	0	0	0	0	0	0	0	0	0	0	0	0	0	0	50	0	0	0	0	0	0	54	0	0	0	0	0	0	0	0	0	0	0	82	135	0	0	0	69	0	45	44	0	0	0	0	21	196	91	89	0	0	65	0	0	28	95	0	29	45	0	42	0	0	0	58	62	55	0	0	65	0	112	448	171	75	0	114	Eukaryota	Alveolata	Dinoflagellata	Dinophyceae	Prorocentrales	Prorocentraceae	Prorocentrum	Prorocentrum_sp.
AGCTCCAATAGCGTATATTAAAGTTGTTGCGGTTAAAAAGCTCGTAGTTGGATTTCTGCCGAGGACGACCGGTCCGCCCTCCGGGCGCGCATCTGGCTCGACCTGGGCATCTTCTTGGAGAACGTGGCTGCACTTGATTGTGTGGTGCGGTATCCAGGACTTTTACTTTGAGGAAATTAGAGTGTTTCAAGCAGGCACACGCCTTGAATACATTAGCATGGAATAATAAGATAGGACCTCGGTTCTATTTTGTTGGTTTCTAGAGCTGAGGTAATGATTAATAGGGATAGTTGGGGGCATTCGTATTTAACTGTCAGAGGTGAAATTCTTGGATTTGTTAAAGACGGACTACTGCGAAAGCATTTGCCAAGGATGTTTTCA	0	0	0	0	0	0	0	0	0	0	0	0	0	0	0	0	0	0	0	0	0	0	0	0	0	0	0	0	0	0	0	0	0	22	0	12	7	0	0	0	0	0	0	0	0	90	118	0	63	0	0	0	0	0	103	0	53	41	15	68	13	115	0	0	52	15	0	76	19	0	0	55	0	0	0	11	0	65	112	124	0	0	23	0	479	156	192	50	0	186	Eukaryota	Alveolata	Dinoflagellata	Dinophyceae	NA	NA	NA	NA
AGCTCCAATAGCGTATATTAAAGTTGTTGCAGTTAAAAAGCTCGTAGTTGGATTTCTGGGAGCGTGCCAATGTCCGCCTCCGGCGAGCGCAGCGGCGCGCTTCCATCCTTCTGTTAACGCCTCTTGGCATTCACTTGCTGGTGGCGGGCTCAGATATTTTACCTTGAGAAAATTAGAGTGTTTCAGGCAGGCTAGGCCGGAATACATTAGCATGGAATAATGGAATAGGACTACGGTCTCTTTGTTGGTTTGAGGGACTGCAGTAATGATTAATAGGGATAGTTGGGGGCATTAGTATTTAATTGTCAGAGGTGGAATTCTCAGATTTGTTAAAGACTAACTTATGCGAAAGCATTTGCCAAGGATGTTTTCA	0	0	0	0	0	0	0	0	0	0	0	0	0	0	0	0	0	0	0	0	0	0	0	0	0	0	0	0	0	0	0	0	0	0	0	0	0	0	0	0	0	0	0	0	0	0	0	0	0	196	0	0	0	0	0	0	0	0	0	0	0	0	0	0	109	0	0	0	212	0	0	0	0	0	0	0	0	120	0	0	0	0	8	0	1665	0	0	0	0	0	Eukaryota	Alveolata	Ciliophora	Spirotrichea	Strombidiida	Strombidiidae_G	Strombidiidae_G_X	Strombidiidae_G_X_sp.
AGCTCCAATAGCGTATATTTAAGTTGTTGCAGTTAAAAAGCTCGTAGTTGGATTTTGGGTCGGGGGCACCGGTCCGCCGTTCCGGTGTGCACTGGTGGCCCCTTCCTTTCTGCCGGGGACGTGCGTCGCACTTAATTGGGTGGCGTTCGGAGTCGGCGTTGTTACTTTGAAAAAATTAGAGTGTTCAAAGCAAGCCATCGCTCTGAATACATTAGCATGGAATAACATGATAGGACTCCGGTCTTATTTTGTTGGTTTCCGAGACTGGAGTAATGATTAAGAGGGACAGTCGGGGGCATCCGTATTTCATTGTCAGAGGTGAAATTCTTGGATTTATGAAAGACGAACTTCTGCGAAAGCATTTGCCAAGGATGTTTTCA	0	205	101	62	82	0	0	0	12	28	0	0	0	0	0	0	0	0	0	0	0	0	0	0	0	26	0	0	77	18	0	0	32	81	130	131	0	0	20	0	56	348	0	39	164	128	42	376	0	0	0	0	0	0	0	0	0	0	0	15	22	0	0	0	0	12	26	52	0	0	0	0	0	0	0	0	0	0	0	0	0	0	8	0	13	0	0	0	0	0	Eukaryota	Archaeplastida	Chlorophyta	Palmophyllophyceae	Prasinococcales	Prasinococcales-Clade-B	Prasinoderma	Prasinoderma_coloniale
AGCTCCAATAGCGTATATTAAAGTTGTTGCGGTTAAAAAGCTCGTAGTTGGATTTCTGCCGAGGACGTCCGGTCCGCCCTCTGGGTGTGTACATGGTACGGCCTGGGCATCTTCTTGGAAAACGTATCTGCACTTGACTGTGTGGTGCGGTATCCAGGACTTTTACTTTGAGGAAATTAGAGTGTTTCAAGCAGGCCTACGCCTTGAATACATTAGCATGGAATAATAAGATAGGACCTCGGTTCTATTTTGTTGGTTTCTAGAGCTGAGGTAATGATTAATAGGGATAGTTGGGGGCATTCGTATTTAACTGTCAGAGGTGAAATTCTTGGATTTGTTAAAGACGGACTACTGCGAAAGCATTTGCCAAGGATGTTTTCA	0	16	28	13	16	0	28	6	0	0	0	0	0	0	0	0	9	0	0	0	0	0	38	46	0	0	0	0	0	0	0	0	0	60	0	37	0	0	6	0	0	0	0	0	0	32	36	0	16	13	24	13	31	0	61	30	13	27	27	44	23	85	0	0	31	0	10	99	42	18	0	44	0	37	9	21	0	19	27	65	0	9	63	0	96	52	653	67	28	124	Eukaryota	Alveolata	Dinoflagellata	Dinophyceae	Dinophyceae_X	Dinophyceae_XX	Dinophyceae_XXX	Dinophyceae_XXX_sp.
AGCTCCAATAGCGTATATTAAAGTTGTTGCGGTTAAAAAGCTCGTAGTTGGATTTCTGCCGAGGACGACCGGTCTGCCCACTGGGTGTGTATCTGGCTCGGCCTGGGCATCTTCTTGGAGAACGTATCTGCACTTGACTGTGTGGTGCGGTATCCAGGACCTTTACTTTGAGGAAATTAGAGTGTTTCAAGCAGGCACACGCCTTGAATACATTAGCATGGAATAATAAGATAGGACCTCGGTTCTATTTTGTTGGTTTCTAGAACTGTGGTAATGATTAATAGGGATAGTTGGGGGCATTCGTATTTAACTGTCAGAGGTGAAATTCTTGGATTTGTTAAAGACGGACTACTGCGAAAGCATTTGCCAAGGATGTTTTCA	0	0	0	0	0	0	0	0	0	0	0	0	0	0	0	0	0	26	0	27	0	0	0	0	0	0	0	0	0	0	0	0	0	0	0	0	0	0	0	0	0	0	0	0	0	0	0	0	232	0	0	0	0	0	0	0	0	0	0	0	0	0	0	0	173	0	0	0	0	85	103	49	0	48	0	0	0	212	0	0	0	0	0	1258	75	0	0	0	0	0	Eukaryota	Alveolata	Dinoflagellata	Dinophyceae	Peridiniales	Thoracosphaeraceae	Thoracosphaeraceae_X	Thoracosphaeraceae_X_sp.
AGCTCCAATAGCGTATATTTAAGTTGTTGCAGTTAAAAAGCTCGTAGTTGGATTTCGGGTGTGAACGACCGGTCCGCCGTTTCGGTGTGTACTGGTCGGTTGCTCCTTTTTGCCGAGGACGTGGTTCTGGCCTTAATTGACTGGGACACGGAGTCGGCAGCGTTACTTTGAGAAAATTAGAGTGTTCAAAGCAGGCTATCGCTCTGAATACTACAGCATGGAATAACACGATAGGACTCCGAGCCTATTTGTTGGTCTTCGGGACCGGAGTAATGATTAAGAGGGACAGTTGGGGGCATTCGTATTCCGATGTCAGAGGTGAAATTCTTGGATTATCGGAAGACGAACATCTGCGAAAGCATTTGCCAAGGATGTTTTCA	0	0	0	0	0	0	0	0	0	0	0	0	0	0	0	0	0	0	0	0	0	0	0	0	0	0	0	0	0	0	0	0	0	0	0	0	0	0	0	0	0	0	0	0	0	0	0	0	0	0	0	0	0	0	1865	0	0	0	0	0	0	422	0	0	0	0	0	0	0	0	0	0	0	0	0	0	0	0	0	0	0	0	0	0	0	0	0	0	0	0	Eukaryota	Archaeplastida	Chlorophyta	Chloropicophyceae	Chloropicales	Chloropicaceae	Chloropicon	Chlroropicon_A6_sp.
AGCTCTAGGAGAAAATATATCAGTTGTTGCGGTTAAAAAGCTCGTAGTTGAATTTCTGTTAGGGACGACCGGTCCACCCTCTGGGTTGGTATCTGGTTCGGCCTTGGCATCTTCTTGGGGAACGTTCTGCACTTCACTGTGTGGGGCGGTAACCAGGTCTTTTCTTTTGAGGAAATTAGAGTGTTTCAAGCAGGCTTTGCCTTGAATACATTAGCATGGAATAATAATATAGGACCTCGGTTCTATTTTGTTGGTTTCTAGAACTGTGGTAATGATTAATAGGGATAGTTGGGGAAACTGTTACTACGTTGTCAGAGGTGAAATTCTTGGATTTACGTATGAACAACTAATGCGAAAGCATTTTTCAAGGATGTTTTCA	0	0	0	0	0	0	0	0	0	0	0	0	0	0	0	0	0	0	0	0	0	0	0	10	0	0	0	69	0	0	0	0	0	0	229	0	0	0	0	0	0	0	0	0	0	0	0	0	0	0	0	0	0	0	0	0	0	0	187	0	0	0	0	0	158	13	0	23	313	0	29	0	0	0	0	33	0	24	36	5	140	0	13	0	427	87	236	5	147	100	Eukaryota	Alveolata	Dinoflagellata	Dinophyceae	NA	NA	NA	NA
AGCTCCAAAAGTGTATATTTAAGTTGTTGCGGTTGAAAAGCTCGTAGTTGGATATAGGGGCGGCGAGGTCGGTCGGTCGAAAGGCTAGCACTGGCTTCGTTGCTCTATCAGGTCGGTGCCTTCGCGGTGCTCTTAACTGAGTGTTGCGGCGGTCCGGCAAGTTTACCTTGAAAAAATTAGAGTGTTCAAAGCAGGCTTTACGCTTGTATAATGTTGCATGGAATAATGGAATAGGACCTCGGTTCTATTTTGTTGGTTTTCGGAGCACGAGGTAATGATTAATAGGAACGGACGGGGGCATCCGTACTGTGCCGTTAGAGGTGAAATTCTTGGATCGGCGCAAGACGAACGACTGCGAAAGCATTTGCCAAGAATGTTTTCT	0	0	0	0	0	0	0	0	0	0	0	0	0	0	0	0	0	0	0	0	0	0	0	0	77	76	0	0	28	0	0	0	0	0	0	0	0	0	63	0	0	0	0	0	0	34	0	1029	0	0	0	0	0	0	0	0	0	0	45	0	673	0	0	0	0	44	0	47	0	0	100	0	0	0	0	0	43	0	0	0	5	16	0	0	0	0	0	0	0	0	Eukaryota	Opisthokonta	Metazoa	Urochordata	Urochordata_X	Ascidiacea	Thalia	Thalia_democratica
AGCTCCAATAGCGTATATTAAAGTTGTTGCGGTAAAAAAGCTCGTAGTTGGATTTCTGTCGAGAACAGCCGGTCACGATTTTGTCGTTGTATCTGGTTTGGTCTTGGCATCCTCTTGGGGAACATTTCTGCGCTTCACTGCGTGGAGTGGTATTCAAGACTTTTACTTTGAGGAAATTAGAGTGTTCACGGCAGGCAATCGCCCTGAATATATTAGCATGGAATAATGATATAGGACCTTGGTTCTATTTTGTTGGTTTCTAGAACTAAGGTAATGATTAATAGGGACAATTGGGGGCATTCGTATTAACGCGTCAGAGGTGGAATTCTTAGATTGCGTTACGACGAACTACTGCGAAAGCATTTGCCAAGGATGTTTTCA	20	50	32	59	16	457	61	0	0	0	0	9	22	0	13	0	0	0	0	13	0	18	0	0	0	58	24	0	0	0	9	52	31	69	83	0	0	0	0	77	0	12	0	46	0	36	76	0	121	0	19	115	69	54	0	46	42	29	17	11	0	37	27	0	36	16	0	0	0	21	51	0	0	0	0	0	77	36	0	0	0	0	0	65	0	24	0	16	0	0	Eukaryota	Alveolata	Dinoflagellata	Syndiniales	Dino-Group-II	Dino-Group-II_X	Dino-Group-II-Clade-52_X	Dino-Group-II-Clade-52_X_sp.
AGCTCCAATAGCGTATATTAAAGTTGTTGCGGTTAAAAAGCTCGTAGTTGGATTTCTCCGCCGAAAAGCTGGTCCGCCCTATGGGTAGGAATCCAGCTGGTCGGTGGATCTTCATGGCGAACAGGGTGCATTTAACCGTGTGACCTGGGAGTCATGACTTTTACTTTGAGGAAATTAGAGTGTTCACGGCAGGCTCACGCCTTGAATACATTAGCATGGAATAATAATATAGGACTTCGGTTCTTTTTGTTGGTTCGGAGGGCTGAAGTAATGATTAATAGGGACAGCTGGGGGCATTCGTATTATCACGTCAGAGGTGGAATTCTTGGATTGTGTTACGACGAACTACTGCGAAAGCATTTGCCAAGGATGTTTTCA	0	0	0	0	0	0	0	0	0	0	0	0	0	0	0	0	0	0	0	0	0	0	0	0	0	0	0	0	0	0	18	0	0	0	0	0	6	24	45	34	12	0	0	0	38	19	0	0	9	58	156	31	372	432	0	12	7	98	399	100	262	68	0	0	0	0	0	0	32	0	0	0	0	0	0	0	0	0	0	0	0	0	0	0	8	16	4	7	0	0	Eukaryota	Alveolata	Dinoflagellata	Syndiniales	Dino-Group-II	Dino-Group-II-Clade-13	Dino-Group-II-Clade-13_X	Dino-Group-II-Clade-13_X_sp.
AGCTCCAATAGCGTATATTAAAATTGTTGCGGTTAAAAAGCTCGTAGTTGGATATCTGCTGAGGGGTTTCGGTACTTCCCAGTGAAGATTACACGGAACTCTTCTTGGCATTTGTTCAGGGAAAGTTTCTGCACTTGATTGTGTGGGACAGGAACTGAATTTTTACTTTGAGGAAATGAGAGTGTTTCAAGCAGGCATTTGCCGTGAATATGATAGCATGGAATAATAGCACAGGACCCCGTTCCAAGCTGTTGGTTTTTGAGACGAGGTAATAATAATAAGGATAGTTGGGGGCATTCGTATTTCAATGTCAGAGGTGAAATTCTTGGATTATTGAAAGACGAACTATTGCGAAGGCATCTGCCAAGGATGTTTTTA	0	0	0	0	0	0	0	0	0	0	0	0	0	0	0	0	0	0	0	0	0	0	0	0	0	35	0	0	0	0	0	0	0	127	0	0	0	0	0	0	0	0	93	0	0	24	0	0	0	0	0	0	0	0	0	0	0	0	0	0	0	0	0	0	10	1575	31	54	97	0	0	0	0	0	0	0	0	0	0	0	0	10	59	0	0	0	0	87	37	0	Eukaryota	Alveolata	Dinoflagellata	Syndiniales	Dino-Group-I	Dino-Group-I-Clade-4	Dino-Group-I-Clade-4_X	Dino-Group-I-Clade-4_X_sp.
AGCTCCAATAGCGTATATTAAAGTTGTTGCGGTTAAAAAGCTCGTAGTTGGATTTCTGTCAGAAACTCTCGGTCCACGCTTTGCGTGAGTATCTGAGTAGGTTCCGGCATCCTCTAGAGGATCGTTTCTGCGCTTGATTGCGTGGAGCGGAACTCTAGACTTTTACTTTGAGGAAATTAGAGTGTTCACGGCAGGCAAACGCCTTGAATACATTAGCATGGAATAATAACATAGGGCCTTGGTTCTATTTTGTTGGTTTCTAGAGCTGAGGTAATGATTAATAGGGATAATTGGGGGCATTTGTATTAACGCGTCAGAGGTGGAATTCTTGGATTGCGTTACGACAAACTACTGCGAAAGCATTTGCCAAGGATGTTTTCA	0	0	0	0	0	0	0	0	0	0	0	0	0	0	0	0	0	0	0	0	0	0	0	0	0	95	65	0	0	81	0	1007	0	0	0	0	0	0	0	0	14	131	0	21	52	0	0	0	0	0	0	0	0	0	0	0	0	0	0	40	649	0	0	0	0	0	0	10	66	0	0	0	0	0	0	0	0	0	0	0	0	0	0	0	0	0	0	0	0	0	Eukaryota	Alveolata	Dinoflagellata	Syndiniales	Dino-Group-II	Dino-Group-II-Clade-16	Dino-Group-II-Clade-16_X	Dino-Group-II-Clade-16_X_sp.
AGCTCCAATAGCGTATATTAAAGTTGTTGCGGTTAAAAAGCTCGTAGTTGGATTTCTGCTGAGGACGACCGGTCCGCCCTCTGGGTGAGCATCTGGATCGGCCTGGGCATCTTCTTGGGGAACGTAGCTGCACTTGACTGTGTGGTGCGGTATCCAGGACTTTTACCTTGAGGAAATTAGAGTGTTTCAAGCAGGCGCACGCCTTGAATACATTAGCATGGAATAATAAGATAGGACCTCGGTTCTATTTTGTTGGTTTCTAGAGCTGAGGTAATGATTAATAGGGATAGTTGGGGGCATTCGTATTTAACTGTCAGAGGTGAAATTCTTGGATTTGTTAAAGACGGACTACTGCGAAAGCATTTGCCAAGGATGTTTTCA	0	0	0	0	0	0	0	0	0	0	0	0	0	0	0	0	0	0	0	0	0	110	60	98	0	0	0	0	0	0	0	0	0	0	0	0	0	0	0	0	0	0	0	0	0	103	0	0	0	0	0	0	0	0	0	0	0	40	0	0	0	108	0	0	188	0	0	119	194	0	0	0	0	79	0	0	0	0	167	102	0	0	0	0	80	100	221	110	0	346	Eukaryota	Alveolata	Dinoflagellata	Dinophyceae	Prorocentrales	Prorocentraceae	Prorocentrum	Prorocentrum_sp.
AGCTCCAATAGCGTATATTAAAGTTGTTGCGGTTAAAAAGCTCGTAGTTGGAGTTCTGCCAGGTGACGCTCGTCCGCCCAAGTGGTGTGTACAGGGCGTGCATCTGGCCCTTTCAAGGGGAACGTGTCTGCTCTTTACTGAGTGGTGCGAGATCCTTGACTTTTACTTTGAGGAAATAAGAGTGTTCCAAGCAGGCTCTCGTCGTGCATAGCTCAGCATGGAATAATAGCATTGGACTTCGTTTCTAAGCTGTTGGTTGCAAGAAGCGAGGTAATGATGAAGAGGGATAGTTGGGGGCATTCGTATTTAACTGTCAGAGGTGAAATTCTTGGATTTGTTAAAGACGGACTACTGCGAAAGCATCTGCCATGGATGTTTTCA	46	56	0	0	93	0	0	0	0	0	0	0	0	0	0	16	0	0	0	0	0	0	0	0	0	0	0	0	0	0	0	0	0	0	0	73	0	0	0	0	0	0	0	0	0	0	0	0	0	0	0	0	0	31	64	0	0	0	0	0	0	123	13	43	82	52	121	114	66	0	53	68	16	51	0	0	0	0	201	0	30	0	85	0	159	51	73	58	348	33	Eukaryota	Alveolata	Dinoflagellata	Syndiniales	Dino-Group-I	Dino-Group-I-Clade-1	Dino-Group-I-Clade-1_X	Dino-Group-I-Clade-1_X_sp.
AGCTCCAATAGCGTATATTAAAGTTGTTGCAGTTAAAAAGCTCGTAGTTGGATTTCTGCCTTGTGTCCCGGGTCGGCCCGATAGGGTCTGTACTAGGAGACGCTTGGCATCCTGTGGACGAGCTTGTGTGGTATTGATTTATCGTGCAAGTGAGTCCACTCGTTTACTGTGAACAAATTAGAGTGTTTAAAGCAGGCAATTGCCTTGAATACATTAGCATGGAATAATAAGATAGGACTTCTCGTCTATTTTGTTGGTTCAGGCCTGAGGTAATGATTAATAGGGATAGTTGGGGGTATTCATATTCAATTGTCAGAGGTGAAATTCTTGGATTTATGGAAGATGAACAACTGCGAAAGCATTTACCAAGGATGTTTTCA	0	0	0	0	0	0	0	0	0	18	0	0	0	0	0	22	0	0	0	0	0	0	0	0	0	0	0	0	0	331	0	0	9	0	0	28	0	0	0	86	64	78	0	79	74	0	0	51	0	0	0	0	0	170	699	0	0	0	0	0	0	226	0	0	0	0	0	0	253	0	0	0	0	0	0	0	0	0	0	0	0	0	0	0	0	0	0	0	28	0	Eukaryota	Stramenopiles	Sagenista	MAST-9	MAST-9C	MAST-9C_X	MAST-9C_XX	MAST-9C_XX_sp.
AGCTCCAATAGCGTATATTAAAGTTGTTGCGGTTAAAAAGCTCGTAGTTGGATTTCTGTCGAGGACGACCGTTCCGCCCTCTGGGTGAGTATCTGGCTCGGCCTTGGCATCTTCTTGGAGAACGTTGCTGCTCTTGATTGAGTGGTGCGGTATCCAGGACTTTTACTTTGAGGAAATTAGAGTGTTTCAAGCAGGCGCACGCCTTGAATACATTAGCATGGAATAATAAGATAGGACCCCGGTTCTATTTTGTTGGTTTCTAGAGCTGAGGTAATGATTAATAGGGATAGTTGGGGGCATTCGTATTTAACTGTCAGAGGTGAAATTCTTGGATTTGTTAAAGACGGACTACTGCGAAAGCATTTGCCAAGGATGTTTTCA	0	0	0	0	0	0	0	0	0	0	0	0	0	0	0	0	0	0	0	0	0	116	89	405	0	0	197	0	237	295	0	0	0	0	0	78	0	0	0	0	0	107	0	0	0	0	0	0	0	0	0	0	0	0	0	0	0	0	0	0	0	0	0	0	0	0	85	0	0	0	0	0	0	0	0	0	0	0	0	0	0	0	0	0	0	0	0	0	600	0	Eukaryota	Alveolata	Dinoflagellata	Dinophyceae	Gymnodiniales	Chytriodiniaceae	Chytriodinium	Chytriodinium_roseum
AGCTCCAATAGCGTATATTAAAGTTGTTGCGGTTAAAAAGCTCGTAGTTGGATTTCTGTCGAGAACGCGCGGTCCACGCTTTGCGTGAGTATCTGTGTCGGTCTTGGCATCCTCTGGAGGTGCGTTTCTGCGCTTGATTGCGTGGAGCGGAACTTCAGACTTTTACTTTGAGGAAATTAGAGTGTTCACGGCAGGCAAACGCCTTGAATACATTAGCATGGAATAATAACATAGGATCTCGGTTCTATTTTGTTGGTTTCTAGAGCTGAGATAATGATTAATAGGGATAATTGGGGGCATTCGTATTAACACGTCAGAGGTGGAATTCTTGGATTGTGTTACGACGAACTACTGCGAAAGCATTTGCCAAGGATGTTTTCA	0	0	0	0	11	0	0	0	0	0	0	0	0	0	0	0	0	0	0	0	0	0	0	33	0	0	0	0	0	25	0	0	0	0	0	0	0	0	0	0	0	0	0	0	45	0	0	0	0	0	0	18	0	93	1294	0	0	0	0	0	35	439	0	0	0	0	0	0	134	0	0	0	0	0	0	45	0	0	0	0	0	0	0	0	0	0	0	0	36	0	Eukaryota	Alveolata	Dinoflagellata	Syndiniales	Dino-Group-II	Dino-Group-II-Clade-16	Dino-Group-II-Clade-16_X	Dino-Group-II-Clade-16_X_sp.
AGCTCCAATAGCGTATATTAAAATTGTTGCGGTTAAAACGCTCGTAGTTGGATATTTGTTATGGACGGTCGGTCTACCCCAGTGGTCAGTACTTCGATTCGTTCTAGGCACTTTTCTGGAGGAAGTGTTTGCACTTAATTGTGTTGCACGTGCTCCGTGACATTTACTTTGAGGAAATGAGAGTGTTTCAAGCAGGCATCTGTCGTGAATGCGCTAGCATGGAATAATAGCATGGGACCATTGCTTGACTCTGTTGGTCTTGGGCTGTGGTAATAAAAATAGGGACAGTTGGGGGTATTCGTATTTAACTGTCAGAGGTGAAATTCTTGGATTTTTTGAAGACGGACCACTGCGAAAGCATCTACCCGGGATGTTTTTG	0	0	0	0	97	0	0	0	0	0	0	0	0	0	0	0	0	0	0	0	0	0	0	0	0	0	59	0	38	0	0	0	0	0	0	0	0	0	0	0	0	0	0	28	0	0	0	0	0	0	0	0	0	0	0	0	0	0	0	0	0	0	0	0	0	0	0	208	1768	0	0	0	0	0	0	0	0	0	0	0	0	0	0	0	0	0	0	0	0	0	Eukaryota	Alveolata	Dinoflagellata	Syndiniales	Syndiniales_X	Syndiniales_XX	Syndiniales_XXX	Syndiniales_XXX_sp.
AGCTCCAATAGCGTATATTAAAGTTGTTGCGGTTAAAAAGCTCGTAGTTGGATTTCTGCCGAGGACGACCGGTCCGCCCTCTGGGTGAGTATCTGGCTCGGCCTGGGCATCTTCTTGGAGAACGTAGCTGCACTTGACTGTGTGGTGCGGTATCCAGGACTTTTACTTTGAGGAAATTAGAGTGTTTCAAGCAGGCTTTCGCCTTGAATACATTAGCATGGAATAATAAGATAGGACCTCGGTTCTATTTTGTTGGTTTCTAGAGCTGAGGTAATGATTAATAGGGATAGTTGGGGGCATTCGTATTTAACTGTCAGAGGTGAAATTCTTGGATTTGTTAAAGACGGACTACTGCGAAAGCATTTGCCAAGGATGTTTTCA	69	101	0	0	141	0	0	0	0	26	0	0	0	0	0	0	0	0	0	0	0	0	0	0	0	0	0	0	0	0	0	0	0	0	0	0	22	0	0	0	0	0	118	18	0	0	0	0	0	0	0	0	0	0	0	0	0	0	0	0	0	0	0	0	0	0	0	149	0	0	0	0	0	0	0	0	0	0	0	0	0	0	0	1543	0	0	0	0	0	0	Eukaryota	Alveolata	Dinoflagellata	Dinophyceae	Prorocentrales	Prorocentraceae	Prorocentrum	NA
AGCTCCAATAGCGTATATTAAATTTGTTGCGGTTAAAAAGCTCGTAGTTGGATTTCTGTCTAAAGCGACCAGTCCGCCCATTGGGTGTGTATCTGATTCGTTTTTGACATCTTTCAGAGTAACTGTGACGCACTTGATTGTGTGTCCTGTTGGCCTGATCTTTTACTTTGAGGAAATTAGAGTGTTTCACGCAGGCATACGCCTTGAATATGGTAGCATGGAATAATGATTTTGGATCTTAGTTCTGACTTGTTGGTTTGTGGGATAGAGGTAACGACTAATAGGGACAATTGGGGGCATTCGTATTTAACTGTCAGAGGTGAAATTCTTGGATTTGTTAAAGACGGACTACTGCGAAAGCATTTGCCAAGGATGTTTTCA	0	0	0	0	0	0	0	0	0	0	0	0	0	0	0	0	0	0	0	0	0	0	0	0	0	0	0	0	0	0	0	0	0	0	0	0	0	0	0	0	0	0	0	0	0	0	0	0	0	0	0	0	0	0	0	0	0	0	0	0	0	0	0	0	0	0	0	2169	12	0	0	0	0	0	0	0	0	0	0	0	0	0	0	0	0	0	0	0	0	0	Eukaryota	Alveolata	Dinoflagellata	Dinophyceae	NA	NA	NA	NA
AGCTCCAATAGCGTATATTAAAGTTGTTGCGGTTAAAAAGCTCGTAGTTGGATTTCTGCTGAGGACGACCGGTCCGCCCTCTGGGTGAGTATCTGGCTCGGCCTGGGCATCTTCTTGGAGAACGTAGCTGCACTTGACTGTGTGGTGCGGTATCCAGGACTTTTACTTTGAGGAAATTAGAGTGTTTCAAGCAGGCACACGCCTTGAATACATTAGCATGGAATAATAAGATAGGACCTTGGTTCTATTTTGTTGGTTTCTAGAATTGAGGTAATGATTAATAGGGATAGTTGGGGGCATTCGTATTTAACTGTCAGAGGTGAAATTCTTGGATTTGTTAAAGACGGACTACTGCGAAAGCATTTGCCAAGGATGTTTTCA	0	0	0	0	0	0	0	0	0	0	0	0	0	0	0	0	0	57	0	0	0	0	0	0	0	0	0	0	0	0	0	0	0	0	0	0	0	0	0	0	0	0	0	0	0	0	0	0	0	0	0	0	0	39	0	0	0	94	47	111	0	131	0	0	0	0	0	0	0	0	0	0	0	0	0	0	0	0	0	0	0	0	0	269	211	124	382	261	130	314	Eukaryota	Alveolata	Dinoflagellata	Dinophyceae	Peridiniales	Thoracosphaeraceae	Scrippsiella	Scrippsiella_acuminata
AGCTCCAAAAGTGTATATTTAAGTTGTTGCGGTTGAAAAGCTCGTAGTTGGATATAGGGGCGGCGAGGTCGGTCGGTCGAAAGGCTAGCACTGGCTTCGTTGCTCTATTTGGTCGGTGCCTTCGCGGTGCTCTTAACTGAGTGTTGCGGCGGTCCGGCAAGTTTACCTTGAAAAAATTAGAGTGTTCAAAGCAGGCTTTACGCTTGTATAATGTTGCATGGAATAATGGAATAGGACCTCGGTTCTATTTTGTTGGTTTTCGGAGCACGAGGTAATGATTAATAGGAACGGACGGGGGCATCCGTACTGTGCCGTTAGAGGTGAAATTCTTGGATCGGCGCAAGACGAACGACTGCGAAAGCATTTGCCAAGAATGTTTTCT	0	0	24	0	0	0	0	0	0	0	0	0	0	0	0	0	0	0	0	0	0	0	0	0	72	0	0	0	0	0	0	0	0	0	0	0	0	19	78	0	0	0	0	0	78	0	0	975	0	0	0	0	26	0	0	0	0	0	0	0	701	40	0	0	0	0	0	71	0	0	83	0	0	0	0	0	0	0	0	0	0	0	0	0	0	0	0	0	0	0	Eukaryota	Opisthokonta	Metazoa	Urochordata	Urochordata_X	Ascidiacea	Thalia	Thalia_democratica
AGCTCCAATAGCGTATATTAAAGTTGTTGCGGTTAAAAAGCTCGTAGTTGGATTTCTGCTGAGGACGACCGGTCCGCCCTCTGGGTGAGTATCTGGCTCGACCTTGGCATCTTCTTGAAGAACGTAACTGCACTTGACTGTGTGGTGCGGTATTTAAGACTTTTACTTTGAGGAAATTAGAGTGTTTGAAGCAGGCGCATGCCTTGAATACATTAGCATGGAATAATGAGATAGGACCTTTGTTCTATTTTGTTGGTTTCTAGAACTGAGGTAATGATTAATAGGGATAGTTGGGGGCATTCGTATTTAACTGTCAGAGGTGAAATTCTTGGATTTGTTAAAGACGGACTACTGCGAAAGCATTTGCCAAGGATGTTTTCA	0	0	0	0	0	0	0	0	0	0	0	0	0	0	0	0	0	0	0	0	0	143	0	62	0	0	0	0	0	0	0	0	403	0	0	0	0	0	0	0	0	0	0	0	0	0	0	0	0	0	0	0	0	0	0	0	0	0	0	0	0	0	0	497	858	0	0	0	0	0	0	0	0	56	0	0	0	0	0	33	0	0	0	0	0	0	0	0	0	115	Eukaryota	Alveolata	Dinoflagellata	Dinophyceae	Gymnodiniales	Warnowiaceae	Warnowia	Warnowia_sp.
AGCTCCAATAGCGTATATTAAAGTTGTTGCAGTTAAAAAGCTCGTAGTTGAAGTTGTGTGCGTCGGAATGGTGTGGCGAATGTCATGTCAGACTGTCGTATATTTCTCAGTTCACTGAGACTGTTACTTTGAGGAAATTAGAGTGCTCCAAGCAAGCTTTGCTTTGAATACTTCAGCATGGGATAACATCATAAGACTTTGGCTTTTGTTGTTGGTTCTGTGGCCAAGGTAAAGATTAATAGGAACGGTTGGGGACATTCGTATTAAACAGTGAGAGGTGAAATTCTTAGATCTGTTTAAGACGCACTAATGCGAAAGCATTTGTCAAGGACGTTTTCA	0	0	0	0	0	0	0	0	0	0	0	0	0	0	0	0	0	0	0	0	0	0	0	31	0	0	0	0	0	49	0	0	0	257	155	142	0	0	0	0	0	0	0	0	0	0	0	0	0	0	0	59	44	31	88	0	0	0	0	0	0	0	0	0	0	102	101	62	0	0	0	0	0	397	67	0	0	0	54	9	54	94	188	0	0	0	153	7	11	0	Eukaryota	Alveolata	Apicomplexa	Apicomplexa_X	Apicomplexa_XX	Apicomplexa_XXX	Apicomplexa_XXXX	Apicomplexa_XXXX_sp.
AGCTCCAATAGCGTATATTAAAGTTGTTGCGGTTAAAAAGCTCGTAGTTGGATTTCTGCTTTGGACGACTGGTCCGCCCTGTGGGTTGGCATCTAGCTCGGCCTGGGCATCTTCTTGGGGAACGTAGCTGCACTTGACTGTGTGGTGCGGTATCCAGGACTTTTACCTTGAGGAAATTAGAGTGTTTCAAGCAGGCGCACGCCTTGAATACATTAGCATGGAATAATAAGATAGGACCTCGGTTCTATTTTGTTGGTTTCTAGAGCTGAGGTAATGATTAATAGGGATAGTTGGGGGCATTCGTATTTAACTGTCAGAGGTGAAATTCTTGGATTTGTTAAAGACGGACTACTGCGAAAGCATTTGCCAAGGATGTTTTCA	0	48	63	0	0	0	0	0	0	0	0	0	0	0	0	0	0	0	3	17	0	0	0	0	0	0	0	0	0	0	0	0	0	0	0	0	0	0	0	0	10	0	216	0	0	0	609	11	304	0	44	16	36	20	0	23	43	30	0	0	19	0	0	35	0	0	12	130	0	13	0	26	0	0	0	0	8	55	19	0	0	0	41	2	185	82	30	0	0	0	Eukaryota	Alveolata	Dinoflagellata	Dinophyceae	Prorocentrales	Prorocentraceae	Prorocentrum	Prorocentrum_sp.
AGCTCCAATAGCGTATATTAAAATTGTTGCGGTTAAAACGCTCGTAGTTGGATATCTGTGAGTGGGTTTCGGTGCTTCCCAGTGAAGATTACACGGAGCTCTGCTCACATTTGTTCAGGGAGGGTGGATGCACTTCACTGTGTGACCACATGATCTGAATTTTTACTTTGAGGAAATGAGAGTGTTCCAAGCAGGCAATCGCCGTGAATATGATAGCATGGAATAATAGCACAGGACTCTTGGTTCAATGCTGTTGGTTTGTTGAACTAGAGTAATCACAATAAGGATAGTTGGGGGTATTCGTATTTAACTGTCAGAGGTGAAATTCTTGGATTTTTTAAAGACGAACAATTGCGAAGGCATCTACCCAGGATGTTTTTG	0	0	1	22	1	0	3	28	61	8	0	0	0	0	0	18	199	0	0	0	56	91	62	48	22	44	0	19	172	0	0	22	18	2	1	2	0	0	0	0	68	33	108	0	92	1	67	0	0	0	0	0	0	36	37	0	0	10	35	2	43	70	0	47	11	57	9	40	16	0	0	0	77	5	33	0	0	60	36	0	14	40	28	0	0	0	0	30	134	0	Eukaryota	Alveolata	Dinoflagellata	Syndiniales	Dino-Group-I	Dino-Group-I-Clade-4	Dino-Group-I-Clade-4_X	Dino-Group-I-Clade-4_X_sp.
AGCTCCAATAGCGTATATTAAAGTTGTTGCGGTTAAAAAGCTCGTAGTTGGATTTCTGCTGAGGACGACCGGTCCGCCCTCTGGGTGAGTATCTGGCTCGGCCTTGGCATCTTCTTGGAGAACGTAACTGCACTTGACTGTGTGGTGCGGTATTCAAGACTTTTACTTTGAGGAAATTAGAGTGTTTCAAGCAGGCGCACGCCTTGAATACATTAGCATGGAATAATGAGATAGGACCTTGGTTCTATTTTGTTGGTTTCTAGAGCTGAGGTAATGATTAATAGGGATAGTTGGGGGCATTCGTATTTAACTGTCAGAGGTGAAATTCTTGGATTTGTTAAAGACGGACTACTGCGAAAGCATTTGCCAAGGATGTTTTCA	0	0	0	0	0	0	0	0	0	0	0	0	0	0	0	0	0	0	0	0	0	0	0	0	0	0	0	0	0	0	0	0	0	0	0	218	0	0	0	0	0	0	0	0	0	0	0	0	0	134	0	0	0	0	76	0	0	0	0	0	0	99	0	45	289	45	0	92	343	0	0	0	0	108	0	0	0	0	62	24	0	0	0	0	32	40	112	90	99	218	Eukaryota	Alveolata	Dinoflagellata	Dinophyceae	Gymnodiniales	Gymnodiniaceae	Gymnodinium	Gymnodinium_sp.
AGCTCCAATAGCGTATATTAAAGTTGTTGCGGTTAAAAAGCTCGTAGTTGGATTTCTGTCGAGAACGGCCGGTCCGCACTATGTGCGTGTATCTGGTTCGGTCTTGGCATCCTCTTGGAGAACGTAACTGCGCTTGATTGCGTGGTGCGGTATTCAAGACTTTTACTTTGAGGAAATTAGAGTGTTCACGGCAGGCAAGCGCCTTGAATATATTAGCATGGAATAATAATATAGGATCTCGGTTCTATTTTGTTGGTTTCTAGAATCAGGATAATGATTAATAGGGATAATTGGGGGCATTTGTATTAACGCGTCAGAGGTGGAATTCTTGGATTGCGTTACGACAAACTACTGCGAAAGCATTTGCCAAGGATGTTTTCA	0	0	0	0	210	0	38	0	0	0	0	0	0	0	0	0	0	0	0	0	0	11	0	0	0	0	0	0	34	0	0	398	0	0	0	20	0	0	0	0	0	0	14	0	0	0	0	0	23	107	49	0	0	0	0	0	0	0	0	0	43	0	0	0	0	0	82	159	911	0	0	0	0	0	0	0	0	0	0	0	0	20	0	0	0	0	0	0	0	0	Eukaryota	Alveolata	Dinoflagellata	Syndiniales	Dino-Group-II	Dino-Group-II-Clade-10-and-11	Dino-Group-II-Clade-10-and-11_X	Dino-Group-II-Clade-10-and-11_X_sp.
AGCTCCAATAGCGTATATTAAAGTTGTTGCGGTTAAAAAGCTCGTAGTTGGATTTCTGCCGAGGACGACCGGTCCGCCCTCTGGGTGAGCATCTGGCTCGGCCTGGGCATCCTCTTGGAGAACGTAGCTGCACTTGACTGTGTGGGGCGGTATCCAGGACTTTTACTTTGAGGAAATTAGAGTGTTTCAAGCAGGCATACGCCTTGAATACATTAGCATGGAATAATAAGATAGGACCTCGGTTCTATTTTGTTGGTTTCTAGAGCTGAGGTAATGATTAATAGGGATAGTTGGGGGCATTCGTATTTAACTGTCAGAGGTGAAATTCTTGGATTTGTTAAAGACGGACTACTGCGAAAGCATTTGCCAAGGATGTTTTCA	0	0	0	0	0	0	0	0	0	0	0	0	0	0	0	0	0	0	0	39	0	31	0	36	0	0	0	0	0	0	0	0	0	0	0	0	0	0	0	0	0	0	0	0	0	0	0	0	137	27	43	0	0	0	45	0	46	118	61	34	0	0	0	22	0	0	0	0	0	0	0	48	0	0	0	0	0	36	70	0	0	0	52	0	438	424	230	64	0	107	Eukaryota	Alveolata	Dinoflagellata	Dinophyceae	NA	NA	NA	NA
AGCTCCAATAGCGTATATTAAAGTTGTTGCAGTTAAAAAGCTCGTAGTTGGATTTTGAGTTTGGTAAAATCGGTCTGCGTTATGTAGTACTGACTTGCCTGCTCTTCTTCTCGAGGCCTATGGGTGCACTTAACCGTGTGTTCATAGTGTTCGGGACTTTTACCGTGAGAAAATTAGAGTGTTCATAGCAGGCTTTTGCTTGAATATTGCAGCATGGAATAATGGAATAGGATCATGATCTTATTTTGTTGGTTTCTAAGATCAAGATAATGATTAATAGGGATAGTTGGGGGCATTAATATTTAGTTGTCAGAGGTGAAATTCTTAGATTTACAAAAGATTAACTTCTGCGAAAGCATTTGCCAAGGATGTTTTCG	0	0	0	0	0	0	0	0	0	0	0	0	37	0	0	0	0	0	0	0	0	38	0	0	0	0	0	0	0	0	0	0	0	0	0	0	0	0	0	0	0	0	0	0	0	0	0	0	0	0	0	0	0	0	0	0	91	0	0	0	0	0	0	0	357	92	0	0	0	0	0	0	1123	159	0	0	0	0	0	21	0	0	109	0	0	0	65	0	0	0	Eukaryota	Opisthokonta	Mesomycetozoa	Ichthyosporea	Ichthyosphonida	Abeoformidae_Group_MAIP_1	Abeoformidae_Group_MAIP_1_X	Abeoformidae_Group_MAIP_1_X_sp.
AGCTCCAATAGCATATATTAAAGTTGTTGCGGTTAAAAAGCTCGTAGTTGGATTTCTGTTGGGGCTAGCCAGTCCACCCTCTGGGTGAGTACGTGGTCCAGCCTCGGCATCATCTAGGAGAGTGCCACTGCGCTTCATTGTGTGGGGCAGTATCCTAGACTTTTACTTTGAGGAAATTAGAGTGTTTCAAGCAGGCTTACGCCTTGAATATATTAGCATGGAATAATAAGATATGATCTCAGCTCTATTTTATTGGTTTTAAAAGCTGAGATAATGATTAATAGGGATAGTTGGGGGCATTCGTATTTAACTGTCAGAGGTGAAATTCTTGGATTTGTTAAAGACGGACTACTGCAAAAGCATTTGCCAAGGATGTTTTCA	0	0	0	0	0	0	0	0	0	0	0	0	0	0	0	0	0	0	0	0	0	0	0	0	0	0	0	0	0	0	0	0	98	226	17	24	0	0	0	0	0	0	0	0	0	73	322	0	0	0	0	0	0	0	0	0	0	0	0	0	7	32	17	23	122	0	98	256	0	0	0	0	0	0	0	20	10	8	15	25	0	92	0	0	7	7	440	0	152	0	Eukaryota	Alveolata	Dinoflagellata	Dinophyceae	NA	NA	NA	NA
AGCTCCAATAGCGTATATTAAAGTTGTTGCGGTTAAAAAGCTCGTAGTTGGATTTCTGCCGAGGACGACCGGTCCGCCCTCTGGGTGAGCATCTGGCTCGGCCTGGGCATCTTCTTGGAGAACGTAGCTGCACTTGACTGTGTGGTGCGGTATCCAGGACATTTACTTTGAGGAAATTAGAGTGTTTCAAGCAGGCATACGCCTTGAATACATTAGCATGGAATAATAAGATAGGACCTCGGTTCTATTTTGTTGGTTTCTAGAGCTGAGGTAATGATTAATAGGGATAGTTGGGGGCATTCGTATTTAACTGTCAGAGGTGAAATTCTTGGATTTGTTAAAGACGGACTACTGCGAAAGCATTTGCCAAGGATGTTTTCA	0	0	0	0	0	0	0	0	0	0	0	0	0	0	0	0	0	0	0	0	0	235	0	34	0	0	0	0	0	0	0	0	0	0	0	0	0	0	0	0	0	0	0	0	0	0	0	0	0	0	0	0	0	0	118	0	0	0	0	0	0	0	0	0	196	24	30	136	831	0	0	0	40	0	0	132	0	0	0	0	27	0	0	0	0	0	0	0	287	0	Eukaryota	Alveolata	Dinoflagellata	Dinophyceae	Peridiniales	Amphidomataceae	Azadinium	NA
AGCTCCAATAGCGTATATTAAAGTTGTTGCGGTTAAAAAGCTCGTAGTTGGATTTCTGCCGAGGACGTCCGGTCCACCCTCTGGGTGTGTACATGGCACGGCCTGGGCATCTTCTTGGGGTACGTATCTGCACTTGACTGTGTGGTGCGGAATCCAGGACTTTTACTTTGAGGAAATTAGAGTGTTTCAAGCAGGCACGCGCCTTGAATACATTAGCATGGAATAATAAGATAGGACCTCGGTTCTATTTTGTTGGTTTCTAGAGCTGAGGTAATGATTAATAGGGATAGTTGGGGGCATTCGTATTTAACTGTCAGAGGTGAAATTCTTGGATTTGTTAAAGACGGACTACTGCGAAAGCATTTGCCAAGGATGTTTTCA	0	0	0	0	0	0	0	0	0	0	14	0	25	0	26	21	27	0	163	0	9	84	261	0	0	0	0	0	0	0	0	0	14	12	0	0	0	0	0	0	0	0	0	0	22	0	100	0	39	0	23	0	0	0	0	0	16	0	0	49	55	37	0	0	12	0	17	81	0	13	0	78	0	0	0	0	0	0	24	39	0	0	54	0	71	142	428	39	0	94	Eukaryota	Alveolata	Dinoflagellata	Dinophyceae	Dinophyceae_X	Dinophyceae_XX	Dinophyceae_XXX	Dinophyceae_XXX_sp.
AGCTCCAATAGCGTATATTTAAGTTGCTGCAGTTAAAAAGCTCGTAGTTGGATTTCGGGTGGGGCCTGCCGGTCCGCCGTTTCGGTGTGCACTGGCCGGGCCCACCTTGCTGCCGGGGACGTGTTCCTGGGCTTCACTGTCCGGGACACGGAGTCGGCGAGGTTACTTTGAGTAAATTAGAGTGTTCAAAGCAGGCCTACGCTCTGAATACATTAGCATGGAATAACACGATAGGACTCTGGCCTATCTTGTTGGTCTGTAGGACCGGAGTAATGATTAAGAGGGACAGTCGGGGGCATTCGTATTTCATTGTCAGAGGTGAAATTCTTGGATTTATGAAAGACGAACTACTGCGAAAGCATTTGCCAAGGATGTTTTCA	0	0	10	12	0	0	0	24	0	16	0	0	0	0	0	0	19	0	0	0	17	0	0	0	0	33	50	44	12	50	25	32	19	55	17	0	128	90	0	75	5	0	15	25	167	171	0	22	0	0	0	26	28	0	0	15	0	25	60	6	134	0	0	0	75	47	22	0	30	17	0	0	96	99	0	0	13	11	0	13	54	0	52	34	0	0	89	0	0	0	Eukaryota	Archaeplastida	Chlorophyta	Trebouxiophyceae	Chlorellales	Chlorellales_X	Picochlorum	Picochlorum_sp.
AGCTCCAATAGCGTATATTTAAGTTGTTGCAGTTAAAAAGCTCGTAGTTGGATTTCGGGCCCAGGTGACCGGTCCGCCGTTTCGGTGTGCACTGGTTAGCTCGGTCTTTCTGCCGGGGACGCGCTCCGTCTTGATTGCCGGACGCGGAGTCGGCGATGTTACTTTGAAAAAATTAGAGTGTTCAAAGCAGGCTTACGCTCTGAATACTATAGCATGGAATAACACGATAGGACTCCGAGCCTATTTTGTTGGTCTTCGGGACCGGAGTAATGATTAAGAGGGACAGTTGGGGGCATTCGTATTACGGTGTCAGAGGTGAAATTCTTGGATTTCCGTAAGACGAACTTCTGCGAAAGCATTTGCCAAGGATGTTTTCA	0	265	177	70	93	0	80	36	0	87	0	0	13	0	0	35	0	0	0	0	0	0	0	0	0	109	95	0	0	0	0	62	97	104	126	52	328	185	59	0	0	0	0	0	0	0	0	0	0	0	0	0	0	0	0	0	0	0	0	0	0	0	0	0	0	0	0	0	0	0	0	0	0	0	0	0	0	0	0	0	0	0	0	0	0	0	0	0	0	0	Eukaryota	Archaeplastida	Chlorophyta	Chloropicophyceae	Chloropicales	Chloropicaceae	Chloroparvula	Chloroparvula_pacifica
AGCTCCAATAGCGTATATTAAAGTTGTTGCAGTTAAAAAGCTCGTAGTCGGATTTTGGCATCACGCCGAACTGTCTGCCGATTGGTAAGTACGGTTTGGCGGGTGCTTCTTTCTTGAAGCTCGTTCCCTTCTTAACTGAAGGGTTCGTTGGTTCAGGTTCTTTTACTTTGAGAAAATTAGAGTGTTCAAAGCAGGCCTATGCTCTGAATAGGTTAGCATGGAATAATAGAATAGGACTTTGGTTCTATTTTGTTGGTTTCTAGGACCGAAGTAATGATTAATAGGGACAGTTGGGGGCATTCATATTCCATTGTCAGAGGTGAAATTCTTGGATTAACGGAAGATGAACTTCTGCGAAAGCATCTGCCAAGGATGTTTTCA	33	0	32	20	0	0	0	0	0	0	0	0	0	0	0	0	0	0	0	0	0	0	0	0	22	0	0	0	0	0	0	0	18	20	0	0	0	0	6	0	0	0	45	17	0	146	93	0	26	0	0	13	23	0	10	33	41	19	0	67	33	0	0	42	48	42	17	202	18	86	31	24	0	17	0	0	0	60	30	102	23	0	40	9	289	44	211	0	0	0	Eukaryota	Hacrobia	Picozoa	Picozoa_X	Picozoa_XX	Picozoa_XXX	Picozoa_XXXX	Picozoa_XXXX_sp.
AGCTCCAATAGCGTATATTTAAGTTGTTGCAGTTAAAAAGCTCGTAGTTGGATTTCGGGTAGGGGGCGCCGGTCCGCTTCGGTGTGCACTGGCGGCCCATACCTTCTTGTCGGGGATGCGCTTTGGTATTGATTTATCGGACGCAGAGTCGGCGCTGTTACTTTGAAAAAATTAGAGTGTTCAAAGCAGGCTTTCGCTTGAATACATTAGCATGGAATAACATGATAGGACTCCGGTTCCATTGTGTTGGTCTTCGGGACTGGAGTAATGATTAAGAGGGACAGTTGGGGGCATTCGTATTTCATTGTCAGAGGTGAAATTCTTGGATTTATGAAAGACGAACTTCTGCGAAAGCATTTGCCAAGGATGTTTTCA	0	0	0	0	0	0	0	0	0	0	0	0	0	0	0	0	0	0	0	0	0	0	0	107	0	0	0	0	0	144	0	0	0	0	0	0	0	0	0	0	0	0	0	0	0	69	0	0	0	0	0	0	0	146	253	0	0	0	0	0	0	887	0	0	56	0	0	0	61	0	0	0	0	0	0	88	0	0	0	0	0	0	0	0	0	0	0	0	159	81	Eukaryota	Archaeplastida	Chlorophyta	Prasino-Clade-9	Prasino-Clade-9_X	Prasino-Clade-9_XX	Prasino-Clade-9_XXX	Prasino-Clade-9_XXX_sp.
AGCTCCAATAGCGTATATTAAAGTTGTTGCAGTTAAAAAGCTCGTAGTTGGATTTCTGGCAGTGGTGAACGGCCACACACAATGTGTGTGAGCATGTTTATCATGCCATCCTTGGTGAGATCCTATTTGGCATTAAGTTGTCGGGTAGGGGATAACCATCGTTTACTGTGAAAAAATTAGAGTGTTTAAAGCAGGCTTATGCCGTTGAATATATTAGCATGGAATAATAAGATAGGATTTTGGTTCTATTTTGTTGGTTTGTGAGTCAAAGTAATGATTAATAGGGACAGTTGGGGGTATTCGTATTTCATTGTCAGAGGTGAAATTCTTGGATTTCTGAAAGACGAACTACTGCGAAAGCATTTACCAAGGATGTTTTCA	0	0	0	0	0	0	8	0	15	0	0	0	0	0	0	22	0	0	0	0	0	0	0	0	0	0	0	0	0	0	0	0	0	0	221	14	0	0	0	0	0	0	0	0	46	151	20	16	0	0	0	0	0	0	0	0	0	0	0	0	0	0	0	0	0	54	0	140	0	0	0	291	15	65	0	0	0	0	58	61	46	124	644	0	0	0	0	0	39	0	Eukaryota	Stramenopiles	Ochrophyta	Bacillariophyta	Bacillariophyta_X	Polar-centric-Mediophyceae	Skeletonema	Skeletonema_menzellii
AGCTCCAATAGCGTATATTAAAGTTGTTGCAGTTAAAAAGCTCGTAGTTGGATTTCGGAATGGGCCAGTTGGTCCGCCTCACGGTGTGTTACTGGCTGGTCTGTTCTTCTTCGCAAAGACTGCGTGTGCTCTTCACTGAGTGTACGTAGGATTTACGACGTTTACTTTGAAAAAATTAGAGTGTTCAAAGCAGGCATACCGCTTGAATACATGAGCATGGAATAATGGAATAGGACTTTGGTCTTATTTTGTTGGTTTCTGAGACCGAAGTAATGATTAAGAGGGACAGTTGGGGGCATTCGTATTTCGTTGTCAGAGGTGAAATTCTTGGATTTACGAAAGACGAACAATTGCGAAAGCATTTGCCAAGAATGTTTTCA	0	0	0	0	0	0	0	0	0	0	0	0	0	0	0	0	0	0	0	0	0	0	0	0	0	0	0	0	0	0	0	0	0	0	0	0	0	18	0	0	0	0	0	0	0	0	0	0	0	0	0	0	0	0	0	0	0	0	0	0	0	0	0	26	0	18	0	0	0	0	0	0	0	0	0	0	0	137	0	11	0	0	0	0	0	1834	0	0	0	0	Eukaryota	Opisthokonta	Metazoa	Cnidaria	Cnidaria_X	Hydrozoa	Aegina	Aegina_citrea
AGCTCCAATAGCGTATATTAAAGTTGTTGCAGTTAAAAAGCTCGTAGTTGGATTTCGGAATGGGCCAGTTGGTCCGCCTCACGGTGTGTTACTGGCTGGTCTGTTCTTCTTCGCAAAGACTGCGTGTGCTCTTTACCGAGTGTGCGTAGGATTTACGACGTTTACTTTGAAAAAATTAGAGTGTTCAAAGCAGGCCTACCGCTTGAATACATGAGCATGGAATAATGGAATAGGACTTTGGTCTTATTTTGTTGGTTTCTAAGACCGAAGTAATGATTAAGAGGGACAGTTGGGGGCATTCGTATTTCGTTGTCAGAGGTGAAATTCTTGGATTTACGAAAGACGAACAACTGCGAAAGCATTTGCCAAGAATGTTTTCA	0	0	0	67	0	0	31	0	0	0	0	0	0	0	0	0	0	11	19	0	0	0	0	0	0	0	0	0	0	0	0	0	0	147	0	0	0	0	0	0	0	0	0	0	0	0	0	0	44	0	0	0	0	0	0	0	0	0	0	0	0	0	0	81	876	0	0	61	0	0	0	0	0	93	0	0	0	30	0	0	84	0	0	0	0	34	398	0	59	0	Eukaryota	Opisthokonta	Metazoa	Cnidaria	Cnidaria_X	Hydrozoa	Liriope	Liriope_tetraphylla
AGCTCCAATAGCGTATATTAAAGTTGTTGCGGTTAAAAAGCTCGTAGTTGGATTTCTGCATGGAAGGAGCGGTCCACCCTTTGGGTGAGTTACTGCTACCTTTGGTGCATCTTTCTGAGGGCGCGTTCTTCACTTAATTGTGAGGGCGATGAACTCAGAACTTTTACTTTGAGGAAATGAGAGTGTTTCAAGCAGGCAAATGCCTTGAATACGTTAGCATGGAATAATAGCATCGGACCATCGTCCAGCTGTTGGTGTCTGGGCGAAGGTAAAGGTGAATAGGGATTGTTGGGGGCATTCGTATTTAACTGTCAGAGGTGAAATTCTTGGATTTGTTGAAGACGGACCACTGCGAAAGCATCTGCCAAAGATGTTCTCA	0	0	0	0	0	0	0	0	0	0	0	0	0	0	0	0	0	0	0	0	0	0	0	0	0	0	0	0	21	0	0	0	0	0	0	0	0	0	0	0	0	0	64	0	0	6	46	4	86	11	13	0	0	0	0	24	0	49	54	0	92	20	0	0	0	0	0	9	0	0	0	0	0	0	0	0	0	0	0	21	0	0	14	0	0	0	1188	221	16	68	Eukaryota	Alveolata	Dinoflagellata	Syndiniales	Dino-Group-I	Dino-Group-I-Clade-5	Dino-Group-I-Clade-5_X	Dino-Group-I-Clade-5_X_sp.
AGCTCCAATAGCGTATATTAAAGTTGTTGCGGTTAAAAAGCTCGTAGTTGGATTTCTGCCGAGGACGACCGGTCCGCCCTCTGGGTGAGCATCTGGCTCGGCCTGGGCATCTTCTTGGAGAACGTATCTGCACTTGACTGTGTGGTGCGGTATTCAGGACTTTTACTTTGAGGAAATTAGAGTGTTTCAAGCAGGCACACGCCTTGAATACATTAGCATGGAATAATAAGATAGGACCTCGGTTCTATTTTGTTGGTTTCTAGATCTGAGGTAATGATTAATAGGGATAGTTGGGGGCATTCGTATTTAACTGTCAGAGGTGAAATTCTTGGATTTGTTAAAGACGGACTACTGCGAAAGCATTTGCCAAGGATGTTTTCA	0	68	0	0	0	0	49	0	0	0	0	0	0	0	0	0	0	0	0	0	0	0	0	0	0	0	0	0	0	0	0	31	80	79	0	0	0	0	0	0	0	0	0	0	327	262	0	0	0	0	0	0	0	0	0	0	0	0	25	54	148	0	0	34	117	170	73	150	94	0	31	0	21	0	0	0	27	84	40	0	58	0	0	0	0	0	0	0	0	0	Eukaryota	Alveolata	Dinoflagellata	Dinophyceae	Peridiniales	Heterocapsaceae	Heterocapsa	Heterocapsa_pygmaea
AGCTCCAATAGCGTATATTAAAGTTGTTGCAGTTAAAAAGCTCGTAGTTGGATTTCTGGTGGGAGCGATCGGTCTGGCGCTTAGCGCGAGTACTTGCATCGTCTCCGGCCATCCTTGGGGAGAGTCTGTCTGGCATTAAGTTGTCGGGCAGAGGATCCTCATCGTTTACTGTGAAAAAATTAGAGTGTTCAAAGCAGGCTTATGCCATTGAATATATTAGCATGGAATAATAAGATAGGACTTTGGTACTATTTTGTTGGTTTGCGCACCAAAGTAATGATTAATAGGGACAGTTGGGGGTATTCGTATTCCGTTGTCAGAGGTGAAATTCTTGGATTTACGGAAGACGAACTACTGCGAAAGCATTTACCAAGGATGTTTTCA	0	0	0	0	0	0	0	0	0	0	0	0	0	0	0	0	0	0	0	0	0	0	0	0	0	0	0	0	0	0	0	0	0	0	0	0	0	0	0	0	0	0	0	0	0	0	0	0	0	0	0	0	0	0	0	0	0	0	0	0	0	0	0	0	0	282	0	128	0	0	0	0	241	0	0	0	0	0	0	0	248	0	1122	0	0	0	0	0	0	0	Eukaryota	Stramenopiles	Ochrophyta	Bacillariophyta	Bacillariophyta_X	Polar-centric-Mediophyceae	Minutocellus	Minutocellus_polymorphus
AGCTCCAATAGCGTATGTTAAAGTTGTTGCGGCTAAAAAGCTCGTAGTTGGATTTCTAGATGAGAAGAGTGGTCCACTCTATGAGTGTGTATCTACTTCTGCTCGTCTATCCGCTCTGCAAACGTGTCTGCGCTTGACTGCGTGGCGCGGTGGTAGGGCCTTTTACTTTGAGGAAATTAGAGTGTTCACGGCAGGCAATCGCCTTGAATATATTAGCATGGAATAATAACATAGGATCTTGGTCCTATTTTGTTGGTTTCTAGGGCTAAGATAATGATTAATAGGGACAATTGGGGGCATTCGTATCGCGGTGTCAGAGGTGGAATTCTTGGATTACTGCGCGACGAACTACTGCGAAAGCATTTGCCAAGGATGTTTTCA	0	0	14	11	0	0	0	0	0	0	0	0	0	0	0	29	0	0	24	28	19	0	7	0	0	0	0	64	0	50	0	0	0	0	47	0	0	10	0	0	0	0	0	0	17	32	68	0	0	0	0	0	0	22	0	65	66	0	43	19	136	29	0	0	0	23	0	67	69	0	0	47	0	248	34	0	0	0	0	32	24	0	145	0	0	0	444	0	49	37	Eukaryota	Alveolata	Dinoflagellata	Syndiniales	Dino-Group-II	Dino-Group-II-Clade-3	Dino-Group-II-Clade-3_X	Dino-Group-II-Clade-3_X_sp.
AGCTCCAATAGCGTATATTAAAGTTGTTGCGGTAAAAAAGCTCGTAGTTGGATTTCTGCAGAAGACAGCCGGTCACCACTACGTGGTTGTATCTGGTTTGGCTTTTGCATCCTCTTAGGATACGGTACTGCGCTTCACTGCGCGGATCGGAGCCTAAGACTTTCACTTTGAGGAAATTAGAGTGTTCACGGCAGGCAATCGCCTTGAATATGTTAGCATGGAATGATACTATAGGATCTTGGTCCTATTTTGTTGGTTTCTAGGGCTAAGGTAATGATTAATAGGGACAATTGGGGGTATCCGTATCATCGCGTCAGAGGTGGAATTCTTGGATTGCGATGCGACGAACTACTGCGAAAGCATTTACCAAGGATGTTTTCA	9	0	0	0	0	0	0	0	0	0	0	0	0	0	0	0	0	0	0	0	0	0	0	0	0	0	0	0	0	0	0	0	0	0	0	0	0	0	0	0	0	0	0	0	42	0	0	0	0	0	0	0	156	438	0	96	145	581	87	0	61	0	0	0	0	29	0	26	95	0	0	0	0	0	30	0	0	0	0	0	0	10	73	0	0	0	80	37	0	22	Eukaryota	Alveolata	Dinoflagellata	Syndiniales	Dino-Group-II	Dino-Group-II-Clade-23	Dino-Group-II-Clade-23_X	Dino-Group-II-Clade-23_X_sp.
AGCTCCAATAGCGTATATTAAAGTTGTTGCAGTTAAAAAGCTCGTAGTTGGATTTCGGAACCGGCCGATTGGTCCGTCCTTTGGATCGTGTACTGATCGGTCTGTTCTTCTTCGCGAAGACCGCGTGTGCCCTTAACTGGGTGGGCGTGGGATTCGCGACGTTTACTTTGAAAAAATTAGAGTGTTCAAAGCAGGCCTTCGCTTGAATATCTCAGCATGGAATAATAGAATAGGACTTTGGTCTTATTTTGTTGGTTTCCGAGACCGAAGTAATGATTAATAGGGACAGTTGGGGGCATTCGTATTTCATTGTCAGAGGTGAAATTCTTGGATTTATGAAAGACGAACTTCTGCGAAAGCATTTGCCAAGGATGTTTTCA	0	0	0	0	28	0	7	0	0	19	0	0	0	0	0	87	0	8	0	0	0	0	0	0	0	0	0	0	0	36	0	9	54	41	0	0	0	0	0	0	0	0	45	0	15	37	0	0	0	0	0	0	0	0	0	10	41	0	0	0	0	0	0	0	85	26	0	514	0	0	0	703	42	41	0	0	0	57	13	7	23	0	50	0	18	0	0	0	0	0	Eukaryota	Opisthokonta	Metazoa	Ctenophora	Ctenophora_X	Ctenophora_XX	Ocyropsis	Ocyropsis_maculata
AGCTCCGATAGCGTATATTAAAGTTGTTGCAGTTAAAAAGCTCGTAGTTGAACTTCTAAGGATTGAAGTCGCCTCATGGCTTGTATTGATATCCTTATCCGCTTTGGTTTAGCAATACGCACTTTGTTGGGCGATTGTGTAACCAAGCAATTTACTTTGAAAAAATTAGAGTGTTTCAAGCAGGCGATTTGCTGGAATACATTAGCATGGAATAATAGAACACGACCTCTTAGGCATTTTATTGGTATATGACTGGAGGTAATGATTAACAGGGACAGTTGGGGGCATTAGTATTGCATTGTCAGAGGTGAAATTCATTGATTAGTGCAAGACTAACTTATGCGAAAGCATTTGCCAAGGATGTTTTCA	0	16	0	15	0	0	0	0	0	0	0	0	0	0	0	0	0	0	0	6	0	10	0	0	0	0	0	0	0	0	0	0	0	66	0	12	0	0	0	0	0	0	0	0	30	126	70	0	75	10	0	0	28	0	0	0	0	0	0	63	0	0	0	25	0	85	0	0	0	18	0	0	0	0	0	0	0	52	204	0	21	0	115	0	237	229	199	178	0	123	Eukaryota	Alveolata	Ciliophora	Nassophorea	Nassophorea_X	Discotrichidae	NASSO_1	NASSO_1_sp.
AGCTCCAATAGCGTATATTAAAATTGTTGCGGTTAAAACGCTCGTAGTTGGATATCTGTGAGCGGGTTCCGGTCCTTCCCAGTGAAGATTACACGGAACTCTGCTCGCATTTGTTCAGGGAGGGTGGATGCACTTCACTGTGTGACCACATGATCTGAATTTTTACTTTGAGGAAATGAGAGTGTTCCAAGCAGGCAATTGCCGTGAATATGATAGCATGGAATAATAGCACAGGACTCTTGGTTCAATGCTGTTGGTTTGTTGAACTAGAGTAATCACAATAAGGATAGTTGGGGGTATTCGTATTTAACTGTCAGAGGTGAAATTCTTGGATTTTTTAAAGACGAACAATTGCGAAGGCATCTGCCCAGGATGTTTTTG	0	0	0	0	0	0	0	0	0	0	0	0	0	0	0	0	0	0	0	0	0	0	0	0	0	0	0	0	0	0	0	0	0	0	0	0	0	619	0	0	0	529	0	0	0	0	0	0	0	0	0	0	0	0	0	0	0	0	0	0	0	0	0	0	0	854	0	0	0	0	0	0	0	0	0	0	0	0	0	0	0	0	0	0	0	0	0	0	0	0	Eukaryota	Alveolata	Dinoflagellata	Syndiniales	Dino-Group-I	Dino-Group-I-Clade-4	Dino-Group-I-Clade-4_X	Dino-Group-I-Clade-4_X_sp.
AGCTCCAATAGCGTATATTAAAGTTGTTGCGGTTAAAAAGCTCGTAGTTGGATTTCTGCTTTGGACGACCGGTCCGCCCTGTGGGTTGGCATCTGGATCGGCCTGGGCATCTTCTTGGGGAACGTAGCTGCACTTGACTGTGTGGTGCGGTATCCAGGACTTTTACCTTGAGGAAATTAGAGTGTTTCAAGCAGGCGCACGCCTTGAATACATTAGCATGGAATAATAAGATAGGACCTCGGTTCTATTTTGTTGGTTTCTAGAGCTGAGGTAATGATTAATAGGGATAGTTGGGGGCATTCGTATTTAACTGTCAGAGGTGAAATTCTTGGATTTGTTAAAGACGGACTACTGCGAAAGCATTTGCCAAGGATGTTTTCA	0	0	0	118	0	0	0	0	0	0	0	0	0	0	0	0	0	0	0	0	0	0	0	34	0	0	0	0	0	0	0	0	0	20	0	0	0	0	0	0	0	0	0	0	56	129	0	0	0	0	0	0	0	0	98	0	0	0	0	0	29	231	0	0	23	49	0	16	28	0	0	0	0	24	0	0	0	31	54	92	0	0	28	0	148	225	298	44	0	208	Eukaryota	Alveolata	Dinoflagellata	Dinophyceae	Prorocentrales	Prorocentraceae	Prorocentrum	Prorocentrum_sp.
AGCTCCAATAGCGTATATTAAAGTTGTTGCGGTTAAAAAGCTCGTAGTTGGATTTCTGTTGAAGACGGCCGGTCCGCTCTATGAGCGTGTATCTGGTTCGGCTTTGGCATCCTCGTGGGGAACGTAACTGTGCTTGATTGCATGGTGCGGAATTCACGACTTTTACTTTGAGGAAATTAGAGTGTTCACGGCAGGCAAGCGCCTTGAATATATTAGCATGGAATAATAATATAGGACTTTGGTTCTATTTTGTTGGTTTCTAGGACTAAAGTAATGATTAATAGGGATAATTGGGGGCATTTGTATTAACGCGTCAGAGGTGGAATTCTTGGATTGCGTTACGACAACCTACTGCGAAAGCATTTGCCAAGGATGTTTTCA	0	0	54	82	0	0	0	0	0	0	0	0	0	0	0	0	0	0	0	0	0	0	0	0	0	0	0	0	0	0	0	0	0	0	0	0	0	0	60	0	0	0	0	0	0	0	0	0	0	0	0	0	0	0	0	0	0	0	0	0	0	79	0	0	0	0	0	0	0	0	0	0	0	0	0	0	0	0	0	23	0	0	0	0	0	232	0	553	708	191	Eukaryota	Alveolata	Dinoflagellata	Syndiniales	Dino-Group-II	Dino-Group-II-Clade-10-and-11	Dino-Group-II-Clade-10-and-11_X	Dino-Group-II-Clade-10-and-11_X_sp.
AGCTCCAATAGCGTATATTAAAGTTGTTGCGGTTAAAAAGCTCGTAGTTGGATTTCTGCTGAGGATGACCGGTCCGCTTACTGAGTGTGTATCTGGCTCAGCCTTGGCATCTTCCTGAAGAACGTATCTGCACTTGACTGTGTGGTGCGGTATTTAGGACATTTACTTTGAGGAAATTAGAGTGTTTCAAGCAAGCGCACGCCTTGAATACATTAGCATGGAATAATAAGATAGGACCTCGGTTCTATTTTGTTGGTTTCTAGAGCTGAGGTAATGATTGATAGGGATAGTTGGGGGCATTCGTATTTAACTGTCAGAGGTGAAATTCTTGGATTTGTTAAAGACGGACTACTGCGAAAGCATTTGCCAAGGATGTTTTCA	0	819	0	0	0	0	0	0	0	0	0	0	0	0	0	0	0	0	0	0	0	0	0	0	0	0	0	0	0	0	0	0	0	0	0	0	0	0	0	0	0	0	172	558	0	0	238	186	0	0	0	0	0	0	0	0	0	0	0	0	0	0	0	0	0	0	0	0	0	0	0	0	0	0	0	0	0	0	0	0	0	0	0	0	0	0	0	0	0	0	Eukaryota	Alveolata	Dinoflagellata	Dinophyceae	Suessiales	Suessiaceae	Protodinium	Protodinium_simplex
AGCTCCAATAGCGTATATTAAAATTGTTGCGGTTAAAACGCTCGTAGTTGGATATTTGTCAAGGACTGCCGGTCTACCCTAGCGGTCAGCACTCGGTATGTCCTCGGCATTTTCCTGGAGACAGTGTTCGTACTTAATTGTATGGCACATGAACCAGAACTTTTACTTTGAGGAAATGAGAGTGTTTCAAGCAGGCGTACGTCGTGAATACGTTAGCATGGAATAATAGCATAGGACCCCGGTCTGAAGCTGTTGGTTTTTGGGCCGAGGTAATGAAAATAGGGATAGTTGGGGGCATTCGTATTTAACTGTCAGAGGTGAAATTCTTGGATTTTTTAAAGACGGACTACTGCGAAAGCATCTGCCCAGGATGTTTTTA	0	0	0	0	0	0	0	0	0	0	0	0	0	0	0	0	0	0	0	0	0	0	0	66	0	0	0	0	24	0	25	119	17	0	0	31	0	0	0	0	0	0	0	0	0	0	0	0	0	0	0	0	0	0	0	0	0	0	0	0	0	0	0	0	86	0	0	0	0	0	101	37	0	35	0	50	0	720	89	10	0	0	0	50	451	21	0	0	0	24	Eukaryota	Alveolata	Dinoflagellata	Syndiniales	Dino-Group-I	Dino-Group-I-Clade-3	Dino-Group-I-Clade-3_X	Dino-Group-I-Clade-3_X_sp.
AGCTCCAATAGCGTATATTAAAGTTGTTGCGGTTAAAAAGCTCGTAGTTGGATTTCTGCCGAGGACGACCGGTCCGCCCTCTGGGTGAGTATCTGGCTCGACCTGGGCATCCTTCCAGAGAATGTGTCTGCTCTTGACTGAGTGGTGCAGTATCTGGAACTTTTACTTTGAGGAAATTAGAGTGTTTCAAGCAGGCATACGCCTTGAATACATTAGCATGGAATAATAAGATAGGACCTCGGTTCTATTTTGTTGGTTTCTAGAGCTGAGGTAATGATTAATAGGGATAGTTGGGGGCATTCGTATTTAACTGTCAGAGGTGAAATTCTTGGATTTGTTAAAGACGGACTACTGCGAAAGCATTTGCCAAGGATGTTTTCA	0	0	18	0	0	0	0	0	0	0	0	0	0	0	0	0	0	0	0	0	0	0	0	21	0	0	0	0	0	0	0	0	0	0	0	0	0	0	0	0	0	0	0	0	0	116	91	0	35	0	27	13	16	18	220	0	0	0	0	110	0	202	0	13	29	14	0	0	146	0	0	25	0	28	0	0	0	0	43	68	6	0	19	0	54	113	221	37	29	218	Eukaryota	Alveolata	Dinoflagellata	Dinophyceae	Dinophyceae_X	Dinophyceae_XX	Dinophyceae_XXX	Dinophyceae_XXX_sp.
AGCTCCAATAGCGTATATTAAAGTTGTTGCGGTTAAAAAGCTCGTAGTTGGATTTCTGCTGAGGACGACCGGTCCGCCCTCTGGGTGAGCATCTGGCTCGGCCTTGGCATCTTCTTGGGGAACGTTGCTGCACTTGACTGTGTGGAGCGGTATCCAGGACTTTTACTTTGAGGAAATTAGAGTGTTTCAAGCAGGCGCACGCCTTGAATACATTAGCATGGAATAATAAGATAGGACCTCGGTTCTATTTTGTTGGTTTCTAGAACTGAGGTAATGATTAATAGGGATAGTTGGGGGCATTCGTATTTAACTGTCAGAGGTGAAATTCTTGGATTTGTTAAAGACGGACTACTGCGAAAGCATTTGCCAAGGATGTTTTCA	0	0	0	0	0	0	0	0	0	0	0	0	0	0	0	0	0	0	0	0	58	88	46	0	0	0	0	0	0	0	0	0	0	0	0	0	0	0	0	0	0	0	0	0	0	0	0	0	0	0	0	0	0	0	91	0	0	0	0	0	0	0	226	0	156	0	0	107	216	0	0	0	0	190	0	143	0	0	0	0	0	0	0	0	0	0	154	0	360	108	Eukaryota	Alveolata	Dinoflagellata	Dinophyceae	Gymnodiniales	Gymnodiniaceae	NA	NA
AGCTCCAATAGCGTATATTAAAGTTGTTGTGGTTAAAAAGCTCGTAGTTGGATCTCCACAGGCTTGAGCCGGTATGCTTGCTAGCATTACTGGCTTATAGCCTGTAGTTTTGCCAGAGGTGTTAGGGTGCTCTTAATCGAGTGTCCTATCGCACTGGCAGGTTTACTTTGAAAAAATTAGAGTGCTCAAAGCAGGCTTTATGCTTGAATATTCGTGCATGGAATAATAGAATAGGAAGTCGTTTCTATTTTGTTGGTTTTTAAGTTTCGACTTAATGATTAATAGGGACAAACGGGGGCATTTGTATTCAGACGACAGAGGTGAAATTCTTGGACCGTCTGAAGACAAACTACTGCGAAAGCATTTGCCAAGAGTGTTTTCA	0	0	0	0	0	0	0	0	0	0	0	0	0	0	0	0	0	0	0	0	0	0	0	26	0	0	0	0	0	0	0	0	0	124	0	1599	0	0	0	0	0	0	0	12	128	0	0	0	0	0	0	0	0	0	0	0	0	0	0	0	0	46	0	0	0	0	0	0	0	0	0	0	0	0	0	0	0	0	0	0	0	0	0	0	0	0	0	0	0	0	Eukaryota	Opisthokonta	Metazoa	Arthropoda	Crustacea	Maxillopoda	Subeucalanus	Subeucalanus_pileatus
AGCTCCAATAGCGTATATTAAAGTTGTTGCGGTTAAAAAGCTCGTAGTTGGATTTCTGCTGAGGACGACCGGTCCGCCCTCTGGGTGAGTATCTGGCTCGGCCTTGGCATCTTCTTGGAGAACGTAACTGCACTTGACTGTGTGGTGCGGTATTCAGGACTTTTACTTTGAGGAAATTAGAGTGTTTCAAGCAGGCGCATGCCTTGAATACATTAGCATGGAATAATAAGATAGGACCTTGGTTCTATTTTGTTGGTTTCTAGAGCTGAGGTAATGATTAATAGGGATAGTTGGGGGCATTCGTATTTAACTGTCAGAGGTGAAATTCTTGGATTTGTTAAAGACGGACTACTGCGAAAGCATTTGCCAAGGATGTTTTCA	0	32	12	9	0	0	67	0	0	0	0	0	0	0	0	0	0	0	19	15	0	4	26	132	0	0	0	114	56	0	0	0	84	117	0	0	0	75	0	0	0	0	0	0	184	17	13	78	119	0	0	0	74	0	15	0	118	0	50	34	3	34	0	33	56	10	0	20	45	0	0	23	0	21	0	108	0	18	14	7	0	0	0	0	4	10	14	1	8	34	Eukaryota	Alveolata	Dinoflagellata	Dinophyceae	Gymnodiniales	Gymnodiniaceae	Gymnodinium	Gymnodinium_sp.
AGCTCCAATAGCGTATATTAAAATTGTTGCGGTTAGAACGCTCGTAGTCGAATGTTTGTTCAAACCTAACGATCCTCCCTAGTGGTGTGTACTCAGTTCGGTCTGGATACCTCTCTGGTACAAGCGTTTGCAGTTCACTTTGTTGCGCATTGTCCAGAACTTTTACTTTGAGGAAATGAGAGTGCTTCAAGCAAATGTACGTTATGTATACGTTAGCATGGAATAATAGCATGGGACATCATCCTGAATCTGTTGGCCTTCGGGTAGATGTAATGAAGGTGGGGACAGTTGGGGGCATTCGTATTTAATTGTTAGAGGTGAAATTCTTGGATTTTTTAAAGATGGACTGCTGCGAAAGCATCTGCCAAAGATGTTTTTG	0	0	0	0	0	0	0	0	0	0	0	0	0	0	0	0	0	0	0	0	0	0	0	0	0	0	0	0	0	0	0	41	0	0	0	41	0	174	0	0	0	0	0	0	0	0	10	0	0	0	0	0	0	0	0	0	0	0	0	0	0	0	195	138	0	0	0	0	0	213	613	0	0	0	0	0	153	91	107	0	0	0	0	133	0	0	0	0	0	0	Eukaryota	Alveolata	Dinoflagellata	Syndiniales	Dino-Group-I	Dino-Group-I_X	Dino-Group-I_XX	Dino-Group-I_XX_sp.
AGCTCCAATAGCGTATATTAAAGTTGTTGCGGTTAAAAAGCTCGTAGTTGGATTTCTGCCAAGGAAGACCGGTCCGCCCTCTGGGTGAGTATCTGGCTCAGCCTGGGCATCTTCTTGGAGAACGTAGCTGCACTTGACTGTGTGGTGCGGTATCCAGGACCTTTACCTTGAGGAAATTAGAGTGTTTCAAGCAGGCACGCGCCTTGAATACATTAGCATGGAATAATAAGATAGGACCTCGGTTCTATTTTGTTGGTTTCTAGAGCTGAGGTAATGATTAATAGGGATAGTTGGGGGCATTCGTATTTAACTGTCAGAGGTGAAATTCTTGGATTTGTTAAAGACGGACTACTGCGAAAGCATTTGCCAGGGATGTTTTCA	0	0	0	0	0	0	0	0	0	0	0	0	0	0	0	0	0	0	0	0	0	0	0	0	0	0	0	0	0	0	0	0	0	0	0	0	0	0	0	0	0	0	0	0	0	0	0	0	0	0	0	0	0	0	0	0	0	0	0	0	0	0	1548	349	0	0	0	0	0	0	0	0	0	0	0	0	0	0	0	0	0	0	0	0	0	0	0	0	0	0	Eukaryota	Alveolata	Dinoflagellata	Dinophyceae	NA	NA	NA	NA
AGCTCCAATAGCGTATATTAAAGTTGTTGCAGTTAAAAAGCTCGTAGTTGGATTTCTGGCTTGTGACCCGGGTCGGCCCGAAATGGGTCTGTACTAGGAGTTGCGCGCCATCCTTGGGGCGAGGCGTTCTACCCTTAATTGGGCGGTTCGTTGAGCCCCATCGTTTACTGTGAACAAATTAGAGTGTTTAAAGCAGGCATATGCCTTGAATACATTAGCATGGAATAATAAGATAGGACTTCGGTAATATTTTGTTGGTTCATTATTGAGGTAATGATTAATAGGGATAGTTGGGGGTATTCATATTCAATTGTCAGAGGTGAAATTCTTGGATTTATGGAAGATGAACAACTGCGAAAGCATTTACCAAGGATGTTTTCA	0	0	0	0	0	0	0	0	0	0	0	0	0	0	0	0	0	0	0	0	0	0	3	0	0	26	0	0	97	0	157	249	126	69	0	0	0	0	0	0	45	23	0	0	0	0	0	0	0	0	0	0	0	0	0	0	0	0	0	0	0	0	71	101	0	0	0	0	0	0	8	30	0	0	0	0	0	80	451	0	49	0	105	0	0	0	0	54	132	0	Eukaryota	Stramenopiles	Sagenista	MAST-9	MAST-9D	MAST-9D_X	MAST-9D_XX	MAST-9D_XX_sp.
AGCTCCAATAGCGTATATTAAAGTTGTTGCGGTTAAAAAGCTCGTAGTTGGATCTCGGCAGCCAGGGGGTGGTTCGCTCTTAGCGCTACTGCCCCATTTGGCTGTGTGATTGGCGGAGGTTTCGGGGTGCTCTTCGCTGAGTGACCCGGGGCGCCGTCAGGTTTACTTTGAAAAAATTAGAGTGCTCAAAGCAGGCTTTTCACGCTTGAATATTCGTGCATGGAATAATGGAATAGGAACTCGTTTCTATTTTGTTGGTTTTCGGAAATCGAGTTAATGATTAATAGGGACAATTGGGGGCATTAGTATTCAGACGACAGAGGTGAAATTCTTGGACCGTCTGAAGACTAACTACTGCGAAAGCATTTGCCAAGAGTGTTTTCA	0	0	0	0	0	0	0	0	0	0	0	0	0	0	0	0	0	0	0	0	0	0	0	22	0	0	26	0	0	0	0	0	0	0	0	8	0	0	0	0	0	0	0	0	81	39	0	0	0	0	0	0	0	0	0	0	0	0	15	0	0	39	0	0	0	0	0	0	0	0	0	17	0	0	0	730	0	0	67	103	0	8	15	0	0	350	13	313	0	4	Eukaryota	Opisthokonta	Metazoa	Arthropoda	Crustacea	Maxillopoda	Oithona	Oithona_sp.
AGCTCCAATAGCGTATATTAAAATTGTTGCGGTTAAAACGCTCGTAGTCGGCTGTTTGCCAAGTCTTTCTCGTTCTCCCAAGTGGAGCTTACGAGGATTGCATCTTGGAAGTTTTTCGGGAAATATGAATGCACTTCAATGTGTGTCACACTACCCGTTTTTTTACTTTGAGGAAATAAGTGTGTTCCAAGCAGGTCTTTGTCGTGTATATGGTAGCATGGAATAATATCGTGGGACACCGTTCCAACCTTGTTGGCTTTTGGTACGGTGGAACGACAATAAGGATAGTTAGGGGCATTCGTATTTAGCTGTCAGAGGTGAAATTCTTGGATTTTTTAAAGACGACCCATGGCGAAGGCATCTGCCCGGGATGTTTTTTT	0	0	0	0	0	0	0	0	0	0	0	0	0	0	0	0	0	0	0	0	0	0	0	0	0	0	0	0	0	0	0	0	0	0	0	0	0	0	0	19	0	0	0	0	0	0	15	0	0	0	0	0	0	0	0	0	0	0	0	0	0	0	0	0	459	691	99	74	0	0	0	0	0	0	0	0	0	0	39	0	31	0	0	0	0	0	0	21	280	122	Eukaryota	NA	NA	NA	NA	NA	NA	NA
AGCTCCAATAGCGTATATTAAAGTTGTTGCAGTTAAAAAGCTCGTAGTTGGATTTCTGATTGAGACATCAGGTCGGGTTCGAGAGAATCATGTACTTTGATTTGTTTTGATCATCCTTGGAGAGAGCAGTTCTGGCATTAGGTTGTCGGGATTGGGATCTTCATCGTTTACTGTGAAAAAATTAGAGTGTTCAAAGCAGGCCTCGGCCTCTGAATACATTAGCATGGAATAATAAGATAGGACTTTGGTGGTCTATTTTGTTGGTTTGCACGCCAAAGTAATGATTAATAGGGATAGTTGGGGGTATTCGTATTCAATTGTCAGAGGTGAAATTCTTGGATTTATGGAAGACGAACTACTGCGAAAGCATTTACCAAGGATGTTTTCA	0	0	25	0	0	0	0	0	0	14	0	0	0	0	0	0	0	0	0	0	0	0	20	0	0	0	0	0	92	0	0	0	0	0	16	0	0	0	0	0	0	0	0	0	0	0	92	0	0	0	0	0	35	82	0	0	0	0	0	68	0	0	94	51	0	97	22	195	0	39	278	41	0	25	42	0	16	19	0	0	0	17	88	22	229	0	0	60	58	0	Eukaryota	Stramenopiles	Ochrophyta	MOCH-3	MOCH-3_X	MOCH-3_XX	MOCH-3_XXX	MOCH-3_XXX_sp.
AGCTCCAATAGCGTATATTAAAGTTGTTGCAGTTAAAAAGCTCGTAGTTGGATTTTGAGTTTGGTAAAATCGGTCTGCTTTCCGCAGTACTGACTTGCCTGCTCTTCTTCTCGAGGCCTATGAGTGTACTTAACCGTGCGTTCATAGTGTTCGGGACTTTTACCGTGAGAAAATTAGAGTGTTCATAGCAGGCTTTTGCTTGAATATTGCAGCATGGAATAATGGAATAGGATCATGATCTTATTTTGTTGGTTTCTAAGATCAAGATAATGATTAATAGGGATAGTTGGGGGCATTAATATTTAGTTGTCAGAGGTGAAATTCTTAGATTTACAAAAGATTAACTTCTGCGAAAGCATTTGCCAAGGATGTTTTCG	0	0	11	0	0	0	6	0	6	33	0	0	0	0	0	100	0	0	0	0	0	0	0	0	0	0	0	0	0	0	0	0	0	15	0	27	0	0	0	0	0	0	33	0	33	0	20	0	0	0	0	0	0	0	0	0	0	36	0	0	0	0	0	0	98	116	274	678	125	0	0	49	0	0	18	0	0	0	0	0	0	0	31	0	30	42	0	0	32	20	Eukaryota	Opisthokonta	Mesomycetozoa	Ichthyosporea	Ichthyosphonida	Abeoformidae_Group_MAIP_1	Abeoformidae_Group_MAIP_1_X	Abeoformidae_Group_MAIP_1_X_sp.
AGCTCCAATAGCGTATATTAAAGTTGTTGCGGTTAAAAAGCTCGTAGTTGGATTTCTGCCGAGGACGACCGGTCCGCCCTCTGGGTGAGCATCTGGCTCGGCCTGGGCATCTTCTTGGAGAACGTATCTGCACTTGACTGTGTGGTGCGGTATCCAGGACTTTTACTTTGAGGAAATTAGAGTGTTTCAAGCAGGCATACGCCTTGAATACATTAGCATGGAATAATAAGATAGGACCTCGGTTCTATTTTGTTGGTTTCTAGAGCTGAGGTAATGATTAATAGGGATAGTTGGGGGCATTCGTATTTAACTGTCAGAGGTGAAATTCTTGGATTTGTTAAAGACGGACTACTGCGAAAGCATTTGCCAAGGATGTTTTCA	0	0	0	0	0	0	0	0	0	0	0	0	0	0	0	0	0	0	0	0	0	0	0	0	0	0	0	0	0	0	0	0	0	0	0	0	0	0	0	0	0	0	0	0	0	0	0	0	168	0	0	0	0	0	0	0	81	141	0	0	0	0	0	130	0	0	0	0	0	0	0	0	0	0	0	0	0	0	160	153	0	0	0	0	196	321	301	0	0	182	Eukaryota	Alveolata	Dinoflagellata	Dinophyceae	NA	NA	NA	NA
AGCTCCAATAGCGTACATTAAAATTGTTGCGGTTAAAACGCTCGTAGTTGGATATCTGCTAAGGGGTTCCGGTCCTTCCCAGTGAAGAAAACACGGAACTCTTCTTGGCATTTGTTCAGGGAAGGTGTTTGCACTTTATTGTGTGTCACGTGATCTGAATTTTTACTTTGAGGAAATGAGAGTGTTCCAAGCAGGCTTTTGCCGTGAATATGATAGCATGGAATAATAGCATAGGACCCCTTTCCAAAGCTGTTGGTTTTTGGAACGAGGTAATCAAAATAAGGATAGTTGGGGGTATTCGTATTTAACTGTCAGAGGTGAAATTCTTGGATTTTTTAAAGACGAACTATTGCGAAGGCATCTGCCCAGGATGTTTTTG	0	0	0	0	0	0	0	0	0	0	0	0	0	0	0	0	0	0	0	0	0	0	0	0	0	0	0	0	0	0	0	0	0	0	0	0	0	153	0	0	0	0	0	0	0	0	0	0	495	759	0	0	0	0	425	0	0	0	0	0	0	0	0	0	0	0	0	0	0	0	0	0	0	0	0	0	0	0	0	0	0	0	0	0	0	0	0	0	0	0	Eukaryota	Alveolata	Dinoflagellata	Syndiniales	Dino-Group-I	Dino-Group-I-Clade-4	Dino-Group-I-Clade-4_X	Dino-Group-I-Clade-4_X_sp.
AGCTCCAATAGCGTATATTAAAGTTGTTGCGGTTAAAAAGCTCGTAGTTGGATTTCTGCCGAGGACGACCGGTCCGCCCTCTGGGTGAGTATCTGGCTCGGCCTGGGCATCTTCTTGGAGAACGTAGCTGCACTTGACTGTGTGGTGCGGTATCCAGGACATTTACTTTGAGGAAATTAGAGTGTTTCAAGCAGGCATACGCCTTGAATACATTAGCATGGAATAATAAGATAGGACCTCGGTTCTATTTTGTTGGTTTCTAGAGCTGAGGTAATGATTAATAGGGATAGTTGGGGGCATTCGTATTTAACTGTCAGAGGTGAAATTCTTGGATTTGTTAAAGACGGACTACTGCGAAAGCATTTGCCAAGGATGTTTTCA	236	0	0	0	0	0	0	0	0	0	0	0	0	0	0	0	0	28	0	0	0	257	0	0	0	0	0	0	0	0	0	0	0	0	0	0	0	0	0	0	0	0	0	0	0	0	0	0	0	0	0	0	0	0	68	0	0	0	0	0	0	127	0	0	0	85	0	0	147	0	0	0	50	0	0	0	61	0	0	0	71	0	0	0	0	0	0	0	430	267	Eukaryota	Alveolata	Dinoflagellata	Dinophyceae	Peridiniales	Amphidomataceae	Azadinium	Azadinium_trinitatum
AGCTCCAATAGCGTATATTAAAGTTGTTGCGGTTAAAAAGCTCGTAGTTGGACTTCTGCCGAGGACGACCGGTCCGCCCTCTGGGTGAGCATCTGGATCGGCCTGGGCATCTTCTTGGGGAACGTAGCTGCCCTTGACTGAGTGGTGCGGTATCCAGGACTTTTACTTTGAGGAAATTAGAGTGTTTCACGCAGGCGCACGCCTTGGATATATTAGCATGGAATAATAAGATAGGACCGCGGTTCTATTTTGTTGGTTTCTAGAGCTGAGGTAATGATTAATAGGGATAGTTGGGGGCATTCGTATTTAACTGTCAGAGGTGAAATTCTTGGATTTGTTAAAGACGGACTACTGCGAAAGCATTTGCCAAGGATGTTTTCA	0	0	0	0	0	0	0	0	0	0	0	0	0	0	0	0	0	0	0	0	0	0	0	0	0	0	0	0	0	0	0	0	0	0	0	0	0	0	0	0	0	0	0	0	0	50	33	0	551	0	0	0	0	0	26	58	79	0	0	0	0	38	0	0	0	0	0	43	0	0	0	0	0	0	0	0	0	29	33	24	0	0	0	0	646	86	44	0	0	86	Eukaryota	Alveolata	Dinoflagellata	Dinophyceae	Prorocentrales	Prorocentraceae	Prorocentrum	Prorocentrum_sp.
AGCTCCAATAGCGTATATTAAAGTTGTTGCGGTTAAAAAGCTCGTAGTTGGATTTCTGGGAAGGACGACCGGTCCACCCACTGGGTGAGAACATGGTTCGGCTTGACCATTTTCTTGGAGAACGCTGCTGCGCTTCAATGTGTGGGGTGGTATCCAAGACTTTTACTTTGAGGAAATTAGAGTGTTTCAAGCAGGCGCACGCCCTGAACACATTAGCATGGAATAATGAGATAAGACCTTGGCTCTATTTTGTTGGTTTCTAGAGCTGAGGTAATGATTAATAGGGATAGTCGGGGGCATTCGTATTTAACTGTCAGAGGTGAAATTCTTGGATTTGTTAAAGACGGACTACTGCGAAAGCATTTGCCAAGGATGTTTTCA	1824	0	0	0	0	0	0	0	0	0	0	0	0	0	0	0	0	0	0	0	0	0	0	0	0	0	0	0	0	0	0	0	0	0	0	0	0	0	0	0	0	0	0	0	0	0	0	0	0	0	0	0	0	0	0	0	0	0	0	0	0	0	0	0	0	0	0	0	0	0	0	0	0	0	0	0	0	0	0	0	0	0	0	0	0	0	0	0	0	0	Eukaryota	Alveolata	Dinoflagellata	Dinophyceae	Dinophyceae_X	Dinophyceae_XX	Dinophyceae_XXX	Dinophyceae_XXX_sp.
AGCTCCAATAGCGTATATTAAAATTGTTGCGGTTAAAACGCTCGTAGTTGGACATTTGTAGGAGACTGCCGGTCTACCCCAGTGGTCAGTACTTGGCATGTCTTTTGCACCTTCCTGGTGGAAGTGTTCGCACTTAATTGTGTGGGGCGTAATCCAGAACCTTTACTTTGAGGAAATGAGAGTGCTTCACGCAGGCCGATGCCGTGAATACGTTAGCATGGAATAACACTATAGACCACGTTCTAAAGCTGTTGGTTTTTAGGACGAGGTAATGAAAAGAGGGATAGTTGGGGGCATTCGTATTTAACTGTCAGAGGTGAAATTCTTGGATCTTTAAAAGACGAACTACTGCGAAAGCATCTGCCCAGGATGTTTCTA	0	193	0	0	0	148	115	0	0	32	0	0	0	0	0	0	0	0	0	0	0	0	0	0	0	0	0	0	0	0	37	8	0	0	0	0	37	0	0	0	0	0	0	0	0	0	0	0	0	0	0	0	30	30	80	0	191	0	0	0	0	0	34	89	0	0	0	0	0	0	610	0	0	0	0	0	0	29	42	0	0	0	0	0	117	0	0	0	0	0	Eukaryota	Alveolata	Dinoflagellata	Syndiniales	Dino-Group-I	Dino-Group-I-Clade-3	Dino-Group-I-Clade-3_X	Dino-Group-I-Clade-3_X_sp.
AGCTCCAATAGCGTATATTAAAATTGTTGCCGTTAAAAAGCTCGTAGTCGAACTTCGGGCTCTGTCAGCCGGTCCGCCTTCTTGGTGTGTACTTGTTTGATGGAGCCTTACCTCCTGGTGAACGGCGATGTCCTTTACTGGGTGTCGTCGCAAACCAGGACTTTTACTTTGAAAAAATTAGAGTGTTCAAAGCAGGCCTTTGCCCGAATACATTAGCATGGAATAATAAAATAGGACGCGCGTTCCCATTTTGTTGGTTTCTGAGATCGCCGTAATGATTAATAGGGATAGTTGGGGGCATTTGTATTCCGTCGTCAGAGGTGAAATTCTTGGATTGCCGGAAGACAAACTACTGCGAAAGCATTTGCCAAGGATGTTTTCA	0	0	0	0	0	0	0	0	0	0	0	0	0	0	0	0	0	0	0	0	0	0	0	0	0	0	0	0	0	0	0	0	0	0	0	0	0	0	0	0	0	0	0	0	0	0	0	0	34	27	1659	63	0	13	22	0	0	0	0	0	0	0	0	0	0	0	0	0	0	0	0	0	0	0	0	0	0	0	0	0	0	0	0	0	0	0	0	0	0	0	Eukaryota	Opisthokonta	Fungi	Basidiomycota	Pucciniomycotina	Cystobasidiomycetes	Rhodotorula	Rhodotorula_mucilaginosa
AGCTCCAATAGCGTATATTAAAGTTGTTGCAGTTAAAAAGCTCGTAGTTGAACCTTGGGCCTGGCTGGCCGGTCCGCCTCACCGCGTGTACTGGTCCGGCCGGGCCTTTCCTTCTGGGGAGCCGCATGCCCTTCACTGGGCGTGTCGGGGAACCAGGACTTTTACTTTGAAAAAATTAGAGTGTTCAAAGCAGGCCTTTGCTCGAATACATTAGCATGGAATAATAGAATAGGACGTGTGGTTCTATTTTGTTGGTTTCTAGGACCGCCGTAATGATTAATAGGGATAGTCGGGGGCATCCGTATTCAATTGTCAGAGGTGAAATTCTTGGATTTATTGAAGACGAACTACTGCGAAAGCATTTGCCAAGGATGTTTTCA	0	0	0	0	160	0	0	0	0	0	18	0	0	0	0	125	0	0	0	0	0	0	0	0	0	0	0	0	65	0	0	0	0	0	0	0	0	0	0	0	0	0	0	60	0	126	148	32	50	24	54	79	14	0	0	0	0	0	0	32	0	17	26	0	0	41	87	173	211	0	126	119	0	0	0	0	25	0	0	0	0	0	0	0	0	0	0	0	0	0	Eukaryota	Opisthokonta	Fungi	Ascomycota	Pezizomycotina	Dothideomycetes	NA	NA
AGCTCCAATAGCGTATATTAAAATTGTTGCGGTTAAAACGCTCGTAGTTGGATGTATGCAATTGAACTTCGGTCCTTCCAAGTGAAGATTACTCGAGGTTTCGCTTGCATTTGTCCAGGGAAGATGGATGTACTTCACTGTATGACCATGTAATCTGGACTTTTACTTTGAGGAAATAAGAGTGTTCCAAGCAGGCTTTCGCCGTGAATATGATAGCATGGAATAATAGCACAGGACTCTTGGTTCAATGCTGTTGGTTTGTTGAGCTAGAGTAATCCAAATAAGGATAGTTGGGGGTATTCGTATTTAACTGTCAGAGGTGAAATTCTTGGATTTTTTAAAGACGAACAATTGCGAAGGCATCTACCCAGGATGTTTTTG	0	0	0	0	0	0	0	0	0	0	0	0	0	0	0	0	0	0	0	0	0	0	0	220	0	0	0	0	0	0	0	0	0	0	0	0	0	0	0	0	42	0	0	0	0	0	0	0	0	0	28	0	0	17	46	0	0	0	0	156	0	103	0	0	237	0	0	29	573	0	0	0	38	15	0	53	0	0	0	0	0	0	0	0	0	0	0	0	197	57	Eukaryota	Alveolata	Dinoflagellata	Syndiniales	Dino-Group-I	Dino-Group-I-Clade-4	Dino-Group-I-Clade-4_X	Dino-Group-I-Clade-4_X_sp.
AGCTCCAATAGCGTATATTAAAGTTGTTGCGGTTAAAAAGCTCGTAGTTGGATTTCTGCTGAGGACGACCGGTCCGCCCTCTGGGTGAGTATCTGGCTCGGCCTGGGCATCTTCTTGGAGAACGTAGCTGCACTTCACTGTGTGGTGCGGTATCCAGGACTTTTACTTTGAGGAAATTAGAGTGTTTCAAGCAGGCATACGCCTTGAATACATTAGCATGGAATAATAAGATAGGACCTCGGTTCTATTTTGTTGGTTTCTAGAGCTGAGGTAATGATTAATAGGGATAGTTGGGGGCATTCGTATTTAACTGTCAGAGGTGAAATTCTTGGATTTGTTAAAGACGGACTACTGCGAAAGCATTTGCCAAGGATGTTTTCA	0	0	0	0	0	0	0	0	0	0	0	0	0	0	0	0	0	0	0	0	0	0	0	0	0	0	0	0	0	0	0	0	0	0	0	0	0	0	0	0	0	0	0	0	0	0	0	0	0	0	0	0	0	0	0	0	0	0	0	0	0	0	0	61	121	0	0	0	170	0	141	0	0	0	0	0	801	211	34	0	0	0	0	0	206	0	0	0	63	0	Eukaryota	Alveolata	Dinoflagellata	Dinophyceae	NA	NA	NA	NA
AGCTCCAATAGCGTATATTAAAATTGTTGCGGTTAAAACGCTCGTAGTTGGATATTTGTTGAGAACTGCCGGTCTACCCCAGTGGTCAGCACACGGTTTGTTCTTAGCACTTTCCTGGGGAGAGTGTTTGCACTTCACTGTGTGGCACATGATCCAGAACTTTTACTTTGAGGAAATGAGAGTGTTTCAAGCAGGCGCCTGTCGTGAATACGTTAGCATGGAATAATAGCATGGGACCGCGGTCTGAAGCTGTTGGTTTTTGGACCGTGGTAATGAAAATAGGGATAGTTGGGGGTATTCGTATTTAACTGTCAGAGGTGAAATTCTTGGATTTTTTAAAGACGGACTACTGCGAAAGCATCTGCCCAGGATGTTTTTA	0	0	139	0	369	0	0	0	41	155	0	0	0	0	0	0	0	28	462	0	0	0	0	91	0	0	0	0	0	0	0	0	173	0	0	0	0	0	0	0	0	0	0	0	0	0	150	0	0	0	0	0	0	0	0	0	0	0	0	0	0	0	0	0	0	0	0	0	0	0	0	117	0	0	0	0	0	0	0	0	0	38	39	0	0	0	0	0	0	0	Eukaryota	Alveolata	Dinoflagellata	Syndiniales	Dino-Group-I	Dino-Group-I-Clade-3	Dino-Group-I-Clade-3_X	Dino-Group-I-Clade-3_X_sp.
AGCTCCAATAGCGTATATTAAAGTTGTTGCAGTTAAAAAGCTCGTAGTTGGATTTTGAGTTTGGTAAAATCGGTCTGCGTTATGTAGTACTGACTTGCCTGCTCTTCTTCTCGAGACCTATGGGTGCACTTAACCGTGTGTTCATAGTGTTCGGGACTTTTACCGTGAGAAAATTAGAGTGTTCATAGCAGGCTTTTGCTTGAATATTGCAGCATGGAATAATGGAATAGGATCATGATCTTATTTTGTTGGTTTCTAAGATCAAGATAATGATTAATAGGGATAGTTGGGGGCATTAATATTTAGTTGTCAGAGGTGAAATTCTTAGATTTACAAAAGATTAACTTCTGCGAAAGCATTTGCCAAGGATGTTTTCG	0	0	0	0	0	0	0	0	13	15	0	0	0	0	0	0	21	0	0	0	0	0	0	0	0	54	0	0	0	25	0	0	0	84	19	0	0	0	0	0	0	0	87	0	56	0	0	0	0	0	0	0	0	0	0	0	0	0	0	0	0	11	0	23	121	360	145	609	0	0	0	0	0	0	70	0	0	0	0	0	0	0	0	0	21	0	0	0	60	0	Eukaryota	Opisthokonta	Mesomycetozoa	Ichthyosporea	Ichthyosphonida	Abeoformidae_Group_MAIP_1	Abeoformidae_Group_MAIP_1_X	Abeoformidae_Group_MAIP_1_X_sp.
AGCTCCAATAGCGTATATTAAAGTTGTTGCAGTTAAAAAGCTCGTAGTTGGATTTCTGGGCTGAGCGACCGGTCCGCCGCTGTGCGGTGTGTACTCGGGTGCGTCTCGGCTCATCCTTGCAGGGAACGGCATTCGGCCTTAATTGGTCGAGGTCGGGAATTGCATCGTTTACTGTGAAAAAATTAGAGTGTTTAAAGCAGGCTTATGCTGTGAATACATTAGCATGGAATAATAAGATAGGACTTTGGTTCTATTTTGTTGGTTGGAGGCCAAGGTAATGATTAATAGGGATAGTTGGGGGTATTCATATTTAATTGTCAGAGGTGAAATTCTTGGATTTATGAAAGATGAACTTATGCGAAAGCATTTACCAAGGATGTTTTCA	0	0	0	0	0	0	24	0	0	0	0	0	0	0	0	10	0	0	0	0	0	0	0	0	0	0	0	0	0	0	11	0	0	0	0	25	0	0	0	23	0	0	0	0	0	51	35	0	32	0	42	0	0	0	28	0	0	0	0	19	0	53	0	85	192	0	52	96	115	0	50	150	0	0	0	42	0	76	246	59	0	0	39	0	97	0	0	72	0	55	Eukaryota	Stramenopiles	Opalozoa	MAST-3	MAST-3E	MAST-3E_X	MAST-3E_XX	MAST-3E_XX_sp.
AGCTCCAATAGCGTATATTAAAGTTGTTGCGGTTAAAAAGCTCGTAGTTGGATTTCTGCATGGAAGGAGCGGTCCACCCTCTGGGTGAGTTACTGCTACCTTTTGTGCATCTTCCTGAGAAGGCGTTCTTCACTTGATTGTGAGGCCGCATGACTCAGGACGTTTACTTTGAGGAAATGAGAGTGTTTCAAGCAGGCAAATGCCTTGAATACGTTAGCATGGAATAATAGCATCGGACCATCGTCATGCTGTTGGTGTCATGGCGAAGGTAAAGGTGAATAGGGATTGTTGGGGGCATTCGTATTTAACTGTCAGAGGTGAAATTCTTGGATTTGTTGAAGACGGACTACTGCGAAAGCATCTGCCAAAGATGTTCTCA	0	0	0	0	0	0	0	12	0	0	0	0	4	0	0	0	0	0	11	24	0	36	53	0	0	0	0	0	0	8	0	0	0	0	0	0	20	5	0	0	0	0	0	0	0	0	0	0	0	0	213	67	144	25	0	0	0	28	91	212	86	0	0	48	0	0	0	46	13	23	0	14	0	0	0	0	0	17	191	153	16	0	28	14	47	17	66	26	0	19	Eukaryota	Alveolata	Dinoflagellata	Syndiniales	Dino-Group-I	Dino-Group-I-Clade-5	Dino-Group-I-Clade-5_X	Dino-Group-I-Clade-5_X_sp.
AGCTCCAATAGCGTATACTAAAGTTGTTGCGGTTAAAAAGCTCGTAGTTGGATCTTGGAGTGTAAACGAGCGGTCATCAGAAATGTTGCACTGTTCGGTACACTCTTCTCTTTGGTTAGCGTGCTTGTGCTCTTAACTGAGTGCAGTACCCGACCAGAAATTTTACCTTGAAAAAATTAGAGTGTTCAAAGCAGACCTGATTGTGTCTGAATATTCGTGCATGGAATAATAAAATATGAATTCGGTTCTATTTTATTGGTTTTCGGAACCCGAGTTAATGATTAAGAGGGACAGACGGGGGCATTCGTACTCTGCCGTTAGAGGTGAAATTCTTGGATCGGCGGAAGACGCGCAACTGCGAAAGCATTTGCCAAGAATGTTTTCT	0	0	0	0	0	0	0	0	0	0	0	0	0	0	0	0	0	0	0	0	0	0	0	115	0	0	18	0	0	0	0	0	0	124	0	49	0	11	0	0	0	0	0	0	0	0	0	0	0	0	0	0	0	0	48	0	0	0	0	0	0	50	0	0	0	0	0	208	358	0	0	17	0	0	0	112	0	98	202	0	0	0	0	0	61	193	0	0	60	52	Eukaryota	Opisthokonta	Metazoa	Urochordata	Urochordata_X	Appendicularia	Megalocercus	Megalocercus_huxleyi
AGCTCCAATAGCGTATATTAAAGTTGTTGCAGTTAAAAAGCTCGTAGTTGAACCTTGGGCCTGGCTGGCCGGTCCGCCTCACCGCGTGCACTGGTTCGGCCGGGCCTTTCCTTCTGGGGAGCCGCATGCCCTTTATTGGGCGTGCCGGGGAACCAGGACTTTTACTTTGAAAAAATTAGAGTGTTCAAAGCAGGCCTTCGCTCGAATACATTAGCATGGAATAATAGAATAGGACGTGTGGTTCTATTTTGTTGGTTTCTAGGACCGCCGTAATGATTAATAGGGATAGTCGGGGCCGTCCGTATTCAATTGTCAGAGGTGAAATTCTTGGATTTATTGAAGACGAACTACTGCGAAAGCATTCGGCAAGGATGTTTTCA	0	0	0	0	26	0	0	0	20	0	0	0	0	217	0	127	0	0	0	0	0	0	0	0	0	20	0	22	0	0	0	0	0	9	325	0	0	0	0	0	0	0	0	0	0	52	137	0	0	0	0	0	0	0	0	0	0	0	0	0	0	0	0	0	13	0	248	157	233	0	45	120	0	0	0	0	0	0	0	0	0	0	0	0	0	0	0	0	0	0	Eukaryota	Opisthokonta	Fungi	Ascomycota	Pezizomycotina	Lecanoromycetes	NA	NA
AGCTCCAATAGCGTATATTAAAATTGTTGCGGTTAAAACGCTCGTAGTTGGATATCTGCTAAGGGGTTCCGGTCCTTCCAAGTGGAGAATACGCGGAACTCTTCTTGGCATTTGTTCAGGGAAGATGTTTGCTCTTCATTGAGTGTCATTTGATCTGAATTTTTACTTTGAGGAAATGAGAGTGTTTCAAGCAGGCTTTCGCCGTGAATATGATAGCATGGAATAATAGCAAAGACCGTGTGTCAGCGCTGTTGGTTGTTGGCACGTGGTAAGTTTTAATAAGGATAGTTGGGGGTATTCGTATTTAACTGTCAGAGGTGAAATTCTTGGATTTTTTAAAGACGAACTATTGCGAAGGCATTTACCCAGGATGTTTTTA	0	0	0	0	0	0	0	13	0	0	0	0	0	0	0	11	0	0	0	0	0	0	0	0	0	0	0	0	0	0	0	0	0	0	16	18	0	0	0	0	0	0	0	0	15	0	0	0	0	0	0	0	0	0	0	0	0	0	0	0	0	0	0	0	111	40	68	328	1007	0	0	24	28	19	0	0	0	0	0	16	23	0	0	0	9	0	0	0	19	0	Eukaryota	Alveolata	Dinoflagellata	Syndiniales	Dino-Group-I	Dino-Group-I-Clade-4	Dino-Group-I-Clade-4_X	Dino-Group-I-Clade-4_X_sp.
AGCTCCAATAGCGTATATTAAAGTTGTTGCAGTTAAAAAGCTCGTAGTTGGATTTCTGGATGGAGCGACCGGTCGGGCATTAATTTGTCTGCACTGGAGTCGGTTCCGTCCATCCTCTTGGAAAGTGCGTGGGGCATTAAGTTGTCTGGCGTATGATCCAAGTCGTTTACTGTGAAAAAATTAGAGTGTTTAAAGCAGGCCTTCGCCTTGAATACATTAGCATGGAATAATAAGATAGGACTTTGGTCTATTTTGTTGGTTTGCAGACCGAAGTAATGATTAATAGGGATAGTTGGGGGTATTTATATTCCGATGTCAGAGGTGAAATTCTTAGATTTTCGGAAGATAAACTTATGCGAAAGCATTTACCAAGGATGTTTTCA	0	0	0	0	0	0	0	0	0	0	0	0	0	0	0	15	0	0	0	0	8	0	0	13	0	0	13	0	0	9	0	0	0	0	0	0	0	0	0	0	0	0	0	0	0	6	64	0	98	0	56	18	100	0	50	0	0	25	67	62	87	272	0	0	23	20	0	57	109	0	0	48	0	0	0	25	0	0	43	0	0	0	47	0	91	91	110	0	88	46	Eukaryota	Stramenopiles	Sagenista	MAST-4	MAST-4C	MAST-4C_X	MAST-4C_XX	MAST-4C_XX_sp.
AGCTCCAATAGCGTATATTAAAGTTGTTGCGGTTAAAAAGCTCGTAGTTGGATTTCTGCTGAGGACGACTGGTCCGCCCTCTGGGTGAGTATTCAGCTCGGCCTTGGCATCCTCCTGGGGAACGTAACTGCACTTGACTGTGTGGTGCGGTATCCAGGACTTTTACTTTGAGGAAATTAGAGTGTTTCAAGCAGGCGCACGCCTTGAATACATTAGCATGGAATAATAAGATAGGACCTTGGTTCTATTTTGTTGGTTTCTAGAGCTGAGGTAATGATTAATAGGGATAGTTGGGGGCATTCGTATTTAACTGTCAGAGGTGAAATTCTTGGATTTGTTAAAGACGGACTACTGCGAAAGCATTTGCCAAGGATGTTTTCA	0	13	19	0	64	0	44	27	0	59	0	0	0	0	0	0	0	0	0	0	0	57	0	33	20	0	0	0	45	0	0	12	12	62	0	43	0	0	0	0	0	25	0	8	11	97	0	2	0	0	27	0	0	4	18	0	17	0	0	0	0	0	23	0	168	155	88	169	9	0	43	0	0	59	28	0	0	0	31	26	54	15	38	0	30	28	0	0	15	52	Eukaryota	Alveolata	Dinoflagellata	Dinophyceae	Gymnodiniales	Gymnodiniaceae	NA	NA
AGCTCCAATAGCGTATATTAAAGTTGTTGCGGTTAAAAAGCTCGTAGTTGGATTTCTGCCGAGGACGACCGGTCCGCCCTGCGGGTGAGTATCTGGGACGACCTGGGCATCTTCTTGGAGAACGTATCTGCACTTGACTGTGTGGTGCGGTATCCAGGACTTTTACTTTGAGGAAATTAGAGTGTTTCAAGCAGGCCCACGCCTTGAATACATTAGCATGGAATAATAAGATAGGACCTCGGTTCTATTTTGTTGGTTTCTAGAGCTGAGGTAATGATTAATAGGGATAGTTGGGGGCATTCGTATTTAACTGTCAGAGGTGAAATTCTTGGATTTGTTAAAGACGGACTACTGCGAAAGCATTTGCCAAGGATGTTTTCA	0	0	0	0	8	0	0	0	0	0	0	0	0	0	0	6	0	0	0	0	0	12	0	0	0	0	0	0	0	17	0	0	0	0	0	0	0	0	0	0	0	0	0	0	0	0	120	0	0	0	0	0	13	8	88	0	0	0	0	50	0	182	0	0	52	25	0	0	0	0	0	0	0	20	0	0	0	0	60	152	0	0	0	0	0	138	327	79	0	384	Eukaryota	Alveolata	Dinoflagellata	Dinophyceae	Torodiniales	Torodiniaceae	Torodinium	Torodinium_robustum
AGCTCCAATAGCGTATATTAAAGTTGTTGCGGTTAAAAAGCTCGTAGTTGGATTTCTGTCGAAAACGGCCGGTCCGCACTATGTGCGTGTATCTGGTTCGGTTTTGGCATCCTCTTGAAGAACGTGTCTGCGCTTGATTGCGTGGCGCGGTATTCAAGACTTTTACTTTGAGGAAATTAGAGTGTTCACGGCAGGCAAGCGCCTTGAATATATTAGCATGGAATAATAATATAGGATTTTGGTTCTATTTTGTTGGTTTCTAGGACTAGAATAATGATTAATAGGGATAATTGGGGGCATTTGTATTAACGCGTCAGAGGTGGAATTCTTGGATTGCGTTACGACAAACTACTGCGAAAGCATTTGCCAAGGATGTTTTCA	0	0	74	0	0	0	0	0	0	0	0	0	0	0	0	0	0	0	0	0	0	0	0	0	0	0	0	0	0	0	0	0	0	0	0	14	0	0	0	0	0	0	0	0	0	81	1403	17	0	0	0	0	0	0	0	0	0	0	0	0	0	0	32	46	0	0	0	0	0	31	33	0	0	0	0	0	0	0	0	0	0	0	0	0	0	0	0	0	0	0	Eukaryota	Alveolata	Dinoflagellata	Syndiniales	Dino-Group-II	Dino-Group-II-Clade-10-and-11	Dino-Group-II-Clade-10-and-11_X	Dino-Group-II-Clade-10-and-11_X_sp.
AGCTCCAATAGCGTATATTAAAGTTGTTGTGGTTAAAAAGCTCGTAGTTGGATCTCAACAGTCTTGAAGCGGTCAACTTTGTAGTTGTACTGCTTTGTAGACTGTGCTTTTGCTGGAGGTTTAGGGGTGCTCTTAATCGAGTGTCTCTGGATGCCAGCAGGTTTACTTTGAAAAAATTAGAGTGCTCAAAGCAGGCTAAAATGCCTGAATATTCGTGCATGGAATAATAGAATAGGATGTCGATCCTATTTTGTTGGTTTTCGGGACTTGACATAATGATTAATAGGGACAGTCGGGGGCATTTGTATTCAAACGACAGAGGTGAAATTCTTGGACCGTTTGAAGACAAACTACTGCGAAAGCATTTGCCAAGAATGTTTTCA	0	0	0	0	0	0	0	167	0	0	0	0	0	0	0	0	0	0	0	0	0	0	0	0	0	0	0	0	0	0	0	0	0	0	0	0	0	0	0	0	0	0	0	0	353	226	0	0	0	0	0	0	0	0	0	0	0	0	0	0	0	0	0	0	0	0	0	0	0	0	0	0	0	0	354	562	0	0	0	66	0	0	0	0	0	0	0	0	0	0	Eukaryota	Opisthokonta	Metazoa	Arthropoda	Crustacea	Maxillopoda	Delibus	Delibus_nudus
AGCTCCAATAGCGTATATTAAAGTTGTTGTGGTTAAAAAGCTCGTAGTTGGATCTCAACAGCCTTGAAGCGGTTAACTTTGTAGTTTTACTGCTTTGTAGGCTGTGCTTTTGCTGGAGGTTTAGGGGTGCTCTTGATCGAGTGTCTCTGGATGCCAGCAGGTTTACTTTGAAAAAATTAGAGTGCTCAAAGCAGGCTAAAATGCCTGAATATTCGTGCATGGAATAATAGAATAGGATGTCGATCCTATTTTGTTGGTTTTCGGGACTCGACATAATGATAAATAGGGACAGTCGGGGGCATTTGTATTCAAACGACAGAGGTGAAATTCTTGGACCGTTTGAAGACAAACTACTGCGAAAGCATTTGCCAAGAATGTTTTCA	0	0	0	0	0	0	0	0	0	0	0	0	0	0	0	0	0	0	0	0	0	0	0	0	0	0	0	0	0	0	0	0	0	0	0	0	0	0	0	0	0	0	0	0	354	179	0	0	78	0	0	0	0	0	76	0	0	0	0	0	0	0	0	0	0	0	0	0	0	0	0	0	540	0	0	0	0	0	320	180	0	0	0	0	0	0	0	0	0	0	Eukaryota	Opisthokonta	Metazoa	Arthropoda	Crustacea	Maxillopoda	Paracalanus	Paracalanus_parvus
AGCTCCAATAGCGTATATTAAAGTTGTTGCAGTTAAAAAGCTCGTAGTTGGATTTGTGGTGTGTCCAGTCGGCCTTTGCTCTCTGAGTGATTGTGCTGTACTGGTCTGCCATGTTTGGGTGGAATCTGTGTGGCATTAAGTTGTCGTGCAGGGGATGCCCATCGTTTACTGTGAAAAAATTAGAGTGTTCAAAGCAGGCTTATGCCGTTGAATATATTAGCATGGAATAATGATATAGGACCTTGGTACTATTTTGTTGGTTTGCGCACTAAGGTAATGATTAAGAGGGACAGTTGGGGGTATTTGTATTCCATTGTCAGAGGTGAAATTCTTAGATTTTTGGAAGACAAACTACTGCGAAAGCATTTACCAAGGATGTTTTCA	0	0	61	0	0	0	0	0	0	0	0	0	0	0	0	0	0	0	0	0	0	0	0	0	0	0	0	0	0	0	0	0	0	0	0	0	0	0	0	0	0	0	0	0	42	16	0	0	0	0	0	0	0	0	0	0	0	0	0	41	0	95	62	217	16	0	52	364	171	0	0	39	0	55	78	122	0	0	52	28	0	0	0	0	67	0	0	0	97	42	Eukaryota	Stramenopiles	Ochrophyta	Bacillariophyta	Bacillariophyta_X	Raphid-pennate	Pseudo-nitzschia	NA
AGCTCCAATAGCGTACATTAAAGTTGTTGTGGTTAAAAAGCTCGTAGTTGGATCTCGGCAGATTTGGGGCGGTTTAGTTGCTACTATTACTGCCCTATAATCTGTAGTTTTTGCCAGAGGTTTTAGGGTGCTCTTAATCGAGTGTCCTGAGATGCTGGCAGGTTTACTTTGAAAAAATTAGAGTGCTTAAAGCAGGCTAGTACGCCTGAATATTCGTGCATGGAATAATAAAATAGGAAGTCGTTTCTATTTTGTTGGTTTTCGGAAATCGACTTAATGATTAATAGGGACAGTCGGGGGCATTTGTATTCAAACGACAGAGGTGAAATTCTTGGACCGTTTGAAGACAAACTACTGCGAAAGCATTTGCCAAGAATGTTTTCA	0	0	0	0	0	0	0	0	0	0	0	0	0	0	0	0	0	0	0	0	0	0	0	0	0	0	0	0	0	1715	0	0	0	0	0	0	0	0	0	0	0	0	0	0	0	0	0	0	0	0	0	0	0	0	0	0	0	0	0	0	0	0	0	0	0	0	0	0	0	0	0	0	0	0	0	0	0	0	0	0	0	0	0	0	0	0	0	0	0	0	Eukaryota	Opisthokonta	Metazoa	Arthropoda	Crustacea	Maxillopoda	Canthocalanus	Canthocalanus_pauper
AGCTCCAATAGCGTATATTAATGTTGTTGCAGTTAAAAAGCTCGTAGTTGAATTTCTGGACTTAATTTCTGGTCCGAGGCCTTGTGTCTTGTGTACTTTGATTTTATTAAGTCCATCTTAGTAGTGAATGTTACTGGCATTAAGTTATCGGTAGCAGGAGCTGCTTCATTTACTGTGAATAAAATAGAGTGTTCAAAGCAGGCATTACGCCTTGAATACTTCAGCATGGAATAAAAAAATAGGACTTTGGTGCTATTTTATTGGTTTGCACACCAAGTAATGATTAATAGGGATAGTTGGGGGTATTCATATTTGATTGTCAGAGGTGAAATTCTTGGATTTATGAAAGATGAACTTATGCGAAAGCATTTACCAAGGATGTTTTCA	0	0	0	0	0	0	0	0	0	0	0	0	0	0	0	0	0	0	0	0	0	0	0	0	0	399	0	0	0	0	0	0	0	0	14	0	0	0	0	0	0	0	0	0	0	0	0	32	0	0	0	0	0	0	0	0	0	0	0	0	0	0	0	0	0	0	44	0	0	0	0	0	1092	110	0	6	0	0	0	0	0	0	0	13	0	0	0	0	0	0	Eukaryota	Stramenopiles	Opalozoa	MAST-12	MAST-12A	MAST-12A_X	MAST-12A_XX	MAST-12A_XX_sp.
AGCTCCAATAGCGTATATTAAAGTTGTTGTGGTTAAAAAGCTCGTAGTTGGATCTCCACAGTCTGAAGTTGGTGTGCTTGCTAGCACTACTGACTTATAGACTGTAGTTTTGCCAGAGGTGTTAGGGTGCTCTTAATCGAGTGTCCTATCGCACTGGCAGGTTTACTTTGAAAAAATTAGAGTGCTCAAAGCAGGCTTTATGCTTGAATATTCGTGCATGGAATAATAGAATAGGAGGTCATTTCTATTTTGTTGGTTTTTAAGTTTTGACTTAATGATTAATAGGGACAAACGGGGGCATTTGTATTCAGACGACAGAGGTGAAATTCTTGGACCGTCTGAAGACAAACTACTGCGAAAGCATTTGCCAAGAGTGTTTTCA	0	0	0	0	0	0	0	0	0	0	0	0	0	0	0	0	0	0	0	0	0	0	0	0	0	0	0	0	0	0	0	0	0	0	0	0	0	0	0	0	0	0	0	0	0	0	0	0	0	0	0	0	0	0	0	0	0	0	0	0	0	0	0	0	0	0	0	0	0	0	0	0	0	0	0	0	0	0	0	0	0	1710	0	0	0	0	0	0	0	0	Eukaryota	Opisthokonta	Metazoa	Arthropoda	Crustacea	Maxillopoda	Subeucalanus	Subeucalanus_crassus
AGCTCCAATAGCGTATATTAAAGTTGTTGCGGTTAAAAAGCTCGTAGTTGGATTTCTGCCGAGGACGACCGGTCCGCCCTCTGGGTGAGTATCTGGTTCGGCCTGGGCATCTTCTTGGAGAACGTGTCTGCACTTGACTGTGTGGTGCGGTATCCAGGACTTTTACTTTGAGGAAATTAGAGTGTTTCAAGCAGGCTCACGCCTTGAATACATTAGCATGGAATAATAAGATAGGACCTCGGTTCTATTTTGTTGGTTTCTAGAGCTGAGGTAATGATTAATAGGGATAGTTGGGGGCATTCGTATTTAACTGTCAGAGGTGAAATTCTTGGATTTGTTAAAGACGGACTACTGCGAAAGCATTTGCCAAGGATGTTTTCA	0	0	0	0	0	0	0	0	0	0	0	0	0	0	0	0	0	0	0	0	0	0	0	0	0	0	0	0	0	0	0	0	0	0	0	0	0	0	0	0	0	0	0	0	0	0	0	0	91	0	0	43	25	35	0	0	0	0	0	0	0	0	68	59	348	110	0	160	0	0	0	0	0	0	43	0	0	0	0	17	0	0	0	0	166	120	92	0	327	0	Eukaryota	Alveolata	Dinoflagellata	Dinophyceae	NA	NA	NA	NA
AGCTCCAATAGCGTATATTAAAATTGTTGCGGTTAAAACGCTCGTAGTTGGATATCTGTGAGCGGGTTCCGGTCCTGCCCAGTGCAGATTACACGGAACTCTGCTCGCATTTGTTCAGGGAGGGTGGATGCACTTCACTGTGTGACCACATGATCTGAATTTTTACTTTGAGGAAATGAGAGTGTTCCAAGCAGGCAATCGCCGTGAATATGATAGCATGGAATAATAGCACAGGACTCTTGGTTCAATGCTGTTGGTTGATTGAACTAGAGTAATCATAATAAGGATAGTTGGGGGTATTCGTATTTAACTGTCAGAGGTGAAATTCTTGGATTTTTTAAAGACGAACAATTGCGAAGGCATCTACCCAGGATGTTTTTG	0	0	0	0	0	0	0	0	0	22	0	46	135	0	31	36	0	0	0	0	0	0	0	0	0	0	0	0	0	82	0	0	0	0	0	0	0	55	78	53	0	181	0	0	56	0	0	0	0	0	0	0	0	0	101	0	0	0	0	0	0	0	0	0	245	0	0	0	169	0	0	0	99	67	0	0	0	0	56	0	38	0	19	0	0	0	0	0	128	0	Eukaryota	Alveolata	Dinoflagellata	Syndiniales	Dino-Group-I	Dino-Group-I-Clade-4	Dino-Group-I-Clade-4_X	Dino-Group-I-Clade-4_X_sp.
AGCTCCAATAGCGTATATTAAAATTGTTGCGGTTAGAACGCTCGTAGTCGAATGTTTGTTCAAACCTAACGATCCTCCCTAGTGGTGTGTACTCAGTTCGGTCTGGATACCTCTCTGGTACAAGCGTTTGCAGTTCACTTTGTTGCGCATTGTCCAGAACTTTTACTTTGAGGAAATGAGAGTGCTTCAAGCAAATGTACGTTATGTATACGTTAGCATGGAATAATAGCATGGGACATCATCCTGGATCTGTTGGCCTTCGGGTAGATGTAATGAAGGTGGGGACAGTTGGGGGCATTCGTATTTAATTGTTAGAGGTGAAATTCTTGGATTTTTTAAAGATGGACTGCTGCGAAAGCATCTGCCAAAGATGTTTTTG	0	0	0	0	0	0	0	0	0	0	0	0	0	0	0	0	0	0	0	0	0	0	0	0	0	0	0	0	0	0	29	0	0	70	0	0	0	165	0	0	0	0	0	0	0	0	0	0	0	0	0	0	0	0	0	0	0	0	0	0	0	0	203	0	0	0	0	0	0	174	518	0	0	0	0	0	156	102	112	0	0	0	0	138	21	0	0	0	0	0	Eukaryota	Alveolata	Dinoflagellata	Syndiniales	Dino-Group-I	Dino-Group-I_X	Dino-Group-I_XX	Dino-Group-I_XX_sp.
AGCTCCAATAGCGTATATTTAAGTTGTTGCAGTTAAAAAGCTCGTAGTTGGATTTTGGTTAAGAGGGCGCGGTCGGCCGTTTGGTCTGTACTGCGTTGTCTTGACTTCCTGATGAGGACATGCTCTTGGTTAACGCTGAGACATGGAGTCATCGTGGTTACTTTGAAAAAATTAGAGTGTTCAAAGCGGGCTTACGCTTGAATATATTAGCATGGAATAACACTATAGGACTCCTGTCCTATCTCGTTGGTCTCGGGATGGGAGTAATGATTAAGAGGAACAGTTGGGGGCATTCGTATTTCATTGTCAGAGGTGAAATTCTTGGATTTATGAAAGACGAACTTCTGCGAAAGCATTTGCCAAGGATGTTTTCA	222	0	72	127	0	0	0	0	0	0	0	0	0	0	0	0	0	0	0	0	0	0	0	0	0	0	0	0	0	0	0	0	0	0	0	0	0	0	0	0	0	0	0	0	94	144	0	0	0	0	0	0	0	0	0	0	0	0	0	81	0	0	0	0	50	107	49	32	53	60	0	75	0	86	0	0	0	0	0	148	0	37	112	0	46	0	20	36	32	0	Eukaryota	Archaeplastida	Chlorophyta	Mamiellophyceae	Mamiellales	Bathycoccaceae	Bathycoccus	Bathycoccus_prasinos
AGCTCCAATAGCGTATATTAAAGTTGTTGCGGTTAAAAAGCTCGTAGTTGGATTTCTGTCGAAGACGGTCGGTCCGCTCTATGAGCGTGTATCTGATTCGGCTTTGGCATCCTCGTGGGGAACGTAACTGTGCTTGATTGCATGGTGCGGAATTCACGACTTTTACTTTGAGGAAATTAGAGTGTTCACGGCAGGCAAGCGCCTTGAATACATTAGCATGGAATAATAATATAGGACTTTGGTTCTATTTTGTTGGTTTCTAGGACTAAAGTAATGATTAATAGGGATAATTGGGGGCATTTGTATTAACGCGTCAGAGGTGGAATTCTTGGATTGCGTTACGACAAACTACTGCGAAAGCATTTGCCAAGGATGTTTTCA	0	0	0	0	0	0	0	0	0	0	0	0	0	0	15	0	0	0	0	0	0	0	0	0	0	0	0	0	0	0	0	0	0	0	0	0	0	0	0	0	0	0	0	0	0	0	0	0	0	0	0	0	79	0	67	0	0	0	0	0	238	309	0	0	0	0	0	0	100	0	0	0	0	0	0	0	0	0	0	198	0	0	0	0	0	0	158	204	167	148	Eukaryota	Alveolata	Dinoflagellata	Syndiniales	Dino-Group-II	Dino-Group-II-Clade-10-and-11	Dino-Group-II-Clade-10-and-11_X	Dino-Group-II-Clade-10-and-11_X_sp.
AGCTCCAATAGCGTATATTAAAATTGTTGCGGTTAAAACGCTCGTAGTTGGATGTATGCGAATGAATTTCGGTCCTTCCCAGAGAAGAATACACGGGATTTCATTTGTATTTGTTCAGGGATGGTGGATGCACTTCACTGTGTGACCACATAATCTGGATTTTTACTTTGAGGAAATAAGAGTGTTCCAAGCAGGCAGTTGCCGTGAATATGATAGCATGGAATAATAGTACAGGACTCTTTGTTCAATGCTGTTGGTTTGTTGAGCTAGAGTAATCAAAATAAGGATAGTTGGGGGTATTCGTATTTAACTGTCAGAGGTGAAATTCTTGGATTTTTTAAAGACGAACAATTGCGAAGGCATCTACCCAGGATGTTTTTG	0	0	0	0	0	0	0	28	0	0	0	0	0	0	0	0	0	0	0	0	0	0	0	178	0	0	0	21	0	0	0	0	0	0	0	0	0	0	0	0	0	0	0	0	0	0	0	0	0	0	0	0	0	0	0	0	0	0	0	0	0	77	354	446	227	0	0	0	0	0	93	0	0	0	0	99	0	68	63	0	0	0	0	0	0	13	13	0	0	0	Eukaryota	Alveolata	Dinoflagellata	Syndiniales	Dino-Group-I	Dino-Group-I-Clade-4	Dino-Group-I-Clade-4_X	Dino-Group-I-Clade-4_X_sp.
AGCTCCAATAGCGTATATTAAAGTTGTTGCAGTTAAAAAGCTCGTAGTTGAATTTCTGGTGGGAGCGATCGGTCCATCATTCATTTGTTGGAACCTGATTGTCTCCTGCCATCCATGGAGAGAACTTATCTGGCATTAAGTTGTCGGGTTGGCAATCTTCATCTTTTACTGTGAAAAAATTAGAGTGTTCAAAGCAGGCTTATGCCGTTGAATATATTAGCATGGAATAATAAGATAGGACTATGGTACTATTTTGTTGGTTTGTGCACCATGGTAATGATTAATAGGGACAGTTGGGGGTATTCGTATTCCATTGTCAGAGGTGAAATTCTTGGATTTATGGAAGACGAACTACTGCGAAAGCATTTACCAAGGATGTTTTCA	0	0	0	0	0	0	0	22	0	0	0	0	0	0	0	0	0	0	0	0	0	0	0	0	0	0	0	0	0	0	0	0	44	1426	0	0	0	0	0	0	0	0	0	0	0	0	0	0	0	0	0	0	0	0	0	22	17	0	0	0	0	0	0	0	14	0	0	0	0	0	0	0	27	0	11	0	0	0	0	73	0	0	0	0	0	0	22	0	0	0	Eukaryota	Stramenopiles	Ochrophyta	Bacillariophyta	Bacillariophyta_X	Radial-centric-basal-Coscinodiscophyceae	Guinardia	Guinardia_delicatula
AGCTCCAATAGCGTATATTAAAGTTGTTGCAGTTAAAAAGCTCGTAGTTGGATTTCTGGCAGGAGCGACCGGTCACACACTCTGTGTGTGAACTCGTGTTGTCTCTGGCCATCCTCGGGGAGATCCTGTTTGGCATTAAGTTGTCGGGCAGGGGATACCCGTCGTTTACTGTGAAAAAATTAGAGTGTTTAAAGCAGGCTTATGCCGTTGAATATATTAGCATGGAATAATAAGATAGGACTTCGGAACTATTTTGTTGGTTTGCGTTACGAAGTAATGATTAATAGGGACAGTTGGGGGTATTCGTATTTCGTTGTCAGAGGTGAAATTCTTGGATTTCCGAAAGACGAACTACTGCGAAAGCATTTACCAAGGATGTTTTCA	0	0	0	0	0	0	0	0	0	0	596	0	0	0	0	0	0	0	0	0	0	0	0	0	0	18	0	0	0	0	0	0	0	0	0	0	185	0	0	0	0	0	0	0	0	0	0	0	0	0	0	0	0	0	0	0	0	0	0	0	0	0	0	0	0	0	0	0	0	213	0	0	0	0	0	0	0	0	0	0	0	0	0	311	0	0	144	0	48	156	Eukaryota	Stramenopiles	Ochrophyta	Bacillariophyta	Bacillariophyta_X	Polar-centric-Mediophyceae	Thalassiosira	NA
AGCTCCAAGAGCGTATATTAAAGTTGCTGCGGTTAAAAAGCTCGTAGTTGGATTTCAGTCTAGGAAGGTTAACTCGCCGAAAGGTTGTACGTTGATTTTCCTCAGACTTCGTCAGAAGCTCGTGCTGCACTTAACTGTGTGGTACGATGTTCTGACATTTTACCTTGAGGAAAGTAGAGTGTTTCAGGCAGGCTACCCAGCTTGAATACATTAGCATGGAATAATGAAATGGATCTCGGTTCGATTTCGTTGGTTCTAGAGCTGAGGTGATGATCAATAGGAACAGGCGAAGGTATTCGTACTTGAGAGTGAGGAGTGAAATCCGATGATCTCTTAAAGACGATCCGAGGCGAAAGCATTTGTCAAGGATGTTTTCA	0	205	172	0	0	0	284	0	85	261	0	0	0	0	0	0	0	0	0	0	0	0	0	0	0	0	0	0	0	0	0	0	79	138	319	0	0	0	0	0	0	0	0	0	0	0	0	0	0	0	0	0	0	0	0	0	0	0	0	0	123	0	0	0	0	0	0	0	0	0	0	0	0	0	0	0	0	0	0	0	0	0	0	0	0	0	0	0	0	0	Eukaryota	Alveolata	NA	NA	NA	NA	NA	NA
AGCTCCAATAGCGTATATTAAAGTTGTTGCGGTTAAAAAGCTCGTAGTTGGATTTCTGCTCGGGACGACCGGTCCGCCCTCTGGGTGTTGTATCTGGTTCGGCCTTGGCATCTTCTTGAGGAACGTCGCTGCACTTGAGTGTGTGGTGCGGGACTCAAGACTTTCACTTTGAGGAAATTAGAGTGTTTCACGCAGGCTTTTGCCTTGAATACGCTAGCATGGAATGATAAGATAGGACCTCGTCCCTACCTTGTTGGTTTGTAGAGATGAGGTAATGATTAATAGGGATAGTCGGGGGCATTCGTACTTAACTGTCAGAGGTGAAATTCTTGGATTTGTTAAAGACGGACTACTGCGAAAGCATTTGCCAAGGATGTTTTCA	0	0	24	15	0	0	6	0	0	0	0	0	0	0	0	0	0	0	0	0	0	0	0	0	11	17	34	8	0	0	0	0	0	0	0	0	0	0	0	0	0	0	83	0	0	52	72	0	109	0	0	0	21	47	62	0	0	0	63	57	154	81	0	26	0	0	0	62	30	32	228	0	0	41	0	0	0	17	10	25	0	0	34	0	57	40	47	0	20	77	Eukaryota	Alveolata	Dinoflagellata	Syndiniales	Dino-Group-III	Dino-Group-III_X	Dino-Group-III_XX	Dino-Group-III_XX_sp.
AGCTCCAATAGCGTATATTAAACTTGTTGCGGTTAAAAAGCTCGTAGTTGGATTTCTGCTGAGGACGACCGGTCCACCCTCTGGGTGAGCATCTGGCTCGGCCTTGGCATCTTCTTGGGGAACGTAGCTGCACTTGACTGTGCGGCGCGGTACCCAGGACCTTTACTTTGAGGAAATTAGAGTGTTTCAAGCAGGCACACGCCTTGAATATATTAGCATGGAATAATAAGATAGGATCTCGGTTCTATTTTGTTGGTTTCTAGAACTGAGATAATGATTAATAGGAACTGCTGGGGGCATTCGTATTTAACTGTCAGAGGTGAAATTCTTGGATTTGTTAAAGACGAACTACTGCGAAAGCATTTGCCAAGGATGTTTTCA	0	0	0	0	0	0	0	0	0	0	0	0	0	0	0	0	0	42	0	15	27	0	0	28	0	0	0	0	0	0	0	0	0	0	0	0	0	0	0	0	0	0	0	0	0	0	0	0	0	0	0	0	0	0	93	0	0	0	0	0	0	0	0	0	140	0	202	477	101	0	0	44	0	152	86	0	0	0	37	0	58	0	0	0	0	0	0	0	153	0	Eukaryota	Alveolata	Dinoflagellata	Dinophyceae	Peridiniales	Blastodiniaceae	Blastodinium	Blastodinium_crassum
AGCTCCAATAGCGTATATTAAAGTTGTTGCAGTTAAAAAGCTCGTAGTTGGATTTCTGGTGAGATGAATTATGTCTGGATCGAAAGATTCTGTTCATGGTTTGTTTTGCCCTTCTTGTCAGGAACCCGTTGGGATTTACTTCTCGACGGTGGAATGGCATCGTTTACTGTGAAAAAATTAGAGTGTTCAAAGCAGGCATCGCCGTTGAATACATTAGCATGGAATAATAAGATAAGACTTTGGTGGTCTATTTTGTTGGTTTGCACGCCAAAGTAATGATTAATAGGGATAGTTGGGGGTATTCGTATTCTATTGCTAGAGGTGAAATTCTTAAATTTATGGAAGACGAACTACTGCGAAAGCATTTACCAAGGATGTTTTCA	0	0	63	0	0	0	0	0	0	60	0	0	0	0	0	0	0	0	0	0	0	0	0	0	0	0	0	0	0	102	0	0	0	37	0	0	0	0	0	0	0	0	0	0	245	334	0	0	0	0	0	0	0	0	0	0	0	0	0	0	0	0	0	0	85	0	0	0	651	0	0	0	36	0	0	0	0	0	0	0	15	0	15	0	0	0	0	0	0	0	Eukaryota	Stramenopiles	Ochrophyta	MOCH-5	MOCH-5_X	MOCH-5_XX	MOCH-5_XXX	MOCH-5_XXX_sp.
AGCTCCAATAGCGTATATTAAAGTTGTTGCAGTTAAAAAGCTCGTAGTTGGATTTTGGGTTTGGTAAAATCGGTCTGCGTTATGTAGTACTGACTTGCCTGCTCTTCTTCTCGAGGCCTATGGGTGTACTTAACCGTGTGTTCATAGTGTTCGGGACTTTTACCGTGAGAAAATTAGAGTGTTCATAGCAGGCTTTTGCTTGAATATTGCAGCATGGAATAATGGAATAGGATCATGATCTTATTTTGTTGGTTTCTAAGATCAAGATAATGATTAATAGGGATAGTTGGGGGCATTAATATTTAGTTGTCAGAGGTGAAATTCTTAGATTTACAAAAGATTAACTTCTGCGAAAGCATTTGCCAAGGATGTTTTCG	0	0	0	0	94	0	42	0	0	22	0	0	0	0	0	36	0	0	0	0	57	0	0	0	0	0	0	0	88	0	0	0	0	173	26	0	0	0	0	0	0	0	55	0	0	0	0	0	22	0	0	0	0	0	0	0	0	0	0	0	0	0	0	0	101	112	95	451	46	0	0	40	0	46	36	0	0	0	0	0	21	21	0	0	0	0	42	0	0	0	Eukaryota	Opisthokonta	Mesomycetozoa	Ichthyosporea	Ichthyosphonida	Abeoformidae_Group_MAIP_1	Abeoformidae_Group_MAIP_1_X	Abeoformidae_Group_MAIP_1_X_sp.
AGCTCCAATAGCGTATATTAAAGTTGTTGCGGTTAAAAAGCTCGTAGTTGGATTTCTGTTGAGGACGGCCGGTCCGCACTATGTGCGTGTATCTGGTTCGGCCTCGGCATCCTCTTGAGGAACGTTTCTGCGCTTGATTGCGTGGAGCGGTATTCAAGACTTTTACTTTGAGGAAATTAGAGTGTTCACGGCAGGCAAGCGCCTTGAATATGTTAGCATGGAATAATAATATAGGATCTTGGTTCTATTTGTTGGTTTCTAGGGCTAAGGTAATGATTAATAGGGATAATTGGGGGCATTTGTATTAACGCGTCAGAGGTGGAATTCTTGGATTGCGTTACGACAAACTACTGCGAAAGCATTTGCCAAGGATGTTTTCA	0	0	0	0	0	0	7	0	0	0	0	0	0	0	0	0	0	0	0	27	0	0	0	0	0	0	0	0	0	0	0	0	0	0	0	0	0	0	0	0	0	0	0	0	41	0	105	0	241	59	41	0	40	0	55	0	0	81	0	80	47	76	0	0	0	0	0	0	0	0	0	0	0	0	0	0	0	0	0	0	0	0	0	0	222	151	137	0	84	118	Eukaryota	Alveolata	Dinoflagellata	Syndiniales	Dino-Group-II	Dino-Group-II-Clade-10-and-11	Dino-Group-II-Clade-10-and-11_X	Dino-Group-II-Clade-10-and-11_X_sp.
AGCTCCAATAGCGTATATTAAAGTTGTTGCGGTTAAAAAGCTCGTAGTTGGATTTCTGCCGAGGACGACCGGTCTGCCCATTGGGTACGTATCTGGCTCGGCCTGGGCATCTTCTTGGAGAACGTATCTGCACTTGACTGTGTGGTGCGGTATCCAGGACTTTTACTTTGAGGAAATTAGAGTGTTTCAAGCAGGCACACGCCTTGAATACATTAGCATGGAATAATAAGATAGGACCTCGGTTCTATTTTGTTGGTTTCTAGAGCTGAGGTAATGATTAATAGGGATAGTTGGGGGCATTCGTATTTAACTGTCAGAGGTGAAATTCTTGGATTTGTTAAAGACGGACTACTGCGAAAGCATTTGCCAAGGATGTTTTCA	0	0	8	0	0	0	0	0	0	0	0	0	0	0	0	0	0	0	0	0	0	12	0	0	0	0	21	0	0	0	0	0	0	0	0	0	0	0	0	0	0	0	0	0	0	54	148	7	0	0	0	0	0	0	31	0	0	0	0	8	0	156	0	0	0	0	41	39	0	0	0	64	0	0	0	0	0	34	29	66	0	0	44	0	0	280	316	121	0	128	Eukaryota	Alveolata	Dinoflagellata	Dinophyceae	Gymnodiniales	Kareniaceae	Karlodinium	Karlodinium_sp.
AGCTCCAATAGCGTATATTAAAGTTGTTGCGGTTAAAAAGCTCGTAGTTGGATTTCTGCCGAGGACGACCGGTCCGTCCTCTGGACGAGCATCTGGCTTGGCCTGGGCATCTTCTTGGAGAACGTTACTGCACTTGACTGTGTGGTGCGGTATCCAGGACTTTTACTTTGAGGAAATTAGAGTGTTTCAAGCAGGCATACGCCTTGAATACATTAGCATGGAATAATAAGATAGGACCTCGGTTCTATTTTGTTGGTTTCTAGAGCTGAGGTAATGATTAATAGGGATAGTTGGGGGCATTCGTATTTAACTGTCAGAGGTGAAATTCTTGGATTTGTTAAAGACGGACTACTGCGAAAGCATTTGCCAAGGATGTTTTCA	0	0	0	0	0	0	0	0	0	0	0	0	0	0	0	0	0	0	0	0	0	15	19	13	0	0	0	0	0	0	0	0	0	23	22	0	0	0	0	0	0	0	0	0	10	54	75	0	0	0	0	0	37	0	22	0	0	0	54	0	0	107	0	0	15	0	0	85	13	0	10	0	0	24	0	0	0	0	23	0	0	0	30	0	0	207	469	145	24	110	Eukaryota	Alveolata	Dinoflagellata	Dinophyceae	Dinophyceae_X	Dinophyceae_XX	Dinophyceae_XXX	Dinophyceae_XXX_sp.
AGCTCCAATAGCGTATATTTAAGTTGTTGCAGTTAAAAAGCTCGTAGTTGGATTTCGGAGTTGGGCGACCGGTCCGCCGTTTCGGTGTGCACTGGTCCGACCCTTCTTTTTCTGTCGGGGACGCGCGCTCCTTAATTGGGGACGCGGAGTCGGCGCTGTTACTTTGAAAAAATTAGAGTGTTCAAGGCAGGCTTACGCTCTGAATACTATAGCATGGAATAACGCGATAGGACTCCGAGCCTATTTCGTTGGTCTTCGGGACCGGAGTAATGATTAAGAGGGACAGTTGGGGGCATTCGTATTCCGGTGTCAGAGGTGAAATTCTTGGATTTCCGGAAGACGAACTTCTGCGAAAGCATTTGCCAAGGATGTTTTCA	0	0	85	19	0	0	0	0	0	0	0	0	0	0	0	0	0	0	0	0	0	0	0	0	0	0	0	0	0	0	0	0	0	0	0	0	0	0	0	0	0	0	0	0	474	212	49	114	0	0	0	0	0	0	62	0	0	0	0	0	0	0	0	0	121	59	45	0	327	0	0	0	0	0	0	35	0	0	0	0	0	0	0	0	0	0	0	0	0	0	Eukaryota	Archaeplastida	Chlorophyta	Chloropicophyceae	Chloropicales	Chloropicaceae	Chloroparvula	Chloroparvula_B2_sp.
AGCTCCAATAGCGTATATTAAAGTTGTTGCAGTTAAAAAGCTCGTAGTTGGATTTCTGGTCGAGTGTCCCTAGGCCGACTTGACGTTTGGTCCTAGGCGCTCTGCCATCCTTCTGTTAACTTTCGCCTCGTTCGTTCGTGGCGCTAGGGCTCAGATATTTTACCTTGAGAAAATTAGAGTGTTTCAGGCAGGCTTTCGCCGGAATACATTAGCATGGAATAATGGAAAAGGACTTCAACCTCTTCTGTTGGTCTGAGAGGATGTAGTAATGATTAATAGGGATAGTTGGGGGCATTAGTACTTAACTGTCAGAGGTGAAATTCTCCGATTTGTTAAAGACTAACTTATGCGAAAGCATTTGCCAAGGATGTTTTCA	0	0	0	0	0	0	0	0	0	0	0	0	0	0	0	0	0	0	0	0	0	0	0	0	0	0	0	0	0	0	0	0	9	0	0	0	0	13	0	27	0	0	0	0	0	0	0	0	41	0	20	5	0	0	6	0	0	21	0	38	0	0	0	0	0	0	0	0	0	84	32	14	0	0	0	0	0	0	56	0	0	0	0	0	94	1098	0	19	0	20	Eukaryota	Alveolata	Ciliophora	Spirotrichea	Choreotrichida	Leegaardiellidae_B	Leegaardiella	Leegaardiella_sp.
AGCTCCAATAGCATATATTAAAGTTGTTGCGGTTAAAAAGCTCGTAGTTGGATTTCTGCTGAGGACGATCGGTCCGCCCTCTGGGTGAGTATCTGGCTCGGCCTTTGCATCTTCTTGAAGAACGTAACTGCACTTGACTGTGTGGTGCGGTATGCAAGACTTTTACTTTGAGGAAATTAGAATGTTTGAAGTAGGCACATGCCTTGAATACATTAGCATGGAATAATGAGATAGGACCTTGGCTCTATTTTGTTGGTTTCTAGAATTGAGGTAATGATTAATAGGGATAGTTGGGGGCATTCGTATTTAACTGTCAGAGGTGAAATTCTTGGATTTGTTAAAGACGGACTACTGCGAAAGCATTTGCCAAGGATGTTTTCA	0	0	0	37	0	0	0	0	0	0	0	0	0	0	0	0	0	0	163	0	0	0	0	0	0	0	0	0	0	0	0	0	0	0	0	0	0	0	0	0	0	0	0	0	0	0	269	0	0	0	0	0	0	0	0	0	0	0	0	0	0	201	0	0	0	0	0	0	413	0	0	57	0	0	0	0	0	0	97	351	0	0	0	0	0	0	0	0	0	0	Eukaryota	Alveolata	Dinoflagellata	Dinophyceae	Gymnodiniales	Warnowiaceae	Warnowia	Warnowia_sp.
AGCTCCAATAGCGTATATTAAAGTTGTTGCGGTTAAAAAGCTCGTAGTTGGATTTCTGTCTGGGGCGACCGGTCCACTTTCTGAGTGAGTATCTGGTCCGCTTTGGGCATCCTTCTGGGGAACTTGTTAGACTTCATCGTCTGGCTTGGTACCCAGAACTTTTACTTTGAGGAAATTAGAGTGTTCACTGCAGGCAATCGCCTTGAATACATTAGCATGGAATAATAAGATAGGACCTGAGTTCTATTTTGTCGGTTTCTAGAGCTTAGGTAATGATTAACAGGGATAGTTGGGGGCATTCGTATTTAACTGTCAGAGGTGAAATTCTTGGATTTGTTAAAGACGAACTACTGCGAAAGCATTTGCCAAGGATGTTTTCA	0	0	0	0	0	0	38	8	0	20	0	0	0	0	0	14	0	0	0	0	69	14	11	20	0	0	0	9	0	0	0	0	30	64	0	0	0	0	0	16	0	0	0	0	0	41	20	0	0	14	10	0	0	0	0	0	0	0	0	39	20	0	0	0	80	26	0	65	33	0	0	0	15	0	0	0	0	15	223	14	15	0	77	0	241	75	179	13	24	35	Eukaryota	Alveolata	Dinoflagellata	Syndiniales	Dino-Group-IV	Dino-Group-IV-Syndinium-Group	Syndinium	Syndinium_sp.
AGCTCCAATAGCGTATATTAAAGTTGTTGCAGTTAAAAAGCTCGTAGTTGGATTTCTGCTGAGGACGATCGGTCCGCCCTCTGGGTGAGTATCTGGCTCGGCCTTGGCATCTTCTTGAAGAACGTAACTGTGCTTGACTGTATGGTGCGGTATTCAGGACTTTTACTTTGAGGAAATTAGAGTGTTTCAAGCAGGCACAGGCCTTGAATACATTAGCATGGAATAATAAGATAGGACCTTAGTTCTATTTTGTTGGTTTCTAGAGCTTTGGTAATGATTAATAGGGATAGTTGGGGGCATTCGTATTTAACTGTCAGAGGTGAAATTCTTGGATTTGTTAAAGATGGACTACTGCGAAAGCATTTGCCAAGGATGTTTTCA	0	17	35	0	0	0	0	0	0	66	0	0	0	0	0	0	0	0	0	0	0	0	0	0	0	0	0	0	0	0	0	0	0	0	78	0	0	0	0	0	0	0	31	0	40	0	0	0	51	0	0	0	67	0	0	0	0	0	0	0	0	0	0	0	0	0	73	122	0	0	27	0	153	110	34	0	0	52	0	25	0	102	200	0	212	0	0	0	79	0	Eukaryota	Alveolata	Dinoflagellata	Dinophyceae	Peridiniales	Blastodiniaceae	Blastodinium	Blastodinium_contortum
AGCTCCAATAGCGTATATTAAAGTTGTTGCGGTTAAAAAGCTCGTAGTTGGAGTTCTGCCAGGTGCCGCCTGTCCGCCCCAGTGGTGAGTACGTGGCGCGCATTTGGCCCTTTCAAGGGGAGCGTATTGCACTTAACTGTGTGGTGCGGGATCCTTGACTTTTACTTTGAGGAAATAAGAGTGTTCCAAGCAGGCTCTCGTCGTGCATAGCTCAGCATGGAATAATAGCATTGGATCTCGATTCCAAACTGTTGGTTGTAGGAAACGAGATAATGATGAAGAGGGATAGTTGGGGGCATTCGTATTTAACTGTCAGAGGTGAAATTCTTGGATTTGTTAAAGACGAACTACTGCGAAAGCATCTGCCATGGATGTTTTCA	0	27	0	35	0	0	0	0	0	0	0	0	0	0	0	22	0	0	0	0	0	0	0	0	0	0	0	0	0	0	0	55	0	0	0	0	0	0	0	0	0	0	0	0	0	56	0	0	0	0	0	0	0	0	0	0	0	0	0	0	0	0	0	0	120	240	42	47	192	0	0	0	66	286	43	0	0	0	63	19	77	0	114	0	0	0	0	0	69	0	Eukaryota	Alveolata	Dinoflagellata	Syndiniales	Dino-Group-I	Dino-Group-I-Clade-1	Dino-Group-I-Clade-1_X	Dino-Group-I-Clade-1_X_sp.
AGCTCCAATAGCGTATGTTAAAGTTGTTGCGGCTAAAAAGCTCGTAGTTGGATTTCTAGATGAGAGGAGTGGTCCACTCTATGAGTGTGTATCTACTTCCGCTCGTCTATCCGCTCTGCAAACGTGTCTGCGCTTGACTGCGTGGCGCGGAGGTAGGGCCTTTTACTTTGAGGAAATTAGAGTGTTCACGGCAGGCAATCGCCTTGAATATATTAGCATGGAATAATAACATAGGATCTCGGTTCTATTTTGTTGGTTTCTAGAGCTGAGATAATGATTAATAGGGACAATTGGGGGCATTCGTATCGCGGTGTCAGAGGTGGAATTCTTGGATTACTGCGCGACGAACTACTGCGAAAGCATTTGCCAAGGATGTTTTCA	0	0	42	0	0	0	0	0	0	0	0	0	0	0	0	0	0	0	0	0	0	0	0	0	0	5	0	0	0	39	0	0	11	0	0	12	0	0	0	0	0	0	0	0	14	14	122	0	0	0	0	37	31	0	0	0	0	0	45	32	0	0	0	0	141	40	0	0	0	0	0	102	0	139	47	0	0	0	27	0	15	0	63	0	0	48	324	51	122	49	Eukaryota	Alveolata	Dinoflagellata	Syndiniales	Dino-Group-II	Dino-Group-II-Clade-3	Dino-Group-II-Clade-3_X	Dino-Group-II-Clade-3_X_sp.
AGCTCCAATAGCGTATATTAAAGTTGTTGCGGTTAAAAAGCTCGTAGTTGGATTTCTGCTGAGGACGACCGGTCCGCCCTCTGGGTGAGTATCTGGCTCGGCCTTGGCATCTTCTTGGTGAACGTATCTGCACTTGACTGTGTGGTGCGGTGGCCAGGACTTTTACTTTGAGGAAATTAGAGTGTTTCAAGCAGGCATACGCCTTGAATACATTAGCATGGAATAATAAGATAGGACCTCGGTTCTATTTTGTTGGTTTCTAGGGCTGAGGTAATGATTAATAGGGATAGTTGGGGGCATTCGTATTTAACTGTCAGAGGTGAAATTCTTGGATTTGTTAAAGACGGACTACTGCGAAAGCATTTGCCAAGGATGTTTTCA	0	0	0	0	0	0	0	0	0	0	0	0	0	0	0	0	0	0	687	508	0	134	101	0	0	0	0	0	0	0	0	0	0	0	0	0	0	0	0	0	0	0	0	0	0	0	0	0	0	0	0	0	0	0	0	0	0	0	0	0	0	0	0	0	0	0	0	0	0	0	0	0	0	0	0	0	0	0	131	0	0	0	0	0	0	0	0	0	0	0	Eukaryota	Alveolata	Dinoflagellata	Dinophyceae	Gymnodiniales	Gymnodiniaceae	Gyrodinium	Gyrodinium_heterogrammum
AGCTCCAATAGCGTATATTAAAGTTGTTGCGGTTAAAAAGCTCGTAGTTGGATTCCTGTATGGAAGGGGCGTCCCCACCCTTTGGATGGGGGTTGCTACCTTCTTTGCATCTTCTTGAGTAGATGTTCCTCACTTAACTGTGAGGACATCGTGCTCGGGACATTTACTTTGAGGAAAAGAGAGTGCTCCAAGCAGGCAAACGCCTGAATACGTTAGCATGGAATAATAGCATCGGATCATCGTACAGCTGTTGGTGTCTGGACGAGGATAAAGGTGAACAGGGATTGTTGGGGGCATTCGTATTTAACTGTCAGAGGTGAAATTCTTGGATTTGTTGAAGACGAGCTACTGCGAAAGCATTTGCCAAAGATGTTCTCA	0	0	0	0	0	0	0	0	0	0	0	0	0	0	0	0	0	0	0	0	0	49	0	0	0	0	0	0	0	0	0	0	0	0	0	0	0	0	0	0	0	0	0	0	29	0	0	0	0	0	0	0	63	61	170	0	0	0	15	239	44	440	0	0	0	0	0	0	79	0	0	0	0	0	0	0	0	0	0	69	0	0	0	0	0	27	212	0	0	57	Eukaryota	Alveolata	Dinoflagellata	Syndiniales	Dino-Group-I	Dino-Group-I-Clade-5	Dino-Group-I-Clade-5_X	Dino-Group-I-Clade-5_X_sp.
AGCTCCAATAGCGTATATTAAAGTTGTTGCGGTTAAAAAGCTCGTAGTTGGATTTCTGCTTGGGACAACCGGTCCGCCCTCTGGGTGAGTATCTGGCTTGGCCCGGGCATCTTCTTGGGGAACGTTACTGCACTTGACTGTGTGGTGCGGAGCCCAGGACCTTTACTTTGAGGAAATTAGAGTGTTTCAAGCAGGCATTTGCCTTGAATACATTAGCATGGAATAATAAGATAGGACCTCGTCCCTACCTTGTTGGTTCGTATGGATGAGGTAATGATTAATAGGGATAGTCGGGGGCATTCGTACTTAACTGTCAGAGGTGAAATTCTTGGATTTGTTAAAGACGGACTACTGCGAAAGCATTTGCCAAGGATGTTTTCA	56	0	0	0	0	0	0	0	0	0	0	0	0	0	0	0	0	0	0	0	0	0	0	0	0	0	0	0	0	0	0	0	0	0	0	0	0	0	0	0	0	0	0	0	0	127	0	0	93	62	0	0	0	0	246	0	0	0	0	0	0	231	0	0	0	0	0	0	144	0	0	0	17	0	0	19	0	0	0	0	0	0	0	0	0	178	189	0	0	190	Eukaryota	Alveolata	Dinoflagellata	Syndiniales	Dino-Group-III	Dino-Group-III_X	Dino-Group-III_XX	Dino-Group-III_XX_sp.
AGCTCCAATAGCGTATATTAAAGTTGTTGCGGTTAAAAAGCTCGTAGTTGGATTTCTGTCGAGGACGGTCGGTCCACACTTTGTGTGAGTATCTGATTCGGCCTTGGCATCCTCCTGGGGAACGTTTCTGCGCTTGATTGCGTGGAGCGGAATTCAGGACTTTTACTTTGAGGAAATTAGAGTGTTCACGGCAGGCAAACGCCTTGAATATATTAGCATGGAATAATAATATAGGACCTTTGTTCTATTTTGTTGGTTTCTAGAGCGAAGGTAATGATTAATAGGGATAATTGGGGGCATTTGTATTAACGCGTCAGAGGTGGAATTCTTGGATTGCGTTACGACAAACTACTGCGAAAGCATTTGCCAAGGATGTTTTCA	0	0	0	0	0	0	0	0	0	0	0	0	0	0	0	0	0	0	0	0	0	0	31	0	0	0	0	0	0	0	0	0	0	0	0	0	0	0	0	0	0	0	0	0	0	27	0	0	0	0	0	0	50	30	65	0	0	0	7	0	0	123	0	0	113	0	131	45	179	0	0	131	0	86	0	0	0	0	43	0	0	0	51	0	0	21	169	38	103	109	Eukaryota	Alveolata	Dinoflagellata	Syndiniales	Dino-Group-II	Dino-Group-II-Clade-16	Dino-Group-II-Clade-16_X	Dino-Group-II-Clade-16_X_sp.
AGCTCCAATAGCGTATACTAAAGTTGTTGCAGTTAAAAAGCTCGTAGTTGGATTTCTGCGGGAGCGGGGCGGCACACCCACTATGTGGGTTGTAGCTAGCACTTCTCCTGCATCCTGCCGCGAACCGTGCTACCATTAGTTTGGTGGCGCCGGGGATCGGCTCGTTTACTTTGAGAAAAATAGAGTGTTCAAAGCAGGCCACACGCCTTGAATAAGTTAGCATGGAATAATGATTAAGGACTTCGGTTCTATTTTGTTGGTGTTCGGGACTGAAGTAATGATTGATAGGGACAGTTGGGGCGGTCTGTATTCCAAAGCGAGAGGTGAAATTCTTAGACCTTCGGAAGACAAACAGCTGCGAAAGCGTTCCGCAAGGATGTTCCCT	0	0	0	0	0	0	0	0	0	0	0	0	0	0	0	0	0	0	0	0	0	0	0	43	0	0	0	0	0	0	0	0	0	0	0	0	0	0	0	0	0	0	0	0	0	0	0	0	0	0	0	0	0	0	8	0	0	0	0	0	54	0	0	0	135	31	26	0	1101	0	0	0	0	0	0	0	0	0	0	12	0	0	43	0	0	0	97	0	0	0	Eukaryota	Rhizaria	Radiolaria	Polycystinea	Spumellarida	Spumellarida-Group-I	Astrosphaera	Astrosphaera_hexagonalis
AGCTCCAATAGCGTATATTAAAGTTGTTGCGGTTAAAAAGCTCGTAGTTGGATTTCTGCTGAGGACGACCGGTCCGCCCTCTGGGTGAGCATCTGGCTCGGCCTTGGCATCTTCTTGGGGAACGTTGCTGCACTTGACTGTGTGGAGCGGTACCCAGGACTTTTACTTTGAGGAAATTAGAGTGTTTCAAGCAGGCGCACGCCTTGAATACATTAGCATGGAATAATAAGATAGGACCTCGGTTCTATTTTGTTGGTTTCTAGAGCTGAGGTAATGATTAATAGGGATAGTTGGGGGCATTCGTATTTAACTGTCAGAGGTGAAATTCTTGGATTTGTTAAAGACGGACTACTGCGAAAGCATTTGCCAAGGATGTTTTCA	0	0	0	0	20	0	30	0	15	0	0	0	0	0	0	0	0	0	0	0	11	3	18	35	0	0	0	0	0	0	0	0	22	0	0	11	0	0	0	0	0	0	0	0	0	0	64	0	0	0	0	0	0	0	0	0	0	0	0	0	0	13	123	0	71	22	110	89	91	0	42	0	16	65	107	112	0	0	82	37	32	15	0	0	80	26	50	0	70	65	Eukaryota	Alveolata	Dinoflagellata	Dinophyceae	Gymnodiniales	Gymnodiniaceae	Lepidodinium	NA
AGCTCCAATAGCGTATATTAAAGTTGTTGCAGTTAAAAAGCTCGTAGTTGGATTTCTGCTGAGGACGACCGGTCCGCCCTCTGGGTGAGTATCTGGCTCGGCCTGGGCATCTTCTTGGAGAACGTAGCTGTGCTTGACTGTATGGTGCGGTATTCAGGACTTTTACTTTGAGGAAATTAGAGTGTTTCAAGCAGGCACAGGCCTTGAATACATTAGCATGGAATAATAAGATAGGACCTTAGTTCTATTTTGTTGGTTTCTAGAGCTTAGGTAATGATTAATAGGGATAGTTGGGGGCATTCGTATTTAACTGTCAGAGGTGAAATTCTTGGATTTGTTAAAGATGGACTACTGCGAAAGCATTTGCCAAGGATGTTTTCA	0	0	0	0	0	0	0	0	0	0	0	0	0	0	0	0	0	0	0	0	47	25	0	0	0	0	62	0	0	0	0	0	0	33	0	0	0	0	0	0	47	0	0	0	0	0	0	0	0	0	0	0	0	0	469	0	0	0	0	71	0	0	0	0	70	132	0	0	469	0	0	0	0	0	0	0	0	0	47	0	0	26	0	0	48	0	0	0	0	0	Eukaryota	Alveolata	Dinoflagellata	Dinophyceae	Peridiniales	Blastodiniaceae	Blastodinium	Blastodinium_contortum
AGCTCCATTAGCGTATATTAAAGTTGTTGCGGTAAAAAAGCTCGTAGTTGGATTTCTGTGAGATTGGCCTGGTCCGCTCTATGAGTGTGTATTTGGGACTGATTTTGCATCCTGGTCGAAATTGTTACTGCGCTTCAGTGCGTGGTGCAGGTTCGGCCACTTTTACTTTGAGGAAATTGGAGTGTTTACGGCAGACGTTTGTCTTGAACATTTTAGCATGGAATAATACCATAGGATCTCATTCCTATTTTGTTGGTTTCTAGGAACGAGATAATGATTAATAGGGACGACTGGGGGTACTTGTATCATGACGTCAGAGGTGAAATTCTTGGATTGTCATGCGACAAACTGCTGCGAAAGCGTTTACCAAGGACGTTTTCA	0	0	0	0	0	0	0	0	0	0	0	0	0	0	0	0	0	0	0	0	0	0	0	0	0	0	0	0	0	0	0	0	0	0	0	14	0	0	0	0	0	0	20	0	25	10	121	13	0	0	0	0	0	0	0	0	0	0	0	7	0	0	183	119	18	83	123	177	34	36	46	34	0	0	15	0	65	32	88	0	21	39	77	0	89	0	7	0	45	5	Eukaryota	NA	NA	NA	NA	NA	NA	NA
AGCTCCAATAGCGTATATTAAAGTTGTTGCAGTTAAAAAGCTCGTAGTTGGATTTCTGGCAGGAGTGACCGGCCACACACTCTGTGTGTGAGCTGCGTCATTCTGGCCATCCTTGGTGAGATCCTATTTGGCATTAAGTTGTCGGGTAGGGGATAACCATCGTTTACTGTGAAAAAATTAGAGTGTTTAAAGCAGGCTTATGCCGTTGAATATATTAGCATGGAATAATAAGATAGGACTTTGAGTCTATTTTGTTGGTTTGCGAGTCAAAGTAATGATTAATAGGGACAGTTGGGGGTATTCGTATTTCATTGTCAGAGGTGAAATTCTTGGATTTCTGAAAGACGAACTACTGCGAAAGCATTTACCAAGGATGTTTTCA	0	0	0	0	0	0	0	0	0	0	0	0	0	0	0	0	0	0	0	0	0	0	0	0	0	0	0	0	0	0	0	0	0	0	0	0	0	0	0	0	0	0	0	0	0	0	0	0	0	0	0	0	0	0	0	0	0	0	0	0	0	0	0	0	0	0	0	0	0	1353	0	0	0	0	0	0	0	0	0	0	0	0	0	35	0	0	158	0	0	0	Eukaryota	Stramenopiles	Ochrophyta	Bacillariophyta	Bacillariophyta_X	Polar-centric-Mediophyceae	Skeletonema	Skeletonema_subsalsum
AGCTCCAATAGCGTATATTAAAGTTGTTGCGGTTAAAAAGCTCGTAGTTGGATTTCTGCTGAGGACGACCGGTCCGCCCTCTGGGTGAGTATCTGGCTCGGCCTTGGCATCTTCTTGAAGAACGTAACTGCACTTGACTGTGTGGTGCGGTATTCAAGACTTTTACTTTGAGGAAATTAGAGTGTTTGAAGCAGGCGCATGCCTTGAATACATTAGCATGGAATAATGAGATAGGACCTTTGTTCTATTTTGTTGGTTTCTAGAACTGAGGTAATGATTAATAGGGATAGTTGGGGGCATTCGTATTTAACTGTCAGAGGTGAAATTCTTGGATTTGTTAAAGACGGACTACTGCGAAAGCATTTGCCAAGGATGTTTTCA	0	0	0	0	0	0	172	0	0	0	0	0	0	0	0	0	0	0	0	0	0	170	0	0	0	0	0	0	0	0	0	119	36	0	0	123	0	0	0	0	0	0	0	0	0	0	0	0	0	0	0	0	0	0	0	0	0	0	0	0	0	0	0	0	0	0	0	0	0	0	0	380	0	0	0	111	0	0	0	44	0	0	0	0	0	0	0	0	142	246	Eukaryota	Alveolata	Dinoflagellata	Dinophyceae	Gymnodiniales	Warnowiaceae	Warnowia	Warnowia_sp.
AGCTCCAATAGCGTATACTAATTTTGTTGCAGTTAAAAAGCTCGTAGTTGGATTTCTTTTCTTTGTCGCTGGGAGCCTTCATCTTGAAGGTTTTCCAACAACTGGGAAAAACATTTGTCGCAAACCGGTCGAATACTGTCATGGTGTTCGGCCGTTAAGTGACTCGTTTACTTTGAGAAAATTAGAGTGTTCAAAGCAGGCTTTCCGCCTTGAATATGTTAGCATGGAATAATAACATAGGACTTTAGTTCTATTTGTTGGTTGTTCGAGAACTGGAGTAATGATTGATAGGGACGGTTGGGGGCATCTGTATTCTCAAGCGAGAGGTGAAATTCTTGGACCTTGGGAAGACAAACAGCTGCGAAAGCGTTTGCCTAGGACGTTCTCT	0	0	0	0	124	0	0	0	0	0	0	0	0	0	0	0	0	0	0	0	0	0	0	0	0	0	0	0	0	0	0	766	0	0	0	0	0	0	0	0	0	0	0	0	0	0	0	37	0	0	0	0	0	0	16	0	0	0	0	0	0	0	0	0	0	0	29	56	474	0	0	0	0	0	0	0	0	0	0	0	9	18	0	0	0	0	0	0	0	0	Eukaryota	Rhizaria	Radiolaria	RAD-A	RAD-A_X	RAD-A_XX	RAD-A_XXX	RAD-A_XXX_sp.
AGCTCCAATAGCGTATATTAAAGTTGTTGTGGTTAAAAAGCTCGTAGTTGGATCTCGGCAGATTTGGGGCGGTTTAGTTGCTACTATTACTGCCCTATAATCTGTAGTTTTTGCCAGAGGTTTTAGGGTGCTCTTAATCGAGTGTCCTGAGATGCTGGCAGGTTTACTTTGAAAAAATTAGAGTGCTTAAAGCAGGCTAGTACGCCTGAATATTCGTGCATGGAATAATAAAATAGGAAGTCGTTTCTATTTTGTTGGTTTTCGGAAATCGACTTAATGATTAATAGGGACAGTCGGGGGCATTTGTATTCAAACGACAGAGGTGAAATTCTTGGACCGTTTGAAGACAAACTACTGCGAAAGCATTTACCAAGAATGTTTTCA	0	0	0	0	0	0	0	0	0	0	0	0	0	0	0	0	0	0	0	0	0	0	0	0	0	0	0	0	0	1525	0	0	0	0	0	0	0	0	0	0	0	0	0	0	0	0	0	0	0	0	0	0	0	0	0	0	0	0	0	0	0	0	0	0	0	0	0	0	0	0	0	0	0	0	0	0	0	0	0	0	0	0	0	0	0	0	0	0	0	0	Eukaryota	Opisthokonta	Metazoa	Arthropoda	Crustacea	Maxillopoda	Canthocalanus	Canthocalanus_pauper
AGCTCCAATAGCGTATATTAAAGTTGTTGCGGTTAAAAAGCTCGTAGTTGGATTTCTGCCGAGGACGACCGGTCCGCCCTCCGGGTGAGTATCTGGCTCGGCCTGGGCATCTTCTTGGAGAACGTAGCTGCACTTGGCTGTGTGGTGCGGTATTCAGGACTTTTACTTTGAGGAAATTAGAGTGTTTCAAGCAGGCACACGCCTTGAATACATTAGCATGGAATAATAAGATAGGACCTCGGTTCTATTTTGTTGGTTTCTAGATCTGAGGTAATGATTAATAGGGATAGTTGGGGGCATTCGTATTTAACTGTCAGAGGTGAAATTCTTGGATTTGTTAAAGACGGACTACTGCGAAAGCATTTGCCAAGGATGTTTTCA	0	0	0	0	0	0	0	0	0	0	0	0	0	0	0	0	0	255	0	0	57	112	0	124	0	0	0	0	0	0	0	0	0	0	0	0	0	0	0	0	0	0	0	0	0	0	0	0	0	0	138	0	185	363	0	0	0	0	200	83	0	0	0	0	0	0	0	0	0	0	0	0	0	0	0	0	0	0	0	0	0	0	0	0	0	0	0	0	0	0	Eukaryota	Alveolata	Dinoflagellata	Dinophyceae	Peridiniales	Heterocapsaceae	Heterocapsa	Heterocapsa_sp.
AGCTCCAAAAGCGTATGTTAAAGTTGTTGCGTTTAAAAAGCTCGTAGTTCAGCATCTGTCGTTCAGCTCGAATACTTCCTTTGGAAGTACTTGGAGTAGTTTGGCGCTCTCGACAGCTCGCGCGTTGCACTTAATTTTGCGAAACCAAGCTGCCGTCACGTACTTCGAAGAAATTAGATTGTTTCACGGTGGTCATCGCTAAGAATATCAAAGCATGGAATAACAAGTTTGACCTTGATTCTGATTTGTTGGCTTGTCGATTGAAGGTGATGATCGGTAGGAACGGTTGGGGGTTCTCGTATTTGACAGTCAGAGGTGAAATTCTTGGATTTGTCAAAGACGAACTAATGCGAAAGCACTTGCCAAAGATGTTTTCA	0	0	0	0	0	0	0	0	0	217	0	0	0	0	0	0	0	0	0	0	0	0	0	0	0	0	0	0	17	0	0	0	0	0	0	0	0	0	0	0	0	0	0	0	0	0	0	0	0	0	0	0	0	0	683	0	0	0	0	0	0	0	0	0	0	0	0	30	454	0	0	0	102	0	0	0	0	0	0	8	0	0	0	0	0	0	0	0	0	0	Eukaryota	Opisthokonta	Metazoa	NA	NA	NA	NA	NA
AGCTCCAATAGCGTATATTAAAGTTGCTGTGGTTAAAAAGCTCGTAGTTGGATCTCCACAGTCTGAAGTTGGTGTGCTTGCTAGCACTACTGCCTTATAGACTGTAGTTTTGCCAGAGGTGTTAGGGTGCTCTTAATCGAGTGTCCTATCGCACTGGCAGGTTTACTTTGAAAAAATTAGAGTGCTCAAAGCAGGCTTTATGCTTGAATATTCGTGCATGGAATAATAGAATAGGAGGTCATTTCTATTTTGTTGGTTTTTAAGTTTTGACTTAATGATTAATAGGGACAAACGGGGGCATTTGTATTCAGACGACAGAGGTGAAATTCTTGGACCGTCTGAAGACAAACTACTGCGAAAGCATTTGCCAAGAGTGTTTTCA	0	0	0	0	0	0	0	0	0	0	0	0	0	0	0	0	0	0	0	0	0	0	0	0	0	0	0	0	0	0	0	0	0	0	0	0	0	0	0	0	0	0	0	0	0	0	0	0	0	0	0	0	0	0	0	0	0	0	0	0	0	0	0	0	0	0	0	0	0	0	0	0	0	0	0	0	0	0	0	0	0	1510	0	0	0	0	0	0	0	0	Eukaryota	Opisthokonta	Metazoa	Arthropoda	Crustacea	Maxillopoda	Subeucalanus	Subeucalanus_crassus
AGCTCCAATAGCATATATTAAAGTTGCTGCGGTTAAAAAGCTCGTAGTTGAGTCTCTAGCAAGGTCGACTGATCCATCTTCAGGGTGTGAAATTAGCTTGGCTCCGCTTCTTTCTGGCGAGGTTTGTCTGCACTTCGTTGTGCAGACAGCTGCGCCGATTATTACTTTGAGGAAAATAAAGTTCTTCAAGCAGGCGCACGCCATGGATATGTGAGCATGGAATAAGGATATATGCCTCGGCTCAGATTTTGTTGGTTTCCACTGCTGAGGCAAAGGTTTGTAGGGCCAGTTGGGGGCACTCGTACTTAACTGTCAGAGGTGAAATTCTTGGATTTGTTAAAGACGACCCAGTGCGAAAGCATTTGCCAAGAATGTTCTCG	0	0	0	0	150	0	0	0	0	0	0	0	0	0	0	0	0	0	0	0	0	0	0	0	0	0	166	37	110	791	0	0	0	0	0	0	0	0	0	0	0	0	0	114	0	0	0	0	0	0	0	0	0	0	0	0	0	0	0	0	0	0	0	0	0	0	0	65	19	0	0	0	0	0	0	0	0	0	0	0	0	0	0	0	57	0	0	0	0	0	Eukaryota	NA	NA	NA	NA	NA	NA	NA
AGCTCCAATAGCGTATATTAATGTTGTTGCGGTTAAAAAGCTCGTAGTTGGATCTCAACACGTCGCGGGCGGTTCGTTATTCGACGTTACTGCCCCGTCGATGTGTGTGTTTTGACAGAGGCTTCGGGGTGATCTTAATCGATTGTCTCGTAGTGCTGTCAGGTTTACTTTGAAAAAATTAGAGTGCTCAAAGCAGGCTTTACACGCTTGAATATCTGTGCATGGAATAATGGAATAGGACACTGTTTCTATTTTGTTGGTTTTCGGAAATCGGTGTAATGATTAATAGGGACAGTCGGGGGCATTAGTATTCAGACGACAGAGGTGAAATTCTTGGACCGTCTGAAGACTAACTACTGCGAAAGCATTTGCCAAGAATGTTTTCA	0	0	0	0	0	0	0	15	0	0	0	0	0	0	0	0	0	0	0	0	0	0	0	25	0	0	0	0	0	57	0	0	0	34	0	0	0	29	0	0	0	0	0	0	112	257	0	0	68	0	0	0	0	0	81	0	0	0	0	0	0	0	0	26	24	10	0	0	12	10	0	17	0	58	0	0	0	4	0	424	0	0	0	0	40	0	198	0	0	0	Eukaryota	Opisthokonta	Metazoa	Arthropoda	Crustacea	Maxillopoda	Euterpina	Euterpina_acutifrons
AGCTCCAATAGCGTATATTAAAGTTGTTGCAGTTAAAAAGCTCGTAGTTGGATTTCTGGCAGGAGTGACCGGCCACACACTCTGTGTGTGAGCTGCGTCATTCTGGCCATCCTTGGTGAGATCCTGTTTGGCATTAAGTTGTCGGGCAGGGGATAACCATCGTTTACTGTGAAAAAATTAGAGTGTTTAAAGCAGGCTTATGCCGTTGAATATATTAGCATGGAATAATAAGATAGGACTTTGAGTCTATTTTGTTGGTTTGCGAGTCAAAGTAATGATTAATAGGGACAGTTGGGGGTATTCGTATTTCATTGTCAGAGGTGAAATTCTTGGATTTCTGAAAGACGAACTACTGCGAAAGCATTTACCAAGGATGTTTTCA	0	0	0	0	0	0	0	0	0	0	0	0	0	0	0	0	0	0	0	0	0	0	0	0	0	0	0	0	0	0	0	0	0	0	0	0	0	0	0	0	0	0	0	0	0	0	0	0	0	0	0	0	0	0	0	0	0	0	0	0	0	0	0	0	0	0	0	0	0	1305	0	0	0	18	0	0	0	0	0	0	0	0	0	48	0	0	90	0	0	37	Eukaryota	Stramenopiles	Ochrophyta	Bacillariophyta	Bacillariophyta_X	Polar-centric-Mediophyceae	Skeletonema	Skeletonema_costatum
AGCTCCAATAGCGTATATTAAAGTTGTTGCGGTTAAAAAGCTCGTAGTTGGATTTCTGCCGAGGATGACCGGTCCGCCCTCTGGGTGAGTATCTGGCTCAGCCTGGGCATCTTCTTGGAGAACGTAGCTGCACTTGACTGTGTGGTGCGGTATCCAAGACTTTTACTTTGAGGAAATTAGAGTGTTTCAAGCAGGCACACGCCTTGAATACATTAGCATGGAATAATAAGATAGGACCTCGGTTCTATTTTGTTGGTTTCTAGAGCTGAGGTAATGATTAATAGGGATAGTTGGGGGCATTCGTATTTAACTGTCAGAGGTGAAATTCTTGGATTTGTTAAAGACGGACTACTGCGAAAGCATTTGCCAAGGATGTTTTCA	0	0	0	0	0	0	24	0	0	0	0	0	0	0	0	0	0	11	0	0	0	29	14	0	0	0	0	0	0	0	0	0	25	55	13	0	0	0	0	0	0	0	0	0	0	0	0	0	0	0	0	0	0	0	0	0	0	0	0	0	0	0	0	0	129	129	88	98	257	0	17	0	0	48	0	0	0	106	50	25	0	0	25	0	159	0	40	0	150	0	Eukaryota	Alveolata	Dinoflagellata	Dinophyceae	Peridiniales	NA	NA	NA
AGCTCCAATAGCGTATATTAAAGTTGTTGCGGTTAAAAAGCTCGTAGTTGGATTTCTGTTGAGGACGACTGGTCCGCCCTCTGGGTGAGTATCTGGCTCGGCCTCGGCATCTTCTTGGAGAGCGTTGCTGCACTTCACTGTGTGGCTCGGTATCCAGGACTTTTACTTTGAGGAAATTAGAGTGTTTCAAGCAGGCGCACGCCTTGAATACATTAGCATGGAATAATAAGATAGGACCTTGGTTCTATTTTGTTGGTTTCTAGAGCTGAGGTAATGATTAATAGGGATAGTTGGGGGCATTCGTATTTAACTGTCAGAGGTGAAATTCTTGGATTTGTTAAAGACGGACTACTGCGAAAGCATTTGCCAAGGATGTTTTCA	0	14	30	0	81	46	15	4	0	24	0	0	0	0	0	0	8	0	18	0	0	0	0	0	0	0	7	7	18	80	0	11	165	64	0	14	0	0	0	1	85	41	0	16	48	24	33	8	0	5	19	103	24	0	0	0	0	14	26	0	0	0	20	21	36	1	7	5	0	0	7	60	49	24	11	0	0	0	0	0	0	0	64	87	7	0	0	0	0	33	Eukaryota	Alveolata	Dinoflagellata	Dinophyceae	Dinophysiales	NA	NA	NA
AGCTCCAATAGCGTATACTAATGTTGTTGCAGTTAAAAAGCTCGTAGTCGGATTTCAGTAGGCTCAGTTAAGTCTCAATTATGAGTTCTTTATGGGCCTGCTTCTTTGACAGAAACTTCTATGTTATTCATTTAGCGTGGGTAGCGACTGTCTCTTTTACTTTGAGAAAATTAGAGTGTTCAAAGCAGGTATTCGCCTGAATATTACTCTTGGAATAATGCTATAAGACTTTGGTTCTAATGTATTGGTGATTGGGACCAGAGTAATGATTGATAGGGACGGTTGGGGTCTTACGTACTGCAAAGCGAGAGGTGAAATTCTTGGACCTTTGTATGACGAACAACTGCGAAAGCATTGGACTAGGACGTTCCCG	0	0	49	0	0	0	0	0	10	0	0	0	0	0	0	30	8	0	0	128	0	18	0	32	0	0	0	0	0	0	0	0	30	203	208	575	0	0	0	0	0	0	0	0	0	0	0	0	0	0	0	0	0	0	0	0	0	0	0	0	0	0	0	0	0	0	38	109	0	0	0	0	0	0	0	0	0	17	0	0	0	0	0	0	0	0	0	0	0	26	Eukaryota	Rhizaria	Radiolaria	Acantharea	Chaunacanthida	Chaunacanthida_X	Acanthometron	Acanthometron_sp.
AGCTCCAATAGCGTATATTAAAGCTGTTGCGGTTAAAAAGCTCGTAGTTGGACTTCTGCTGAGGACGACTGGTCTGCCCACTGGGTGAGTATCTGGTTCGGCCGAAGCATCTTCTTGGAGGTTGCAAGCGCACTTCACTGTGTGGTGCAACCGACTGGAATTTTACTTTGAGGAAATTAGAGTGTTCAAGGGAGGCGCACGCCTCGCATAGGTTAGCATGGAATAATGCTGTAAGACCATGGTATTGCTGTGTTGGTTTCTATCACCTAAGGTAATGATAAACAGGGATAGTTGGGGGCATTCGTATTTAACTGTCAGAGGTGAAATTCTTGGATTTGTTAAAGACGAACGACTGCGAAAGCATTTGCCAAGGATGTTTTCA	0	0	0	0	0	0	19	0	12	0	0	0	0	0	0	0	0	0	0	0	0	0	0	0	0	0	0	0	182	0	0	0	0	0	0	0	0	0	0	0	0	0	0	0	0	0	0	0	0	0	0	0	0	0	0	0	0	0	0	0	0	156	0	0	0	0	0	0	38	0	0	136	0	0	0	308	0	0	0	0	0	0	0	0	0	0	0	0	630	0	Eukaryota	Alveolata	Dinoflagellata	Dinophyceae	NA	NA	NA	NA
AGCTCCAATAGCGTATATTAAAGTTGTTGCGGTTAAAAAGCTCGTAGTTGGATTTCTGTCGAGGACGACCGGTCCGCCCTCTGGGTGATGCATCTGGCTCGGCCTTGGCATCTTCTTGGGGAACGTTACTGCACTTGACTGTGTGGTGCGGTATCCAGGACTTTTACTTTGAGGAAATTAGAGTGTTTCAAGCAGGCGCACGCCTTGAATACATTAGCATGGAATAATAAGATAGGACCTTGGTTCTATTTTGTTGGTTTCTAGAGCTGAGGTAATGATTAATAGGGATAGTTGGGGGCATTCGTATTTAACTGTCAGAGGTGAAATTCTTGGATTTGTTAAAGACGGACTACTGCGAAAGCATTTGCCAAGGATGTTTTCA	0	0	0	0	30	0	0	0	0	14	0	0	0	0	0	0	0	81	0	0	0	0	0	0	0	0	0	0	55	0	0	0	0	0	20	35	0	0	0	0	0	0	0	0	0	0	0	0	0	0	0	0	0	104	0	0	0	0	26	0	0	0	104	0	56	86	27	272	35	0	57	0	0	204	93	0	0	14	19	0	30	19	15	0	33	0	0	0	0	44	Eukaryota	Alveolata	Dinoflagellata	Dinophyceae	Gymnodiniales	Gymnodiniaceae	Gymnodinium	Gymnodinium_sp.
AGCTCCAATAGCGTATATTAAAGTTGTTGCGGTTAAAAAGCTCGTAGTTGGATTTCTGCTGAGGATGACCGGTCCGCCCTCTGGGCAGGTATCTGGCTCAGCCTTGGCATCTTCCTGAAGAACGCAGCTGCACTTGACTGTGTGGTGCGGTATTTAGGACATTTACTTTGAGGAAATTAGAGTGTTTCAAGCAAGCGCACGCCTTGAATACATTAGCATGGAATAATAAGATAGGACCTCGGTTCTATTTTGTTGGTTTCTAGAACTGAGGTAATGATTGATAGGGATAGTTGGGGGCATTCGTATTTAACTGTCAGAGGTGAAATTCTTGGATTTGTTAAAGACGGACTACTGCGAAAGCATTTGCCAAGGATGTTTTCA	0	0	0	0	0	0	0	0	0	0	0	0	0	0	0	0	0	0	0	0	0	0	0	0	0	0	0	0	0	0	0	0	0	0	0	0	0	0	0	0	0	0	0	0	0	0	0	0	0	0	0	0	0	0	0	0	0	0	0	0	0	0	0	0	0	0	0	0	0	0	1275	0	0	0	0	0	102	0	0	0	0	0	0	0	0	0	95	0	0	0	Eukaryota	Alveolata	Dinoflagellata	Dinophyceae	Suessiales	Suessiales_X	Suessiales_XX	Suessiales_XX_sp.
AGCTCCAATAGCGTATATTAAAGTTGTTGCAGTTAAAAAGCTCGTAGTTGGATTTCTGGTTGGAGCGACCGGTCGGGCATTGATTTGTCTGCACTGGAGTCGGTTCCGTCCATCCTCTTGGAAAGTGCGTATGGCATTAAGTTGTCGTGCGTATGATCCAGGTCTTTTACTGTGAAAAAATTAGAGTGTTTAAAGCAGGCCTTCGCCTTGAATACATTAGCATGGAATAATAAGATAGGACTTGGGTCTATTTTGTTGGTTTGCAGACCGAAGTAATGATTAATAGGGATAGTTGGGGGTATTTATATTCCGATGTCAGAGGTGAAATTCTTAGATTTTCGGAAGATAAACTTATGCGAAAGCATTTACCAAGGATGTTTTCA	0	0	0	0	0	0	0	0	0	0	0	0	0	0	0	0	0	0	0	0	0	0	0	0	0	0	0	0	0	0	0	0	0	0	0	0	9	0	0	0	0	0	0	0	0	0	0	0	148	0	51	0	48	0	33	0	0	0	0	0	0	130	0	0	0	0	0	0	0	0	0	0	0	0	0	0	0	0	0	55	0	0	0	0	0	793	196	0	0	0	Eukaryota	Stramenopiles	Sagenista	MAST-4	MAST-4B	MAST-4B_X	MAST-4B_XX	MAST-4B_XX_sp.
AGCTCCAATAGCGTATGTTAAAGTTGTTGCGGCTAAAAAGCTCGTAGTTGGATTTCTAGATGAGAGGAGTGGTCCACTCTATGAGTGTGTATCTACTTCCGCTCGTCTATCCGCTCTGCAAACGTGTCTGCGCTTGACTGCGTGGCGCGGAGGTAGGGCCTTTTACTTTGAGGAAATTAGAGTGTTCACGGCAGGCAATCGCCTTGAATATATTAGCATGGAATAATAACATAGGATCTTGGTTCTATTTTGTTGGTTTCTAGGGCTAAGATAATGATTAATAGGGACAATTGGGGGCATTCGTATCGCGGTGTCAGAGGTGGAATTCTTGGATTACTGCGCGACGAACTACTGCGAAAGCATTTGCCAAGGATGTTTTCA	0	0	0	0	0	0	0	0	0	0	0	0	0	0	0	0	0	0	0	0	0	0	0	0	0	0	0	0	0	0	0	0	0	0	0	0	0	0	0	0	0	0	0	0	0	0	0	0	893	91	77	0	66	0	0	0	0	0	0	48	0	0	0	0	0	0	0	0	0	0	0	0	0	0	0	0	0	0	0	0	0	0	0	0	0	0	288	0	0	0	Eukaryota	Alveolata	Dinoflagellata	Syndiniales	Dino-Group-II	Dino-Group-II-Clade-3	Dino-Group-II-Clade-3_X	Dino-Group-II-Clade-3_X_sp.
AGCTCCAATAGCGTATATTAAAGTTGTCGTGGTTAAAAAGCTCGTAGTTGGATCTCCACAGTCTGAAGTTGGTGTGCTTGCTAGCACTACTGCCTTATAGACTGTAGTTTTGCCAGAGGTGTTAGGGTGCTCTTAATCGAGTGTCCTATCGCACTGGCAGGTTTACTTTGAAAAAATTAGAGTGCTCAAAGCAGGCTTTATGCTTGAATATTCGTGCATGGAATAATAGAATAGGAGGTCATTTCTATTTTGTTGGTTTTTAAGTTTTGACTTAATGATTAATAGGGACAAACGGGGGCATTTGTATTCAGACGACAGAGGTGAAATTCTTGGACCGTCTGAAGACAAACTACTGCGAAAGCATTTGCCAAGAGTGTTTTCA	0	0	0	0	0	0	0	0	0	0	0	0	0	0	0	0	0	0	0	0	0	0	0	0	0	0	0	0	0	0	0	0	0	0	0	0	0	0	0	0	0	0	0	0	0	0	0	0	0	0	0	0	0	0	0	0	0	0	0	0	0	0	0	0	0	0	0	0	0	0	0	0	0	0	0	0	0	0	0	0	0	1461	0	0	0	0	0	0	0	0	Eukaryota	Opisthokonta	Metazoa	Arthropoda	Crustacea	Maxillopoda	Subeucalanus	Subeucalanus_crassus
AGCTCCAATAGCGTATATTAAAGTTGTTGCGGTTAAAAAGCTCGTAGTTGGATTTCTGCTGAGGATGACCGGTCCGCCCTCTGGGCAGGTATCTGGCTCAGCCTTGGCATCTTCCTGAAGAACGCAGCTGCACTTGACTGTGTGGTGCGGTATTTAGGACATTTACTTTGAGGAAATTAGAGTGTTTCAAGCAAGCGCACGCCTTGAATACATTAGCATGGAATAATAAGATAGGACCTCGGTTCTATTTTGTTGGTTTCTAGAGCTGAGGTAATGATTGATAGGGATAGTTGGGGGCATTCGTATTTAACTGTCAGAGGTGAAATTCTTGGATTTGTTAAAGACGGACTACTGCGAAAGCATTTGCCAAGGATGTTTTCA	0	0	27	32	37	0	0	0	0	0	57	12	0	43	0	0	0	40	0	21	0	0	0	0	0	30	0	0	45	0	0	0	0	0	0	0	0	0	0	0	0	33	74	0	0	0	0	0	0	0	0	0	0	47	0	0	41	14	0	0	31	0	0	0	0	139	462	116	0	0	36	0	0	16	0	0	9	23	0	0	42	0	30	0	0	0	2	0	0	0	Eukaryota	Alveolata	Dinoflagellata	Dinophyceae	Suessiales	Suessiales_X	Suessiales_XX	Suessiales_XX_sp.
AGCTCCAATAGCGTATATTAAAGTTGCTGCGGTTAAAAAGCTCGTAGTTGGATTTCTGTCGGAGGCGATCGGTCCGCTCTATGAGTGTGCATCTGATTCGAATCTGGCATCATCGCTAGCGTCGTTACTGTGCTTGATTGCATGGTGCGTCTCTTGCGACATTTACTTTGAGGAAATTAGAGTGCTCAACGCAAGCAAGCGCTTTGAATATATTAGCATGGCATGATAATATAGGGCTTTGGTTCTATTTTGTTGGTTTCTAGGGCTAAAGCAATGATTAATAGGGATAATTGGGGGCATTTGTATTAACGCGTCAGAGGTGGAATTCTTGGATTGCGTTACGACAGTCGACTGCGAAAGCATTTGCCAAGGATGTTTTCA	0	0	0	0	0	0	0	0	0	0	0	0	0	0	0	0	0	0	0	0	0	0	0	0	0	0	0	0	0	0	0	0	0	0	0	0	0	0	0	0	0	0	0	0	0	0	0	0	0	0	0	0	0	11	86	0	0	0	20	108	200	399	0	0	16	0	0	0	17	0	0	0	0	22	0	0	0	0	0	6	0	0	0	0	0	495	24	34	0	17	Eukaryota	Alveolata	Dinoflagellata	Syndiniales	Dino-Group-II	Dino-Group-II-Clade-10-and-11	Dino-Group-II-Clade-10-and-11_X	Dino-Group-II-Clade-10-and-11_X_sp.
AGCTCCAATAGCGTATATTAAAGTTGTTGCGGTTAAAAAGCTCGTAGTTGGATCTCGGCAGGCAGGGGGTGGTTCGCTCTTCAGCGCTACTGCCCCATTTGCCTGTGTGATTGGCGGAGGTTTCGGGGTGCCCTTCATTGAGTGACCCGGGGCGCCGTCAGGTTTACTTTGAAAAAATTAGAGTGCTCAAAGCAGGCTTTCACGCTTGAATATTCGTGCATGGAATAATGGAATAGGAACTCGTTTCTATTTTGTTGGTTTTCGGAAATCGAGTTAATGATTAATAGGGACAATTGGGGGCATTAGTATTCAGACGACAGAGGTGAAATTCTTGGACCGTCTGAAGACTAACTACTGCGAAAGCATTTGCCAAGAGTGTTTTCA	0	0	0	0	0	0	0	0	0	14	6	0	0	0	0	0	0	28	15	0	0	0	6	25	0	0	0	34	50	26	0	0	0	24	47	11	28	0	0	0	0	0	0	0	54	0	13	0	137	0	0	35	0	0	0	145	18	0	30	0	0	152	0	0	0	0	7	0	0	19	0	0	0	0	0	0	0	36	11	57	0	13	17	0	186	25	15	164	0	0	Eukaryota	Opisthokonta	Metazoa	Arthropoda	Crustacea	Maxillopoda	Oithona	NA
AGCTCCAATAGCGTATATTAAAGTTGTTGCGGTTAAAAAGCTCGTAGTTGGATTTCTGGAAAGGACGACCGGTCCACCCTCTGGGTGAGCACATGGTTCGGCTTGGCCATATTCTTGGGAAACGCTGCTGCGCTTTATTGTGTGGGGTGGTACTCAAGACTTTTACTTTGAGGAAATTGGAGTGTTTCAAGCAGGCGCACGCCCTGAACACATTAGCATGGAATAATAAGATAGGACCTTGGCTCTACTTTGTTGGTTTCTAGAGCTGAGGTAATGATTAATAGGGATAGTCGGGGGCATTCGTATTTAACTGTCAGAGGTGAAATTCTTGGATTTGTTAAAGACGGACTACTGCGAAAGCATTTGCCAAGGATGTTTTCA	0	71	53	0	0	37	100	0	0	20	0	0	0	0	0	0	0	0	0	0	0	0	0	0	0	0	0	0	74	0	0	31	0	0	0	0	0	0	0	0	0	0	0	131	291	39	0	0	0	0	0	41	0	0	0	0	0	0	0	0	0	0	161	66	41	0	0	0	54	0	234	0	0	0	0	0	0	0	0	0	0	0	0	0	0	0	0	0	0	0	Eukaryota	Alveolata	Dinoflagellata	Dinophyceae	NA	NA	NA	NA
AGCTCCAATAGCGTATACTAACGTTGTTGCAGTTAAAAAGCTCGTAGTTGGATTTCTGAATGTGGTTGGTTGTATTGGTGGCGCTGCCGTCAGTCGCCATACTACGTTCAAAACATGTGATGCTTGGGTGTGGTTGATTAATTTCGATCCGCCCTTAAATCGCTCGTTTACTTTGAGAAAATTAGAGTGTTCAAAGCAGGCATTGTGCTTGAATATGTTAGCATGGAATAATAGCATAGGACTTCATGTTCTATTTGTTGGTTGTTCGAGAACTAAAGTAATGATTGATAGGGACGGTTGGGGGCATCCGTATTCTCAAGCGAGAGGTGAAATTCTTGGACCTTGGGAAGACGAACAGCTGCGAAAGCGTTTGCCTAGGACGTTCTCT	0	0	0	0	0	0	17	0	0	0	0	0	0	0	0	0	0	0	0	0	0	0	0	0	0	0	0	0	0	0	0	0	0	0	0	0	0	0	0	0	0	0	0	0	0	0	0	0	0	0	0	0	0	0	0	0	0	0	0	0	0	61	0	0	49	0	0	147	1142	0	0	0	0	0	0	0	0	0	28	0	0	0	0	0	0	0	0	0	0	0	Eukaryota	Rhizaria	Radiolaria	RAD-A	RAD-A_X	RAD-A_XX	RAD-A_XXX	RAD-A_XXX_sp.
AGCTCCAATAGCGTATATTAAAGTTGTTGCAGTTAAAAAGCTCGTAGTTGGATTTCTGGCAGGAGTGACCGACCACACACACCGTGTGTGAGTTGTGTCATTCTGGCCATCCTTGGTGAGATCCTATTTGGCATTAAGTTGTCGGGTAGGGGATAACCATCGTTTACTGTGAAAAAATTAGAGTGTTTAAAGCAGGCTTATGCCGTTGAATATATTAGCATGGAATAATAAGATAGGACTTTGAGTCTATTTTGTTGGTTTGCGAGTCAAAGTAATGATTAATAGGGACAGTTGGGGGTATTCGTATTTCATTGTCAGAGGTGAAATTCTTGGATTTCTGAAAGACGAACTACTGCGAAAGCATTTACCAAGGATGTTTTCA	0	0	0	0	0	0	0	0	0	0	68	0	0	0	0	0	0	0	0	0	0	0	0	0	0	0	0	0	0	0	0	0	34	84	0	0	0	0	0	0	0	0	13	0	23	45	0	0	0	0	0	0	0	0	0	0	13	0	0	0	0	0	0	0	95	46	86	789	0	0	0	0	0	0	0	0	0	0	0	0	0	0	0	0	38	0	0	0	87	21	Eukaryota	Stramenopiles	Ochrophyta	Bacillariophyta	Bacillariophyta_X	Polar-centric-Mediophyceae	Skeletonema	Skeletonema_pseudocostatum
AGCTCCAATAGCGTATATTAAAGTTGTTGCGGTAAAAAAGCTCGTAGTTGGATTTCTGCAAAAAACGGCCGGTCACCTCTATGAGGTTGTATCTGGTTCGGTTTTTGCATCCTCTTAGGAAACGGTACTGCGCTTCACTGCGCGGGTCGGGGCCTAAGACTTTCACTTTGAGGAAATTAGAGTGTTCACGGCAGGCAATCGCCTTGAATATGTTAGCATGGAATGATATTATAGGATCTTGGTCCTATTTTGTTGGTTTCTAGGGCTAAGGTAATGATTAATAGGGACAATTGGGGGTATCCGTATCATCGCGTCAGAGGTGGAATTCTTGGATTGCGATGCGACGAACTACTGCGAAAGCATTTACCAAGGATGTTTTCA	0	0	0	0	0	0	0	0	0	0	0	0	0	0	0	0	0	0	0	0	0	0	0	0	0	0	0	0	0	38	0	0	0	0	0	0	0	0	0	0	0	0	0	0	0	23	0	0	30	50	0	0	155	122	43	0	0	0	0	235	0	37	61	70	44	0	0	0	192	0	120	17	14	0	0	0	77	0	0	0	0	0	0	41	0	0	0	0	71	0	Eukaryota	Alveolata	Dinoflagellata	Syndiniales	Dino-Group-II	Dino-Group-II-Clade-23	Dino-Group-II-Clade-23_X	Dino-Group-II-Clade-23_X_sp.
AGCTCCAATAGCGTATATTAAAGTTGTTGCGGTTAAAAAGCTCGTAGTTGGATTTCTGCCGAGGACGACTGGTCCGCCCTCTGGGTGAGTATCTAGCTCGGCTTGGGCATCTTCTTGGAGAACGTAGCTGCACTTGACTGTGTGGCGCGGTATCCAGGACTTTTACCTTGAGGAAATTAGAGTGTTTCAAGCAGGCACACGCCTTGAATACATTAGCATGGAATAATAAGATAGGACCTCGGTTCTATTTTGTTGGTTTCTAGAGCTGAGGTAATGATTAATAGGGATAGTTGGGGGCATTCGTATTTAACTGTCAGAGGTGAAATTCTTGGATTTGTTAAAGACGGACTACTGCGAAAGCATTTGCCAAGGATGTTTTCA	0	0	0	0	1	0	0	0	0	0	0	0	0	0	1	1	31	0	0	0	37	46	56	123	0	4	41	0	72	1	0	0	47	74	0	56	0	0	2	0	36	67	0	56	8	122	0	0	0	0	5	0	2	0	4	0	0	0	13	1	81	23	31	0	78	0	0	41	68	0	0	48	0	0	0	0	0	0	84	0	0	0	32	0	0	0	0	0	46	0	Eukaryota	Alveolata	Dinoflagellata	Dinophyceae	NA	NA	NA	NA
AGCTCCAATAGCGTATATTAAAGTTGTTGCGGTTAAAAAGCTCGTAGTTGGATTTCTGTTGTGGGCAGCCGGTCCACACTATGTGTGAGTATCTGGTTCGACCACGGCATCCTCCTGATGAACGCGGTGTGCTTCGCTGCATGGCGCGGCTCTCAGGACTTTTACTTTGAGGAAATTAGAGTGTTCACGGCAGGCGTTTGCCTTGAATATATTAGCATGGAATAATGATATAGGCGACCGAGTCTATTTTGTTGGTTTCTAGGCTCAGTCGAATGGTTAATAGGGACAGTTGGGGGCATTCGTATTATGACGTCAGAGGTGGAATTCTTGGATTGTCATACGACGAACTACTGCGAAAGCATTTGCCAAGGATGTTTTCA	0	0	0	0	0	0	0	0	0	0	0	0	0	0	0	0	0	0	0	0	0	0	0	0	0	0	0	0	61	0	0	0	0	0	0	0	0	0	0	0	0	0	506	870	0	0	0	0	0	0	0	0	0	0	0	0	0	0	0	0	0	0	0	0	0	0	0	0	0	0	0	0	0	0	0	0	0	0	0	0	0	0	0	0	0	0	0	0	0	0	Eukaryota	Alveolata	Dinoflagellata	Syndiniales	Dino-Group-II	Dino-Group-II-Clade-12	Dino-Group-II-Clade-12_X	Dino-Group-II-Clade-12_X_sp.
AGCTCCAATAGCGTATATTAAAGTTGTTGCAGTTAAAAAGCTCGTAGTTGAACTTCTGTTCGATTGTCTCCACTTATTGTGTGACGATAAATTGAACATCCCCTTTGAAAACCTGGCACCGTCTTAAGTGACGGGTTAGGGTTTCTTGGAATTTACTTTGAAAAAATTAGAGTGTTTCAAGCAGGCGATTCGCTGGAATACATTAGCATGGAATAATAGAAGATGACCTCTGAGATCATTTTGTTGGTACATTGGCGGGAGGTAATGATTAACAGGGACAGTTGGGGGCATTAGTATTTAATTGTCAGAGGTGAAATTCATTGATTAATTAAAGACTAACTTATGCGAAAGCATTTGCCAAGGATGTTTTCA	0	10	59	55	0	9	0	0	0	11	0	0	0	0	0	0	0	0	0	0	0	0	0	0	0	0	0	0	0	0	0	0	0	36	7	0	4	9	0	0	2	0	13	0	0	102	46	0	22	0	0	0	0	0	0	0	0	15	0	0	13	0	0	19	0	32	22	69	11	127	28	8	0	9	0	0	0	12	41	45	12	20	144	84	86	144	45	42	13	9	Eukaryota	Alveolata	Ciliophora	Nassophorea	Nassophorea_X	Discotrichidae	Discotrichidae_X	Discotrichidae_X_sp.
AGCTCCAATAGCGTATATTAAAGTTGTTGCAGTTAAAAAGCTCGTAGTTGGATTTCGGAATGGGCCAGTTGGTCCGCCTAACGGTGTGTTACTGACTGGTCTGTTCTTCTTCGCAAAGACTGCGTGTGCTCTTTATTGAGTGTGCGTAGGATTTACGACGTTTACTTTGAAAAAATTAGAGTGTTCAAAGCAGGCTATCGCTTGAATACATGAGCATGGAATAATGGAATAGGACTTTGGTCCTATTTTGTTGGTTTCTAGGACCGAAGTAATGATTAAGAGGGACAATTGGGGGCATCCGTATTTCGTTGTCAGAGGTGAAATTCTTGGATTTACGAAAGACGAACAACTGCGAAAGCACTTGCCAAGAGTGTTTTCA	0	0	0	0	0	0	0	0	0	0	0	0	0	0	0	0	0	0	0	0	0	0	0	0	0	0	0	0	0	0	0	0	0	0	0	0	0	0	0	0	0	0	0	0	0	0	0	0	0	0	0	0	0	0	0	0	0	0	0	0	0	0	0	0	0	0	0	0	0	0	0	0	0	0	0	0	0	95	913	0	0	0	0	0	0	0	0	309	117	0	Eukaryota	Opisthokonta	Metazoa	Cnidaria	Cnidaria_X	Hydrozoa	Proboscidactyla	NA
AGCTCCAATAGCGTATATTAAAATTGTTGCGGTTAGAACGCTCGTAGTCGAATGTTTGTTCAAGCCTGACGGTCCTCCCTAGTGGTGCGTACTCAGTTCGGTCTGAGCACTTCTCTGGTGCAAGTGTTTGCAGTTAATTCTGTTGCACTTTGTCCAGAACTTTTACTTTGAGGAAATGAGAGTGCTTCAAGCAAATGTATGTTATGAATACGTTAGCATGGAATAATCGCATGGGACATCATCCTGAATTTGTTGGTTTTTGGGTAGATGTAATGAAGGTGGGGATAGTTGGGGGCATTCGTATTTAACTGTTAGAGGTGAAATTCTTGGATTTTTTAAAGATGGACTACTGCGAAAGCATCTGCCAAAGATGTTTTTG	0	0	0	0	0	0	0	11	0	0	0	0	0	0	33	24	0	0	0	0	9	62	0	91	0	0	0	0	0	111	0	0	0	0	0	0	0	0	0	0	196	0	0	0	0	0	0	99	0	0	46	287	0	0	0	0	0	0	0	27	0	0	0	0	0	0	0	0	390	0	0	0	0	0	0	0	0	0	0	0	0	0	0	0	0	0	0	0	0	47	Eukaryota	Alveolata	Dinoflagellata	Syndiniales	Dino-Group-I	Dino-Group-I_X	Dino-Group-I_XX	Dino-Group-I_XX_sp.
AGCTCCAATAGCGTATATTAATGTTGTTGCAGTTAAAAAGCTCGTAGTTGGATTTCTGGTGGGAGCGGCCGGTCCGCCGTAAGGTGTGTACTTGGTTGTCTCCTGTCATCCTTGTGGGAACTGCTCTGGCATTAAGTTGTCGGGGTTAGGGAACACATCGTTTACTGTGAAAAAATTAGAGTGTTTAAAGCAGGCTTATGCCGTTGAATACATTAGCATGGAATAATAAGATAGGACTTTGGCGTCTATTTTGTTGGTTTGCACACCAAGGTAATGATTAATAGGGATAGTTGGGGGTATTCGTATTTAATTGTCAGAGGTGAAATTCTTGGATTTATGAAAGACGAACTTCTGCGAAAGCATTTACCAAAGATGTTTTCA	0	0	0	0	0	0	0	0	0	0	0	0	0	0	0	0	0	0	0	0	0	0	0	0	0	0	0	0	0	0	0	0	0	0	0	0	0	0	0	0	0	0	0	0	0	0	0	0	0	0	0	0	31	9	0	0	0	0	0	0	0	0	0	0	231	0	0	302	77	0	170	0	0	0	93	21	0	0	92	0	0	0	0	0	0	26	69	41	210	61	Eukaryota	Stramenopiles	Pseudofungi	MAST-1	MAST-1C	MAST-1C_X	MAST-1C_XX	MAST-1C_XX_sp.
AGCTCTAATAGCGTATATTAAAGTTGTTGCAGTTAAAAAGCTCGTAGTCGGATGTCGGGCTCGGGCAGGCTGTCGGCTTCGGTCGGACGGCAGGCTCGGGTCTTTCTGCCTGAGGATCCCGTGCACTTTATTGTGGGCGGGGGACGCAGGCCGTTTACTTTGAAAAAATTAGAGTGTTCAAAGCAGGCCTACGCTTGAATACATTAGCATGGAATAATGGAATAGGACTTTGGTGCTATTTTGTTGGTTTATGGGACCGAAGTAATGATTAACAGGGACAGTTGGGGCCGTTTATATTTCGTTGTCAGAGGTGAAATTCTTGGATTTACGAAAGATAAACTTCTGCGAAAGCATTCGGCAAGGATGTTTTCA	98	0	109	0	0	0	0	0	0	0	0	0	0	0	0	0	0	0	0	0	0	0	0	0	0	0	19	0	0	0	0	0	0	0	0	0	0	57	0	0	0	0	32	0	33	0	0	0	0	0	0	0	0	0	11	39	0	0	0	38	148	0	0	0	34	0	30	265	0	295	0	0	0	0	0	0	0	0	0	73	0	0	147	0	0	0	0	0	0	0	Eukaryota	Hacrobia	Cryptophyta	Cryptophyceae	Cryptomonadales	Cryptomonadales_X	NA	NA
AGCTCCAATAGCATATATTAAAGTTGTTGCGGTTAAAAAGCTCGTAGTTGGATTTCTGCTGAGGACGATCGGTCCGCCCTCTGGGTGAGTATCTGGCTCGGCCTTTGCATCTTCTTGAAGAACGTGACTGCACTTGACTGTGTGGTGCGGTATGCAAGACTTTTACTTTGAGGAAATTAGAATGTTTGAAGTAGGCACATGCCTTGAATACATTAGCATGGAATAATGAGATAGGACCTTGGTTCTATTTTGTTGGTTTCTAGAATTGAGGTAATGATTAATAGGGATAGTTGGGGGCATTCGTATTTAACTGTCAGAGGTGAAATTCTTGGATTTGTTAAAGACGGACTACTGCGAAAGCATTTGCCAAGGATGTTTTCA	0	0	0	0	0	0	0	0	0	0	0	0	0	0	0	0	0	0	0	0	0	0	0	0	0	0	0	0	0	0	0	0	0	0	0	0	0	0	0	0	0	0	0	0	0	0	439	0	0	0	0	0	0	0	0	0	0	0	0	0	0	0	0	0	0	0	0	0	0	0	0	0	548	0	323	118	0	0	0	0	0	0	0	0	0	0	0	0	0	0	Eukaryota	Alveolata	Dinoflagellata	Dinophyceae	Gymnodiniales	Warnowiaceae	Warnowia	Warnowia_sp.
AGCTCCAATAGCGTATATTAAAGTTGTTGCAGTTAAAAAGCTCGTAGTCGGATTTTGGCATCACGCCGAACTGTCAGCCGATTGGTTTGTACGGTTTGGCGGGTGCTCTCCTTCCGGAAGCTCGTTCCCTTCTTAGTTGACGGGTTCGATGGTTCCGGGTCTTTTACTTTGAAAAAATTAGAGTGTTCAAAGCAGGCCTATGCTCTGAATAGGTTAGCATGGAATAATAGAATAGGACTTTGGTTCTATTTTGTTGGTTTCTAGGACCGAAGTAATGATTAATAGGGACAGTTGGGGGCATTCATATTCCAATGTCAGAGGTGAAATTCTTGGATTATCGGAAGATGAACTTCTGCGAAAGCATCTGCCAAGGATGTTTTCA	0	0	7	0	0	0	0	0	0	0	0	0	0	0	0	0	0	0	13	0	0	0	0	0	0	0	0	0	0	0	0	0	0	0	0	8	0	0	0	0	0	0	0	0	0	0	108	0	102	0	38	37	49	0	0	0	0	7	39	52	26	86	0	21	37	0	0	54	30	35	0	0	0	0	0	0	0	69	46	0	0	0	0	0	228	93	96	0	20	121	Eukaryota	Hacrobia	Picozoa	Picozoa_X	Picozoa_XX	Picozoa_XXX	Picozoa_XXXX	Picozoa_XXXX_sp.
AGCTCCAATAGCGTATATTAAAGTTGTTGCGGTTAAAAAGCTCGTAGTTGGATCTCGGCAGCCAGGGGGCGGTTCGCTCCAAAGCGTGACTGCCCCATTTGGCTGTGTGATTGGCGGAGGTTTCGGGGTGCTCTTCGTTGAGTGTCCCGGTGCGCCGTCAGGTTTACTTTGAAAAAATTAGAGTGCTCAAAGCAGGCTTTTCAGGCTTGGATATTCGTGCATGGAATAATGGAATAGGAACTCGTTCCTATTTTGTTGGTTTTCGGGAATCGAGTTAATGATTAATAGGGACAATTGGGGGCATTAGTATTCAAACGACAGAGGTGAAATTCTTGGACCGTTTGAAGACTAACTACTGCGAAAGCATTTGCCAAGAGTGTTTTCA	0	0	55	0	0	0	0	0	0	0	0	0	0	0	0	0	0	0	0	0	0	0	0	0	0	0	0	0	0	0	0	0	51	232	0	0	0	0	0	0	0	0	0	0	95	30	75	0	0	0	0	0	0	0	0	0	0	0	0	0	0	24	40	73	0	0	0	75	24	33	14	0	0	0	0	0	0	22	150	47	0	0	19	0	254	65	15	28	0	0	Eukaryota	Opisthokonta	Metazoa	Arthropoda	Crustacea	Maxillopoda	Oithona	Oithona_sp.
AGCTCCAATAGCGTATATTAAAGTTGTTGCAGTTAAAAAGCTCGTAGTTGGATTTCGGAGTGGGCCAGTTGGTCCGCCGCAAGGTGTGTTACTGACTGGTCTGCTCTTCTTCGCAAAGACTGCGTGTGCTCTTGAGTGAGTGTGCGTAGGATTTACGACGTTTACTTTGAAAAAATTAGAGTGTTCAAAGCAGGCTATTGCTTGAATACATGAGCATGGAATAATGGAATAGGACTTTGGTCCCATTTTGTTGGTTTCTAGGACCGAAGTAATGATTAAGAGGGACAATTGGGGGCATCCGTATTTCGTTGTCAGAGGTGAAATTCTTGGATTTACGAAAGACGAACAACTGCGAAAGCACTTGCCAAGAGTGTTTTCA	0	0	0	0	0	0	1392	0	0	0	0	0	0	0	0	0	0	0	0	0	0	0	0	29	0	0	0	0	0	0	0	0	0	0	0	0	0	0	0	0	0	0	0	0	0	0	0	0	0	0	0	0	0	0	0	0	0	0	0	0	0	0	0	0	0	0	0	0	0	0	0	0	0	0	0	0	0	0	0	0	0	0	0	0	0	0	0	0	0	0	Eukaryota	Opisthokonta	Metazoa	Cnidaria	Cnidaria_X	Hydrozoa	NA	NA
AGCTCCAATAGCGTATATTAAAGTTGTTGCGGTTAAAAAGCTCGTAGTTGGATTTCTGCCGAGGACGACCGGTCCGCCCTCTGGGTGTGTATCTGGCTCGGCCTGGGCATCTTCTTGGAGAACGTAGCTGCACTTGATTGTGTGGTGTGGTATCCAAGACTTTTACTTTGAGGAAATTAGAGTGTTTCAAGCAGGCACACGCCTTGAATACATTAGCATGGAATAATAAGATAAGACCCCGGTTCTATTTTGTTGGTTTCTAGAATTGGGGTAATGATTAATAGGGATAGTTGGGGGCATTCGTATTTAACTGTCAGAGGTGAAATTCTTGGATTTGTTAAAGACGGACTACTGCGAAAGCATTTGCCAAGGATGTTTTCA	0	0	0	0	0	0	20	0	0	0	0	0	0	0	0	0	0	0	0	0	0	0	0	0	0	0	0	0	0	0	0	0	0	0	0	0	0	0	0	0	0	0	0	0	0	0	0	0	0	135	0	0	0	0	0	0	0	0	0	0	0	0	1085	84	0	0	0	0	0	0	0	0	0	0	0	0	0	0	0	0	0	0	0	0	95	0	0	0	0	0	Eukaryota	Alveolata	Dinoflagellata	Dinophyceae	Peridiniales	Thoracosphaeraceae	Stoeckeria	Stoeckeria_algicida
AGCTCCAATAGCGTATATTAAAGTTGTTGCGGTTAAAAAGCTCGTAGTTGGATTTCTGCCGAGGACGACCGGTCCGCCCATTGGGTGAGTATCTGGTTCGGCCTGGGCATCTTCTTGGAGAACGTAGCTGCACTTGACTGTGTGGTGCGGTATCCAGGACTTTTACTTTGAGGAAATTAGAGTGTTTCAAGCAGGCTTACGCCTTGAATACATTAGCATGGAATAATAAGATAGGACCTCGGTTCTATTTTGTTGGTTTCTAGAGCTGAGGTAATGATTAATAGGGATAGTTGGGGGCATTCGTATTTAACTGTCAGAGGTGAAATTCTTGGATTTGTTAAAGACGGACTACTGCGAAAGCATTTGCCAAGGATGTTTTCA	11	8	16	27	0	14	2	0	0	32	0	0	0	0	0	20	0	0	1	1	21	0	0	2	0	34	4	67	9	35	0	0	2	16	2	0	15	10	0	33	22	0	31	0	66	28	77	6	31	17	3	0	6	17	3	3	49	3	8	20	13	18	0	3	2	9	4	114	14	28	6	3	0	10	16	13	0	5	14	23	21	4	12	4	47	55	121	21	44	21	Eukaryota	Alveolata	Dinoflagellata	Dinophyceae	Prorocentrales	Prorocentraceae	Prorocentrum	NA
AGCTCCAATAGCGTATATTAAAGTTGTTGCGGTTAAAAAGCTCGTAGTTGGATTTCTGCTGAGAACGACCGGTCCGCCCATTGGGTGTGTATCTGGCTCTTTCTTGGCATCTTCTTGGTGAACGTTGCTGCACTTGACTGTGTGGAGCGCTACCCAGGACTTTTACTTTGAGGAAATTAGAGTGTTTCAAGCAGGCATACGCCTTGAATACATTAGCATGGAATAATAAGATAGGACCTCGGTTCTATTTTGTTGGTTTCTAGAGCTGAGGTAATGATTAATAGGGATAGTTGGGGGCATTCGTATTTAACTGTCAGAGGTGAAATTCTTGGATTTGTTAAAGACGGACTACTGCGAAAGCATTTGCCAAGGATGTTTTCA	0	0	14	0	0	0	0	0	0	0	0	0	0	0	0	0	0	0	0	0	0	19	9	33	0	0	0	0	0	0	0	0	0	0	0	0	0	0	0	0	0	0	0	0	0	20	0	0	22	0	0	0	20	0	53	0	0	0	0	0	0	33	0	0	44	0	0	0	30	0	0	0	0	18	0	0	0	28	46	0	0	0	0	0	172	173	353	111	0	213	Eukaryota	Alveolata	Dinoflagellata	Dinophyceae	Gymnodiniales	Gymnodiniaceae	Gyrodinium	NA
AGCTTCAGTAGCGTATGTTAAAGTTGTTGCGGTTAAAAAGCTCGTAGTTGGATTTCTGTGGAGGAGGGCCGGTCCGCCTTTCGGGCGTGTATCTGGTGCCGCCCCTGCATCTTCCTGGGAAACGTGTCTGCGCTTTACTGCGTGGTGCGGTGCCCCGGACTTTTACTTTGAGGAAATTAGAGTGTTCACGGCAGGCAAGTGTCTTGAATATGTTAGCATGGAATAATGATATAGGACCTTGGTTCTATTTTGTTGGTTTCTAGGGCTAAGGTAATGATTAATAGGGATAATTGGGGTCATTCGTACTAAGCGGCTAGAGGTGGAATTCTTGGATTCGCTTATGACGAACTAATGCGAAAGCATTTGACAAGGATGTTTTCA	0	0	0	0	0	0	0	0	18	0	0	0	48	0	0	15	0	119	52	0	0	52	0	0	0	0	0	0	0	73	0	91	29	42	0	31	0	0	0	0	15	0	0	18	0	11	0	23	174	16	0	0	0	0	38	81	0	26	0	0	0	190	0	25	0	53	0	0	0	0	80	11	0	38	0	0	0	0	0	0	0	17	0	0	0	0	0	0	23	0	Eukaryota	Alveolata	Dinoflagellata	NA	NA	NA	NA	NA
AGCTCCAATAGCGTATATTAAAGTTGTTGCAGTTAAAAAGCTCGTAGTTGGATTTCTGGCAGGGGGCAACAGCCCGCTTGCAGCGTGTGCTTGCCGTCCCCTACCATCCTTCTGTTAACGCGCCAGGACATTCACTTGTCGGGCGCGGGCTCAGATAATTTACCTTGAGAAAATTAGAGTGTTTCAGGCAGGCTGACGCCGGGATACATTAGCATGGAATAATGGAATAGGACTTTCGCCTCTTCTGTTGGTCTGAGGGGTGATCGTAATGATTAATAGGGATAGTTGGGGGCATTAGTACTTAACTGTCAGAGGTGAAATTCTCGGATTTGTTAAAGACTAACTTATGCGAAAGCATTTGCCAAGGATGTTTTCA	0	0	41	76	0	0	0	0	0	0	0	0	0	0	0	0	0	0	0	0	0	0	0	0	0	9	0	0	0	0	0	0	0	0	0	0	0	0	0	0	0	0	0	0	0	27	0	0	0	0	0	0	0	0	0	0	0	0	0	0	0	0	26	71	152	51	77	46	100	29	8	371	0	123	8	0	0	37	28	38	7	0	27	0	27	0	0	0	24	0	Eukaryota	Alveolata	Ciliophora	Spirotrichea	Tintinnida	Tintinnidae	Tintinnidae_X	Tintinnidae_X_sp.
AGCTCCAATAGCGTATATTAAAGTTGTTGCAGTTAAAAAGCTCGTAGTTGGATTTCTGGTGAGATGAATTATGTCTGGATCGAAAGATTCTGTTCATGGTTTGTTTTGCCCTTCTTGTCAGGAACCCGTTGGGATTTACTTCTCGACGGTGGAATGGCATCTTTTACTGTGAAAAAATTAGAGTGTTCAAAGCAGGCATCGCCGTTGAATATATTAGCATGGAATAATAAGATAAGACTTTGGTGGTCTATTTTGTTGGTTTGCACGCCAAAGTAATGATTAATAGGGATAGTTGGGGGTATTCGTATTCTATTGCTAGAGGTGAAATTCTTAAATTTATGGAAGACGAACTACTGCGAAAGCATTTACCAAGGATGTTTTCA	0	0	0	0	0	0	0	0	0	0	0	0	0	0	0	0	0	0	0	0	0	0	0	0	0	0	0	0	0	0	0	0	0	0	0	0	0	0	630	0	0	0	0	0	0	0	0	0	0	513	0	0	260	0	0	0	0	0	0	0	0	0	0	0	0	0	0	0	0	0	0	0	0	0	0	0	0	0	0	0	0	0	0	0	0	0	0	0	0	0	Eukaryota	Stramenopiles	Ochrophyta	MOCH-5	MOCH-5_X	MOCH-5_XX	MOCH-5_XXX	MOCH-5_XXX_sp.
AGCTCCAATAGCGTATATTAAAGTTGTTGCGGTTAAAAAGCTCGTAGTTGGATTTCTGTTGGGGACGACCGGTCCGCCCTCTGGGTGAGTATCTGGCTTGGCCTTAACATCCTCTTGGAGAACGTAGCTGCACTTGACTGTGTGGTGCGGAATCCAGGACTTTTACTTTGAGGAAATTAGAGTGTTTCAAGCAGGCTTCCGCCTTGAATACATTAGCATGGAATAATAAGATAGGACCTTGGTTCTATTTTGTTGGTTTCTAGAGCTGAGGTAATGATTAATAGGGATAGTTGGGGGCATTCGTATTTAACTGTCAGAGGTGAAATTCTTGGATTTGTTAAAGACGGACTACTGCGAAAGCATTTGCCAAGGATGTTTTCA	57	0	5	0	0	0	2	6	20	83	0	0	18	0	0	2	0	65	53	4	11	17	4	39	0	0	0	0	86	4	5	47	88	43	109	5	0	0	0	0	0	0	23	0	18	1	0	45	87	11	5	0	0	0	0	0	6	7	0	0	11	0	20	8	27	10	2	6	15	7	24	4	1	6	0	5	11	34	3	0	1	21	27	78	8	5	31	36	15	3	Eukaryota	Alveolata	Dinoflagellata	Dinophyceae	Dinophyceae_X	Dinophyceae_XX	Dinophyceae_XXX	Dinophyceae_XXX_sp.
AGCTCCAATAGCGTATATTAAAGTTGTTGCGGTTAAAAAGCTCGTAGTTGGATTTCTGCTGAGGATGACCGGTCCGTCCTCTGGACAGGCATCTGGCTCAGCCTTGGCATCTTCCTGAAGAACGTAGCTGCACTTGACTGTGTGGTGCGGTATTTAGGACATTTACTTTGAGGAAATTAGAGTGTTTCAAGCAAGCGCACGCCTTGAATACATTAGCATGGAATAATAAGATAGGACCTCGGTTCTATTTTGTTGGTTTCTAGAGCTGAGGTAATGATTGATAGGGATAGTTGGGGGCATTCGTATTTAACTGTCAGAGGTGAAATTCTTGGATTTGTTAAAGACGGACTACTGCGAAAGCATTTGCCAAGGATGTTTTCA	0	0	0	0	0	0	0	0	0	0	0	0	0	0	0	0	0	0	0	0	0	0	0	0	0	9	27	0	0	24	0	0	0	0	0	0	124	114	22	29	0	49	0	0	0	29	0	0	33	71	22	145	33	17	64	0	0	108	0	0	0	0	19	0	0	22	0	40	16	0	0	0	0	0	0	42	0	0	7	0	0	0	0	0	0	0	328	0	0	0	Eukaryota	Alveolata	Dinoflagellata	Dinophyceae	Suessiales	Suessiales_X	Suessiales_XX	Suessiales_XX_sp.
AGCTCCAATAGCGTATATTAAAGTTGCTGTGGTTAAAAAGCTCGTAGTTGGATCTCAACGACCTTGGAGCGGTTGACTGAATGTTCTACTGCTCTGTAGGTCGTGCTTTTGCTGGAGGTTTAGAGGTGCTCTTGATCGAGTGTCTCTGAGCGCCAGCAGGTTTACTTTGAAAAAATTAGAGTGCTCAAAGCAGGCTATTCCGCCTGAATATTCGTGCATGGAATAATAGAATAGGATGTCGATCCTATTTTGTTGGTTTTCGGGACTCGACATAATGATTAATAGGGACAGTCGGGGGCATTTGTATTCAAACGACAGAGGTGAAATTCTTGGACCGTTTGAAGACAAACTACTGCGAAAGCATTTGCCAAGAATGTTTTCA	0	0	0	0	0	0	0	0	0	0	0	0	0	0	0	0	0	0	0	0	0	0	0	0	0	0	0	0	0	0	0	0	0	0	0	0	0	0	0	0	0	0	0	0	0	0	0	0	0	0	0	0	0	0	0	0	0	0	0	0	0	0	0	0	0	0	0	0	0	0	0	0	0	0	0	0	0	0	0	0	1392	0	0	0	0	0	0	0	0	0	Eukaryota	Opisthokonta	Metazoa	Arthropoda	Crustacea	Maxillopoda	Acrocalanus	Acrocalanus_gracilis
AGCTCCAACAGCGTATATTAAAATTGTTGCGGTTAAAACGCTCGTAGTCGAATTCTTGCTAGGTGGTACTGGTGCTTCCCAGTGAAGTATACGCGGTGTTCGCTTCAGCTATTACTTGGTGAAGGTGCATACGCTTCAGTGCGTGTCACACTATCCAAGTCCTTACTTTGAGGAAATGAGAGTGTTCCAAGCAGGCGCATGCCTTGAATATGATAGCATGGAATAACAGTATGAGACCTCCTTTCAAAGTTGTTGGTTCTTTGGAATTAGGTAATGAAAACATGGATGGTTGGGGGTATTCGTATTTAACTGTCAGAGGTGAAATTCTTGGATTTTTTAAAGACAAACTATTGCGAAGGCATTTACCCAGGATGTTCTCA	0	0	0	0	0	0	0	0	0	0	0	0	0	0	0	0	0	0	0	0	0	0	0	0	0	0	0	0	0	0	0	0	0	0	0	0	0	0	0	0	0	0	0	0	0	0	0	0	0	0	0	0	0	0	0	0	0	0	0	0	0	44	0	0	95	0	35	0	148	0	0	0	5	104	15	41	0	0	196	127	0	0	9	0	0	335	16	0	132	89	Eukaryota	Alveolata	Dinoflagellata	Syndiniales	Dino-Group-I	Dino-Group-I-Clade-4	Dino-Group-I-Clade-4_X	Dino-Group-I-Clade-4_X_sp.
AGCTCCAATAGCGTATATTAAAGTTGTCGTGGTTAAAAAGCTCGTAGTTGGATCTCAACGACCTTGGAGCGGTTGACTGAATGTTCTACTGCTCTGTAGGTCGTGCTTTTGCTGGAGGTTTAGAGGTGCTCTTGATCGAGTGTCTCTGAGCGCCAGCAGGTTTACTTTGAAAAAATTAGAGTGCTCAAAGCAGGCTATTCCGCCTGAATATTCGTGCATGGAATAATAGAATAGGATGTCGATCCTATTTTGTTGGTTTTCGGGACTCGACATAATGATTAATAGGGACAGTCGGGGGCATTTGTATTCAAACGACAGAGGTGAAATTCTTGGACCGTTTGAAGACAAACTACTGCGAAAGCATTTGCCAAGAATGTTTTCA	0	0	0	0	0	0	0	0	0	0	0	0	0	0	0	0	0	0	0	0	0	0	0	0	0	0	0	0	0	0	0	0	0	0	0	0	0	0	0	0	0	0	0	0	0	0	0	0	0	0	0	0	0	0	0	0	0	0	0	0	0	0	0	0	0	0	0	0	0	0	0	0	0	0	0	0	0	0	0	0	1389	0	0	0	0	0	0	0	0	0	Eukaryota	Opisthokonta	Metazoa	Arthropoda	Crustacea	Maxillopoda	Acrocalanus	Acrocalanus_gracilis
AGCTCCAATAGCGTATATTAAAGTTGTTGCAGTTAAAAAGCTCGTAGTTGGATTTCTGCGAGGGTGCCAATGTCCGCCGACGCGCGTGCGCAGCGGCGCCCTCGCATCCTTCTGTTACCACCTCTCGGCATTCACTTGCCGGTGGTCGGCTCAGAGAATTTACCTTGAGAAAATTAGAGTGTTTCAGGCAGGCTAGGCCGGAATACATTAGCATGGAATAATGGAATAGGACTACGGTCTCGTTGTTGGTTTGAGGGACTGCAGTAATGATTAATAGGGATAGTTGGGGGCATTAGTATTTAATTGTCAGAGGTGAAATTCTCGGATTTGTTAAAGACTAACTTATGCGAAAGCATTTGCCAAGGATGTTTTCA	31	38	0	0	0	6	0	0	0	0	0	0	0	0	0	19	0	0	0	0	0	0	0	0	0	0	0	0	0	0	0	0	0	0	0	0	0	0	0	0	0	0	719	0	0	0	95	0	42	0	0	0	0	0	0	0	0	28	0	0	0	0	0	0	0	0	48	104	0	115	0	34	0	0	0	0	0	26	0	0	0	0	0	0	0	0	82	0	0	0	Eukaryota	Alveolata	Ciliophora	Spirotrichea	Strombidiida	Tontoniidae_B	Pseudotontonia	Pseudotontonia_simplicidens
AGCTCCAATAGCGTATATTAAAGTTGTTGCAGTTAAAAAGCTCGTAGTTGGATTTCTGCCAGGGTGCCAATGTCCGCCGAAGTGCGTGCGCAGCGGCGCCCTCGCATCCTTCTGTTAACGCCTCTCGGCATTTACTTGCCGGTGGTGGGCTCAGATAATTTACCTTGAGAAAATTAGAGTGTTTCAGGCAGGCTAGGCCGGAATACATTAGCATGGAATAATGGAATAGGACTACGGTCTCGTTGTTGGTTTGAGGGACTGGAGTAATGATTAATAGGGATAGTTGGGGGCATTAGTATTTAATTGTCAGAGGTGAAATTCTCAGATTTGTTAAAGACTAACTTATGCGAAAGCATTTGCCAAGGATGTTTTCA	0	0	88	36	0	0	0	0	0	0	0	0	0	0	0	0	0	0	0	0	0	0	0	0	0	0	0	0	0	0	0	0	0	32	0	19	31	15	0	0	0	0	114	0	0	0	92	0	36	0	0	0	0	0	0	0	0	0	0	0	0	0	0	9	0	72	0	154	50	0	0	0	0	0	0	0	0	0	20	0	0	19	0	27	341	121	81	30	0	0	Eukaryota	Alveolata	Ciliophora	Spirotrichea	Strombidiida	Tontoniidae_B	Tontoniidae_B_X	Tontoniidae_B_X_sp.
AGCTCCAATAGCGTATATTAAAGTTGTTGCAGTTAAAAAGCTCGTAGTTGGATGTTGGGTTCTAGTTATGTTCGGTCTCTTCTAGAGTACTGTCATGCTGGCCCTTTTTCTCGAGGCCTATAGGTGCACTTAACCGTGTGTTTATAGTGTTCGGGACTTTTACCGTGAGAAAATTAGAGTGTTCATAGCAGGCTAGTGCTTGAATATTACAGCATGGAATAATGGAATAGGATCATGATCTTATTTTGTTGGTTTCTAAGATTAAGATAATGATTAATAGGGATAGTTGGGGGCATTAATATTTAGTTGTCAGAGGTGAAATTCTTAGATTTACAAAAGATTAACTTCTGCGAAAGCATTTGCCAAGGATGTTTTCG	0	0	0	0	0	0	0	0	0	182	0	0	0	0	0	0	0	0	0	0	0	0	0	0	0	0	0	0	0	0	0	0	0	0	489	0	0	0	0	0	0	0	0	0	0	0	0	0	0	0	0	0	0	0	0	0	50	659	0	0	0	0	0	0	0	0	0	0	0	0	0	0	0	0	0	0	0	0	0	0	0	0	0	0	0	0	0	0	0	0	Eukaryota	Opisthokonta	Mesomycetozoa	Ichthyosporea	Ichthyosphonida	Abeoformidae_Group_MAIP_2	Abeoformidae_Group_MAIP_2_X	Abeoformidae_Group_MAIP_2_X_sp.
AGCTCCAATAGCGTATATTAAAGTTGTTGCAGTTAAAAAGCTCGTAGTCGGATTTTGGCATCACGCCGCACTGTCTGCCGATTGGTAAGTACGGTTTGGCGGTTGCTTCCTTCCGGTGCTGTATGCTGCTCTTAATTGAGCGGTATGCTAGTTCCGGTTCATTTACTTTGAGAAAATTAGAGTGTTCAAAGCAGGCCTATGCTCTGAATAGGTTAGCATGGAATAATAGAATAGGACTTTGGTTCTATTTTGTTGGTTTCTAGGACCGAAGTAATGATTAATAGGGACAGTTGGGGGCATTCATATTCCATTGTCAGAGGTGAAATTCTTGGATTAACGGAAGATGAACTTCTGCGAAAGCATCTGCCAAGGATGTTTTCA	0	0	13	0	0	0	0	0	0	0	0	0	0	0	0	0	0	0	0	0	0	0	0	5	0	0	0	0	0	0	0	0	0	0	0	0	0	0	0	0	0	0	93	10	36	52	136	0	143	0	0	3	17	0	33	18	0	0	0	9	5	80	0	11	29	0	0	130	20	34	12	0	0	9	5	10	0	22	24	39	0	0	0	0	192	19	59	0	0	110	Eukaryota	Hacrobia	Picozoa	Picozoa_X	Picozoa_XX	Picozoa_XXX	Picozoa_XXXX	Picozoa_XXXX_sp.
AGCTCCAATAGCGTATATTAAAGTTGTTGCAGTTAAAAAGCTCGTAGTTGGATTTCTGGTGAGATATCTTTAGCCTGACCGGAAGGTCTTGTTTGATGATTATTTTGCCCTTCTTGTCAAGAACCTGTTGATCTTCATTGGTCGATAGTGGACTGGCATCTTTTACTGTGAAAAAATTAGAGTGTTCAAAGCAGGCATCGCCGTTGAATACATTAGCATGGAATAATAAGATAAGACTTTGGTGGTCTATTTTGTTGGTTTGCACGCCAAAGTAATGATTAATAGGGATAGTTGGGGGTATTCGTATTCTATTGCTAGAGGTGAAATTCTTAAATTTATGGAAGACGAACTACTGCGAAAGCATTTACCAAGGATGTTTTCA	0	3	2	1	28	0	2	10	0	139	0	0	0	0	0	0	5	0	0	0	0	0	0	9	0	90	0	5	10	9	15	80	9	137	122	12	0	0	116	15	1	33	0	30	11	5	1	0	0	0	0	0	0	17	19	0	0	0	0	0	0	6	1	1	2	65	30	29	6	0	0	21	13	67	0	0	1	0	1	0	10	0	51	0	0	42	49	21	11	0	Eukaryota	Stramenopiles	Ochrophyta	MOCH-5	MOCH-5_X	MOCH-5_XX	MOCH-5_XXX	MOCH-5_XXX_sp.
AGCTCTAATAGCGTATATTAAAGTTGTTGCAGTTAAAAAGCTCGTAGTCGGATGTCGGGCTCGGGCAGGCTGTCGGCTTCGGTCGGACGGCAGGCTCGGGTCTTTCTGCCTGAGGAACCCGTGGCACTTAACTGTGCGGCGTGGGGACGCAGGCCGTTTACTTTGAAAAAATTAGAGTGTTCAAAGCAGGCCTACGCTTGAATACATTAGCATGGAATAATGGAATAGGACTTTGGTGCTATTTTGTTGGTTTATGGGACCGAAGTAATGATTAACAGGGACAGTTGGGGCCGTTTATATTTCGTTGTCAGAGGTGAAATTCTTGGATTTACGAAAGATAAACTTCTGCGAAAGCATTCGGCAAGGATGTTTTCA	35	7	0	0	0	0	0	0	0	0	0	0	0	0	0	0	0	0	0	0	0	0	0	0	0	0	0	0	0	0	0	0	0	0	0	0	0	0	0	0	0	0	0	0	0	0	0	0	0	0	0	0	0	0	0	0	0	0	0	0	0	0	0	0	0	0	0	0	0	1284	0	0	0	0	0	0	0	0	0	16	0	0	0	0	15	0	0	0	0	0	Eukaryota	Hacrobia	Cryptophyta	Cryptophyceae	Cryptomonadales	Cryptomonadales_X	Teleaulax	Teleaulax_acuta
AGCTCCAATAGCGTATATTAAAGTTGTTGCAGTTAAAAAGCTCGTAGTTGGATTTCTGGTGGGAGTGATCGGTCCTTCACTTAGTGTTGGAACCTGATTGTCTCCTGCCATCCATGGAGAGAACTTATCTGGCATTAAGTTGTCGGGTAGGCAATCTCCATCCTTTACTGTGAAAAAATTAGAGTGTTCAAAGCAGGCTTATGCCGTTGAATACATTAGCATGGAATAATAAGATAGGACTATGGTACTATTTTGTTGGTTTGTGCACCATAGTAATGATTAATAGGGACAGTTGGGGGTATTCGTATTCCATTGTCAGAGGTGAAATTCTTGGATTTATGGAAGACGAACTACTGCGAAAGCATTTACCAAGGATGTTTTCA	0	0	0	0	0	0	0	21	0	0	0	0	0	0	0	0	0	0	0	0	0	0	0	0	0	0	0	0	0	0	0	0	23	365	0	0	0	0	0	0	0	0	0	0	23	33	0	0	0	0	0	0	0	0	0	0	0	0	0	0	0	0	0	0	446	0	64	64	0	0	0	0	0	43	32	0	0	0	33	47	22	0	39	0	102	0	0	0	0	0	Eukaryota	Stramenopiles	Ochrophyta	Bacillariophyta	Bacillariophyta_X	Radial-centric-basal-Coscinodiscophyceae	NA	NA
AGCTCCAATAGCGTACATTAAAGTTGTTGCAGTTAAAAAGCTCGTAGTTGGTTTTCAGTCTGGGGTGGCGAAGCACTCACAACGTGAGTGACTTCTGCCTTCCTGGACTTCCTTGGTGAGAATCTGTTTGGTATTAAGTTATCGGGCAGAGGATAACCATCGTTTACTGTGAAAAAATTAGAGTGTTTAAAGCAGGCTTATGCCGTTGAATATATTAGCATGGAATAATAAGATAGGACTTTGAGTCTATTTTGTTGGTTTGTGAATCAAAGTAATGATTAATAGGGACAGTTGGGGGTATTCGTATTTCATTGTCAGAGGTGAAATTCTTGGATTTCTGAAAGACGAACTACTGCGAAAGCATTTACCAAGGATGTTTTCA	0	0	0	0	0	0	0	0	0	0	0	0	0	0	0	0	0	0	0	0	0	0	0	0	0	0	0	0	0	0	0	0	0	0	0	0	0	0	0	0	0	0	0	0	0	0	0	0	0	0	0	0	0	0	0	534	0	0	0	0	0	0	0	0	0	0	0	0	0	446	375	0	0	0	0	0	0	0	0	0	0	0	0	0	0	0	0	0	0	0	Eukaryota	Stramenopiles	Ochrophyta	Bacillariophyta	Bacillariophyta_X	Polar-centric-Mediophyceae	Skeletonema	Skeletonema_sp.
AGCTCCAATAGCGTATATTTAAGTTGCTGCAGTTAAAAAGCTCGTAGTTGGATTTCGGGTGGGCCCTGCCGGTCCGCCGTTTCGGTGTGCACTTGCAGGTCCCACCTTGTTGCCGGGGACGTGTTCCTGGGCTTCACTGTCCGGGACACGGAGTCGGCGAGGTTACTTTGAGTAAATTAGAGTGTTCAAAGCAGGCCTACGCTCTGAATACATTAGCATGGAATAACACGATAGGACTCTGGCCTATCTTGTTGGTCTGTAGGACCGGAGTAATGATTAAGAGGGACAGTCGGGGGCATTCGTATTTCATTGTCAGAGGTGAAATTCTTGGATTTATGAAAGACGAACTACTGCGAAAGCATTTGCCAAGGATGTTTTCA	0	0	0	0	0	0	0	0	0	0	0	0	0	0	0	0	0	0	0	0	0	0	0	0	0	0	33	63	0	45	0	0	0	0	0	0	69	0	14	0	0	0	45	48	158	323	0	80	0	0	0	0	0	0	0	0	0	0	0	0	0	14	0	0	0	122	0	0	0	0	63	0	100	82	0	0	0	0	0	0	45	4	44	0	0	0	0	0	0	0	Eukaryota	Archaeplastida	Chlorophyta	Trebouxiophyceae	Chlorellales	Chlorellales_X	Picochlorum	Picochlorum_sp.
AGCTCCAATAGCGTATATTAAAGTTGTTGCGGTTAAAAAGCTCGTAGTTGGATTTCTGCTGAGGACGATCGGTCCGCCCTCTGGGTGAGCATTGACTCGGCCTTGGCATCTTCTTGGAGAACGCTACTGCACTTGACTGTGTGGTGCGGTATCCAGGACATTTACTTTGAGGAAATTAGAGTGTTTCAAGCAGGCGCACGCCTTGAATACATTAGCATGGAATAATAAGATAAGACCTTGGTCCTATTTTGTTGGTTTCTAGAGCTGAGGTAATGATTAATAGGGATAGTTGGGGGCATTCGTATTTAACTGTCAGAGGTGAAATTCTTGGATTTGTTAAAGACGGACTACTGCGAAAGCATTTGCCAAGGATGTTTTCA	0	0	0	0	0	0	0	0	0	0	0	0	0	0	0	0	0	0	0	0	0	0	0	0	0	0	172	55	0	75	0	0	0	0	0	0	55	0	0	0	0	53	0	0	42	0	0	0	0	0	0	70	0	0	0	0	0	51	0	0	0	0	0	0	87	70	0	186	348	0	0	0	0	0	0	0	86	0	0	0	0	0	0	0	0	0	0	0	0	0	Eukaryota	Alveolata	Dinoflagellata	Dinophyceae	Gymnodiniales	Gymnodiniaceae	Gymnodinium	Gymnodinium_sp.
AGCTCCAATAGCGAATACTAATTCTGCTGCAGTTAAAAAGCTCGTAGTTGAACTTCTGGTAAGACGCGTCCGGCCTTGGCGTGAACTCGCCTTGCAGCTGTGATGTCGTTTGGCCATCCTCCGCTAGCAATAGCGGTCTTTCACTGTAAAAAAATTAGGGTGTTTCAAGCAAAAGTTATTTGGAATATATTAGTATGGGATGATAAGATAGGCTCTGAGTGCTATTTTGTTGGTTTGTACATTTAGAGAATGATTAACAGGGACAGTTGGGGGTATTCATATTTACATGTCAGAGGTGAAATTCTTGGATTTTGGAAAGATGAACTACTGCGAAGGCATTTACCAAGGATGTTTTCA	0	0	0	0	0	0	0	0	0	0	0	0	0	0	0	38	0	11	0	3	55	0	7	84	0	0	0	0	0	0	0	0	0	20	0	0	0	0	0	0	0	0	0	0	0	0	6	0	146	86	0	0	0	0	0	0	0	0	7	0	0	0	0	11	216	0	0	0	0	0	0	89	100	117	0	0	32	32	41	0	59	0	71	0	0	0	69	0	35	7	Eukaryota	Stramenopiles	Sagenista	Labyrinthulomycetes	Thraustochytriales	Thraustochytriaceae	Thraustochytriaceae_X	Thraustochytriaceae_X_sp.
AGCTCCAATAGCGTATATTAAAGTTGTTGCAGTTAAAAAGCTCGTAGTTGGATTTCTGCGAGGGTGCCAATGTCCGCCGACGCGCGTGCGCAGCGGCGCCCTCGCATCCTTCTGTTACCACCTCTCGGCATTCACTTGCCGGTGGTCGGCTCAGAGAATTTACCTTGAGAAAATTAGAGTGTTTCAGGCAGGCTAGGCCGGAATACATTAGCATGGAATAATGGAATAGGACTACGGTCTCGTTGTTGGTTTGAGGGACTGCAGTAATGATTAATAGGGATAGTTGGGGGCATTAGTATTTAATTGTCAGAGGTGAAATTCTCAGATTTGTTAAAGACTAACTTATGCGAAAGCATTTGCCAAGGATGTTTTCA	0	0	101	0	0	0	31	0	0	0	0	0	0	0	0	0	0	0	0	0	0	0	0	0	0	0	0	0	0	0	0	0	0	0	0	0	0	0	0	0	0	0	134	0	89	48	90	0	0	0	0	0	25	18	70	55	60	0	0	59	0	86	0	0	0	62	0	59	0	0	5	0	0	0	0	0	0	31	0	69	0	40	43	0	0	0	71	0	0	93	Eukaryota	Alveolata	Ciliophora	Spirotrichea	Strombidiida	Tontoniidae_B	Pseudotontonia	Pseudotontonia_sp.
AGCTCCAATAGCGTATATTAAAGCTGTTGCGGTTAAAAAGCTCGTAGTTGGACTTCTGCTGAGGACGACTGGTCTGCCCTCTGGGTGAGTATCTGGTTCGGCCGAAGCATCTTCTTGGAGGTTGCAAGCGCACTTTACTGTGTGGTGCAACCGACTGGAATTTTACTTTGAGGAAATTAGAGTGTTCAAGGGAGGCGACTGCCTCGTATAGGTTAGCATGGAATAATGCTGTAAGACCATGGTATTGCTGTGTTGGTTTCTATCACCTAAGGTAATGATAAACAGGGATAGTTGGGGGCATTCGTATTTAACTGTCAGAGGTGAAATTCTTGGATTTGTTAAAGACGAACGACTGCGAAAGCATTTGCCAAGGATGTTTTCA	0	0	0	0	470	0	0	0	0	0	0	0	0	0	0	0	0	0	0	0	0	0	0	0	0	0	0	0	0	0	0	0	0	0	0	0	0	0	0	0	0	0	0	0	0	0	0	0	0	0	0	0	0	0	0	0	0	0	0	0	0	0	0	0	0	0	0	0	362	0	0	0	0	0	0	499	0	0	0	0	0	0	0	0	0	0	0	0	0	0	Eukaryota	Alveolata	Dinoflagellata	Dinophyceae	NA	NA	NA	NA
AGCTCCAATAGCGTATATTAAAGTTGTTGCAGTTAAAAAGCTCGTAGTTGGATTTCTGGTCTAGTGCCCTGGCCCGCAACGATTTTGTTGTGAGTGCCGGCTGTGCGCTTACCATCCTTCTAGAAAACGTTCCTACCCTTCACTGGGCCGGGTTCGCGATCTAGATCTTTTACTTTGAAAAAATTAGAGTGTTTAAAGCAGGCTTTTGCTATGAATACATTAGCATGGAATAATAATCTAGGACTTCGGTTCTATTTTGTTGGTTTCTAGTACTGAAGTAATGATTGATAGGGATAGTTGGGGGTGCTAGTATTGAGCGGCCAGAGGTGAAATTCTTGGATTCGCTCAAGACTAACTTATGCGAAAGCATTCACCAAGGATGTCTTCT	0	0	0	0	0	0	0	0	0	0	0	0	0	0	0	0	0	0	0	0	0	0	0	0	0	52	0	0	0	0	0	0	0	0	0	0	0	0	0	0	0	0	0	0	0	74	0	0	0	0	0	0	0	0	0	0	0	0	0	0	0	0	0	0	0	0	0	0	0	13	0	0	0	809	14	0	0	0	0	0	243	0	71	0	0	0	46	0	0	0	Eukaryota	Rhizaria	Cercozoa	Filosa-Thecofilosea	Ebriida	TAGIRI1-lineage	TAGIRI1-lineage_X	TAGIRI1-lineage_X_sp.
AGCTCCAATAGCGTATATTAAAGTTGTTGCGGTTAAAAAGCTCGTAGTTGGAGTTCTGCCAGGTGCCGTCTGTCCGCCCCAGTGGTGAGTACGTGACGCGCATTTGGCCCTTTCAAGGGGAGCGTATCTGCACTTTACTGTGTGGTGCGGGATCCTTGACTTTTACTTTGAGGAAATAGGAGTGTTCCAAGCAGGCTCTCGTCGTGCACAGCTCAGCATGGAATAATAGCATTGGACCTCGATTCTAAGCTGTTGGTTGCCAGAAGCGAGGTAATGATGAAGAGGGATAGTTGGGGGCATTCGTATTTAACTGTCAGAGGTGAAATTCTTGGATTTGTTAAAGACGGACTACTGCGAAAGCATCTACCATGGATGTTTTCA	0	0	7	3	0	0	0	0	0	0	0	0	0	0	0	0	0	0	0	0	0	0	0	0	0	0	0	0	0	0	0	0	0	0	0	0	0	0	0	0	0	0	0	0	0	49	0	0	0	0	0	692	340	131	0	0	0	0	0	0	0	0	0	0	0	99	0	0	0	0	0	0	0	0	0	0	0	0	0	0	0	0	0	0	0	0	0	0	0	0	Eukaryota	Alveolata	Dinoflagellata	Syndiniales	Dino-Group-I	Dino-Group-I-Clade-1	Dino-Group-I-Clade-1_X	Dino-Group-I-Clade-1_X_sp.
AGCTCCAATAGCGTATATTAAAGTTGTTGCAGTTAAAAAGCTCGTAGTTGGATTTCGGAGCGGGCCAGTTGGTCGGCCGCAAGGTCTGTTACTGACTGGTCTGCTCTTCTTCGCAAAGACTGCGTGTGCTCTTGACTGAGTGTGCGTAGGATTTACGACGTTTACTTTGAAAAAATTAGAGTGTTCAAAGCAGGCGCACGGCTTGAATACATGAGCATGGAATAATGGAATAGGACTTTGGTTCTATTTTGTTGGTTTCTAGGACCGAAGTAATGATTAAGAGGGACAATTGGGGGCATCCGTATTTCGTTGTCAGAGGTGAAATTCTTGGATTTACGAAAGACGAACAACTGCGAAAGCACTTGCCAAGAGTGTTTTCA	0	0	0	0	0	0	0	0	0	0	0	0	0	0	0	0	0	0	0	0	0	0	0	0	0	0	0	0	0	0	0	72	56	0	0	0	0	0	0	0	0	0	0	0	320	0	0	0	0	0	0	0	0	0	0	0	0	0	18	0	0	0	0	0	0	79	0	0	0	0	0	375	0	0	0	0	0	141	84	171	0	0	0	0	0	0	0	0	0	0	Eukaryota	Opisthokonta	Metazoa	Cnidaria	Cnidaria_X	Hydrozoa	NA	NA
AGCTCCAATAGCGTATATTAAAGTTGCTGCAGTTAAAAAGCTCGTAGTTGGATCTTGGGAGCGGGCGGGCGGTCCGCCGCGAGGCGAGCCACCGCCCGTCCCCGCCCCTTGCCTCTCGGCGCCCCCTCGATGCTCTTAGCTGAGTGTCCCGCGGGGCCCGAAGCGTTTACTTTGAAAAAATTAGAGTGTTCAAAGCAGGCCCGAGCCGCCTGGATACCGCAGCTAGGAATAATGGAATAGGACCGCGGTTCTATTTTGTTGGTTTTCGGAACTGAGGCCATGATTAAGAGGGACGGCCGGGGGCATTCGTATTGCGCCGCTAGAGGTGAAATTCTTGGACCGGCGCAAGACGGACCAGAGCGAAAGCATTTGCCAAGAATGTTTTCA	4	12	27	0	54	0	7	0	13	11	2	0	4	0	11	5	0	0	0	16	0	0	0	0	0	15	57	69	88	0	0	0	15	41	0	0	19	6	48	7	17	31	49	90	68	16	13	0	17	4	0	0	0	17	13	50	23	98	40	63	40	88	9	0	0	0	0	13	0	0	7	0	0	0	0	0	0	0	7	0	0	0	0	11	0	0	0	0	0	0	Eukaryota	Opisthokonta	Metazoa	Craniata	Craniata_X	Craniata_XX	Capra	Capra_hircus
AGCTCCAATAGCGTATATTAAAGTTGTTGCAGTTAAAAAGCTCGTAGTTGGATTTTGAGTTTGGTAAAATCGGTCTACTTTTTGTAGTACTGACTTGCCTGCTCTTCTTCTCGAGGCCTATGAGTGTACTTAACCGTACGTTCATAGTGTTCGGGACTTTTACCGTGAGAAAATTAGAGTGTTCATAGCAGGCTTTTGCTTGAATATTGCAGCATGGAATAATGGAATAGGATCATGATCTTATTTTGTTGGTTTCTAAGATCAAGATAATGATTAATAGGGATAGTTGGGGGCATTAATATTTAGTTGTCAGAGGTGAAATTCTTAGATTTACAAAAGATTAACTTCTGCGAAAGCATTTGCCAAGGATGTTTTCG	0	0	36	0	128	0	0	0	0	19	0	22	0	0	0	0	0	0	10	0	0	0	0	0	0	0	0	0	0	0	0	0	0	0	25	14	0	22	15	0	0	0	0	0	0	0	0	0	0	0	0	0	0	0	0	0	0	0	0	0	0	0	0	0	16	0	192	621	0	0	0	0	0	0	22	0	28	88	0	0	0	21	0	0	0	0	0	0	35	0	Eukaryota	Opisthokonta	Mesomycetozoa	Ichthyosporea	Ichthyosphonida	Abeoformidae_Group_MAIP_1	Abeoformidae_Group_MAIP_1_X	Abeoformidae_Group_MAIP_1_X_sp.
AGCTCCAATAGCGTATATTAAAGTTGTTGCAGTTAAAAAGCTCGTAGTTGGATTTTGAGTTTGGTAAAATCGGTCTGCTTTTTGCAGTACTGACTTGCCTGCTCTTCTTCTCGAGGCCTATGGATGTACTTAACCGTATGTTCATAGTGTTCGGGACTTTTACCGTGAGAAAATTAGAGTGTTCATAGCAGGCTTTTGCTTGAATATTGCAGCATGGAATAATGGAATAGGATCATGATCTTATTTTGTTGGTTTCTAAGATCAAGATAATGATTAATAGGGATAGTTGGGGGCATTAATATTTAGTTGTCAGAGGTGAAATTCTTAGATTTACAAAAGATTAACTTCTGCGAAAGCATTTGCCAAGGATGTTTTCG	0	0	0	0	39	0	0	0	0	25	0	0	0	14	8	33	0	0	0	0	0	0	0	0	0	20	0	0	0	0	0	0	0	32	23	34	0	0	0	0	0	0	41	0	0	0	0	0	0	0	0	0	11	0	0	0	0	0	0	0	0	0	0	19	42	216	165	438	26	0	0	0	0	0	0	13	0	49	23	0	8	0	0	0	0	0	0	0	34	0	Eukaryota	Opisthokonta	Mesomycetozoa	Ichthyosporea	Ichthyosphonida	Abeoformidae_Group_MAIP_1	Abeoformidae_Group_MAIP_1_X	Abeoformidae_Group_MAIP_1_X_sp.
AGCTCCAATAGCGTATATTAAAATTGTTGCGGTTAAAACGCTCGTAGTTGGATATCTGTGAGCGGGTTCCGGTCCTTCCCAGTGAAGATTACACGGAACTCTGCTCGCATTTGTTCAGGGAGGGTGGATGCACTTCACTGTGTGACCACATGATCTGAATTTTTACTTTGAGGAAATGAGAGTGTTCCAAGCAGGCAATTGCCGTGAATATGATAGCATGGAATAATAGCACAGGACTCTTGGTTCAATGCTGTTGGTTGATTGAACTAGAGTAATCATAATAAGGATAGTTGGGGGTATTCGTATTTAACTGTCAGAGGTGAAATTCTTGGATTTTTTAAAGACGAACAATTGCGAAGGCATCTACCCAGGATGTTTTTG	0	0	1	0	0	0	0	1	0	2	31	64	9	104	10	9	25	14	27	7	23	12	24	7	0	11	67	128	3	3	0	0	1	2	1	1	18	45	39	40	7	47	105	36	4	1	9	8	1	0	0	1	4	11	11	28	3	2	25	35	19	8	0	0	11	23	3	7	25	0	0	0	0	2	30	0	0	0	0	13	30	46	6	2	0	0	9	2	7	0	Eukaryota	Alveolata	Dinoflagellata	Syndiniales	Dino-Group-I	Dino-Group-I-Clade-4	Dino-Group-I-Clade-4_X	Dino-Group-I-Clade-4_X_sp.
AGCTCCAATAGCGTATATTAAAGTTGTTGCGGTTAAAAAGCTCGTAGTTGGATTTCTGCCGAGGACGACCGGTCCGCCCTCTGGGTGAGTATCTGGCTTGGCCTGGGCATCTTCTTGGAGAACGTTACTGCACTTGACTGTGTGGTGCGGTATCCAGGACTTTTACTTTGAGGAAATTAGAGTGTTTCAAGCAGGCATACGCCTTGAATACATTAGCATGGAATAATAAGATAGGACCTCGGTTCTATTTTGTTGGTTTCTAGAGCTGAGGTAATGATTAATAGGGATAGTTGGGGGCATTCGTATTTAACTGTCAGAGGTGAAATTCTTGGATTTGTTAAAGACGGACTACTGCGAAAGCATTTGCCAAGGATGTTTTCA	0	0	0	0	0	0	0	0	0	0	0	0	0	0	0	0	0	0	0	0	0	0	0	34	0	0	0	0	0	0	0	0	0	0	0	0	0	0	0	0	0	0	0	0	0	50	36	0	0	0	0	0	0	0	29	0	0	0	0	58	0	115	0	0	0	0	0	0	0	0	0	59	0	55	0	0	0	0	25	79	0	0	0	0	112	90	286	63	0	209	Eukaryota	Alveolata	Dinoflagellata	Dinophyceae	NA	NA	NA	NA
AGCTCCAATAGCGTATACTAACGTTGTTGCAGTTAAAAAGCTCGTAGTTGGATTTCTGACGGTGGTTGGATTGGTGCGACCGCGTGTTGCATCAACCATACTATTGTCAACACATGCGATGAGTTGGTGTGGTCAATTTAGTTTGATCCGCCATTTAATCGCTCGTTTACTTTGAGAAAATTAGAGTGTTCAAAGCAGGCATCTTGCCTTGAATATGTTAGCATGGAATAATAGCATAGGACTTTGGTTCTATTTGTTGGTTGTTCGAGAACCGGAGTAATGATTGATAGGGACGGTTGGGGGCATCCGTATTCTCAAGCGAGAGGTGAAATTCTTGGACCTTGGGAAGACGAACAGCTGCGAAAGCGTTTGCCTAGGACGTTCTCT	0	0	0	0	0	0	0	0	0	0	0	0	0	0	0	0	0	0	0	0	0	0	0	0	0	0	0	0	0	163	0	28	107	86	0	10	0	0	0	0	0	0	0	37	0	0	0	0	0	0	0	0	0	0	46	0	0	0	0	0	0	0	0	0	0	0	0	0	738	0	30	0	0	0	0	0	0	0	22	0	0	0	0	0	0	0	0	0	26	0	Eukaryota	Rhizaria	Radiolaria	RAD-A	RAD-A_X	RAD-A_XX	RAD-A_XXX	RAD-A_XXX_sp.
AGCTCCAATAGCGTATATTAAAGTTGTTGCAGTTAAAAAGCTCGTAGTTGGATTTCTGGCAGGAGTGACTGACCACAAACTCTGTTTGTGAGTTGTGTCATTCTGGCCATCCTTGGTAAGATCCTTTTTGGCATTAAGTTGTCGGGAAGGGGATGACCATCGTTTACTGTGAAAAAATTAGAGTGTTTAAAGCAGGCTTATGCCGTTGAATATATTAGCATGGAATAATAAGATAGGACTTTGAGTCTATTTTGTTGGTTTGCGAGTCAAAGTAATGATTAATAGGGACAGTTGGGGGTATTCGTATTTCATTGTCAGAGGTGAAATTCTTGGATTTCTGAAAGACGAACTACTGCGAAAGCATTTACCAAGGATGTTTTCA	0	0	0	0	32	0	0	0	0	0	0	0	0	0	0	0	0	0	0	0	0	0	0	0	0	0	0	0	0	0	0	0	0	0	0	0	40	0	0	0	0	0	13	0	0	60	0	0	0	0	0	0	0	0	0	0	0	0	0	0	0	0	0	0	0	0	0	0	0	871	0	0	0	0	0	0	0	0	0	0	0	0	0	119	12	0	89	0	0	50	Eukaryota	Stramenopiles	Ochrophyta	Bacillariophyta	Bacillariophyta_X	Polar-centric-Mediophyceae	Skeletonema	Skeletonema_marinoi
AGCTCCAATAGCGTATATTAAAGTTGTTGCGGTTAAAAAGCTCGTAGTTGGATTTCTGCATGGAAGGAGCGGTCCACCCATTGGGCGCGTACGGCTACCTTTGATGCATCTTTCTGAGGACGTGTTCTTCACTTAATTGTGAGGGCGCAGGACTCAGGACATTTACTTTGAGGAAATGAGAGTGTTTCAAGCAGGCAAATGCCTTGAATACGTTAGCATGGAATAATAGCATCGGACCATCGTCCAGCTGTTGGTGTCTGGGCGAAGGTAAAGGTGAATAGGGATTGTTGGGGGCATTCGTATTTAACTGTCAGAGGTGAAATTCTTGGATTTGTTGAAGACGGACCACTGCGAAAGCATCTGCCAAAGATGTTCTCA	0	0	0	0	0	0	0	0	0	0	0	0	0	0	0	0	0	0	0	0	0	0	0	0	0	0	0	0	0	0	0	0	0	0	0	0	0	0	0	0	0	12	0	0	0	0	0	0	0	0	0	0	22	16	62	0	0	0	0	30	16	156	0	0	0	0	56	64	10	0	0	32	0	0	0	0	0	0	28	28	0	0	48	0	287	166	47	111	35	60	Eukaryota	Alveolata	Dinoflagellata	Syndiniales	Dino-Group-I	Dino-Group-I-Clade-5	Dino-Group-I-Clade-5_X	Dino-Group-I-Clade-5_X_sp.
AGCTCCAATAGCGTATATTAAAGTTGTTGCGGTTAAAAAGCTCGTAGTTGGATTTCTGCTGAGGACGACCGGTCCGCCCTCTGGGTGAGCATCTGGCTCGGCCTCGGCATCTTCTTGGAGAACGTAACTGCACTTGACTGTGTGGTGCGGTACTCAAGACTTTTACTTTGAGGAAATTAGAGTGTTTCAAGCAGGCGTATGCCTTGAATACATTAGCATGGAATAATGAGATAGGACCTTGGTTCTATTTTGTTGGTTTCTAGAGCTGAGGTAATGATTAATAGGGATAGTTGGGGGCATTCGTATTTAACTGTCAGAGGTGAAATTCTTGGATTTGTTAAAGACGGACTACTGCGAAAGCATTTGCCAAGGATGTTTTCA	0	0	68	80	0	0	0	0	0	0	0	0	0	0	0	0	0	0	0	0	0	0	0	0	0	0	0	0	0	0	0	0	0	0	0	0	0	0	0	0	0	0	0	0	0	24	0	0	0	0	0	0	0	0	0	0	0	0	0	0	0	0	0	0	1108	0	0	0	0	0	0	0	0	0	0	0	0	0	0	0	0	0	0	0	0	0	0	0	0	0	Eukaryota	Alveolata	Dinoflagellata	Dinophyceae	Gymnodiniales	Warnowiaceae	Warnowia	Warnowia_sp.
AGCTCCAATAGCGTATATTAAAGTTGTTGCAGTTAAAAAGCTCGTAGTTGGAGTTCAGAGTGAGCTCAGCTGGTCGGCCTAATGGGTCAGAACTGGTTGACTCTCTCTTGTTTGTGGGTCTCGCCCGGAGTTAACTCTTCGGATGTGGATCCCACATCGTTTACCTTGAAAAAATTAGAGTGTTCAAAGCAGGCGTTTGCTTGAATATATTAGCATGGAATAATGGAATAGGACGCTGGTTCTATTTTGTTGGTTTTGAGAACCAGAGTAATGATTAATAGGGACAGTTGGGGGCATTCATATTTCATTGTCAGAGGTGAAATTCTTGGATTTATGAAAGATGAACTTCTGCGAAAGCATTTGCCAAGGATGTTTTCA	0	0	31	11	0	0	0	0	0	0	0	0	0	0	0	0	0	0	0	0	0	0	0	7	0	0	0	22	0	0	0	0	0	0	0	0	0	0	0	0	0	0	0	0	17	14	53	0	0	0	0	0	11	14	35	37	23	0	0	39	9	102	0	16	46	6	0	30	22	0	0	76	0	52	0	0	0	6	94	26	14	0	72	0	40	47	205	0	32	68	Eukaryota	Hacrobia	Telonemia	Telonemia_X	Telonemia_XX	Telonemia-Group-2	Telonemia-Group-2_X	Telonemia-Group-2_X_sp.
AGCTCCAATAGCATATATTAAAGTTGTTGCGGTTAAAAAGCTCGTAGTTGGATTTCTGCTGAGGACGATCGGTCCGCCCTCTGGGTGAGTATCTGGCTCGGCCTTTGCATCTTCTTGAAGAACGCAACTGCACTTGACTGTGTGGGGCGGTATACAAGACTTTTACTTTGAGGAAATTAGAATGTTTAAAGTAGGCATATGCCTTGAATACATTAGCATGGAATAATGAGATAGGACCTTGGTTCTATTTTGTTGGTTTCTAGAATTGAGGTAATGATTAATAGGGATAGTTGGGGGCATTCGTATTTAACTGTCAGAGGTGAAATTCTTGGATTTGTTAAAGACGGACTACTGCGAAAGCATTTGCCAAGGATGTTTTCA	0	0	10	17	0	0	18	0	0	0	0	0	0	0	0	0	0	0	0	0	0	0	0	12	0	0	0	0	0	13	0	0	0	0	0	7	0	0	0	0	0	0	0	0	40	0	22	25	0	0	0	0	0	0	0	0	0	0	0	0	0	8	33	0	60	0	70	115	114	0	0	14	13	42	0	0	0	0	0	54	0	23	0	0	95	0	0	55	361	54	Eukaryota	Alveolata	Dinoflagellata	Dinophyceae	Gymnodiniales	Gymnodiniaceae	Gymnodinium	Gymnodinium_sp.
AGCTCCAATAGCGTACATTTAAGTTGTTGCAGTTAAAAAGCTCGTAGTTGGATTTCGGGTGTGGGGCGCCGGTCCGCTTCGGTGTGCACTGGCGGCCCAGGCCTTCTTGTCGGGGATGCGCTCTGGTATTGATTTATCGGACGCAGAGTCGGCGCAGTTACTTTGAAAAAATTAGAGTGTTCAAAGCAGGCTTTCGCTTGAATACATTAGCATGGAATAACATGATAGGACTCCGATCCCATTGTGTTGGTCTTCGGGACTGGAGTAATGATTAAGAGGGACAGTTGGGGGCATTCGTATTTCATTGTCAGAGGTGAAATTCTTGGATTTATGAAAGACGAACTTCTGCGAAAGCATTTGCCAAGGATGTTTTCA	0	0	0	0	0	0	0	0	0	0	0	0	0	0	0	0	0	0	0	0	0	0	0	0	0	313	399	0	0	0	0	0	0	0	0	0	0	0	0	211	0	0	0	0	0	0	0	0	0	0	0	0	0	0	0	0	0	0	0	349	0	0	0	0	0	0	0	0	0	0	0	0	0	0	0	0	0	0	0	0	0	0	0	0	0	0	0	0	0	0	Eukaryota	Archaeplastida	Chlorophyta	Prasino-Clade-9	Prasino-Clade-9_X	Prasino-Clade-9_XX	Prasino-Clade-9_XXX	Prasino-Clade-9_XXX_sp.
AGCTCCAATAGCGTATATTAAAGTTGTTGCGGTTAAAAAGCTCGTAGTTGGATCTCGGCAGGCAGGGGGCGGTTCGCTCCAAAGCGTGACTGCCCCATTTGCCTGTGTGATTGGCGGAGGTTTCGGGGTGCTCTTCGTTGAGTGTCCCGTGGCGCCGTCAGGTTTACTTTGAAAAAATTAGAGTGCTCAAAGCAGGCTTTTCAGGCTTGAATATTCGTGCATGGAATAATGGAATAGGAAATCGTTCCTATTTTGTTGGTTTTCGGGAATCGATTTAATGATTAATAGGGACAATTGGGGGCATTAGTATTCAGACGACAGAGGTGAAATTCTTGGACCGTCTGAAGACTAACTACTGCGAAAGCATTTGCCAAGAGTGTTTTCA	0	0	0	0	17	0	0	0	0	0	0	0	0	0	0	0	0	0	0	0	0	0	0	36	0	0	0	0	0	0	0	0	0	0	35	23	0	0	0	0	0	0	0	0	43	0	0	0	57	0	0	11	0	0	0	17	0	0	28	0	0	37	0	0	0	15	0	0	0	15	0	0	0	0	0	0	0	0	0	139	193	0	13	0	0	0	110	473	0	0	Eukaryota	Opisthokonta	Metazoa	Arthropoda	Crustacea	Maxillopoda	Oithona	Oithona_sp.
AGCTCCAATAGCGTATATTAAAATTGTTGCGGTTAAAACGCTCGTAGTTGGATATCTGTCGGGAGGTTTTCGGTCCATCCCAGTGATGCTGACACGGAACTTTTCCTGACATTTGTTCAGTCAAGGAGGATGCCCTTCATTGGGTGACCACTATTGCTGAATTTTTACTTTGAGGAAATGAGAGTGTTCCAAGCAGGCATTCGCCGTGAATATGATAGCATGGAATAATAGCATAGGACCTTGTTCCGGAGCTGTTGGTTTTTGGAGCAAGGTAATCATAATAAGGATAGTTGGGGGTATTCGTATTTAACTGTCAGAGGTGAAATTCTTGGATTTTTTAAAGACGAACTACTGCGAAGGCATCTGCCCAGGATGTTTTTG	0	0	0	0	0	0	0	0	0	0	0	0	0	0	0	102	0	0	0	0	200	16	0	243	0	0	0	0	0	0	0	0	0	0	0	9	0	0	0	0	0	0	0	0	0	0	0	0	0	0	0	181	166	330	0	0	0	0	0	0	0	13	0	0	0	0	0	0	0	0	0	0	0	0	0	0	0	0	0	0	0	0	0	0	0	0	0	0	0	0	Eukaryota	Alveolata	Dinoflagellata	Syndiniales	Dino-Group-I	Dino-Group-I-Clade-4	Dino-Group-I-Clade-4_X	Dino-Group-I-Clade-4_X_sp.
AGCTCCAAGAGCGTATATTAAAGTTGTTGCGGTTAAAAAGCTCGTAGTCGAATTTCTGTTGGGGCAGACAGGTCCGCCCTCTGGGTGTGCATCTTGCTTTGTCTCGGCATCTTCGCGGGAAACGACTCTGCACTTGGTTGTGTGGATCGGTATCCGCGACGTTTACCTTGAGGAAATTAGAGTGTTTCAAGCAGGCGATCGCCTTGAATACATTAGCATGGGATAATACCATGAGACGTTGTTCTCATTTGTTGGCTTCTGAGAATGATGTAATGTCAAAGAGGAATAGTTGAGGATCTCTGTATCCAGATGTCAGAGGTGAAATTCTTAGATCTTCTGGCGACAAGCAGCTGCGAAAGCAATGATCAAGGATGTTTTCA	0	0	46	14	0	0	0	23	0	9	0	0	312	117	56	10	34	14	17	6	0	80	26	0	0	0	0	0	0	0	0	0	0	0	36	54	0	0	0	0	0	0	15	0	145	74	0	0	0	0	0	0	0	0	0	0	48	0	0	0	0	0	0	0	18	35	14	33	0	0	0	0	0	0	0	0	0	0	0	0	0	0	12	0	0	0	0	0	0	0	Eukaryota	NA	NA	NA	NA	NA	NA	NA
AGCTCCAATAGCGTATATTAAAGTTGTTGCAGTTAAAAAGCTCGTAGTTGGATTTCTGTCTTTGTTGTGCGGTCCACCGCGAGGTGAGCACTGTGCGATGGGGACTTCCTCTCGATGTTGTGCCGTGTTCTTAACTGAGCGCGGTATTGACTCGGGACCTTTACTTTGAAAAAATTAGAGTGTTCAAAGCAGGCCTACGCTTGAATACATTAGCATGGAATAATTGAATAGGACTTTGGTTCTATTTTGTTGGTTTCTAGGACCGAAGTAATGATTAATAGGGACAGTTGGGGGCATTAGTATTTAATTGTCAGAGGTGAAATTCTTGGATTTATGAAAGACTAACTACTGCGAAAGCATTTGCCAAGGATGTTTTCA	0	0	0	0	0	0	0	0	0	0	0	0	0	0	0	0	0	0	0	0	0	0	0	0	0	0	0	17	0	0	0	0	0	0	0	9	0	0	0	0	0	0	0	0	0	0	87	0	0	0	0	0	24	8	0	0	0	0	0	17	23	53	0	43	54	0	38	0	42	0	0	19	0	0	0	0	0	50	0	0	0	0	0	0	146	467	55	0	61	33	Eukaryota	Opisthokonta	Choanoflagellida	Choanoflagellatea	Acanthoecida	Stephanoecidae_Group_E	Stephanoecidae_Group_E_X	Stephanoecidae_Group_E_X_sp.
AGCTCCAATAGCGTATATTAAAGTTGTTGCAGTTAAAAAGCTCGTAGTTGGATTTCTGTCGAGAGTCCGGGTCGGCCTTAACGGGTTGCACTGTTGTGACGTCTCGTCGTTTCGGGGGGAATGGGCTCGCTATTAGGTTAGTGTGTTCGGGAACCCCGTCGTTTACTGTGAAAAAATTAGAGTGTTCAAAGCAGGCCTTTGCTGTGAATACATTAGCATGGAATAATAAGATAGGACTGTAGTGCTATTTTGTTGGTTTGCGTACTATGGTAATGATTAATAGGGATAGTTGGGGGTATTCATATTCAATTGTCAGAGGTGAAATTCTTGGATTTATGGAAGATGAACTACTGCGAAAGCATTTACCAAGGATGTTTTCA	0	0	0	0	0	0	0	0	0	0	0	0	0	0	0	20	0	0	0	0	0	0	0	0	0	0	0	0	0	0	0	0	0	14	0	0	0	10	0	0	0	0	0	0	0	0	95	11	20	0	37	24	35	0	26	0	7	0	0	68	35	79	0	0	32	38	12	145	57	15	16	39	0	22	0	0	0	17	26	27	0	0	35	0	105	0	100	0	49	26	Eukaryota	Stramenopiles	Sagenista	MAST-7	MAST-7B	MAST-7B_X	MAST-7B_XX	MAST-7B_XX_sp.
AGCTCCAATAGCGTATATTAAAGTTGTTGCGGTTAAAAAGCTCGTAGTTGGATTTCTGCTGAGGACGACTGGTCCGCCCTCTGGGTGAGTATTCAGCTCGGCCTTGGCATCCTCCTGGGGAACGTAACTGCACTTGACTGTGTGGTGCGGTATCCAGGACTTTTACTTTGAGGAAATTAGAGTGTTTCAAGCAGGCGCACGCCTTGAATACATTAGCATGGAATAATAAGATAGGACCTTGGTTCTATTTTGTTGGTTTCTAGAGCCGAGGTAATGATTAATAGGGATAGTTGGGGGCATTCGTATTTAACTGTCAGAGGTGAAATTCTTGGATTTGTTAAAGACGGACTACTGCGAAAGCATTTGCCAAGGATGTTTTCA	0	0	0	0	0	0	0	0	0	0	0	0	0	0	0	0	0	0	0	0	0	0	0	0	0	0	0	0	0	0	0	0	0	0	0	0	0	0	0	0	0	0	0	0	187	0	0	157	0	0	0	0	0	138	148	0	0	0	0	0	0	0	0	0	0	0	0	0	303	0	0	0	0	0	0	0	0	0	0	0	0	0	0	0	0	0	0	0	304	0	Eukaryota	Alveolata	Dinoflagellata	Dinophyceae	NA	NA	NA	NA
AGCTCCAATAGCGTATATTAAAGTTGTTGCGGTTAAAAAGCTCGTAGTTGGATTTCTGTCGAGGACGGCCGGTCCGCACTATGTGCGTGTATCTGGTTTGGCCTTGGCATCCTCTTGGGGAACGTCGCTGCGCTTGATTGCGTGGCGCGGTGCTCAAGACTTTTACTTTGAGGAAATTAGAGTGTTCACGGCAGGCAATCGCCCTGAATATATTAGCATGGAATAATAATATAGGATTTCAGGCCTATTTTGTTGGTTTCTAGGCTTGAGATAATGATTAATAGGGATAATTGGGGGCATTCGTATTAACACGTCAGAGGTGGAATTCTTGGATTGTGTTACGACGAACTACTGCGAAAGCATTTGCCAAGGATGTTTTCA	0	41	15	0	56	0	7	0	0	0	0	0	0	0	0	0	0	0	0	0	0	0	0	0	0	0	0	0	0	8	4	19	51	22	0	0	0	0	0	0	0	0	35	0	0	0	20	0	8	0	0	0	0	0	0	0	0	0	0	0	0	0	45	41	82	139	0	40	100	0	44	58	15	129	26	0	0	31	33	19	0	0	0	0	0	26	23	0	67	30	Eukaryota	Alveolata	Dinoflagellata	Syndiniales	Dino-Group-II	Dino-Group-II-Clade-38	Dino-Group-II-Clade-38_X	Dino-Group-II-Clade-38_X_sp.
AGCTCCAATAGCGTATATTAAAGTTGTTGCGGTTAAAAAGCTCGTAGTTGGATTTCTGGAAAGGACGACCGGTCCACCCACTGGGTGAGTACATGGTTCGGCTTGGCCATATTCTTGGGAAACGCTACTGCGCTTCACTGTGTGGGGTGGTACCCAAGACTTTTACTTTGAGGAAATTGGAGTGTTTCAAGCAGGCGCACGCCCTGAACACATTAGCATGGAATAATAAGATAGGACCTTGGCTCTACTTTGTTGGTTTCTAGAGCTGAGGTAATGATTAATAGGGATAGTCGGGGGCATTCGTATTTAACTGTCAGAGGTGAAATTCTTGGATTTGTTAAAGACGGACTACTGCGAAAGCATTTGCCAAGGATGTTTTCA	0	0	0	0	0	0	0	0	0	26	0	0	0	0	0	0	0	0	0	0	0	0	0	0	0	0	0	0	29	0	0	30	0	0	0	0	0	0	0	0	0	0	0	0	338	0	0	0	0	0	25	0	0	256	112	0	0	0	0	0	0	0	0	85	104	0	0	0	143	0	0	0	0	0	0	34	0	0	0	0	0	0	0	0	0	0	0	0	45	0	Eukaryota	Alveolata	Dinoflagellata	Dinophyceae	Dinophyceae_X	Dinophyceae_XX	Dinophyceae_XXX	Dinophyceae_XXX_sp.
AGCTCCAATAGCGTATATTAAAGTTGTTGCGGTTAAAAAGCTCGTAGTTGGATTTCTGCTGAGGACGACCGGTCCGCCCTCTGGGTGAGCATCTGGCTCGGCCTTGGCATCTTCTTGGGGAACGTTGCTGCACTTGACTGTGTGGAGCGGTACCCAGGACTTTTACTTTGAGGAAATTAGAGTGTTTCAAGCAGGCGCACGCCTTGAATACATTAGCATGGAATAATAAGATAGGACCTCGGTTCTATTTTGTTGGTTTCTAGAACTGAGGTAATGATTAATAGGGATAGTTGGGGGCATTCGTATTTAACTGTCAGAGGTGAAATTCTTGGATTTGTTAAAGACGGACTACTGCGAAAGCATTTGCCAAGGATGTTTTCA	0	0	0	0	0	0	0	0	0	0	0	0	0	0	0	0	0	0	0	0	35	30	44	0	0	0	0	0	0	0	0	0	0	0	0	0	0	0	0	0	0	0	0	0	0	0	0	0	0	0	0	0	0	0	0	0	0	0	0	0	0	46	20	0	45	58	0	83	145	0	0	0	73	113	0	122	0	0	0	0	0	0	0	0	0	37	111	0	184	81	Eukaryota	Alveolata	Dinoflagellata	Dinophyceae	Gymnodiniales	Gymnodiniaceae	Lepidodinium	NA
AGCTCCAATAGCGTATACTAAAGTTGTTGCGGTTAAAAAGCTCGTAGTTGGATCTTGGGGCGTGTGCTTTCGGTCATGCCAATGGTGTGTACTGATTGACGTGTTCTTCTATTTGGTTGCGCGTGTGTGTTCTCTTAATTGAGTGCCACACTCGACCGAAACGTTTACCTTGAAAAAATTAGAGTGTTCAAAGCAGACCTGTTTGTGTCTGAATATTCGTGCATGGAATAATGAAATATGAATTCGGTTCTATTTTGTTGGTTTTCGGAACTCGAGTTAATGATTAAGAGGGACAGACGGGGGTATTAGTACTCTGCCGTTAGAGGTGAAATTCTTGGATCGGCGGAAGACTCGCAACTGCGAAAGCATTTGCCAAGAATGTTTTCT	0	0	0	0	0	0	0	0	0	0	0	0	0	0	0	0	0	0	0	0	0	0	0	0	0	0	0	0	0	0	0	0	0	0	0	0	0	0	0	0	0	0	0	0	0	0	0	0	0	0	0	0	0	0	0	0	0	7	0	0	0	1118	0	0	0	0	0	98	0	0	0	0	0	0	0	0	0	0	0	0	0	0	0	0	0	0	0	0	0	0	Eukaryota	Opisthokonta	Metazoa	Urochordata	Urochordata_X	Appendicularia	Oikopleura	Oikopleura_labradoriensis
AGCTCCAATAGCGTATATTTAAGTTGTTGCAGTTAAAAAGCTCGTAGTTGGATTTCGGGTCCGGACGACCGGTCCGCCGTTTCGGTGTGCACTGGTCGGCCTGATCTTTCTGTCGGGGACGCGCTCCTGGACTTCATTGGCTGGGACGCGAAGTCGGCAATGTTACTTTGAAAAAATTAGAGTGTTCAAGGCAGGCTTACGCACGAATACTTTAGCATGGAATAACACGATAGGACTCCGAGCCTATTTTGTTGGTCTTCGGGACCGGAGTAATGATTAAGAGGGACAGTTGGGGGCATTCGTATTTCATTGTCAGAGGTGAAATTCTTGGATTTATGAAAGACGAACTTCTGCGAAAGCATTTGCCAAGGATGTTTTCA	0	119	16	0	0	0	83	0	0	0	0	0	0	0	0	0	0	0	0	0	0	0	0	0	0	31	129	49	69	34	0	174	44	0	0	0	45	0	85	0	0	0	0	168	0	0	24	0	0	13	0	0	0	0	15	0	0	0	0	0	0	0	36	0	0	0	0	0	0	0	0	0	0	0	0	0	0	0	87	0	0	0	0	0	0	0	0	0	0	0	Eukaryota	Archaeplastida	Chlorophyta	Chlorophyta_X	Chlorophyta_XX	Chlorophyta_XXX	Chlorophyta_XXXX	Chlorophyta_XXXX_sp.
AGCTCCAATGGCGTATATTTAAGTTGTTGCGGTTAAAAAGCTCGTAGTCTTATCTCCGCCGATGTGAAGGGATGCTGTCTCTTTGCGTTGGCTATCACAGAGATTGTATCTGCACTTTGCTGTGTGGTGCTTTCTCTGTGATATTTTTACTTTGAGGAAATTAGAGTATTTCTGGCAGGCACACGCTTGCATACTTTAGCATGGAATAATGGGATGAGACTTTGGTCTTGCTCTGTTGGCTTCAAGGCTGAGGTTTGATGAATAGGGATATTCGGGGGCATTCGTACTCGACGGCCAGAGGTGAAATTCTTGAATTTGTTGAAGACGGACTACTGCGAAGGCATGTGCCATGGATGTTTTCG	0	0	51	0	0	0	141	0	162	191	0	0	0	0	0	0	0	0	0	0	0	0	0	0	0	0	0	0	126	0	0	0	208	57	0	0	0	21	0	0	0	0	0	0	0	0	0	0	0	0	0	0	0	0	0	22	0	0	0	0	0	0	0	0	14	0	0	0	0	0	0	0	0	0	0	0	0	191	27	0	0	0	0	0	0	0	0	5	0	0	Eukaryota	NA	NA	NA	NA	NA	NA	NA
AGCTCCAAAAGTGTATATTTAAGTTGCTGCGGTTAAAAAGCTCGTAGTCGGATGTCGGGCGCGGTCGATCGGTCCGTCGTGAGACGTGTCACTGGTCGGCCGGCCAATGCAGCCTGTGTCTCGGCGGTGCTCTTGATTGAGTGCCGCTGTTTGGCCAGGCCGGTTACTTTGAAAAAATTAGAGTGTTCAAAGCAGGCCCTGGGAGCCTGAATATCGATGCACGGAATAACGAAAGAGGACCTCGGTCTTGCTTTTGTTGGTTTTCGAAGGCGCGAGGTAATGATCGAGAGAGACGGACGGGGGCATCCGTACTGTGCCGCGAGAGGTGAAATTCTTGGACCGGCGCATGACGAACTACTGCGAAAGCATTTGCCAAGAATGTTTTCC	0	0	0	0	0	0	0	0	0	0	0	0	0	0	0	0	0	0	0	0	0	0	0	0	0	0	0	0	0	0	0	0	0	0	0	0	0	0	0	0	0	0	0	0	0	0	0	0	0	0	0	0	0	0	0	0	0	0	0	0	0	1017	0	0	0	0	0	0	0	0	0	0	0	0	0	0	0	0	73	0	0	0	0	0	0	0	0	0	0	126	Eukaryota	Opisthokonta	Metazoa	Urochordata	Urochordata_X	Ascidiacea	Doliolum	Doliolum_denticulatum
AGCTCCAATAGCGTATATTAAAGTTGTTGCGGTTAAAAAGCTCGTAGTTGGATTTCTGCTGAGGACGACCGGTCCGCCCTCTGGGTGAGCATCTGGCTCGGCCTCGGCATCTTCTTGGAGAACGTAACTGCACTTGACTGTGTGGTGCGGTACTCAAGACTTTTACTTTGAGGAAATTAGAGTGTTTCAAGCAGGCGCATGCCTTGAATACATTAGCATGGAATAATGAGATAGGACCTTGGTTCTATTTTGTTGGTTTCTAGAGCTGAGGTAATGATTAATAGGGATAGTTGGGGGCATTCGTATTTAACTGTCAGAGGTGAAATTCTTGGATTTGTTAAAGACGGACTACTGCGAAAGCATTTGCCAAGGATGTTTTCA	0	0	0	0	0	0	0	0	0	0	0	0	0	0	0	0	0	0	0	0	0	144	0	0	0	0	0	0	0	0	0	0	0	0	0	0	0	0	0	0	0	0	0	0	0	45	30	0	0	0	0	0	0	0	0	0	0	0	0	0	0	12	0	17	456	0	0	0	88	0	0	17	0	23	0	0	0	0	24	184	0	0	0	0	0	44	60	16	28	26	Eukaryota	Alveolata	Dinoflagellata	Dinophyceae	Gymnodiniales	Warnowiaceae	Warnowia	Warnowia_sp.
AGCTCCAATAGCGTATATTAAAGTTGTTGCAGTTAAAAAGCTCGTAGTTGGATTTCTGCCGAGGACGACCGGTCCGCCCTCTGGGTGAGTATCTGGCTCGGCCTGGGCATCTTCTTGGAGAACGTAACTGCACTTGACTGTGTGGTGCGGTATCCAGGACTTTTACTTTGAGGAAATTTGAGTGTTTCAAGCAGGCACACGCCTTGAAAACATTAGCATGGAATAATAAGATAGGACCTCGGTTCTATTTTGTTGGTTTCTAGAGCTGAGGTAATGATTAATAGGGATAGTTGGGGGCATTCGTATTTAACTGTCAGAGGTGAAATTCTTGGATTTGTTAAAGATGGACTACTGCGAAAGCATTTGCCAAGGATGTTTTCA	0	0	75	0	0	0	0	56	0	57	0	0	0	0	0	0	0	0	0	0	0	0	0	0	0	0	0	0	0	0	0	0	0	0	0	0	0	0	0	0	62	0	0	0	653	0	0	0	0	0	0	0	0	0	58	0	0	0	0	0	0	0	0	0	64	51	0	39	97	0	0	0	0	0	0	0	0	0	0	0	0	0	0	0	0	0	0	0	0	0	Eukaryota	Alveolata	Dinoflagellata	Dinophyceae	Peridiniales	NA	NA	NA
AGCTCCAATAGCGTACATTAAAGTTGTTGCGGTTAAAAAGCTCGTAGTTGGATTTCTGCTGAGGACGACCGGTCCGCCCTCTGGGTGAGTATCTGGCTTGGCCTTGGCATCTTCTTGGAGAACGTAGCTGCACTTGACTGTGTGGTGCGGTATCCAGGACTTTTACTTTGAGGAAATTAGAGTGTTTCAAGCAGGCACACGCCTTGAATACATTAGCATGGAATAATAAGATAGGACCTTGGTTCTATTTTGTTGGTTTCTAGAGCTGAGGTAATGATTAATAGGGATAGTTGGGGGCATTCGTATTTAACTGTCAGAGGTGAAATTCTTGGATTTGTTAAAGACGGACTACTGCGAAAGCATTTGCCAAGGATGTTTTCA	0	0	363	0	331	0	0	0	0	0	0	0	0	0	0	0	0	0	0	0	0	0	0	0	0	0	0	0	0	0	0	0	0	0	0	0	0	0	0	0	0	0	0	0	0	0	0	0	0	0	0	0	0	0	0	0	0	0	0	0	0	0	233	0	0	0	0	0	0	0	0	0	0	283	0	0	0	0	0	0	0	0	0	0	0	0	0	0	0	0	Eukaryota	Alveolata	Dinoflagellata	Dinophyceae	Gymnodiniales	Gymnodiniaceae	Gyrodinium	Gyrodinium_fusiforme
AGCTCCAATAGCGTATATTAAAGTTGTTGCGGTTAAAAAGCTCGTAGTTGGATTTCTGTCGAGGACGACCGTTCCGCCCTCCGGGTGAGTATCTGGCTCGGCCTTGGCATCTTCTTGGAGAACGTTGCTGCTCTTGATTGAGTGGTGCGGTATCCAGGACTTTTACTTTGAGGAAATTAGAGTGTTTCAAGCAGGCGCACGCCTTGAATACATTAGCATGGAATAATAAGATAGGACCTCGGTTCTATTTTGTTGGTTTCTAGAGCTGAGGTAATGATTAATAGGGATAGTTGGGGGCATTCGTATTTAACTGTCAGAGGTGAAATTCTTGGATTTGTTAAAGACGGACTACTGCGAAAGCATTTGCCAAGGATGTTTTCA	0	0	0	0	0	0	0	0	0	74	0	0	0	0	0	0	14	0	0	0	0	0	0	0	8	60	5	0	0	0	17	0	0	160	18	1	0	0	0	0	0	6	46	0	0	0	0	0	0	0	37	1	19	0	38	0	0	0	0	0	15	23	0	0	34	59	6	17	51	0	0	0	0	93	19	0	0	0	19	25	25	70	8	0	29	0	35	75	18	80	Eukaryota	Alveolata	Dinoflagellata	Dinophyceae	Gymnodiniales	NA	NA	NA
AGCTCCAATAGCGTATATTAAAGTTGTTGCGGTTAAAAAGCTCGTAGTTGGATTTCTGTCGAAGACCGTCGGTCCGCTCTATGAGCGTGTATCTGATTGGGCTTTGGCATCCTCATGAGAGACGTTACTGTGCTTGATTGCATGGTGCGGATTTCATGACTTTTACTTTGAGGAAATTAGAGTGTTCACGGCAGGCATGCGCCTTGAATACATTAGCATGGAATAATAATATAGGATCGAGATTCTATTTTGTTGGTTTCTAGAATCACGATAATGATTAATAGGGATAATTGGGGGCATTTGTATTAACGCGTCAGAGGTGGAATTCTTGGATTGCGTTACGACAAACTACTGCGAAAGCATTTGCCAAGGATGTTTTCA	0	0	0	0	0	0	0	0	0	0	0	0	0	0	0	0	0	0	0	0	0	18	0	0	0	0	0	0	0	0	0	0	0	12	0	0	0	0	13	0	0	0	0	0	0	0	0	0	0	0	0	0	0	8	22	0	0	23	0	28	0	14	0	0	22	19	71	115	0	0	0	0	0	5	10	22	0	27	39	9	0	0	30	0	89	63	144	0	258	144	Eukaryota	Alveolata	Dinoflagellata	Syndiniales	Dino-Group-II	Dino-Group-II-Clade-10-and-11	Dino-Group-II-Clade-10-and-11_X	Dino-Group-II-Clade-10-and-11_X_sp.
AGCTCCAATAGCGTATATTAAAGTTGCTGCGGTTAAAAAGCTCGTAGTTGGATTTCTGTCGAAGCCGTTCGGTCCGCTCTACGAGCGTGTATCTGGCCCGGCTTTGGCATCTTTGTAGGGAGCGTTTCTGTGCTTGATTGCACGGTGCGAGACTTACGACTTTTACTTTGAGGAAATTAGAGTGCTCACTGCAGGCAAGCGCTTTGAATATATTAGCATGGCATGATGATATAGGACTTTGGTTTTATTTTGTTGGTTTCTCGAGCTAAGGTAATGATTAATAGGGGCGACTGGGGGCACTTGTATTAACGCGTCAGAGGTGGAATTCTTGGATTGCGTTACGACAGCCTACTGCGAAAGCATTTGCCAAGGATGTTTTCA	0	0	0	0	0	0	0	0	0	0	0	0	0	0	0	0	0	0	0	0	0	0	0	0	0	0	0	0	0	0	0	0	17	0	0	0	0	0	0	0	0	0	0	0	105	35	0	0	0	0	17	0	151	32	0	0	0	0	69	0	54	23	0	0	0	0	0	0	0	0	0	0	0	89	0	0	0	0	0	20	0	0	0	0	0	34	434	48	0	74	Eukaryota	Alveolata	Dinoflagellata	Syndiniales	Dino-Group-II	Dino-Group-II-Clade-10-and-11	Dino-Group-II-Clade-10-and-11_X	Dino-Group-II-Clade-10-and-11_X_sp.
AGCTCCAATAGCGTATATTTAAGTTGTTGCAGTTAAAAAGCTCGTAGTTGGATTTCGGTTGCGAACGACCGGTCCGCCGTTTGGTGTGCACTGGTTGGTTGCAGCTTCCTGTAGAGGACACGCTCTGGGGTTAACGCTTCGGACGTGGAGTCTACGTGGTTACTTTGAAAAAATTAGAGTGTTCAAAGCGGGCTTACGCTTGAATATTTCAGCATGGAATAACACTATAGGACTCCTGTCCTATTTCGTTGGTCTCGGGACGGGAGTAATGATTAAGAGGAACAGTTGGGGGCATTCGTATTTCATTGTCAGAGGTGAAATTCTTGGATTTATGAAAGACGAACTTCTGCGAAAGCATTTGCCAAGGATGTTTTCA	0	0	31	0	0	0	0	0	0	0	0	0	0	0	0	0	0	0	0	0	0	0	0	0	0	0	0	0	0	0	0	0	0	0	0	0	0	99	0	0	0	0	7	0	0	16	46	14	0	0	0	0	0	0	0	0	0	13	0	50	116	0	0	8	0	106	30	17	0	197	57	67	0	33	0	0	0	41	0	24	0	9	26	0	158	0	31	0	0	4	Eukaryota	Archaeplastida	Chlorophyta	Mamiellophyceae	Mamiellales	Mamiellaceae	Micromonas	Micromonas_clade_B4
AGCTCCAATAGCGTATATTTAAGTTGTTGCGGTTAAAAAGCTCGTAGTTGGATTTCGGGTAGGGACGATCGGGCCGCCGCTACGGTGTGATCTGACCGGCTCTGCCTTTCTGCCGGGGACGCGCTCCTGTCATTAATTTGTCGGGACGCGGAGTCGGCGAGGTTACTTTGAAAAAATTAGAGTGTTCAAAGCAAGCAATCGCTCTGAATACATTAGCATGGAATAACACGATAGGACTTCGGGCCTATTTTGTTGGTCTTCGGGACCGGAGTAATGATTAAGAGGGACAGTTGGGGGCATTCGTATTTCATTGTCAGAGGTGAAATTCTTGGATTTATGAAAGACGAACTTCTGCGAAAGCATTTGCCAAGGATGTTTTCA	0	0	0	0	0	0	0	0	0	0	0	0	0	0	0	0	0	0	0	0	0	0	0	0	66	42	880	0	39	0	0	0	0	0	0	0	85	0	0	18	0	0	23	0	0	12	0	0	0	0	0	0	0	0	15	0	0	18	0	0	0	0	0	0	0	0	0	0	0	0	0	0	0	0	0	0	0	0	0	0	0	0	0	0	0	0	0	0	0	0	Eukaryota	Archaeplastida	NA	NA	NA	NA	NA	NA
AGCTCCAATAGCGTATATTTAAGTTGTTGCAGTTAAAAAGCTCGTAGTTGGATTTCGGATGAGTGTGACCGGTCCGCCGCTTCGGTGTGCACTGGTTGCGTTTATCTTGCTGTCGGGGACGCGCTCCTGGCCTTAACTGGCTGGGACGTGGAGTCGGCGATGTTACTTTGAAAAAATTAGAGTGTTCAAAGCAGGCCTACGCTCTGAATACATTAGCATGGAATAACGCGATAGGACTCTGGTCTTATTGTGTTGGTCTTCGAGACCGGAGTAATGATTAAGAGGGACAGTTGGGGGCATTCGTATTTCATTGTCAGAGGTGAAATTCTTGGATTTATGAAAGACGAACTTCTGCGAAAGCATTTGCCAAGGATGTTTTCA	0	629	0	0	0	63	8	0	0	0	0	0	0	0	0	0	0	0	0	0	0	0	0	0	0	0	0	0	29	0	0	0	0	0	0	0	0	0	0	0	0	0	91	377	0	0	0	0	0	0	0	0	0	0	0	0	0	0	0	0	0	0	0	0	0	0	0	0	0	0	0	0	0	0	0	0	0	0	0	0	0	0	0	0	0	0	0	0	0	0	Eukaryota	Archaeplastida	Chlorophyta	Pyramimonadales	Pyramimonadales_X	Pyramimonadales_XX	Pterosperma	Pterosperma_sp.
AGCTCCAGAAGCGTATATTAAAGTTGTTGCGGTTAAAACGCTCGTAGTTGAATATATGCCTAGTACAGGTGGTCTACCCTCGATTGGTAGCACGCGCTTCGTGCTTGGCACACTTCTGAAATCTTTTTCCCCACTTCATTGTGTGGGACTTAATTCAGATACATTACTTTGAGGAAATGAGGGTGCTCTATGCAGATATATGTCATGGATACGTTAGCATGGAATAGCATTACAGAATATTATTCTGAAGCTGCTGGTTTTTTGGAATAGTATAATGGCAAGAGGAACAGTTGGGGGCATTTATATTTAACTGTTAGAGGTGAAATTCTTGAATCTTTTAAAGATGAACTACTGCGAAAGCATCTGCCCAGGATGTTTTTA	0	0	0	0	0	0	0	0	0	0	7	0	0	0	0	0	0	0	10	0	0	0	0	0	0	0	0	0	0	0	0	0	9	73	0	0	0	0	0	0	0	0	0	0	0	0	0	0	0	0	0	0	0	0	0	12	0	0	0	0	0	0	0	0	0	186	0	73	0	39	125	0	0	188	0	0	114	55	0	85	63	0	156	0	0	0	0	0	0	0	Eukaryota	Alveolata	Dinoflagellata	Syndiniales	Dino-Group-I	Dino-Group-I_X	Dino-Group-I_XX	Dino-Group-I_XX_sp.
AGCTCCAATAGCGTATATTAAAGTTGTTGCGGTTAAAAAGCTCGTAGTTGGATTTCTGCCGAGGACGACCGGTCCGCCCTCTGGGTGAGTATCTGGCTCGGCCTTGGCATCTTCTTGGAGAACGCAACTGCACTTGACTGTGTGGTGCGGTATTCAAGACTTTTACTTTGAGGAAATTAGAGTGTTTCAAGCAGGCGCACGCCTTGAATACATTAGCATGGAATAATAAGATAGGACCTTGGTTCTATTTTGTTGGTTTCTAGAACTGAGGTAATGATTAATAGGGATAGTTGGGGGCATTCGTATTTAACTGTCAGAGGTGAAATTCTTGGATTTGTTAAAGACGGACTACTGCGAAAGCATTTGCCAAGGATGTTTTCA	0	0	90	0	0	0	14	0	0	0	0	0	0	0	0	0	0	0	0	0	0	26	0	0	0	0	0	0	0	0	0	0	0	0	0	0	0	0	0	0	0	0	0	0	0	0	59	0	0	0	0	0	0	0	0	0	0	0	0	0	0	0	24	0	106	0	0	44	0	0	305	0	0	184	0	0	122	0	0	62	0	0	0	0	47	111	0	0	0	0	Eukaryota	Alveolata	Dinoflagellata	Dinophyceae	Gymnodiniales	Gymnodiniaceae	NA	NA
AGCTCCAATAGCGTATATTAAAGTTGTTGCGGTTAAAAAGCTCGTAGTTGGATTTCTGCTTGGAACGACCGGTCCGCCCTCTGGGTGTTGTATCTGGTTCGGTCCGGGCATCTTCTTGAGGAACGTTGCTGCACTTGAGTGTGTGGTGCGGAACTCAAGACTTTCACTTTGAGGAAATTAGAGTGTTTCACGCAGGCATGGATCCTGAATACGCTAGCATGGAATGATAAGATAGGACCTCGTCCCTACCTTGTTGGTTTGTAGAGATGAGGTAATGATTAATAGGGATAGTCGGGGGCATTCGTACTTAACTGTCAGAGGTGAAATTCTTGGATTTGTTAAAGACGGACTACTGCGAAAGCATTTGCCAAGGATGTTTTCA	0	0	38	31	0	0	0	6	0	0	0	0	0	0	0	0	0	0	0	0	0	0	0	0	0	0	0	17	0	0	0	0	0	0	0	0	0	0	0	0	0	0	0	0	13	82	0	0	90	0	0	0	0	0	0	0	21	0	38	0	74	15	0	0	0	36	0	58	0	0	49	0	0	0	0	0	0	78	32	29	0	0	48	0	73	264	68	32	0	0	Eukaryota	Alveolata	Dinoflagellata	Syndiniales	Dino-Group-III	Dino-Group-III_X	Dino-Group-III_XX	Dino-Group-III_XX_sp.
AGCTCCAGTAGCGTATATTAAAGTTGTTGCGGTTAGAACGCTCGTAGTCGAATATTCGCTCGGGCTGAATGATCCTCCCTAGTGGTGCGTACTCAGTATGGCCCGGGCCCCCGCCTGTGTCAAGTGTTTGCAGTTGAGTCTGTCGCACATTGTCCAGAACTTTTACTTTGAGGAAATGAGAGTGCTTCAAGCAAATGTATGTTTTGAATATGTTAGCATGGAATAATCGCATGGGACAGCATCCTGATATTGTTGGTTTTCGGGTAGATGTAATGAAGGTGGGGATAGTTGGGGGCATTCATATTTAACTGTTAGAGGTGAAATTCTTGGATTTTTTAAAGATGGACTACTGCGAAAGCATCTGCCAAAGATGTTTTTC	0	0	0	0	0	0	0	0	0	0	0	0	0	0	0	0	0	45	481	19	0	106	0	48	0	0	0	0	0	78	0	0	272	0	0	0	0	0	0	0	79	0	0	0	0	0	0	0	0	0	0	0	0	0	0	0	0	0	0	0	0	0	0	0	0	0	0	0	0	0	0	0	0	0	0	37	0	0	0	0	0	0	0	0	0	0	0	0	0	23	Eukaryota	NA	NA	NA	NA	NA	NA	NA
AGCTCCAATAGCGTATATTAAAGTTGTTGCGGTTAAAAAGCTCGTAGTTGGATTTCTGTTGAGGTCAGCCGGTGTTCACTTCGTGAATTATTTGGTTTGGTCTCGGCATCCTCCAAGGGAGCACTTTCCTTTATTGGATTGTGAGACTTTGGACTTTTACTTTGAGGAAATTAGAGTGTTCACGGCAGGCAAGTGCTTTGAATACATTAGCATGGAATAATAATATAGGACCTTCGTTCTATTTTGTTGGTTTCTAGAGCTTAGGTAATGATTAATAGGGACAATTGGGGGCATTCGTATTAACGCGTCAGAGGTGGAATTCTTGGATTGCGTTACGACGAACTACTGCGAAAGCATTTGCCAAAGATGTTTTCA	0	0	0	0	0	0	0	0	0	0	0	0	0	0	0	0	0	0	0	0	0	0	0	0	0	0	0	0	0	0	0	0	0	0	0	0	0	0	0	0	0	0	0	0	0	0	0	0	0	0	0	0	0	0	0	0	0	0	0	0	0	0	0	0	0	0	0	0	0	0	10	0	0	0	0	0	0	0	0	0	0	0	0	0	1177	0	0	0	0	0	Eukaryota	Alveolata	Dinoflagellata	Syndiniales	Dino-Group-II	Dino-Group-II-Clade-6	Dino-Group-II-Clade-6_X	Dino-Group-II-Clade-6_X_sp.
AGCTCCAATAGCGTATATTAAAGTTGTTGCGGTTAAAAAGCTCGTAGTTGGATTTCTGCCGAGGACGATCGGTCCGCCCTCTGGGTGAGTATCTGGCTCGGCCTGGGCATCTTCTTGGAGAGTGTCGCTGCACTTGACTGTGTGGCACAGTATCCAGGACCTTTACTTTGAGGAAATTAGAGTGTTTCAAGCAGGCACACGCCTTGAATACATTAGCATGGAATAATAAGATAGGACCTTGGTTCTATTTTGTTGGTTTCTAGGGCTGAGGTAATGATTAATAGGGATAGTTGGGGGCATTCGTATTTAACTGTCAGAGGTGAAATTCTTGGATTTGTTAAAGACGAACGACTGCGAAAGCATTTGCCAAGGATGTTTTCA	0	0	26	0	0	0	0	0	0	0	0	0	0	0	16	0	0	0	0	0	0	0	0	0	0	0	0	0	113	123	0	0	0	0	0	0	0	0	0	0	0	0	0	0	0	0	0	0	0	0	0	94	0	0	55	0	0	0	0	0	0	0	0	0	78	0	262	354	0	0	0	0	0	0	0	0	0	0	0	0	0	35	28	0	0	0	0	0	0	0	Eukaryota	Alveolata	Dinoflagellata	Dinophyceae	Peridiniales	Blastodiniaceae	Blastodinium	NA
AGCTCCAATAGCGTATATTAAAGTTGTTGCGGTTAAAAAGCTCGTAGTTGGATTTCTGCATGGAAGGAGCGGTCCACCCATTGGGCGAGTTACTGCTACCTTTGGTGCATCTTTCTGAGGACGTGTTCTTCACTTAATTGTGAGGGCGCAGGACTCAGAACATTTACTTTGAGGAAATGAGAGTGTTTCAAGCAGGCAAATGCCTTGAATACGTTAGCATGGAATAATAGCATCGGACCATCGTCCAGCTGTTGGTGTCTGGGCGAAGGTAAAGGTGAATAGGGATTGTTGGGGGCATTCGTATTTAACTGTCAGAGGTGAAATTCTTGGATTTGTTGAAGACGGACCACTGCGAAAGCATCTGCCAAAGATGTTCTCA	0	0	0	0	27	0	0	0	0	0	0	0	0	0	0	0	0	0	0	0	0	0	15	17	0	0	0	0	0	0	0	0	0	0	0	0	0	11	0	0	0	0	0	0	62	55	196	0	0	0	0	0	0	0	106	0	0	0	0	154	0	247	0	0	0	0	0	12	60	0	0	0	0	21	0	16	0	0	0	0	0	0	19	0	77	0	26	0	0	62	Eukaryota	Alveolata	Dinoflagellata	Syndiniales	Dino-Group-I	Dino-Group-I-Clade-5	Dino-Group-I-Clade-5_X	Dino-Group-I-Clade-5_X_sp.
AGCTCCAATAGCGTATATTAAAGTTGTTGCGGTTAAAAAGCTCGTAGTTGGATTTCTGCTGAGGACGATCGGTCCGCCCTCTGGGTGAGTATTGACTCGGCCTTGGCATCTTTCTGGAGAACGCTACTGCACTTGACTGTGTGGTGCGGTATCCAGGACTTTTACTTTGAGGAAATTAGAGTGTTTCAAGCAGGCGCACGCCTTGAATACATTAGCATGGAATAATAAGATAGGACCTTGGTTCTATTTTGTTGGTTTCTAGAGCTGAGGTAATGATTAATAGGGATAGTTGGGGGCATTCGTATTTAACTGTCAGAGGTGAAATTCTTGGATTTGTTAAAGACGGACTACTGCGAAAGCATTTGCCAAGGATGTTTTCA	0	0	0	0	0	0	0	0	0	0	0	0	0	0	0	0	0	0	0	0	0	531	0	0	0	0	0	0	0	0	0	0	0	0	0	0	0	0	0	0	0	0	10	0	0	0	0	0	0	0	0	0	0	0	245	0	0	0	0	0	0	0	0	0	0	50	0	0	126	0	0	0	66	0	0	87	0	0	0	0	0	0	0	0	0	0	0	0	0	64	Eukaryota	Alveolata	Dinoflagellata	Dinophyceae	Gymnodiniales	Gymnodiniaceae	Gymnodinium	Gymnodinium_sp.
AGCTCCAATAGCGTATATTAAAGTTGTTGCAGTTAAAAAGCTCGTAGTTGGATTTCTGGTTGAAGCGACCGGTCGGGCGTTGATTCGTCTGCACTGGAGTCGGTTTTGGCCATCCTCTAGGAAAGTGCGTCTGGTATTAAGTTATCGGGCGTATGATCCTGGTCTTTTACTGTGAAAAAATTAGAGTGTTTAAAGCAGGCCTTCGCCTTGAATACATTAGCATGGAATAATAAGATAGGACTTTGGTCTATTTTGTTGGTTTGCAGACCGAAGTAATGATTAATAGGGATAGTTGGGGGTATTTATATTCCGATGTCAGAGGTGAAATTCTTAGATTTTCGGAAGATAAACTTATGCGAAAGCATTTACCAAGGATGTTTTCA	0	0	0	0	0	0	0	0	0	0	0	0	0	0	0	8	0	0	0	0	4	0	0	8	0	0	0	0	0	23	0	0	0	0	0	0	0	7	0	0	0	0	0	0	22	14	114	0	12	0	42	11	65	9	21	0	0	32	73	45	60	37	0	0	17	38	0	54	27	27	10	53	0	0	0	0	0	28	39	0	0	13	65	0	71	13	85	0	15	16	Eukaryota	Stramenopiles	Sagenista	MAST-4	MAST-4E	MAST-4E_X	MAST-4E_XX	MAST-4E_XX_sp.
AGCTCCAATAGCGTATATTAAAGTTGTTGCGGTTAAAAAGCTCGTAGTTGGATTTCTGTCGAAAACGGCCGGTCCGCTCTATGAGCGTGCATCTGGTTCGGTTTTGGCATCCTTATGAAGAACGTAACTGCGCTTGATTGCGTGGTGCGGTATTCATAACTTTTACTTTGAGGAAATTAGAGTGTTCACGGCAGGCAAGCGCCTTGAATATATTAGCATGGAATAATAATATAGGACATGGGTTCTATTTTGTTGGTTTCTAGAACTTATGTAATGATTAATAGGGATAATTGGGGGCATTCGTATTAACGCGTCAGAGGTGGAATTCTTGGATTGCGTTACGACGAACTACTGCGAAAGCATTTGCCAAGGATGTTTTCA	0	0	0	0	0	0	0	0	0	0	0	0	0	0	0	0	0	0	0	0	0	26	40	41	0	0	0	0	0	0	26	0	0	0	0	11	31	0	0	0	0	0	0	0	0	0	0	0	0	6	0	0	7	8	26	0	11	0	0	8	10	27	0	0	0	0	0	0	33	0	0	0	0	0	0	0	0	0	0	0	0	0	0	0	0	20	214	0	472	159	Eukaryota	Alveolata	Dinoflagellata	Syndiniales	Dino-Group-II	Dino-Group-II-Clade-10-and-11	Dino-Group-II-Clade-10-and-11_X	Dino-Group-II-Clade-10-and-11_X_sp.
AGCTCCAATAGCGTATATTAAAGTTGTTGCGGTTAAAAAGCTCGTAGTTGGATTTCTGTTGAAGGCAGCCGGTCCGCACTCTGTGCGTGTATCTGGTTTGACTTCGGCATCCTCTCAAAATACGTTTCTGCGCTTGATTGCGTGGGGCGGAGTTTGAGACTTTTACTTTGAGGAAATTAGAGTGTTCACGGCAGGCAATCGCCTTGAATATATTAGCATGGAATAATGATATAGGATCTTGGTTCTATTTTGTTGGTTTCTAGGGCTAGGATAATGATTAATAGGGACAATTGGGGGCATTCGTATTAACGCGTCAGAGGTGGAATTCTTGGATTGCGTTACGACGAACTACTGCGAAAGCATTTGCCAAGGATGTTTTCA	0	598	0	0	0	0	0	0	30	111	0	0	0	0	0	0	0	0	0	0	0	0	0	0	0	0	0	0	121	0	0	0	0	0	0	0	0	0	0	0	0	0	0	93	0	0	0	0	0	0	0	0	0	0	0	0	0	0	0	0	0	0	0	0	0	22	0	41	48	0	0	0	0	0	0	0	59	24	0	0	0	0	0	0	0	0	0	0	25	0	Eukaryota	Alveolata	Dinoflagellata	Syndiniales	Dino-Group-II	Dino-Group-II-Clade-4	Dino-Group-II-Clade-4_X	Dino-Group-II-Clade-4_X_sp.
AGCTCCAATAGCGTATATTAAAGTTGTTGCAGTTAAAAAGCTCGTAGTTGGATTTCTGGCGTGCGACCCGGGTCGGCCCGAAATGGGTCTGTACTAGGAGTTGCGCGCCATCCTTGGGTCGAGGCGTTCTACCATTAACTTGGCGGTTCGTTGAGACCCATCGTTTACTGTGAACAAATTAGAGTGTTTAAAGCAGGCATATGCCTTGAATACATTAGCATGGAATAATAAGATAGGACTTCGGTAATATTTTGTTGGTTCATTATTGAGGTAATGATTAATAGGGATAGTTGGGGGTATTCATATTCAATTGTCAGAGGTGAAATTCTTGGATTTATGGAAGATGAACAACTGCGAAAGCATTTACCAAGGATGTTTTCA	0	0	21	0	32	0	0	0	0	10	0	0	3	0	0	13	0	0	0	0	0	0	0	0	0	70	270	0	54	41	0	36	12	0	0	0	0	0	41	45	0	35	0	0	172	46	0	22	0	39	0	0	0	0	102	0	0	0	0	0	0	42	0	0	0	0	0	0	39	0	0	0	0	0	0	0	0	18	8	0	0	0	0	0	0	0	0	0	0	0	Eukaryota	Stramenopiles	Sagenista	MAST-9	MAST-9D	MAST-9D_X	MAST-9D_XX	MAST-9D_XX_sp.
[truncated: 6,807,217 more chars]
