# Supplementary material for: How Communities of Marine Stramenopiles Varied with Environmental and Biological Variables in the Subtropical Northwestern Pacific Ocean
Source: Microb Ecol. 2021 Jul 16;83(4):916–28. doi: 10.1007/s00248-021-01788-7 (PMC9015972; doi:10.1007/s00248-021-01788-7)
Supplement: Supplementary file 2 — Supplementary file2 (TXT 1944 KB) [file 248_2021_1788_MOESM2_ESM.txt]

#seq	S16F02Or2Cr2014St01SB	S16F02Or2Cr2014St03S	S16F02Or2Cr2014St05SB	S16F02Or2Cr2014St07SB	S16F02Or2Cr2014St09S	S16F02Or2Cr2023St01SB	S16F02Or2Cr2023St03S	S16F02Or2Cr2023St05SB	S16F02Or2Cr2023St07SB	S16F02Or2Cr2023St09SB	S16F02Or2Cr2023St11SB	S16F02Or2Cr2046St01SB	S16F02Or2Cr2046St03SB	S16F02Or2Cr2046St05SB	S16F02Or2Cr2046St07SB	S16F02Or2Cr2046St09SB	S16F02Or2Cr2046St11SB	S16F02Or2Cr2046St12S	S16F02Or2Cr2053St01SB	S16F02Or2Cr2053St03S	S16F02Or2Cr2053St05SB	S16F02Or2Cr2053St07SB	S16F02Or2Cr2053St09SB	S16F02Or2Cr2053St11SB	S16F02Or2Cr2053St12S	S16F02Or2Cr2057St03S	S16F02Or2Cr2057St05S	S16F02Or2Cr2057St07S	S16F02Or2Cr2057St09S	S16F02Or2Cr2057St11S	S16F02Or2Cr2099St03S	S16F02Or2Cr2099St05S	S16F02Or2Cr2099St07S	S16F02Or2Cr2099St09S	S16F02Or2Cr2099St11S	S16F02Or2Cr2099St12S	S16F02Or2Cr2109St01S	S16F02Or2Cr2109St03S	S16F02Or2Cr2109St05S	S16F02Or2Cr2109St07S	S16F02Or2Cr2109St09S	S16F02Or2Cr2109St11S	S16F02Or2Cr2109St13S	S16F02Or2Cr2164St01S	S16F02Or2Cr2164St03S	S16F02Or2Cr2164St05S	S16F02Or2Cr2164St07S	S16F02Or2Cr2164St09S	S16F02Or2Cr2164St11S
TCTTAGCTGTAAACGATGAGCACTTGATTGGAGGGTCCTCCATAGCCTTCCAGTCGTAGCGAAAGTGTTAAGTGCTCCGCCTGGGGAGTATGGTCGCAAGGCTGAAACTCAAAGAAATTGACGGGGGCTCACACAAGCGGTGGAGGATGTGGCTTAATTCGAGGCTACGCGAAGAACCTTATCCTAGTCTTGACATGTATGGATTAACCCTGTGAAAGCAGGGCCACGCCTTCGGGTGGAACATACAC	1785	1990	7371	7679	914	248	3826	2595	2067	1441	1080	1029	2348	3158	6151	8716	4862	4141	2801	7905	8309	3995	2524	4151	1657	41647	14018	15222	1029	4291	1628	2915	9838	10638	1309	1723	5110	5111	8118	17788	4239	400	7581	7237	4622	31584	27170	29357	31153
TCCTGGCCGTAAACGATGAACACTAGGTGTCGGGGGAATCGACCCCCTCGGTGTCGTAGCCAACGCGTTAAGTGTTCCGCCTGGGGAGTACGCACGCAAGTGTGAAACTCAAAGGAATTGACGGGGGCCCGCACAAGCGGTGGAGTATGTGGTTTAATTCGATGCAACGCGAAGAACCTTACCAGGGTTTGACATCCTGCGAATCTCTTGGAAACAGGAGAGTGCCTTCGGGAACGCAGTGAC	0	761	4220	716	887	0	12251	1485	369	748	867	734	4588	4366	2719	9894	9032	32343	2698	46375	2632	3677	1957	2076	4371	300	1676	2108	581	2328	18621	31989	2988	8689	4949	5096	387	1393	2657	1141	2010	3047	2852	46	320	713	2568	5274	3581
TCCACACCGTAAACGATGAATGCCAGTCGTCGGGTAGCATGCTATTCGGTGACACACCTAACGGATTAAGCATTCCGCCTGGGGAGTACGGTCGCAAGATTAAAACTCAAAGGAATTGACGGGGGCCCGCACAAGCGGTGGAGCATGTGGTTTAATTCGAAGCAACGCGCAGAACCTTACCAACCCTTGACATCCTGTGCTACATCCAGAGATGGATGGTTCCCTTCGGGGACGCAGTGAC	47	601	4072	8454	0	0	631	501	677	0	909	3589	4273	6633	768	142	0	0	2137	2095	491	144	73	0	0	220	1422	327	0	1201	112	0	0	0	0	0	823	1826	587	111	0	48	1094	532	189	131	185	0	96
TCCTAGCTGTAAACGATGGATACTAGACGTAGGAACTGGATTGACGGTTTCTGTGTCGCAGCTAACGCGTTAAGTATCCCGCCTGGGGAGTACGGTCGCAAGACTAAAACTCAAAGGAATTGACGGGACCCCGCACAAGCGGCGGAGCATGCGGCTTAATTCGATGATACCCGTAGAACCTTACCTGGACTTGACATATAGGGTCTAGCTATAGAGATATAGTGTGCATTAGCGCCCTATAC	28	338	2414	2376	1924	0	160	611	759	5183	3409	907	2533	2156	1552	3233	5307	4593	905	1782	2437	3458	3405	3552	4587	125	277	765	6159	1662	2902	10087	9249	5212	9318	8576	158	334	339	395	2944	7439	3344	25	0	2774	2086	2220	654
TCCTAGCTGTAAACGATGGATACTAGACGTAGGAATTGGATTAACGATTTCTGTGTCGTAGCTAACGCGTTAAGTATCCCGCCTGGGGAGTACGGTCGCAAGACTAAAACTCAAAGGAATTGACGGGACCCCGCACAAGCGGCGGAGCATGCGGCTTAATTCGATGATACCCGTAGAACCTTACCTGGACTTGACATATAGGGAAAAGTTATAGAAATATAATGTGCATTAGCGCCCTATAC	0	61	826	800	369	0	20	131	521	1321	1157	70	312	701	464	2472	4686	3867	0	51	534	2664	4417	3074	11121	47	697	697	2659	1794	446	1026	3264	2542	3367	4279	23	53	55	114	2784	4687	8101	10	0	5417	3719	2294	495
TCCTAGCTGTAAACGATGGATACTAGACGTAGGAACTGGATTGACGGTTTCTGTGTCGTAGCTAACGCGTTAAGTATCCCGCCTGGGGAGTACGGTCGCAAGACTAAAACTCAAAGGAATTGACGGGACCCCGCACAAGCGGCGGAGCATGCGGCTTAATTCGATGATACCCGTAGAACCTTACCTGGACTTGACATATAGGGTCTAGCTATAGAGATATAGTGTGCATTAGCGCCCTATAC	0	105	1657	1601	1199	0	127	358	681	4019	2265	251	714	444	228	852	3631	2865	265	287	762	2015	1343	1758	5042	0	168	199	3352	984	1285	4767	6194	3738	8129	6685	73	220	116	78	1378	4506	2012	0	0	1710	1440	535	414
TCCACGCCGTAAACGTTGGGCACTAGGTGTGGGTCTCAACCAACGAGATCCGCGCCGTCGCTAACGCATTAAGTGCCCCGCCTGGGGAGTACGGCCGCAAGGCTAAAACTCAAAGGAATTGACGGGGGCCCGCACAAGCAGCGGAGCGTGTTGCTTAATTCGATGCAACGCGAAGAACCTTACCTGGGTTTGACATGTAGGGAAAAGCTCTAGAGATAGGGTGTCCTTCGGGGCCTTACAC	438	127	184	236	74	2273	3311	413	496	406	466	3678	3946	846	1691	1919	1720	295	1175	1213	956	664	177	168	164	236	335	259	802	372	2207	9932	1523	1711	708	685	169	86	149	98	235	1109	157	336	46	118	147	119	364
TCCACGCCGTAAACGATGTCTACTAGCTGTAGGGGTACTTGAGACCTTTGTAGCGCAGCTAACGCAATAAGTAGACCGCCTGGGGAGTACGGCCGCAAGGTTAAAACTCAAATGAATTGACGGGGGCCCGCACAAGCAGTGGAGCATGTGGTTTAATTCGATGCAACGCGAAGAACCTTACCAGGCCTTGACATCCTCGGAACTTTCTAGAGATAGATTGGTGCCTTCGGGAACCGAGTGAC	2783	3794	685	1488	4249	661	13695	510	402	1007	748	596	1069	445	191	670	877	1004	404	5231	460	362	223	268	673	264	457	118	731	107	3964	10887	2692	1870	1860	2048	548	748	1094	384	321	556	149	3500	1150	559	360	1364	634
TCCACGCCGTAAACGATGTCTACTTGGAGGTTGTGGCCTTGAGCCGTGGCTTTCGGAGCTAACGCGTTAAGTAGACCGCCTGGGGAGTACGGTCGCAAGATTAAAACTCAAATGAATTGACGGGGGCCCGCACAAGCGGTGGAGCATGTGGTTTAATTCGATGCAACGCGAAGAACCTTACCTACTCTTGACATCCAGAGAACTTTCCAGAGATGGATTGGTGCCTTCGGGAACTCTGAGAC	0	0	0	136	80	0	0	35	99	41	229	8097	2732	922	16214	2692	55	245	1759	6217	15385	3657	2450	46	126	0	222	153	193	147	2163	1706	1291	526	140	116	124	2232	38	18	261	263	701	48	0	56	59	39	118
TCCACGCCGTAAACGATGAGAGCTAGTCGTCGGAAGGCATGCTTTTCGGTGACGCAGTTAACGCGTTAAGCTCTCCGCCTGGGGAGTACGATCGCAAGATTAAAACTCAAAGGAATTGACGGGGGCCCGCACAAGCGGTGGAGCATGTGGTTTAATTCGAAGCAACGCGCAGAACCTTACCATCCCTTGACATCCCTGTCGCGGATCCAGAGATGGATCTTTCAGTTAGGCTGGACAGGTGAC	0	238	2335	4322	749	0	17	428	772	2114	1253	177	630	313	83	1191	3479	1059	6	89	492	1350	2699	1301	1947	61	658	288	943	955	1811	3255	2953	4136	1265	3056	18	14	53	15	1616	517	1582	0	0	430	278	370	251
TCCACGCCGTAAACGATGTCTACTAGCTGTAGGGGTACTTGAGACCTTTGTAGCGCAGCTAACGCACTAAGTAGACCGCCTGGGGAGTACGGCCGCAAGGTTAAAACTCAAATGAATTGACGGGGGCCCGCACAAGCAGTGGAGCATGTGGTTTAATTCGATGCAACGCGAAGAACCTTACCAGGCCTTGACATCCTCGGAACTTTCTAGAGATAGATTGGTGCCTTCGGGAACCGAGTGAC	0	138	353	561	269	0	235	0	175	331	240	373	1144	1004	517	714	1088	1810	236	7624	717	547	819	691	864	144	351	87	1584	172	3512	8614	2632	1691	1751	1471	177	169	1060	161	1185	1034	478	141	44	654	346	301	71
TCCACGCCGTAAACGGTGGGCGCTAGGTGTGGGGAACATTCCACGTTCTCCGTGCCGCAGCTAACGCATTAAGCGCCCCGCCTGGGGAGTACGGCCGCAAGGCTAAAACTCAAAGGAATTGACGGGGGCCCGCACAAGCGGCGGAGCATGCGGCTTAATTCGATGCAACGCGAAGAACCTTACCTAGGCTTGACAGTTGGGGAAATCTGGCAGAGATGTCAGGTCCGTAAGGGCCCCAAAAC	0	113	155	345	133	0	1928	0	170	185	142	334	964	712	1350	1245	307	629	667	2910	369	440	370	322	922	1285	2872	1180	462	884	606	563	495	679	119	389	322	372	520	599	342	261	789	499	556	2066	1463	704	804
TCCATGCCGTAAACGTTGGGCACTAGGTGTGGGGTCTTCTAACGGATTCCGTGCCGTAGCTAACGCATTAAGTGCCCCGCCTGGGGAGTACGGCCGCAAGGCTAAAACTCAAAGGAATTGACGGGGGCCCGCACAAGCGGCGGAGCATGTTGCTTAATTCGAGGCAACGCGAAGAACCTTACCTGGGTTTGACATGTACCGAAAAGCCATAGAGATATGGTGTCCTTCGGGGCGGTACAC	153	350	109	111	189	1219	7404	443	459	191	345	1208	1527	590	836	1090	589	330	458	309	491	817	267	303	702	237	368	172	1229	1174	494	2089	1350	2943	702	1502	217	97	36	47	299	1767	467	762	70	423	531	278	600
TCCTGGCCGTAAACGATGAACACTAGGTGTCGGGGGAATCGACCCCCTCGGTGTCGTAGCCAACGCGTTAAGTGTTCCGCCTGGGGAGTACGCACGCAAGTGTGAAACTCAAAGGAATTGACGGGGGCCCGCACAAGCGGTGGAGTATGTGGTTTAATTCGATGCAACGCGAAGAACCTTACCAGGGTTTGACATCCTGCGAATCTCTTGGAAACGAGAGAGTGCCTTCGGGAACGCAGTGAC	0	0	385	98	120	0	2251	208	53	91	49	306	752	512	347	1703	538	2761	1281	13891	231	392	358	198	1863	194	1999	1847	92	1321	3712	6269	387	652	149	387	1473	1238	1310	2072	555	334	1202	961	2032	368	747	1434	1602
TCCTAGCCGTAAACGATGAGCACTGGGTTGAGGGAACTTCCACATTCTCTCGGCCGTAGCGAAAGCGTTAAGTGCTCCGCCTGGGGAGTATGGTCGCAAGGCTGAAACTCAAAGGAATTGACGGGGGCTCACACAAGCGGTGGAGGATGTGGCTTAATTCGAGGCTACGCGAAGAACCTTATCCTAGATTTGACATGCTTGAGAATCCCTATGAAAGTAGAGAGTGCCCTTCGGGGAGCTCTTGCAC	0	0	854	1496	74	0	0	366	826	107	134	160	127	541	429	291	2029	235	1076	230	698	1131	104	374	196	1898	905	383	191	1377	259	647	2958	907	0	277	1356	1573	7756	3610	224	32	1176	1357	940	25773	10119	349	2368
TCCACACCGTAAACGATGAATGCCAGTCGTCGGGTAGTATACTATTCGGTGACACACCTAACGGATTAAGCATTCCGCCTGGGGAGTACGGTCGCAAGATTAAAACTCAAAGGAATTGACGGGGGCCCGCACAAGCGGTGGAGCATGTGGTTTAATTCGAAGCAACGCGCAGAACCTTACCAACCCTTGACATCCTGTGCTACATTCAGAGATGAATGGTTCCCTTCGGGGACGCAGTGAC	50	2737	887	602	4513	0	0	0	220	1693	657	0	36	111	0	28	784	637	0	247	244	1193	924	1241	4252	0	104	88	7301	928	690	2657	4125	8341	8814	4007	0	57	0	0	2764	685	312	0	0	25	0	179	273
TCCACACCGTAAACGATGAATGCCAGTCGTCGGGTAGTATACTATTCGGTGACACACCTAACGGATTAAGCATTCCGCCTGGGGAGTACGGTCGCAAGATTAAAACTCAAAGGAATTGACGGGGGCCCGCACAAGCGGTGGAGCATGTGGTTTAATTCGAAGCAACGCGCAGAACCTTACCAACCCTTGACATCCTGTGCTACATCCAGAGATGGATGGTTCCCTTCGGGGACGCAGTGAC	123	606	119	116	275	217	150	108	1619	0	731	406	203	0	0	0	228	155	87	1633	75	203	0	122	817	0	67	56	852	617	1121	8205	5184	6495	402	353	0	87	0	58	126	0	87	49	51	44	0	0	53
TCCTAGCTGTAAACGATGGATACTAGACGTAGGAACTGGATTGACGGTTTCTGTGTCGTAGCTAACGCGTTAAGTATCCCGCCTGGGGAGTACGGTCGCAAGACTAAAACTCAAAGGAATTGACGGGACCCCGCACAAGCGGCGGAGCATGCGGCTTAATTCGATGATACCCGTAGAACCTTACCTGGACTTGACATATAGGGTCAAGCTATAGAGATATAGTGTGCATTAGCGCCCTATAC	583	189	0	104	129	77	708	60	0	126	0	1733	3589	863	519	701	563	803	1820	2478	1717	656	579	900	206	73	155	361	1479	201	1772	8200	1895	267	276	271	930	745	344	1243	584	1562	133	84	41	108	112	411	58
TCCACGCCGTAAACGATGACAACTAGCTGTTGGGAGACAATGTCTTTCAGTGGCGCAGCTAACGTTTTAAGTTGTCCGCCTGGGGAGTACGGCCGCAAGGCTAAAACTCAAATGAATTGACGGGGACCCGCACAAGCGGTGGAGCATGTGGTTTAATTCGATGCAACGCGAAAAACCTTACCTACTCTTGACATACTTGGAAGCTCTTGTAATGAGAGTGTGCCTTTTGGAGCCAAGATAC	78	167	861	306	612	0	0	32	191	417	330	76	72	50	0	65	750	712	0	470	186	1973	612	1254	17026	53	160	155	3135	1034	209	634	4066	3971	3907	5142	0	93	0	0	725	2802	370	0	0	168	169	72	47
TCCACGCCGTAAACGATGAATGCCAGTCGTCAGGTTGCTTGCAACTTGGTGACACACCTAACGGATTAAGCATTCCGCCTGGGGAGTACGGTCGCAAGATTAAAACTCAAAGGAATTGACGGGGGCCCGCACAAGCGGTGGAGCATGTGGTTTAATTCGAAGCAACGCGCAGAACCTTACCAACCCTTGACATCCTAGGACCGCCAGAGAGATTTGGCTTTCACTTCGGTGACCTAGTGAC	0	0	0	0	0	0	0	0	0	0	0	0	0	0	0	0	0	0	0	0	0	0	0	0	0	30	72	215	0	70	0	0	0	0	0	0	11482	13054	29085	2900	59	31	8258	0	0	0	0	0	6
TCCACGCCGTAAACGATGTCTACTAGTCGTTGGGTCCCTTGAGGACTTAGTGACGCAGCTAACGCAATAAGTAGACCGCCTGGGGAGTACGGCCGCAAGGTTAAAACTCAAATGAATTGACGGGGGCCCGCACAAGCGGTGGAGCATGTGGTTTAATTCGATGCAACGCGAAGAACCTTACCTGGTCTTGACATACACAGAATCTTGTAGAGATACGAGAGTGCCTTCGGGAATTGTGATAC	0	0	0	8	0	0	27	8	0	12	20	17	0	0	69	0	4	0	1622	0	0	0	0	429	50	1816	49371	105	0	49	0	0	0	0	0	0	38	24	14	8	13	6	15	5512	4484	345	3230	21	2173
TCCATGCAGTAAACGATGGGTGCTAGTCGTCGGACTTTTGTTCGGTGTCGTAGCTAACGCGTTAAGCACCCCGCCTGGGGAGTACGGTCGCAAGATTAAAACTCAAATAAATTGACGGGGACCCGCACAAGCAGTGGAGCATGTGGTTTAATTCGACGCAACGCGAAGAACCTTACCAGCGTTTGACATGGGAAGTGCCGGTTACAGAATGGTAACCTTCAGTTCGGCTGGCTTCCGCAC	109	1232	1362	2312	676	0	0	27	101	1517	228	0	288	322	62	68	1263	535	72	246	1340	2002	2688	2903	2392	38	49	61	3019	221	942	3158	3695	1890	4003	3424	0	168	125	98	2114	752	215	43	35	128	83	414	170
TCCACGCCGTAAACGATGGTCACTAGCTGTTCGATGTACATTGGTACGTTGAGTGGCTAAGCGAAAGTGATAAGTGACCCACCTGGGGAGTACGCTCGCAAGAGTGAAACTCAAAGGAATTGACGGGGGCCCGCACAAGCGGTGGAGCATGTGGTTTAATTCGATGATACGCGAGGAACCTTACCAGGACTTAAATGTAAGTTGCATGATTCAGAAATGAATCTTTCTTCGGACTACTTACA	0	495	1023	553	571	0	168	41	72	735	245	153	310	281	84	215	558	893	148	636	248	517	665	768	2335	23	173	85	1498	300	1184	3625	3945	1639	5821	3631	0	115	131	60	278	1731	307	0	0	356	244	307	169
TCCTGGCCGTAAACGATGAACACTAGGTGTCGGGGGAATCGACCCCTCCGGTGTCGTAGCCAACGCGTTAAGTGTTCCGCCTGGGGAGTACGCACGCAAGTGTGAAACTCAAAGGAATTGACGGGGGCCCGCACAAGCGGTGGAGTATGTGGTTTAATTCGATGCAACGCGAAGAACCTTACCAGGGTTTGACATCCTGCGAATTTCTGGGAAACCGGAAAGTGCCTTCGGGAGCGCAGTGAC	0	0	61	24	0	0	96	26	41	87	53	33	394	263	34	336	429	1553	1115	4545	97	234	50	89	120	742	3833	3802	35	1714	186	276	120	851	730	96	770	2451	1358	4228	687	193	645	0	44	404	406	356	471
TCCACACCGTAAACGATGAATGCCAGTCGTCGGATAGTATACTATTCGGTGACACACCTAACGGATTAAGCATTCCGCCTGGGGAGTACGGTCGCAAGATTAAAACTCAAAGGAATTGACGGGGGCCCGCACAAGCGGTGGAGCATGTGGTTTAATTCGAAGCAACGCGCAGAACCTTACCAACCCTTGACATCCTGTGCTATATCCAGAGATGGATAGTTCCTTTCGGGGACGCAGTGAC	167	1750	1002	826	1099	0	28	15	123	858	366	83	262	110	0	37	590	465	0	283	214	314	509	920	2219	0	49	27	1138	228	659	2050	2837	2484	3411	3260	0	42	29	22	866	134	141	0	0	0	0	56	98
TCCACACCGTAAACGATGAATGCCAGTCGTCGGGTTGCTTGCAACTCGGTGACACACCTAACGGATTAAGCATTCCGCCTGGGGAGTACGGTCGCAAGATTAAAACTCAAAGGAATTGACGGGGGCCCGCACAAGCGGTGGAGCATGTGGTTTAATTCGAAGCAACGCGCAGAACCTTACCAACCCTTGACATCCTGTGCTACATCCAGAGATGGATGGTTCCCTTCGGGGACGCAGTGAC	0	0	0	0	0	0	0	0	0	0	0	569	330	725	44	0	11	0	86	39	9	0	0	0	0	0	39	12	0	13	42	0	0	0	0	0	64	84	230	0	0	0	126	0	0	0	0	0	0
TCCACGCCGTAAACGGTGGGCGCTAGGTGTGGGGAACATTCCACGTTCTCCGTGCCGCAGCTAACGCATTAAGCGCCCCGCCTGGGGAGTACGGCCGCAAGGCTAAAACTCAAAGGAATTGACGGGGGCCCGCACAAGCGGCGGAGCATGCGGCTTAATTCGATGCAACGCGAAGAACCTTACCTAGGCTTGACAGTTGGGGAAAACTGGCAGAGATGTCAGGTCCGTAAGGGCCCCAAAAC	0	0	84	172	66	0	153	124	0	97	96	0	112	401	687	1055	452	557	0	672	264	394	447	377	1313	499	699	672	310	641	1129	1904	827	589	111	323	0	0	171	285	554	323	650	0	0	567	468	461	289
TCCACGCCGTAAACGATGAGTATTTGGTGCTGGGGGATTCGACCCTTTCAGTGCCGTAGCTAACGCGATAAATACTCCGCCTGGGGACTACGATCGCAAGATTGAAACTCAAAGGAATTGACGGGGACCCGCACAAGCGGTGGAACATGTGGTTTAATTCGATGATACGCGAAGAACCTTACCTGGGTTTGACATGTTAGTGAAAGTTTTCTGAAAAGAATTCCCTTTAAGAGCTTGCTCTTAAACACTATCAC	0	24	701	268	208	0	52	31	99	1093	168	125	140	114	16	84	337	597	53	199	456	989	756	1433	1405	17	49	48	1698	288	392	1205	2438	2071	10616	2506	68	136	13	0	380	1948	307	0	0	103	160	89	59
TCCACACCGTAAACGATGAATGCCAGTCGTCGGCAAGCATGCTTGTCGGTGACACACCTAACGGATTAAGCATTCCGCCTGGGGAGTACGGTCGCAAGATTAAAACTCAAAGGAATTGACGGGGGCCCGCACAAGCGGTGGAGCATGTGGTTTAATTCGAAGCAACGCGCAGAACCTTACCAACCCTTGACATCCTCGGACCGCCAGAGAGATCTGGCTTTCACTTCGGTGACCGAGTGAC	0	0	0	31	0	0	224	239	454	0	0	186	562	898	93	24	0	0	57	41	27	0	0	3	0	30	157	63	0	42	0	0	0	0	0	0	4365	7439	8069	3850	47	440	6239	189	422	162	509	0	444
TCCTGGCCGTAAACGATGAACACTAGGTGTCGGGGGAATCGACCCCCTCGGTGTCGTAGCCAACGCGTTAAGTGTTCCGCCTGGGGAGTACGCACGCAAGTGTGAAACTCAAAGGAATTGACGGGGGCCCGCACAAGCGGTGGAGTATGTGGTTTAATTCGATGCAACGCGAAGAACCTTACCAGGGTTTGACATCCTGCGAATCTCTTGGAAACGAGAGAGTGCCTTCGGGAGCGCAGTGAC	10	88	182	0	105	0	2263	124	0	0	0	0	268	367	302	755	152	1092	241	13547	155	190	188	98	193	55	152	0	0	466	1405	1737	99	341	0	103	366	0	533	808	177	86	135	522	2889	79	187	504	282
TCCACACCGTAAACGATGAATGCCAGTCGTCGGATAGTATACTATTCGGTGACACACCTAACGGATTAAGCATTCCGCCTGGGGAGTACGGTCGCAAGATTAAAACTCAAAGGAATTGACGGGGGCCCGCACAAGCGGTGGAGCATGTGGTTTAATTCGAAGCAACGCGCAGAACCTTACCAACCCTTGACATCCTGTGCTACATCCAGAGATGGATGGTTCCCTTCGGGGACGCAGTGAC	258	0	89	64	143	202	0	0	1761	97	593	385	211	127	34	67	173	88	82	1435	227	135	67	140	270	0	0	0	273	173	560	1593	1236	4520	287	0	77	0	0	0	80	27	0	0	0	0	0	0	0
TCCACACCGTAAACGATGAATGCCAGTCGTCGGGTAGTATACTATTCGGTGACACACCTAACGGATTAAGCATTCCGCCTGGGGAGTACGGTCGCAAGATTAAAACTCAAAGGAATTGACGGGGGCCCGCACAAGCGGTGGAGCATGTGGTTTAATTCGAAGCAACGCGCAGAACCTTACCAACCCTTGACATCCTCATCGCGGTTACCGGAGACGGTTTCCTTCAGTTCGGCTGGATGAGTGAC	37	79	84	244	1184	0	83	28	38	9	428	2576	854	1092	2505	581	116	60	503	707	389	88	58	0	68	15	403	182	518	1420	558	462	225	90	22	261	30	35	60	12	217	138	565	133	27	55	121	14	351
TCCACGCCGTAAACGATGGATACTAGCTGTATGTCTACTTCAGGTAGATGTGTGGCTAAGCGAAAGTGATAAGTATCCCACCTGGGGAGTACGATCGCAAGATTGAAACTCAAAGGAATTGACGGGGGCCCGCACAAGCGGTGGAGCATGTGGTTTAATTCGATGATACGCGAGGAACCTTACCAGGGCTTAAATGTAACGGGACAGATCTAGAGATAGATCCTTCTTCGGACTCATTACA	0	0	230	104	286	0	0	0	59	365	302	59	96	249	36	111	357	556	48	800	252	407	245	318	3427	23	111	72	1296	394	376	2213	1885	1484	5840	2813	33	56	33	16	475	1386	121	0	0	115	57	117	87
TCCACGCCGTAAACGATGACAACTAGCTGTTGGGAAGCTATGCTTTTCAGTGGCGCAGCTAACGTCTTAAGTTGTCCGCCTGGGGAGTACGGCCGCAAGGTTAAAACTCAAATGAATTGACGGGGACCCGCACAAGCGGTGGAGCATGTGGTTTAATTCGATGCAACGCGAAAAACCTTACCTACACTTGACATACTTGGAATCTTTTGTAATGAAAGAGTGCCTTTTGGAGCCAAGATAC	0	398	402	282	463	0	150	14	62	430	197	24	71	93	17	75	466	677	12	203	287	1352	1007	1118	2594	14	62	78	2611	455	593	1358	1364	1399	6342	2630	47	58	45	17	421	1636	194	0	0	65	83	148	110
TCCACGCCGTAAACGATGACAACTAGCTGTTGGAAGACAACGTCTTTCAGTGGCGCAGCTAACGTTTTAAGTTGTCCGCCTGGGGAGTACGGCCGCAAGGCTAAAACTCAAATGAATTGACGGGGACCCGCACAAGCGGTGGAGCATGTGGTTTAATTCGATGCAACGCGAAAAACCTTACCTACTCTTGACATACTTGGGAGCTCTTGTAATGAGAGTGTGCCTTTTGGAACCAAGATAC	273	236	431	236	423	0	129	0	0	150	92	25	123	91	25	0	75	102	0	245	192	353	75	268	1757	0	64	60	404	0	851	2552	4668	1021	1201	2502	36	163	55	13	163	440	0	0	29	23	29	13	0
TCCACACCGTAAACGATGAATGCCAGTCGTCGGGCAGTATACTGTTCGGTGACACACCTAACGGATTAAGCATTCCGCCTGGGGAGTACGGTCGCAAGATTAAAACTCAAAGGAATTGACGGGGGCCCGCACAAGCGGTGGAGCATGTGGTTTAATTCGAAGCAACGCGCAGAACCTTACCAACCCTTGACATCCTGTGCTAACCCGAGAGATCGGGCGTTCACTTCGGTGACGCAGTGAC	0	20	164	253	26	91	9255	8383	11214	14	906	0	0	0	0	0	0	0	64	0	0	0	0	0	28	0	15	0	0	0	0	21	0	0	0	11	14	29	15	0	0	0	35	793	1763	166	1120	0	29
TCCATGCCGTAAACGTTGGGCACTAGGTATGGGATCATATCAACGGATTCCGTGCCGTAGCTAACGCATTAAGTGCCCCGCCTGGGGAGTACGGCCGCAAGGCTAAAACTCAAAGGAATTGACGGGGGCCCGCACAAGCGGCGGAGCATGTTGCTTAATTCGAGGCAACGCGAAGAACCTTACCTGGGTTTGACATGTAGGGAAAAGCCATAGAGATATGGTGTCCTTCGGGGCCCTACAC	0	41	50	57	40	46	49	231	195	1085	951	310	900	590	208	1214	671	343	25	33	259	948	337	315	219	33	131	86	1735	585	351	777	487	744	2301	572	53	46	0	26	402	1089	481	0	0	35	58	79	99
TCCATGCAGTAAACGATGGGTGCTAGTCGTCGGACTTTTGTTCGGTGTCGTAGCTAACGCGTTAAGCACCCCGCCTGGGGAGTACGGTCGCAAGATTAAAACTCAAATAAATTGACGGGGACCCGCACAAGCAGTGGAGCATGTGGTTTAATTCGACGCAACGCGAAGAACCTTACCAGCGTTTGACATGGAAAGTGCCGGTTACAGAATGGTAACCTTCAGTTCGGCTGGCTTTCGCAC	0	160	613	835	151	0	0	0	69	613	134	0	0	43	0	57	769	344	0	0	58	993	1499	1217	6325	0	53	0	905	196	71	205	942	1032	1735	3088	0	0	0	0	1168	482	712	0	0	418	456	263	188
TCCACACCGTAAACGATGAATGCCAGTCGTCGGGCAGTATACTGTTCGGTGACACACCTAACGGATTAAGCATTCCGCCTGGGGAGTACGGTCGCAAGATTAAAACTCAAAGGAATTGACGGGGGCCCGCACAAGCGGTGGAGCATGTGGTTTAATTCGAAGCAACGCGCAGAACCTTACCAACCCTTGACATCCTGTGCCACTCCGAGAGATCGGACGTTCCCTTCGGGGACGCAGTGAC	0	0	0	0	0	0	74	70	22	0	163	68	511	1741	87	65	47	15	2179	2814	514	269	127	27	32	120	627	34	15	73	25	33	0	0	0	0	1401	3179	2286	311	19	0	617	463	1187	238	907	0	70
TCCACGCCGTAAACGATGACAACTAGCTGTTGGGAGACAATGTCTTTCAGTGGCGCAGCTAACGTTTTAAGTTGTCCGCCTGGGGAGTACGGCCGCAAGGCTAAAACTCAAATGAATTGACGGGGACCCGCACAAGCGGTGGAGCATGTGGTTTAATTCGATGCAACGCGAAAAACCTTACCTACTCTTGACATACTTGGAAGCTCTTGTAATGAGAGTGTGCCTTTTGGAACCAAGATAC	375	432	356	171	207	0	136	0	65	141	0	0	0	0	0	0	108	160	0	339	111	461	339	470	1616	0	0	0	220	112	841	1940	2623	1074	1051	961	0	131	0	0	186	633	158	26	0	0	0	0	0
TCCACGCCGTAAACGGTGGGCGCTAGGTGTGGGGAACATTCCACGTTCTCCGTGCCGCAGCTAACGCATTAAGCGCCCCGCCTGGGGAGTACGGCCGCAAGGCTAAAACTCAAAGGAATTGACGGGGGCCCGCACAAGCGGCGGAGCATGCGGCTTAATTCGATGCAACGCGAAGAACCTTACCTAGGCTTGACAGTTGGGGAAATCTGGCAGAGATGCCAGGTCCGTAAGGGCCCCAAAAC	250	247	0	0	0	192	4945	0	0	0	0	183	261	0	0	0	0	0	564	2017	0	0	0	0	0	434	2017	203	0	0	379	412	0	0	0	0	996	99	0	1103	0	0	0	1913	1896	136	0	232	277
TCCTAGCCGTAAACGATGAACACTGGGTTGAGGGGACTTCCACATCCTCTCGGCCGTAGCGAAAGCGTTAAGTGTTCCGCCTGGGGAGTATGGTCGCAAGGCTGAAACTCAAAGGAATTGACGGGGGCTCACACAAGCGGTGGAGGATGTGGCTTAATTCGAGGCTACGCGAAGAACCTTATCCTAGATTTGACATGCTTGAGAATCCCTATGAAAATAGAGAGTGCCCTTCGGGGAGCTCTTGCAC	266	232	757	1283	429	32	238	159	107	79	91	154	93	83	0	0	1410	48	0	0	0	0	0	0	0	1611	377	0	42	0	108	122	423	182	31	306	2562	2129	1668	647	110	0	150	4306	979	967	1089	385	2027
TCCACGCCGTAAACGATGTCTACTAGCTGTAGGGGTACTTGAGACCTTTGTAGCGCAGCTAACGCAATAAGTAGACCGCCTGGGGAGTACGGCCGCAAGGTTAAAACTCAAATGAATTGACGGGGGCCCGCACAAGCGGTGGAGCATGTGGTTTAATTCGATGCAACGCGAAGAACCTTACCAGGCCTTGACATCCTCGGAACTTTCTAGAGATAGATTGGTGCCTTCGGGAACCGAGTGAC	0	295	746	1233	1440	0	0	324	167	806	456	0	172	194	69	255	396	435	0	210	230	185	0	0	216	112	161	0	452	79	803	2824	1036	1198	1341	2294	0	0	234	0	289	669	0	0	0	236	252	446	224
TCCACGCCGTAAACGATGTCTACTTGGAGGTTGTGGCCTTGAGCCGTGGCTTTCGGAGCTAACGCGTTAAGTAGACCGCCTGGGGAGTACGGTCGCAAGATTAAAACTCAAATGAATTGACGGGGGCCCGCACAAGCGGTGGAGCATGTGGTTTAATTCGATGCAACGCGAAGAACCTTACCTACTCTTGACATCCAGAGAAGCCAGCGGAGACGCAGGTGTGCCTTCGGGAGCTCTGAGAC	9	19	205	62	0	0	33	26	83	0	27	138	55	30	375	25	0	0	0	61	220	905	593	0	0	0	46	18	16	350	2664	5126	3923	2478	18	393	0	0	0	0	0	15	72	0	0	18	14	0	129
TCCACGCCGTAAACGATGTGTGCTAGATGTTGGAAGGTTACCTTGCAGTGTCGCAGCTAACGCGTTAAGCACACCGCCTGGGAAGTACGGTCGCAAGATTAAAACTCAAAGGAATTGACGGGGGCCCGCACAAGCGGTGGAGCATGTGGTTTAATTCGAAGCAACGCGCAGAACCTTACCAGCCCTTGACATGTGGAGTTTGGTTATCAGAGATGATTTCCTTCAGTTCGGCTGGCTCCAACAC	0	149	157	99	108	0	15	14	54	237	33	0	36	87	14	60	488	316	28	65	209	962	714	691	4106	0	0	65	1200	164	235	651	1157	744	2331	2611	9	30	10	0	514	253	94	0	0	42	27	56	53
TCCTAGCTGTAAACGATCTGTACTAGTCCGTGGGGACTCCCACATCTTCTCGGACGTAGCGAAAGTGTTAAGTACAGCGCCTGGGGAGTATGGTCGCAAGGCTGAAACTCAAAGGAATTGACGGGGGCTCACACAAGCGGTGGAGGATGTGGCTTAATTCGAGGCTACGCGAAGAACCTTACCTAGACTTAACATGTTTGAGAATCTCTGTGAAAGCAGAGAGTGCCTTTCGGGGAACTCTTACGT	227	491	622	624	709	75	432	236	78	125	156	66	769	95	13	0	209	0	0	0	31	0	0	24	0	793	405	31	22	25	295	122	89	76	38	172	535	455	1246	1361	37	0	53	2120	1735	245	232	481	1453
TCCACGCCGTAAACGATGACAACTAGCTGTTGGAAGACAATGTCTTTCAGTGGCGCAGCTAACGTTTTAAGTTGTCCGCCTGGGGAGTACGGCCGCAAGGCTAAAACTCAAATGAATTGACGGGGACCCGCACAAGCGGTGGAGCATGTGGTTTAATTCGATGCAACGCGAAAAACCTTACCTACTCTTGACATACTTGGGAGCTCTTGTAATGAGAGTGTGCCTTTTGGAACCAAGATAC	0	168	416	216	437	0	0	0	71	169	0	0	0	0	0	0	92	0	0	164	57	311	63	245	3162	0	0	0	536	222	297	894	2201	1110	1771	4249	0	0	0	0	145	415	115	0	0	0	0	16	76
TCCACACCGTAAACGATGAATGCCAGTCGTCGGGCAGTATACTGTTCGGTGACACACCTAACGGATTAAGCATTCCGCCTGGGGAGTACGGTCGCAAGATTAAAACTCAAAGGAATTGACGGGGGCCCGCACAAGCGGTGGAGCATGTGGTTTAATTCGAAGCAACGCGCAGAACCTTACCAACCCTTGACATCCCGTGCTACATCCAGAGATGGATGGTTCCTTTCGGGGACGCGGTGAC	204	498	629	241	1196	0	0	0	78	51	189	0	0	0	0	0	485	42	0	23	0	59	0	38	795	0	92	48	2134	265	128	384	637	1913	526	2350	0	19	0	0	100	60	139	0	0	0	0	0	43
TCCACGCCGTAAACGATGGATACTAGCTGTTCGTCTAACATTGGTTAGATGAGTGGCTAAGCGAAAGTGATAAGTATCCCACCTGGGGAGTACGGTCGCAAGACTGAAACTCAAAGGAATTGACGGGGGCCCGCACAAGCGGTGGAGCATGTGGTTTAATTCGATGATACGCGAGGAACCTTACCAGGGCTTAAATGTAGTGGGACAGGTCTAGAGATAGACCCTTCTTCGGACTCATTACA	417	409	109	101	577	28	109	11	23	206	100	9	50	32	0	0	54	29	0	0	27	18	0	16	612	0	11	21	637	86	626	2833	3396	812	2651	980	0	48	0	32	55	226	46	39	16	47	9	52	52
TCCACGCCGTAAACGATGAATGCCAGACGTCGGGTTGCTTGCAATTCGGTGTCACACCTAACGGATTAAGCATTCCGCCTGGGGAGTACGGTCGCAAGATTAAAACTCAAAGGAATTGACGGGGGCCCGCACAAGCGGTGGAGCATGTGGTTTAATTCGAAGCAACGCGCAGAACCTTACCAACCCTTGACATCCCCGGACCGCTGCAGAGATGCAGTTTCCACTTCGGTGGCCGGGTGAC	0	0	0	0	20	1837	325	15	0	0	0	364	19	0	0	0	0	0	0	0	0	0	0	0	0	0	0	0	0	0	0	0	0	0	0	0	0	0	0	0	0	0	0	202	0	0	0	0	0
TCCACGCCGTAAACGATGTCTACTAGCTGTAGGGGTACTTGAGACCTTTGTAGCGCAGCTAACGCAATAAGTAGACCGCCTGGGGAGTACGGCCGCAAGGTTAAAACTCAAATGAATTGACGGGGGCCCGCACAAGCAGTGGAGCATGTGGTTTAATTCGATGCAACGCGAAGAACCTTACCAGGCCTTGACATCCCCGGAACTTTCTAGAGATAGATTGGTGCCTTCGGGAACCGGGTGAC	0	0	101	0	0	0	0	0	72	64	0	0	0	0	0	0	172	0	0	53	122	294	237	624	2791	0	0	0	3985	205	0	597	1243	270	436	1584	0	0	0	0	257	131	46	0	45	0	0	0	41
TCCACGCCGTAAACGATGACAACTAGCTGTTGGAAGACAATGTCTTTCAGTGGCGCAGCTAACGTTTTAAGTTGTCCGCCTGGGGAGTACGGCCGCAAGGCTAAAACTCAAATGAATTGACGGGGACCCGCACAAGCGGTGGAGCATGTGGTTTAATTCGATGCAACGCGAAAAACCTTACCTACTCTTGACATACTTGGAAGCTCTTGTAATGAGAGTGTGCCTTTTGGAGCCAAGATAC	0	61	176	87	138	0	0	0	0	78	0	0	0	0	0	0	239	0	0	0	0	371	105	334	9575	0	0	0	1341	402	0	153	808	699	742	1319	0	0	0	0	138	542	0	0	0	0	0	0	0
TCCACACCGTAAACGATGAATGCCAGTCGTCGGGTAGTATACTATTCGGTGACACACCTAACGGATTAAGCATTCCGCCTGGGGAGTACGGTCGCAAGATTAAAACTCAAAGGAATTGACGGGGGCCCGCACAAGCGGTGGAGCATGTGGTTTAATTCGAAGCAACGCGCAGAACCTTACCAACCCTTGACATCCTAGGACCGCCAGAGAGATTTGGCTTTCACTTCGGTGACCTAGTGAC	0	14	22	16	32	0	0	0	0	0	26	289	92	79	288	90	0	0	0	0	0	8	15	0	0	0	549	365	36	251	0	0	0	0	0	0	0	0	0	0	0	0	1285	23	0	0	38	0	217
TCCTGGCTGTAAACGATGAGCACTGGGCGAGAGGTGGTACGCCGCTTTTTGCCGTAGCGAAAGCATTAAGTGCTCCGCCTGGGGAGTATGGTCGCAAGGCTGAAACTCAAAGGAATTGACGGGGGCTCACACAAGCGGTGGATGATGTGGCTTAATTCGAGGCAACGCGAAGAACCTTATCCTGGACTTGACATGCTTGGATTAACCCTATGAAAGTAGGGCCACGCCTTCGGGTGGAACTTGCAC	0	0	93	1057	93	0	0	0	49	23	27	216	150	368	203	527	325	301	65	15	114	613	15	35	13	1029	71	21	22	86	0	24	108	280	10	0	595	660	368	136	103	27	45	54	10	935	5760	25	1074
TCCTGGCCGTAAACGATGAACACTAGGTGTCGGGGGAATCGACCCCTCCGGTGTCGTAGCCAACGCGTTAAGTGTTCCGCCTGGGGAGTACGCACGCAAGTGTGAAACTCAAAGGAATTGACGGGGGCCCGCACAAGCGGTGGAGTATGTGGTTTAATTCGATGCAACGCGAAGAACCTTACCAGGGCTTGACATCCTGCGAACCTCTGGGAAACCGGAGGGTGCCTTCGGGAACGCAGTGAC	0	0	0	0	0	0	160	46	0	0	0	25	533	370	222	155	101	407	49	1780	349	126	139	180	101	732	677	936	28	62	1660	690	59	30	30	52	179	89	2673	2278	522	196	290	0	37	0	78	137	82
TCCACGCCGTAAACGTTGGGCACTAGGTGTGGGTCTCAACCAACGAGATCCGCGCCGTCGCTAACGCATTAAGTGCCCCGCCTGGGGAGTACGGTCGCAAGGCTAAAACTCAAAGGAATTGACGGGGGCCCGCACAAGCAGCGGAGCGTGTTGCTTAATTCGATGCAACGCGAAGAACCTTACCTGGGTTTGACATGTAGGGAAAAGCTCTAGAGATAGGGTGTCCTTCGGGGCCTTACAC	0	0	0	0	0	0	399	0	0	0	0	1351	1012	0	0	0	0	0	1291	775	0	0	0	0	0	211	670	364	0	0	0	0	0	0	0	0	243	0	0	81	0	0	0	91	0	0	0	0	0
TCCACGCCGTAAACGATGATAACTAGCTGCTTGGGCTCATGGAGCTTGGGTGGCGCAGCTAACGCATTAAGTTATCCGCCTGGGGAGTACGGTCGCAAGATTAAAACTCAAAGGAATTGACGGGGGCCTGCACAAGCGGTGGAGCATGTGGTTTAATTCGAAGCAACGCGCAGAACCTTACCAGCCTTTGACATCCTAGGACGGTTTCTGGAGACAGATTCCTTCCCTTCGGGGACCTAGTGAC	0	0	0	0	61	0	476	188	103	0	47	40	54	36	92	209	40	44	176	208	25	42	40	65	174	59	95	32	65	119	42	55	114	29	20	38	400	2269	118	92	85	41	486	889	1006	471	486	183	347
TCCACGCCGTAAACGATGAGAACTAGCCGTTGGGCAGATTTAACTGTTCAGTGGCACAGCTAACGCATTAAGTTCTCCGCCTGGGGAGTACGGCCGCAAGGCTAAAACTCAAATGAATTGACGGGGGCCCGCACAAGTGGTGGAGCATGTGGTTTAATTCGATGCAACGCGAAGAACCTTACCAACCCTTGAAATCTAGCGAAGTTCACAGAGATGAGAATGTGCCTTCGGGAACGCTATGAC	96	242	380	326	192	0	24	0	39	206	27	0	9	28	0	0	153	139	0	0	81	404	314	515	1441	5	20	34	537	79	366	317	1196	1000	2819	2442	10	33	8	0	155	225	120	0	0	31	29	22	52
TCCATGCAGTAAACGATGAGTGCTAGATGTTGGGAATTTAAATTTCCAGTATCGCAGTTAACGCGTTAAGCACTCCGCCTGGGAAGTACGGCCGCAAGGCTAAAACTCAAATGAATTGACGGGGACCCGCACAAGCGGTGGATCATGTGGTTTAATTCGAAGATACGCGAAGAACCTTACCGGCCCTTGACATACCAATCGCGGACTTAAGAGATTAAGTCTTTCACTTCGGGTGGATTGGATAC	4	210	498	447	198	0	0	0	0	248	40	0	13	16	0	21	200	182	0	0	141	508	1097	1070	1797	10	0	0	326	64	648	391	819	665	2883	1115	0	12	0	0	166	196	134	0	2	23	63	53	65
TCCACGCCGTAAACGATGGGCACTAGTTGTGGGCGGTGTCGACTCCGTCCGTGACGAAGCTAACGCATTAAGTGCCCCGCCTGGGGAGTACGGCCGCAAGGCTAAAACTCAAAGGAATTGACGGGGGCCCGCACAAGCAGCGGAGCATGTGGTTTAATTCGACGCAACGCGAAGAACCTTACCTGGGCTTGACATGTCACTGTAAGACTTGGAAACAAGTCCCCTCGCAAGAGCAGTGTCAC	159	63	22	12	55	95	557	8	7	12	0	194	122	13	12	71	3	7	109	60	3	0	0	0	0	575	1044	146	21	0	74	26	5	0	0	0	338	50	85	296	0	6	8	692	166	99	72	11	57
TCCACACCGTAAACGATGAATGCCAGACGTCGGCAAGCATGCTTGTCGGTGTCACACCTAACGGATTAAGCATTCCGCCTGGGGAGTACGGTCGCAAGATTAAAACTCAAAGGAATTGACGGGGGCCCGCACAAGCGGTGGAGCATGTGGTTTAATTCGAAGCAACGCGCAGAACCTTACCAACCCTTGACATCCCTATCGCGGTTTCCAGAGATGGATTCCTTCAGCTCGGCTGGATAGGTGAC	0	0	0	29	28	0	0	0	8	0	50	201	234	96	102	18	120	20	199	732	15	14	0	0	81	956	569	88	114	139	0	0	0	15	0	0	201	63	57	48	23	0	42	102	91	41	32	7	77
TCCACGCCGTAAACGATGTCTACTAGGAGTTCGGTTTTTCGGAACTGTCTTCCAAAGCTAACGCATTAAGTAGACCGCCTGGGGAGTACGGCCGCAAGGTTAAAACTCAAATGAATTGACGGGGGCCCGCACAAGCGGTGGAGCATGTGGTTTAATTCGATGCAACGCGAAGAACCTTACCTACACTTGACATCCAGAGAACTTACTAGAGATAGTTTGGTGCCTTCGGGAACTCTGAGAC	65	94	453	65	0	34	213	76	203	0	27	58	45	62	2586	37	0	0	47	221	1083	1053	958	0	0	0	80	88	51	220	1025	1222	274	58	0	0	0	0	0	0	22	0	138	14	0	23	37	0	83
TCCATGCCGTAAACGATGTGTGTTAGACGTTGGAAATTTATTTTCAGTGTCGCAGCGAAAGCGATAAACACACCGCCTGGGGAGTACGACCGCAAGGTTAAAACTCAAATGAATTGACGGGGACCCGCACAAGTAGTGGAGCATGTGGTTTAATTCGAAGATACGCGCAGAACCTTACCAACACTTGACATGTTCGTCGCGACTTTAAGAGATTAAAGTTTTCGGTTCGGCCGGACGAAACAC	0	776	288	239	242	3	156	0	0	170	41	0	9	20	0	14	80	330	0	64	106	176	189	198	1190	0	16	48	723	200	649	542	701	792	3482	522	0	51	0	0	578	116	96	0	0	14	0	65	71
TCCACGCCGTAAACGATGAGAGCTAGTCGTTGGAGAGTTCGCTCTTCGGTGACGCAGCTAACGCATTAAGCTCTCCGCCTGGGGAGTACGGTCGCAAGATTAAAACTCAAAGGAATTGACGGGGGCCCGCACAAGCGGTGGAGCATGTGGTTTAATTCGAAGCAACGCGCAGAACCTTACCATCCCTTGACTTCCCTGTCGCGGGCTCAGAGATGAGCCTTTCAGTTCGGCTGGACAGGTGAC	0	111	367	294	184	0	0	0	63	401	229	18	0	0	0	113	618	0	0	22	0	631	514	335	925	0	79	24	336	125	349	320	478	577	525	1081	0	0	14	0	457	113	271	0	0	68	42	97	57
TCCACACCGTAAACGATGAATGCCAGTCGTCGGGCAGTATACTGTTCGGTGACACACCTAACGGATTAAGCATTCCGCCTGGGGAGTACGGTCGCAAGATTAAAACTCAAAGGAATTGACGGGGGCCCGCACAAGCGGTGGAGCATGTGGTTTAATTCGAAGCAACGCGCAGAACCTTACCAACCCTTGACATACTCGTCGTCGCTCCAGAGATGGAGCTTTCAGTTCGGCTGGACGAGATAC	1756	2047	112	0	72	29	0	0	62	4	29	0	0	0	0	0	0	0	0	27	0	15	0	9	15	0	0	0	17	0	152	378	446	384	43	78	13	28	0	9	8	0	24	0	0	0	0	0	0
TCCACGCCGTAAACGATGTCTACTAGCCGTTGGGAGACTTGATCTCTTAGTGGCGCAGTTAACGCGATAAGTAGACCGCCTGGGGAGTACGGCCGCAAGGTTAAAACTCAAATGAATTGACGGGGGCCCGCACAAGCGGTGGAGCATGTGGTTTAATTCGACGCAACGCGAAGAACCTTACCAGGTCTTGACATCCTGCGAACTTTCTAGAGATAGATTGGTGCCTTCGGGAACGCAGTGAC	0	78	81	32	152	0	0	0	105	28	74	0	0	0	0	0	53	0	0	27	17	54	0	0	1440	0	0	24	2258	747	57	116	542	678	149	470	0	0	0	12	170	562	61	0	44	14	0	7	52
TCCACGCCGTAAACGATGACAACTAGCTGTTGGGAGACAAGATCTCTCAGTGGCGCAGCTAACGCTTTAAGTTGTCCGCCTGGGGAGTACGGCCGCAAGGTTAAAACTCAAATGAATTGACGGGGACCCGCACAAGCGGTGGAGCATGTGGTTTAATTCGATGCAACGCGAAAAACCTTACCTACTCTTGACATACTTGGAAGCTCTTGTAATGAGAGTGTGCTTTTAGAGCCAAGATAC	0	0	169	29	45	0	0	0	33	124	0	0	0	0	0	23	130	231	0	0	71	408	1880	1229	2156	0	28	0	209	33	0	87	914	825	1831	700	0	0	0	0	130	216	122	0	0	44	58	0	0
TCCACGCCGTAAACGATGTCTGCTAGATGTCGGGGGGTTGCCCCTCGGTGTCGCCGCTAACGCATTAAGCAGACCGCCTGGGAAGTACGGTCGCAAGATTAAAACTCAAAGGAATTGACGGGGGCCCGCACAAGCGGTGGAGCATGTGGTTTAATTCGAAGCAACGCGCAGAACCTTACCAGTCCTTGACATGGAGAGTTTGGTTTCCGGAGACGGATTCCTTCAGTTCGGCTGGCTCTCACAC	0	113	81	59	130	0	0	0	26	174	35	0	14	0	8	21	258	166	0	40	70	318	336	455	2402	0	0	0	2091	394	83	230	666	864	1472	1896	0	0	0	0	263	101	46	0	0	0	14	62	127
TCCTGGCCGTAAACGATGAACACTAGGTGTCGGGGGAATCGACCCCCTCGGTGTCGTAGCCAACGCGTTAAGTGTTCCGCCTGGGGAGTACGCACGCAAGTGTGAAACTCAAAGGAATTGACGGGGGCCCGCACAAGCGGTGGAGTATGTGGTTTAATTCGATGCAACGCGAAGAACCTTACCAGGGTTTGACATCCTGCGAACCTCTTGGAAACGAGAGGGTGCCTTCGGGAACGCAGTGAC	0	0	50	0	0	0	0	0	0	0	0	0	80	244	154	570	0	358	167	9768	51	77	92	86	68	40	36	0	0	50	68	0	0	0	0	0	0	0	157	37	79	38	31	0	27	0	42	0	0
TCCACGCCGTAAACGATGTCTGCTAGCCGTTTGGGCACTTAGTGTCTGGGTGGCGCCGCTAACGCATTAAGCAGACCGCCTGGGGAGTACGGTCGCAAGATTAAAACTCAAAGGAATTGACGGGGGCCCGCACAAGCGGTGGAGCATGTGGTTTAATTCGAAGCAACGCGCAGAACCTTACCAGCCCTTGACATCCTAGGACCACCTCAGAGATGAGGCTTTCCCTTCGGGGACCTAGTGAC	0	39	48	74	49	0	0	0	168	0	24	57	55	47	46	9	79	30	76	1233	20	39	0	19	264	19	44	33	285	255	22	174	341	744	10	140	34	16	19	45	16	24	90	0	0	30	32	0	0
TCCACGCCGTAAACGATGTGTGCTAGATGTTGGAAGGTTACCTTTCAGTGTCGCAGCTAACGCACTAAGCACACCGCCTGGGAAGTACGGTCGCAAGATTAAAACTCAAAGGAATTGACGGGGGCCCGCACAAGCGGTGGAGCATGTGGTTTAATTCGAAGCAACGCGCAGAACCTTACCAGCCCTTGACATGTGGAGTTTGGTTATCAGAGATGATTTCCTTCAGTTCGGCTGGCTCCAACAC	0	680	287	182	224	0	46	0	0	295	36	0	0	0	0	0	170	134	0	37	105	291	388	317	915	0	0	0	393	123	285	683	857	608	1108	1094	0	0	0	24	259	102	0	0	13	0	24	69	78
TCTTAGCTGTAAACAATGAGCACTTGACTGGAGGGTCCTCCATAGCCTTCCAGTCGTAGCGAAAGTGTTAAGTGCTCCGCCTGGGGAGTATGGTCGCAAGGCTGAAACTCAAAGAAATTGACGGGGGCTCACACAAGCGGTGGAGGATGTGGCTTAATTCGAGGCTACGCGAAGAACCTTATCCTAGTCTTGACATGCATGGATTAACCCTGTGAAAGCAGGGCCACGCCTTCGGGTGGAACATGCAC	0	0	162	287	0	0	0	67	53	0	0	119	121	30	45	78	65	29	188	152	35	78	25	58	0	2025	2743	453	0	58	0	0	127	74	0	0	86	93	47	143	31	0	158	85	94	1980	1257	124	872
TCCTAGCTGTAAACGATCAGTACTAGTCTGTGGGGACTTCCACATCCTCTCGGACGTAGCGAAAGTGTTAAGTACTGCGCCTGGGGAGTATGGTCGCAAGGCTGAAACTCAAAGGAATTGACGGGGGCTCACACAAGCGGTGGAGGATGTGGCTTAATTCGAGGATACGCGAAGAACCTTACCTAGACTTAACATGCTTGGGAACGTCTGTGAAAGCAGAAAGTGCCTTTCGGGGAGCCCTTGCGT	0	18	162	267	104	0	21	83	67	39	30	53	104	45	57	139	120	110	10	0	9	21	129	145	63	2128	587	352	65	246	0	24	124	125	0	10	584	296	315	669	160	25	158	103	102	1560	517	41	491
TCCTGGCTGTAAACGATGAGTACTGGGTTGGGGGAGCTGGTCTCTCCCAGCCGTAGCGAAAGCGTTAAGTACTCCGCCTGGGGAGTATGGTCGCAAGGCTGAAACTCAAAGGAATTGACGGGGGCTCACACAAGCGGTGGAGGATGTGGCTTAATTCGAGGCAACGCGAAGAACCTTATCCCGGACTTGACATCTACGGATTAGCATTGTGAAAGCAGTGTGACGCCTTCGGGTGGAACGTAGAC	0	0	74	404	144	0	10	53	27	7	7	19	103	116	105	293	512	749	0	0	3	217	14	93	19	30	29	24	43	69	17	27	162	189	0	4	319	297	131	29	35	18	84	102	45	1264	855	6	652
TCCACGCCGTAAACGATGTCTACTAGAAGCTCGGGTCTTCGGACTTGTTTTTCAAAGCTAACGCATTAAGTAGACCGCCTGGGGAGTACGGCCGCAAGGTTAAAACTCAAATGAATTGACGGGGGCCCGCACAAGCGGTGGAGCATGTGGTTTAATTCGATGCAACGCGAAGAACCTTACCTACACTTGACATACAGAGAACTTACCAGAGATGGTTTGGTGCCTTCGGGAACTCTGATAC	0	0	0	13	0	0	0	0	0	0	193	0	0	0	0	0	0	0	40	14	23	26	16	0	0	0	27	29	0	25	1947	614	529	79	0	0	16	168	9	35	357	111	92	0	0	0	0	0	0
TCCTGGCCGTAAACGATGAACACTAGGTGTCGGGGGAATCGACCCCTCCGGTGTCGTAGCCAACGCGTTAAGTGTTCCGCCTGGGGAGTACGCACGCAAGTGTGAAACTCAAAGGAATTGACGGGGGCCCGCACAAGCGGTGGAGTATGTGGTTTAATTCGATGCAACGCGAAGAACCTTACCAGGGCTTGACATCCTGCGAATCTCTGGGAAACCGGAGAGTGCCTTCGGGAACGCAGTGAC	0	0	26	42	0	0	337	69	0	25	0	0	196	67	0	60	79	216	0	114	387	60	102	80	100	508	581	485	29	75	3034	1004	104	31	33	78	32	17	945	795	417	150	498	0	32	28	149	164	130
TCCACGCCGTAAACGATGACAACTAGCTGTTGGGAGACTATGTCTTTCAGTGGCGCAGCTAACGCTTTAAGTTGTCCGCCTGGGGAGTACGGCCGCAAGGCTAAAACTCAAATGAATTGACGGGGACCCGCACAAGCGGTGGAGCATGTGGTTTAATTCGATGCAACGCGAAAAACCTTACCTACTCTTGACATACTTGGAAGCTCTTGTAATGAGAGTGTGCCTTTTGGAGCCAAGATAC	83	197	144	63	383	0	120	0	63	54	0	0	0	0	0	0	0	0	0	0	45	0	0	0	113	0	0	0	57	0	201	715	2738	1212	615	534	0	0	0	0	51	240	36	0	19	0	0	0	0
TCCATGCAGTAAACGATGGGTGCTAGTCGTCGGACTTTTGTTCGGTGTCGTAGCTAACGCGTTAAGCACCCCGCCTGGGGAGTACGGTCGCAAGATTAAAACTCAAATAAATTGACGGGGACCCGCACAAGCAGTGGAGCATGTGGTTTAATTCGACGCAACGCGAAGAACCTTACCAGCGTTTGACATGGGAAGTGCCGGTTACAGAATGGTAACCTTCAGTTCGGCTGGCTTCCACAC	128	0	0	0	0	0	0	0	0	0	0	0	155	224	0	0	125	193	0	127	267	908	408	652	469	0	0	0	447	0	243	653	387	256	285	0	79	96	0	0	347	118	0	0	0	0	0	0	0
TCCACGCCGTAAACGATGATAACTAGCTGTCCGGGCTCAAAGAGCTTGGGTGGCGCAGCTAACGCATTAAGTTATCCGCCTGGGGAGTACGGTCGCAAGATTAAAACTCAAAGGAATTGACGGGGGCCTGCACAAGCGGTGGAGCATGTGGTTTAATTCGAAGCAACGCGCAGAACCTTACCAGCCTTTGACATCCTGGTCGCGGTTTGAGGAGACTCTTACCTTCAGTTCGGCTGGACCAGTGAC	0	0	0	0	0	496	64	23	0	0	0	246	63	18	0	0	0	0	125	64	0	0	0	0	0	0	0	0	0	0	0	34	0	0	0	0	12	0	0	0	0	0	0	12	0	0	0	0	0
TCCACGCCGTAAACGATGGTCACTAGCTGTTTGATTAACATTGGTTAATTAAGTGGCTAAGCGAAAGTGATAAGTGACCCACCTGGGGAGTACGCTCGCAAGAGTGAAACTCAAAGGAATTGACGGGGGCCCGCACAAGCGGTGGAGCATGTGGTTTAATTCGATGATACGCGAGGAACCTTACCAGGGCTTAAATGTAGATTGCATAAGCTAGAGATAGCTTTTTCTTCGGACTATCTACA	0	102	185	200	138	0	22	15	10	116	44	0	20	101	24	80	196	230	15	147	209	175	276	173	499	16	28	203	445	149	461	990	609	335	1567	719	0	11	24	10	324	543	244	0	0	144	72	140	48
TCCACGCCGTAAACGATGGATACTAGCTGTATGTCTACTTCAGGTAGATGTGTGGCCAAGCGAAAGTGATAAGTATCCCACCTGGGGAGTACGATCGCAAGATTGAAACTCAAAGGAATTGACGGGGGCCCGCACAAGCGGTGGAGCATGTGGTTTAATTCGATGATACGCGAGGAACCTTACCAGGGCTTAAATGTAACGGGACAGATCTAGAGATAGATCCTTCTTCGGACTCATTACA	0	172	344	180	305	0	30	11	0	191	131	0	106	90	0	0	121	191	0	163	114	93	231	162	370	0	0	0	261	0	256	721	1092	455	1357	893	0	0	0	0	142	287	71	0	0	0	0	61	0
TCCACACCGTAAACGATGAATGCCAGTCGTCGGGTAGCATGCTATTCGGTGACACACCTAACGGATTAAGCATTCCGCCTGGGGAGTACGGTCGCAAGATTAAAACTCAAAGGAATTGACGGGGGCCCGCACAAGCGGTGGAGCATGTGGTTTAATTCGAAGCAACGCGCAGAACCTTACCAACCCTTGACATCCTCGGACCGCCAGAGAGATCTGGTTTCCACTTCGGTGGCCGAGTGAC	0	0	0	0	0	0	0	0	0	0	0	0	0	0	0	0	0	0	0	0	0	0	0	0	0	0	33	63	0	16	0	0	0	0	0	0	379	5354	6118	113	33	44	2561	0	0	0	0	0	0
TCCACGCCGTAAACGATGGGCACTAAGCGTCCGACGGGTTCGACCCTGTTGGGTGCTGCAGTTAACGCGTTAAGTGCCCCGCCTGGGGAGTACGGTCGCAAGACTAAAACTCAAAGGAATTGACGGGGGCCCGCACAAGCGGTGGAACATGTGGTTTAATTCGACGCAACGCGAAGAACCTTACCTGGGTTTGACATCCCCGGCCGACACCAGAGATGGTGTTTTCTCTTCGGAGACCGGGTGAC	0	0	22	18	14	0	0	0	21	247	0	0	0	9	2	0	366	94	0	27	51	465	483	709	904	0	10	0	1046	73	163	124	489	598	819	665	0	11	0	0	210	6	49	6	0	0	0	3	21
TCTTAGCTGTAAACGATGAGCACTTGATTGGAGGGTCCTCCATAGCCTTCCAGTCGTAGCGAAAGTGTTAAGTGCTCCGCCTGGGGAGTATGGTCGCAAGGCTGAAACTCAAAGAAATTGACGGGGGCTCACACAAGCGGTGGAGGATGTGGCTTAATTCGAGGCTACGCGAAGAACCTTATCCTAGTCTTGACATGCATGGATTAACCCTGTGAAAGCAGGGCCACGCCTTCGGGTGGAACATGCAC	0	0	0	0	0	0	0	0	0	0	0	685	186	0	0	0	0	0	932	308	0	0	0	0	0	209	407	0	0	0	0	0	0	0	0	0	845	2141	0	0	0	0	0	0	0	0	0	0	0
TCCACACCGTAAACGCTGTCTACTAGCTGTGTGTGCCTTTAAGGCGTGCGTAGCGAAGCTAACGCGCTAAGTAGACCGCCTGGGGAGTACGGCCGCAAGGTTAAAACTCAAATGAATTGACGGGGGCCCGCACAAGCGGTGGAGCATGTGGTTTAATTCGATGCAACGCGAAGAACCTTACCTACACTTGACATGCTGAGAAGTTACTAGAGATAGTTTCGTGCCTTCGGGAACTCAGACAC	0	0	62	52	0	0	0	0	146	0	307	202	738	927	627	114	11	0	81	208	166	124	73	0	7	0	51	14	0	32	333	635	468	36	0	0	8	75	0	38	0	55	76	74	21	82	17	0	0
TCCACGCCCTAAACGATGTCAACTAGTTGTCGGGTCTTCATTGACTTGGTAACGTAGCTAACGCGTGAAGTTGACCGCCTGGGGAGTACGGTCGCAAGATTAAAACTCAAAGGAATTGACGGGGACCCGCACAAGCGGTGGATGATGTGGATTAATTCGATGCAACGCGAAAAACCTTACCTACCCTTGACATGTATGGAATCCTGCTGAGAGGTGGGAGTGCCCGAAAGGGAGCCATAACAC	0	0	0	0	0	0	0	0	0	0	0	0	0	0	0	0	0	0	0	0	0	0	0	0	0	0	0	0	0	0	0	0	0	0	0	0	0	0	0	0	0	0	0	0	0	0	0	0	0
TCCACGCCGTAAACGATGGATACTAGCTGTTCGATCAACACTGGTTGATTGAGTGGTTAAGCGAAAGTGATAAGTATCCCACCTGGGGAGTACGCTCGCAAGAGTGAAACTCAAAGGAATTGACGGGGGCCCGCACAAGCGGTGGAGCATGTGGTTTAATTCGATGATACGCGAGGAACCTTACCAGGGCTTAAATGTAAGTTGCATAAATCAGAGATGATTTTTTCTTCGGACTACTTACA	0	379	109	109	122	0	245	0	0	40	29	0	55	81	0	39	161	170	30	153	179	111	155	115	85	17	24	510	921	125	410	1337	756	221	1268	762	0	11	44	24	171	491	50	32	0	0	0	124	39
TCCACACCGTAAACGATGAATGCCAGTCGTCGGCAAGCATGCTTGTCGGTGACACACCTAACGGATTAAGCATTCCGCCTGGGGAGTACGGTCGCAAGATTAAAACTCAAAGGAATTGACGGGGGCCCGCACAAGCGGTGGAGCATGTGGTTTAATTCGAAGCAACGCGCAGAACCTTACCAACCCTTGACATCCTGTGCCACTCCGAGAGATCGGACGTTCCCTTCGGGGACGCAGTGAC	0	0	0	0	0	0	0	0	0	13	0	0	0	0	0	0	0	0	23	43	8	10	0	0	56	29	535	24	38	17	0	0	0	0	0	0	2259	3878	2711	596	45	32	694	84	209	142	83	86	113
TCCTAGCTGTAAACGATCTGTACTAGTCTGTGGGGGCTTCCACACCCTCTCGGACGTAGCGAAAGTGTTAAGTACAGCGCCTGGGGAGTATGGTCGCAAGGCTGAAACTCAAAGGAATTGACGGGGGCTCACACAAGCGGTGGAGGATGTGGCTTAATTCGAGGCTACGCGAAGAACCTTACCCAGGCTTGACGTGTCTAGGAATTCCTGTGAAAGCAGGAAGTGCCCTTCGGGGAACCTTAACGC	0	0	28	32	25	0	0	26	12	32	24	105	285	90	59	47	86	27	86	217	17	8	0	24	46	1556	1387	142	29	106	0	25	21	12	0	26	129	254	346	338	56	0	23	0	126	67	28	0	0
TCCTGGCCGTAAACGATGAACACTAGGTGTCGGGGGAATCGACCCCCTCGGTGTCGTAGCCAACGCGTTAAGTGTTCCGCCTGGGGAGTACGCACGCAAGTGTGAAACTCAAAGGAATTGACGGGGGCCCGCACAAGCGGTGGAGTATGTGGTTTAATTCGATGCAACGCGAAGAACCTTACCAGGGTTTGACATCCTGCGAATTTCTGGGAAACCGGAAAGTGCCTTCGGGAGCGCAGTGAC	0	0	0	0	0	0	0	0	0	0	0	28	76	60	79	306	0	376	432	6351	43	0	109	0	39	0	667	147	0	27	0	0	0	75	0	0	0	0	0	41	0	0	0	0	0	0	0	0	0
TCCATGCCGTAAACGTTGGGCACTAGGTGTGGGTCTCAACCAACGAGATCCGCGCCGTCGCTAACGCATTAAGTGCCCCGCCTGGGGAGTACGGTCGCAAGACTAAAACTCAAAGGAATTGACGGGGGCCCGCACAAGCAGCGGAGCGTGTTGCTTAATTCGATGCAACGCGAAGAACCTTACCTGGGTTTGACATGTAGGGAAAAGCTCTAGAGATAGGGTGTCCTTCGGGGCCTTACAC	0	0	0	27	0	34	61	0	0	0	0	0	72	0	56	0	0	0	0	0	0	0	0	0	0	123	270	0	0	50	0	0	0	0	0	0	61	97	27	82	0	0	0	40	16	28	0	0	0
TCCACACCGTAAACGATGAATGCCAGTCGTCGGCAAGCATGCTTGTCGGTGACACACCTAACGGATTAAGCATTCCGCCTGGGGAGTACGGTCGCAAGATTAAAACTCAAAGGAATTGACGGGGGCCCGCACAAGCGGTGGAGCATGTGGTTTAATTCGAAGCAACGCGCAGAACCTTACCAACCCTTGACATCCTGTGCTAACTCCAGAGATGGAGTGTTCCCTTCGGGGACGCAGTGAC	0	0	0	0	0	0	0	0	0	0	0	0	0	0	0	0	0	0	0	0	0	0	0	0	0	15	0	0	0	0	0	0	0	0	0	0	2009	7407	1254	394	37	71	1384	0	0	0	0	0	0
TCCACACCGTAAACGATGAATGCCAGTCGTCGGGTAGCATGCTATTCGGTGACACACCTAACGGATTAAGCATTCCGCCTGGGGAGTACGGTCGCAAGATTAAAACTCAAAGGAATTGACGGGGGCCCGCACAAGCGGTGGAGCATGTGGTTTAATTCGAAGCAACGCGCAGAACCTTACCAACCCTTGACATCCTCGGACCGCCAGAGAGATTTGGCTTTCACTTCGGTGACCGAGTGAC	0	0	0	0	0	0	0	0	0	0	0	0	0	0	0	0	0	0	0	0	0	0	0	0	0	0	81	0	0	0	0	14	0	0	0	0	338	764	370	231	0	0	401	0	0	0	0	0	0
TCCACGCCGTAAACGATGTCTACTTGAAGGTTGTGATCTTGAATCGTGGCTTTCGGAGCTAACGCGTTAAGTAGACCGCCTGGGGAGTACGGTCGCAAGATTAAAACTCAAATGAATTGACGGGGGCCCGCACAAGCGGTGGAGCATGTGGTTTAATTCGATGCAACGCGAAGAACCTTACCTACTCTTGACATCCAGAGAACCTTTTAGAGATAGAAGGGTGCCTTCGGGAACTCTGAGAC	0	0	0	0	27	0	60	20	0	11	24	0	15	426	189	301	166	51	20	1190	139	30	77	8	537	179	208	110	43	169	0	210	85	34	0	125	0	0	107	35	133	22	521	0	0	42	14	50	390
TCCTAGCTGTAAACGATGGATACTAGATGTAGGAACTGGATTGACGGTTTCTGTATCGTAGCTAACGCGTTAAGTATCCCGCCTGGGGAGTACGGTCGCAAGACTAAAACTCAAAGGAATTGACGGGACCCCGCACAAGCGGCGGAGCATGCGGCTTAATTCGATGATACCCGTAGAACCTTACCTGGACTTGACATATAGGGAAAAACTAAAGAAATTTAGTGTGCGTAAGCGCCCTATAC	3625	203	19	0	66	389	1122	0	10	0	0	0	0	0	0	0	0	0	0	0	0	0	0	0	0	0	0	0	0	0	94	299	55	0	0	0	139	23	0	155	0	0	0	181	15	16	0	203	55
TCCTAGCTGTAAACGATGGATACTAGATGTAGGAATTGGATTGACGATTTCTGTATCGTAGCTAACGCGTTAAGTATCCCGCCTGGGGAGTACGGTCGCAAGACTAAAACTCAAAGGAATTGACGGGACCCCGCACAAGCGGCGGAGCATGCGGCTTAATTCGATGATACCCGTAGAACCTTACCTGGACTAGACATATAGGGAAAAGCTATAGAAATATAGTGTGCGTAAGCGCCCTATAC	0	0	38	83	68	0	0	0	0	174	57	14	49	17	0	35	258	59	0	0	11	169	31	52	124	0	0	0	388	90	20	21	561	259	260	438	21	0	0	0	88	215	206	0	0	317	335	36	40
TCCACGCCGTAAACGATGAGTGCTAGACGTTGGAAATTAATTTTTCAGTGTCGTAGTTAACGCATTAAGCACTCCGCCTGGGGAGTACGGTCGCAAGATTAAAACTCAAAGGAATTGACGGGGGCCCGCACAAGCGGTGGAGCATGTGGTTTAATTCGACGCAACGCGAAGAACCTTACCAGCTCTTGACATTGCTAAGTCGCGAGTTTTAGAGATAAAACTCTTCAGTTCGGCTGGACTTAGTAC	0	244	148	196	90	0	13	0	24	126	28	0	13	42	4	18	133	141	6	57	79	312	351	319	670	0	30	12	300	46	110	218	455	245	578	647	3	13	14	9	190	142	63	0	8	19	18	48	15
TCCATGCCGTAAACGATGTCTACTAGCCGTTGGGGCCTTTGAGGCTTTAGTGGCGCAGCTAACGCGATAAGTAGACCGCCTGGGGAGTACGGTCGCAAGACTAAAACTCAAATGAATTGACGGGGGCCCGCACAAGCGGTGGAGCATGTGGTTTAATTCGATGCAACGCGAAGAACCTTACCTGGCCTTGACATACTAGAAACTTTCCAGAGATGGATTGGTGCCTTCGGGAATCTAGATAC	0	0	0	0	0	0	0	0	0	0	13	0	0	0	0	22	12	0	0	27	16	12	27	0	104	29	0	0	99	2200	0	0	0	0	0	0	147	14	29	0	10	0	22	7	0	0	0	18	41
TCCTGGCCGTAAACGATGAACACTAGGTGTCGGGGGAATCGACCCCTCCGGTGTCGTAGCCAACGCGTTAAGTGTTCCGCCTGGGGAGTACGCACGCAAGTGTGAAACTCAAAGGAATTGACGGGGGCCCGCACAAGCGGTGGAGTATGTGGTTTAATTCGATGCAACGCGAAGAACCTTACCAGGGTTTGACATCCTGCGAATCTCTTGGAAACTTGAGAGTGCCTTCGGGAGCGCAGTGAC	0	0	0	0	0	10	4124	0	0	0	0	0	0	0	0	0	0	0	0	0	0	0	0	0	0	0	0	0	0	0	175	65	0	0	0	0	68	0	0	416	0	0	0	1850	2744	0	0	179	690
TCCACACCGTAAACGATGAATGCCAGTCGTCGGGTAGTATACTGCTCGGTGACACACCTAACGGATTAAGCATTCCGCCTGGGGAGTACGGTCGCAAGATTAAAACTCAAAGGAATTGACGGGGGCCCGCACAAGCGGTGGAGCATGTGGTTTAATTCGAAGCAACGCGCAGAACCTTACCAACCCTTGACATTTGTCGCCACCTCCAGAGATGGAGGGTTCCCTTCGGGGACGGCAGGAC	0	0	0	0	9	664	298	20	94	0	0	155	21	0	0	0	0	0	0	0	0	0	0	0	0	0	0	0	0	0	0	172	20	28	0	0	0	0	0	0	0	0	0	246	0	0	0	0	0
TCCACGCCGTAAACGATGACAACTAGCTGTTGGAAAGCTATGCTTTTCAGTGGCGCAGCTAACGTCTTAAGTTGTCCGCCTGGGGAGTACGGCCGCAAGGTTAAAACTCAAATGAATTGACGGGGACCCGCACAAGCGGTGGAGCATGTGGTTTAATTCGATGCAACGCGAAAAACCTTACCTACACTTGACATACTTGGAATCTTTTGTAATGAAAGAGTGCCTTTTGGAGCCAAGATAC	0	104	144	98	121	0	0	0	0	130	0	0	0	0	0	0	112	0	0	0	0	222	240	234	551	0	0	0	579	93	0	128	257	488	2067	910	0	0	0	0	129	415	0	0	0	0	0	0	38
TCCTAGGTGTAAACGCTGTGAACTTGGTGTCGGGGATCCGTAATGGGTTCTCGGTGCCGGAGTGAAGATGTTAAGTTCACTGCCTGGGGAGTACGGTCGCAAGGCTGAAACTTAAAGGAATTGGCGGGGGAGCACTGCAACGGGAGGAGCGTGCGGTTTAATTGGATTCAACGCCGGAAAACTCACCAAGGCCGACTGTTAGATGAAGATCAGCGTAATGAGCTTATCGGATTTTCAGAG	0	0	131	10	15	0	0	0	41	231	16	0	0	6	0	0	150	51	0	0	117	993	277	525	366	13	0	14	826	50	0	0	148	109	704	436	0	0	13	0	56	21	93	0	0	0	0	32	18
TCCACACCGTAAACGCTGTCTACTAGCTGTGTGTGTCTTTAAGACGTGCGTAGCGAAGCTAACGCGCTAAGTAGACCGCCTGGGGAGTACGGCCGCAAGGTTAAAACTCAAATGAATTGACGGGGGCCCGCACAAGCGGTGGAGCATGTGGTTTAATTCGATGCAACGCGAAGAACCTTACCTACACTTGACATGCTGAGAAGTTACTAGAGATAGTTTCGTGCCTTCGGGAACTCAGACAC	0	0	0	0	0	0	0	26	240	0	472	209	565	957	583	191	0	0	90	256	189	210	104	0	0	0	48	0	0	0	234	460	329	0	0	0	0	50	0	0	0	53	61	26	0	26	0	0	0
TCCACGCCGTAAACGATGTCTACTTGGAGGTTGTGGCCTTGAGCCGTGGCTTTCGGAGCTAACGCGTTAAGTAGACCGCCTGGGGAGTACGGTCGCAAGATTAAAACTCAAATGAATTGACGGGGGCCCGCACAAGCGGTGGAGCATGTGGTTTAATTCGATGCAACGCGAAGAACCTTACCTACTCTTGACATCCAGAGAACTTTTCAGAGATGAATTGGTGCCTTCGGGAACTCTGAGAC	0	0	0	0	0	0	0	0	27	0	102	189	48	33	288	57	0	0	47	117	326	110	73	0	0	0	62	68	0	37	180	86	143	0	0	0	74	1655	0	0	0	0	160	0	0	19	0	0	0
TCCACGCCGTAAACGATGTCTACTAGGAGCTGGGGTCTTCGGACAACTTTTCCAAAGCTAACGCATTAAGTAGACCGCCTGGGGAGTACGGCCGCAAGGTTAAAACTCAAATGAATTGACGGGGGCCCGCACAAGCGGTGGAGCATGTGGTTTAATTCGATGCAACGCGAAGAACCTTACCTACACTTGACATACAGAGAACTTACCAGAGATGGTTTGGTGCCTTCGGGAACTCTGATAC	0	0	119	0	0	0	44	0	85	0	36	31	0	18	563	0	0	0	30	93	1098	1527	1192	0	0	0	0	0	16	17	182	157	229	76	0	0	0	0	0	0	17	0	60	18	0	56	53	0	89
TCCACGCCGTAAACGATGAGTATTTGGTGCTGGGGGATTCGACCCTTTCAGTGCCGTAGCTAACGCGATAAATACTCCGCCTGGGGACTACGATCGCAAGATTGAAACTCAAAGGAATTGACGGGGACCCGCACAAGCGGTGGAACATGTGGTTTAATTCGATGATACGCGAAGAACCTTACCTGGGTTTGACATGTTAGTGAAAGTTTTCTGAAAAGAAATCCCTTTAAGAGCTTGCTCTTAAACACTATCAC	0	0	0	0	0	0	0	0	0	0	0	0	0	0	0	0	0	0	0	0	0	135	0	132	922	0	0	0	131	0	0	0	333	436	1357	407	0	0	0	0	81	300	161	0	0	106	95	0	0
TCCACACCGTAAACGATGAATGCCAGTCGTCAGCAAGCATGCTTGTTGGTGACACACCTAACGGATTAAGCATTCCGCCTGGGGAGTACGGTCGCAAGATTAAAACTCAAAGGAATTGACGGGGGCCCGCACAAGCGGTGGAGCATGTGGTTTAATTCGAAGCAACGCGCAGAACCTTACCAACCCTTGACATCCTGTGCTACATCCAGAGATGGATGGTTCCCTTCGGGGACGCAGTGAC	0	0	0	0	0	0	0	0	0	0	0	16	0	0	0	0	0	0	0	0	0	0	0	15	9	7	36	12	0	0	0	0	0	0	0	0	827	2242	1929	713	26	59	1788	0	0	0	0	0	0
TCCACGCCGTAAACGATGTCAACTAGCTGTTGGGTCTATTAATGATTCGGTGGCGTAGCTAACGCGCTAAGTTGACCGCCTGGGGAGTACGGTCGCAAGATTAAAACTCAAAGGAATTGACGGGGGCCCGCACAAGCGGTGGAGCATGTGGTTTAATTCGATGCAACGCGAAAAACCTTACCTACCCTTGACATCATCAGAACTTGTTAGAGATAACTCGGTGCCTTCGGGAACTGATTGAC	0	0	0	0	0	0	0	0	5	0	0	0	0	0	0	0	119	243	0	0	0	0	18	0	0	82	102	40	9	59	0	23	77	131	0	0	104	45	238	492	45	13	51	0	0	87	233	0	65
TCCACGCCGTAAACGATGTCAACTAGCCGTTGGGTCCCTTGAGGACTTAGTGGCGCAGCTAACGCAATAAGTTGACCGCCTGGGGAGTACGGCCGCAAGGTTAAAACTCAAATGAATTGACGGGGGCCCGCACAAGCGGTGGAGCATGTGGTTTAATTCGATGCAACGCGAAGAACCTTACCTACCCTTGACATCCAGAGGACTTTCCAGAGATGGATTGGTGCCTTCGGGAACTCTGAGAC	0	0	0	22	0	0	0	0	0	0	36	0	0	0	0	0	0	0	0	17	0	0	0	0	0	0	0	0	0	0	0	0	0	0	0	0	39	112	21	0	15	26	43	0	0	0	0	0	0
TCCACGCCGTAAACGATGGTCACTAGCTGTTTGATGCACATTGGTGTGTTGAGTGGCTAAGCGAAAGTGATAAGTGACCCACCTGGGGAGTACGCTCGCAAGAGTGAAACTCAAAGGAATTGACGGGGGCCCGCACAAGCGGTGGAGCATGTGGTTTAATTCGATGATACGCGAGGAACCTTACCAGGGCTTAAATGTAAGTTGCATGGATCAGAGATGATCCTTTCTTCGGACCACTTACA	20	333	0	0	32	52	581	17	0	0	0	32	33	44	0	0	65	0	137	118	184	69	72	32	131	9	42	166	188	0	80	562	214	0	407	181	55	26	0	58	68	143	77	133	20	0	21	145	41
TCCATGCCGTAAACGATGTGTGTTAGACGTTGGAAATTTATTTTCAGTGTCGCAGCGAAAGCGATAAACACACCGCCTGGGGAGTACGACCGCAAGGTTAAAACTCAAATGAATTGACGGGGACCCGCACAAGTAGTGGAGCATGTGGTTTAATTCGAAGATACGCGCAGAACCTTACCAACACTTGACATGTTCGTCGCGACTCTAAGAGATTAGAGTTTTCGGTTCGGCCGGACGAAACAC	0	355	191	103	160	0	65	0	0	102	0	0	0	0	0	0	41	142	0	0	46	77	51	63	465	0	0	0	374	74	316	171	302	404	1846	268	13	0	0	0	290	67	0	0	0	0	0	41	0
TCCACGCAGTAAACGATGAGTGCTAGTCGCTGGGACAATAGTTTCAGTGTCGAAGCTAACGCATTAAGCACTCCGCCTGGGAAGTACGGTCGCAAGATTAAAACTCAAATAAATTGACGGGGGCCCGCACAAGCGGTGGAGCATGTGGTTTAATTCGAAGCAACGCGAAGAACCTTACCAGACCTTGACATGGTGTGTTTGAATTACAGAATCGTAATTCTTCAGTTCGGCTGGCACACACAC	0	566	428	362	473	0	0	0	0	247	0	0	0	0	0	0	91	0	0	0	110	129	182	223	195	0	0	0	248	0	250	327	426	283	695	415	0	0	0	0	0	0	0	0	0	0	0	0	0
TCCCAGCTGTAAACGATGCAAACTCGATGATGCGTTGGCTTGTTGCTAGCGCAGTGTCGCAGGGAAGCCGTTAAGTTTGCCGCCTGGGAAGTACGTACGCAAGTATGAAACTTAAAGGAATTGGCGGGGGAGCACCACAAGGGGTGAAGCCTGCGGTTCAATTGGAGTCAACGCCTGAAACCTTACCCGGAGAGACAGCAGAATGAAGGTCAAGCTGAAGACTTTACCAGACAAGCTGAG	0	0	175	145	37	0	0	0	33	239	22	160	225	44	0	14	723	26	0	0	4	63	145	176	14	34	79	10	473	35	17	0	55	0	45	127	301	148	0	8	67	144	91	0	10	61	51	0	156
TCCACACCGTAAACGATGAATGCCAGTCGTCGGGTAGCATGCTATTCGGTGACACACCTAACGGATTAAGCATTCCGCCTGGGGAGTACGGTCGCAAGATTAAAACTCAAAGGAATTGACGGGGGCCCGCACAAGCGGTGGAGCATGTGGTTTAATTCGAAGCAACGCGCAGAACCTTACCAACCCTTGACATCCTGTGCTAACTCCAGAGATGGAGTGTTCCCTTCGGGGACGCAGTGAC	0	0	33	81	0	0	0	0	0	0	54	205	314	683	60	0	0	0	0	0	0	0	0	0	0	0	206	0	0	0	0	0	0	0	0	0	155	562	67	0	0	0	39	15	0	0	0	0	0
TCCACGCCGTAAACGATGAGTATTTGTTGTCGGGAGATTCGACCCTCTCGGTAGCGGAGCTAACGCGTTAAATACTCCGCCTGGGTACTACGACCGCAAGGTTGAAACTCAAAGGAATTGACGGGGACCCGCACAAGCGGTGGAACATGTGGTTTAATTCGATGCAACGCGAAGAACCTTACCTGGGCTTGACATGTTCACGAAAGTTTTGTGAAAACAAAACCCTCTGCGAGCTTGCTCAAAGACGTGATCAC	0	0	48	0	25	0	0	0	23	133	0	0	0	0	0	0	51	90	0	0	56	271	79	218	372	0	0	0	376	35	0	55	320	540	1544	710	0	0	0	0	69	0	43	0	0	0	0	9	18
TCCACACCGTAAACGATGAATGCCAGTCGTCGGGCAGTATACTGTTCGGTGACACACCTAACGGATTAAGCATTCCGCCTGGGGAGTACGGTCGCAAGATTAAAACTCAAAGGAATTGACGGGGGCCCGCACAAGCGGTGGAGCATGTGGTTTAATTCGAAGCAACGCGCAGAACCTTACCAACCCTTGACATCCTGTGCTAACTCGAGAGATCGAGCGTTCACTTCGGTGACGCAGTGAC	0	0	0	0	0	0	0	0	25	0	0	0	0	0	0	0	0	0	0	0	0	0	0	0	0	0	0	0	0	0	0	0	0	0	0	0	0	0	0	0	0	0	0	1506	3285	294	1483	0	0
TCCACGCCGTAAACGATGTCTACTAGTCGTTGGGAGGCTTGTCCTCTTGGTGGCGCAGTTAACGCGTTAAGTAGACCGCCTGGGGAGTACGGCCGCAAGGCTAAAACTCAAAGGAATTGACGGGGGCCCGCACAAGCGGTGGAGCATGTGGTTTAATTCGATGCAACGCGAAGAACCTTACCTGCCCTTGACATCCTCGGAAGGGACCGGAAACGGACCCGTGCCTTCGGGAACCGAGAGAC	19	124	0	135	127	6	28	0	0	49	17	183	330	433	71	0	0	0	64	274	74	0	0	0	0	0	0	0	0	10	390	234	0	0	18	0	10	35	5	0	0	31	0	10	0	0	0	0	0
TCCACGCCCTAAACGATGTCAACTAGTTGTTGGATCTTTTCTGATTTGGTAACGAAGCTAACGCGTGAAGTTGACCGCCTGGGGAGTACGGCCGCAAGGTTAAAACTCAAAGGAATTGACGGGGACCCGCACAAGCGGTGGATGATGTGGATTAATTCGATGCAACGCGAAAAACCTTACCTACCCTTGACATGTCAGGAATTTTGCAGAGATGCGAAAGTGCTCGAAAGAGAACCTGAACAC	0	20	38	31	22	0	0	0	0	70	15	7	24	51	12	23	107	96	28	87	164	173	178	162	278	4	11	11	194	47	166	253	262	145	449	295	9	26	12	0	120	163	83	0	0	9	10	21	22
TCCACGCCGTAAACGATGGAAGCTAGTTGTTGGGCGGCATGCCGTTCGGTGACACAGCTAACGCATTAAGCTTCCCGCCTGGGGAGTACGATCGCAAGATTAAAACTCAAAGGAATTGACGGGGGCCCGCACAAGCGGTGGAGCATGTGGTTTAATTCGAAGCAACGCGCAGAACCTTACCAGCCCTTGACATCCCGGTCGCGAAAAGTAGAGATACTTTTTTTCAGTTAGGCTGGACCGGTGAC	130	440	128	101	64	4	102	0	0	88	0	0	0	0	0	0	48	84	0	0	35	136	151	227	237	0	0	0	173	21	111	250	435	275	878	746	7	15	0	0	22	171	40	3	0	0	0	21	12
TCCACGCCGTAAACGATGTCTACTAGCCGTTGGGAGACTTGATCTCTTAGTGGCGCAGTTAACGCGATAAGTAGACCGCCTGGGGAGTACGGCCGCAAGGTTAAAACTCAAATGAATTGACGGGGGCCCGCACAAGCGGTGGAGCATGTGGTTTAATTCGACGCAACGCGAAGAACCTTACCAGGTCTTGACATCCTAGAAACTTAGCAGAGATGCTTTGGTGCCTTCGGGAATCTAGTGAC	11	102	37	24	173	0	0	0	131	4	0	0	0	5	0	0	0	0	0	0	0	21	0	0	111	0	0	0	590	88	17	90	235	408	135	223	0	0	0	0	230	620	43	12	9	8	0	11	8
TCCACGCAGTAAACGATGAGTGCTAGTCGCTGGGACATTAGTTTCAGTGTCGAAGCTAACGCATTAAGCACTCCGCCTGGGAAGTACGGTCGCAAGATTAAAACTCAAATAAATTGACGGGGGCCCGCACAAGCGGTGGAGCATGTGGTTTAATTCGAAGCAACGCGAAGAACCTTACCAGACCTTGACATGGTGTGTTTGAATTACAGAATCGTAATTCTTCAGTTCGGCTGGCACACACAC	0	0	138	105	0	0	0	0	82	130	40	0	0	0	0	0	66	158	0	0	0	167	278	299	904	0	0	0	144	0	0	0	275	283	592	367	0	0	0	0	142	36	82	0	0	31	0	0	0
TCCTAGCTGTAAACGATGGATACTAGACGTAGGAACTGGATTGACGGTTTCTGTGTCGTAGCTAACGCGTTAAGTATCCCGCCTGGGGAGTACGGTCGCAAGACTAAAACTCAAAGGAATTGACGGGACCCCGCACAAGCGGCGGAGCATGCGGCTTAATTCGATGATACCCGTAGAACCTTACCTGGACTTGACATATAGGGTCTAGCTATAGAGATATAGTGTGCTTTAGCGCCCTATAC	0	0	73	101	0	0	0	0	0	218	109	0	0	0	0	0	143	115	0	69	72	125	0	104	235	0	0	0	286	57	101	588	400	186	237	218	0	0	0	0	84	264	65	0	0	76	70	0	0
TCCACGCTGTAAACGATGTCAACTAGCCGTTGGAAGGGTAATCCTTTTAGTGGCGCAGCTAACGCACTAAGTTGACCGCCTGGGGAGTACGGTCGCAAGATTAAAACTCAAATGAATTGACGGGGGCCCGCACAAGCGGTGGAGCATGTGGTTTAATTCGACGCAACGCGAAGAACCTTACCTACTCTTGACATCCTCGGAACTTTCCAGAGATGGATTGGTGCCTTCGGGAACCGAGTGAC	0	0	69	79	16	0	0	0	27	75	0	0	0	0	0	0	89	56	0	0	0	275	35	135	37	0	0	4	192	6	66	67	910	499	586	329	0	0	0	0	20	25	19	0	0	0	0	0	0
TCCACGCCGTAAACGATGTCTACTTGGAGGTTGTGGCCTTGAGCCGTGGCTTTCGGAGCTAACGCGTTAAGTAGACCGCCTGGGGAGTACGGTCGCAAGATTAAAACTCAAATGAATTGACGGGGGCCCGCACAAGCGGTGGAGCATGTGGTTTAATTCGATGCAACGCGAAGAACCTTACCTACTCTTGACATCCAGAGAACTTAGCAGAGATGCTTTGGTGCCTTCGGGAACTCTGAGAC	0	0	0	0	0	0	0	0	27	0	141	0	0	0	18	0	0	0	0	33	31	150	98	0	0	0	0	0	0	0	166	202	161	86	0	0	0	16	9	0	0	16	47	0	0	0	0	0	0
TCCACGCCGTAAACGTTGGGCACTAGGTGTGGGTCCCATCCAACGGGATCCGCGCCGCAGCTAACGCATTAAGTGCCCCGCCTGGGGAGTACGGCCGCAAGGCTAAAACTCAAAGGAATTGACGGGGGCCCGCACAAGCGGCGGAGCATGTTGCTTAATTCGAGGCAACGCGAAGAACCTTACCTGGGTTTGACATGTAGAGAAAAGCCATAGAGATATGGTGTCCTTATGGGCTCTACAC	0	55	113	286	79	0	0	18	46	86	30	35	152	90	12	51	418	138	0	0	0	162	13	101	0	0	16	7	289	26	74	179	321	361	129	181	0	23	0	0	36	96	12	0	0	11	47	0	31
TCCACGCAGTAAACGATGAGTGCTAGTCGCTGGGACAATAGTTTCAGTGTCGAAGCTAACGCATTAAGCACTCCGCCTGGGAAGTACGGTCGCAAGATTAAAACTCAAATAAATTGACGGGGGCCCGCACAAGCGGTGGAGCATGTGGTTTAATTCGAAGCAACGCGAAGAACCTTACCAGACCTTGACATGGTATGTTTGAATTACAGAATCGTAATTCTTCAGTTCGGCTGGCATACACAC	358	1046	121	0	97	0	0	0	0	46	0	0	0	0	0	0	48	109	0	0	0	110	167	146	338	0	0	0	116	0	165	184	186	162	229	149	0	0	0	0	59	0	0	0	0	0	0	0	49
TCCTGGCCGTAAACGATGAACACTAGGTGTTGGGGGAATCGACCCCCTCGGTGTCGTAGCCAACGCGTTAAGTGTTCCGCCTGGGGAGTACGCACGCAAGTGTGAAACTCAAAGGAATTGACGGGGGCCCGCACAAGCGGTGGAGTATGTGGTTTAATTCGATGCAACGCGAAGAACCTTACCAGGGTTTGACATCCTGCGAATCTCTTGGAAACAGGAGAGTGCCTTCGGGAACGCAGTGAC	0	0	0	0	0	0	0	0	0	0	0	0	0	0	0	0	0	0	0	0	0	0	0	0	0	0	0	0	0	78	0	0	0	0	0	0	0	0	0	0	0	0	0	0	0	0	71	192	102
TCCTAGCCGTAAACGATGAGCACTGGGTTGAGGGAACTATCACATTCTCTCGGCCGTAGCGAAAGCGTTAAGTGCTCCGCCTGGGGAGTATGGTCGCAAGGCTGAAACTCAAAGGAATTGACGGGGGCTCACACAAGCGGTGGAGGATGTGGCTTAATTCGAGGCTACGCGAAGAACCTTATCCTAGATTTGACATGCTTGAGAATTCCTTCGAAAGAAGGAAGTGCCCCTCGGGGAGCTTTTGCAC	0	37	129	195	8	0	0	35	39	36	16	464	250	217	49	176	465	111	77	0	155	59	0	58	0	0	0	0	38	0	546	184	379	100	14	47	22	28	18	0	23	0	0	0	23	46	79	12	17
TCCACGCCGTAAACGATGTCAACTAGCTGTTGGGTATATTAATTACTCGGTGGCGTAGCTAACGCGCTAAGTTGACCGCCTGGGGAGTACGGTCGCAAGATTAAAACTCAAAGGAATTGACGGGGGCCCGCACAAGCGGTGGAGCATGTGGTTTAATTCGATGCAACGCGAAAAACCTTACCTACCCTTGACATCATCAGAACTTGTTAGAGATAACTCGGTGCCTTCGGGAACTGATTGAC	0	0	0	0	0	0	0	0	0	0	0	0	0	0	0	0	0	45	0	0	0	0	0	24	13	206	246	18	0	0	0	0	0	0	0	0	29	18	174	887	0	0	21	0	0	0	0	0	0
TCCCAGCTGTAAACCATGCAAACTCAGTGATGCATTGGCTTGTGGCCAATGCAGTGCTGCAGGGAAGCCGTTAAGTTTGCCGCCTGGGAAGTACGTACGCAAGTATGAAACTTAAAGGAATTGGCGGGGGAGCACCACAAGGGGTGAAGCCTGCGGTTCAATTGGAGTCAACGCCAGAAATCTTACCCGGAGAGACAGCAGAATGAAGGTCAAGCTGAAGACTTTACCAGACAAGCTGAG	0	9	110	420	0	0	11	0	121	1242	48	120	56	18	0	0	617	84	41	0	0	104	122	384	0	14	41	0	217	0	34	17	120	76	72	64	92	262	0	0	55	113	0	0	0	0	0	0	45
TCCTGGCCGTAAACGATGAACACTAGGTGCCGGGGGAATCGACCCCCTCGGTGTCGTAGCCAACGCGTTAAGTGTTCCGCCTGGGGAGTACGCACGCAAGTGTGAAACTCAAAGGAATTGACGGGGGCCCGCACAAGCGGTGGAGTATGTGGTTTAATTCGATGCAACGCGAAGAACCTTACCAGGGTTTGACATCCTGCGAATCTCTTGGAAACAGGAGAGTGCCTTCGGGAACGCAGTGAC	0	0	0	0	0	0	0	0	0	0	0	0	0	0	0	0	0	0	0	0	0	0	0	0	0	0	0	0	0	0	0	0	0	0	0	0	0	0	88	0	0	0	0	0	0	0	77	131	93
TCCACGCCGTAAACGATGTCTGCTAGATGTCGGGGGGTTGCCCCTCGGTGTCGCCGCTAACGCATTAAGCAGACCGCCTGGGAAGTACGGTCGCAAGATTAAAACTCAAAGGAATTGACGGGGGCCCGCACAAGCGGTGGAGCATGTGGTTTAATTCGAAGCAACGCGCAGAACCTTACCAGTCCTTGACATGGGGAGTTTGGTTTCCGGAGACGGATTCCTTCAGTTCGGCTGGCTCCCACAC	297	550	117	0	162	9	0	0	0	78	0	0	0	0	0	0	45	0	0	0	0	62	47	54	531	0	0	0	353	50	78	133	283	373	439	603	0	0	0	0	95	0	0	26	0	0	0	0	93
TCCACGCCGTAAACGATGTCAACTAGCTGTTGGGTATTTTAGATATTCGGTGGCGCAGCTAACGCATTAAGTTGACCGCCTGGGGAGTACGGTCGCAAGATTAAAACTCAAAGGAATTGACGGGGGCCCGCACAAGCGGTGGAGCATGTGGTTTAATTCGATGCAACGCGAAAAACCTTACCTACCCTTGACATCATCAGAACTTGTTAGAGATAACTCGGTGCCTTAGGGAACTGATTGAC	0	0	0	0	0	0	0	0	0	0	0	0	0	0	0	0	0	0	0	0	0	0	0	0	0	6	0	0	0	0	0	0	0	0	0	0	3279	1613	1410	242	29	0	271	0	0	0	0	0	0
TCCACGCCGTAAACGATGTCTACTAGCCGTTGGGAGGCTTGACCTTTTAGTGGCGAAGCTAACGCGATAAGTAGACCGCCTGGGGAGTACGGTCGCAAGATTAAAACTCAAATGAATTGACGGGGGCCCGCACAAGCGGTGGAGCATGTGGTTTAATTCGATGCAACGCGAAAAACCTTACCAGGCCTTGACATCCAGAGAACTTACCAGAGATGGTTTGGTGCCTTCGGGAACTCTGAGAC	0	0	75	41	37	0	0	0	33	29	0	0	0	15	0	0	92	68	0	0	19	137	126	241	405	0	13	11	717	45	54	112	396	400	314	290	0	12	0	0	52	20	17	0	0	11	0	0	0
TCCACGCCGTAAACGATGAGAACTAGCCGTTGGACATCTTGCATGTTTAGTGGCGCAGCTAACGCGATAAGTTCTCCGCCTGGGGAGTACGGCCGCAAGGTTAAAACTCAAATGAATTGACGGGGGCCCGCACAAGCGGTGGAGCATGTGGTTTAATTCGAAGCAACGCGAAGAACCTTACCTACACTTGACATCCTCGGAACTTTCTAGAGATAGATTGGTGCCTTCGGGAACCGAGTGAC	0	17	10	0	0	0	0	0	0	24	0	0	0	0	0	0	81	27	0	27	41	137	54	159	1196	0	0	0	562	84	34	84	161	220	246	255	0	8	0	0	32	39	18	0	0	0	0	0	25
TCCACGCCGTAAACGATGGTCACTAGCTGTTCGATGTACATTGGTACGTTGAGTGGCTAAGCGAAAGTGATAAGTGACCCACCTGGGGAGTACGCTCGCAAGAGTGAAACTCAAAGGAATTGACGGGGGCCCGCACAAGCGGTGGAGCATGTGGTTTAATTCGATGATACGCGAGGAACCTTACCAGGACTTAAATGTAAGTTGCATGATTCAGAAATGAGTCTTTCTTCGGACTACTTACA	0	0	0	0	0	0	0	0	0	0	0	0	0	0	0	0	0	0	0	0	0	0	0	0	513	0	0	0	0	0	0	0	382	223	565	600	0	0	0	0	0	169	97	0	0	146	60	0	0
TCCACGCCGTAAACGATGTCTGCTAGATGTCGGGGGGTTGCCCCTCGGTGTCGCCGCTAACGCATTAAGCAGACCGCCTGGGAAGTACGGTCGCAAGATTAAAACTCAAAGGAATTGACGGGGGCCCGCACAAGCGGTGGAGCATGTGGTTTAATTCGAAGCAACGCGCAGAACCTTACCAGTCCTTGACATGGGGAGTTTGGTTTCCAGAGATGGATTCCTTCAGTTCGGCTGGCTCCCACAC	0	135	0	0	0	0	27	0	0	79	0	0	0	34	0	0	109	68	0	26	56	194	237	270	248	0	0	0	499	0	136	288	281	181	536	382	0	0	0	0	131	23	0	0	0	0	0	0	0
TCCACGCCGTAAACGATGAGTGCTAGCCGTTTGTGATTAATCACAAGTGGTGCAGCTAACGCGTTAAGCACTCCGCCTGGGGAGTACGATCGCAAGATTAAAACTCAAAGGAATTGACGGGGGCCCGCACAAGCGGTGGAGCATGTGGTTTAATTCGACGCAACGCGAAGAACCTTACCAGGTCTTGACATCCTGACTATGGTTGTTAGAAATAACTTCCTTCAGTTCGGCTGGGTCAGTGAC	0	0	70	77	0	0	0	0	25	102	33	0	27	64	6	33	132	126	27	84	99	217	262	277	900	0	22	0	333	57	0	0	170	118	391	327	0	0	0	0	142	32	0	0	0	0	0	0	0
TCCACGCCGTAAACGATGGTCACTAGCTGTTTGATGCACATTGGTGTGTTGAGTGGCTAAGCGAAAGTGATAAGTGACCCACCTGGGGAGTACGCTCGCAAGAGTGAAACTCAAAGGAATTGACGGGGGCCCGCACAAGCGGTGGAGCATGTGGTTTAATTCGATGATACGCGAGGAACCTTACCAGGGCTTAAATGTAAGTTGCATGGATCAGAGATGATCCTTTCTTCGGACTACTTACA	0	0	41	55	0	0	292	0	0	42	37	0	0	0	18	86	220	99	0	0	0	98	0	0	109	0	0	0	475	156	0	246	304	170	478	293	0	0	47	0	262	487	170	0	0	53	0	67	0
TCCACGCCGTAAACGATGTCTGCTAGCCGTTTGGACACTTAGTGTCTGGGTGGCGCCGCTAACGCATTAAGCAGACCGCCTGGGGAGTACGGTCGCAAGATTAAAACTCAAAGGAATTGACGGGGGCCCGCACAAGCGGTGGAGCATGTGGTTTAATTCGAAGCAACGCGCAGAACCTTACCAGCCCTTGACATCCTAGGACCACTCCAGAGATGGAGCTTTCCCTTCGGGGACCTAGTGAC	29	156	28	60	52	0	0	0	33	0	0	53	58	31	45	13	54	25	17	253	0	19	13	0	93	0	19	12	91	144	16	88	92	284	0	332	45	12	0	0	13	18	59	21	19	0	0	0	36
TCCACACCGTAAACGATGAATGCCAGACGTCAGGGGGCTTGCCCTTTGGTGTCACACCTAACGGATTAAGCATTCCGCCTGGGGAGTACGGTCGCAAGATTAAAACTCAAAGGAATTGACGGGGGCCCGCACAAGCGGTGGAGCATGTGGTTTAATTCGAAGCAACGCGCAGAACCTTACCAACCCTTGACATCCTGTGCTAACTCCAGAGATGGAGTGTCCACTTCGGTGGCGCAGTGAC	0	14	49	125	76	0	30	14	0	0	35	21	23	70	0	0	0	0	0	0	0	0	0	0	0	0	71	0	0	55	25	278	130	25	0	0	49	20	25	30	0	0	37	0	14	21	20	0	24
TCCACGCCGTAAACGATGTCTACTAGCTGTAGGGGTACTTGAGACCTTTGTAGCGCAGCTAACGCACTAAGTAGACCGCCTGGGGAGTACGGCCGCAAGGTTAAAACTCAAATGAATTGACGGGGGCCCGCACAAGCAGTGGAGCATGTGGTTTAATTCGATGCAACGCGAAGAACCTTACCAGGCCTTGACATCCTCGGAACAATCTAGAGATAGATTGGTGCCTTCGGGAACCGAGTGAC	1130	365	0	0	108	174	3176	0	0	0	0	0	0	0	0	0	0	0	0	0	0	0	0	0	0	0	0	0	0	0	0	0	0	0	0	0	0	0	0	0	0	0	0	763	0	0	0	33	0
TCCACGCAGTAAACGATGAGTGCTAGTCGCTGGGACAATAGTTTCAGTGTCGAAGCTAACGCATTAAGCACTCCGCCTGGGAAGTACGGTCGCAAGATTAAAACTCAAATAAATTGACGGGGGCCCGCACAAGCGGTGGAGCATGTGGTTTAATTCGAAGCAACGCGAAGAACCTTACCAGACCTTGACATGGTGTGTATGAATTACAGAATCGTAATTCTTCAGTTCGGCTGGCACACACAC	0	265	295	264	217	0	0	0	0	224	0	0	0	0	0	0	45	83	0	71	0	120	158	213	207	0	0	0	211	0	141	239	371	196	394	233	15	0	0	0	62	0	0	0	0	0	0	0	0
TCCACACCGTAAACGATGAATGCCAGTCGTCGGATAGCATGCTATTCGGTGACACACCTAACGGATTAAGCATTCCGCCTGGGGAGTACGGTCGCAAGATTAAAACTCAAAGGAATTGACGGGGGCCCGCACAAGCGGTGGAGCATGTGGTTTAATTCGAAGCAACGCGCAGAACCTTACCAACCCTTGACATCCTGTGCTACATCCAGAGATGGATGGTTCCCTTCGGGGACGCAGTGAC	0	0	0	0	96	0	266	0	0	0	0	152	175	0	0	0	0	0	0	144	0	0	0	0	0	0	0	0	0	0	0	59	0	0	0	0	160	133	0	0	0	0	0	715	222	0	0	0	0
TCCTAGCTGTAAACGTTGAGCACTAGCTCGTGCCCCCTCCCACAAGGGCTCGGGCGTAGCGAAAGTGTTAAGTGCTCCGCCTGGGGAGTATGGTCGCAAGGCTGAAACTCAAAGGAATTGACGGGGGCTCACACAAGCGGTGGAGGATGTGGCTTAATTCGAGGCTACGCGAAGAACCTTACCTAGGCTTAACATGTTTGGGAATCTCTATGAAAGTAGAGAGTGCCTTTCGGGGAACCCTTACGT	41	0	13	60	95	0	0	0	0	0	0	0	0	0	0	78	83	40	0	0	0	35	226	50	94	0	0	0	0	88	0	0	0	0	0	0	0	0	0	0	21	0	258	434	0	2130	340	23	210
TCCTAGGTGTAAACGCTGTGAACTTGGTGTCGGGGGTCCGCAAGGGGTCCCCGGTGCCGGAGTGAAGATGTTAAGTTCACTGCCTGGGGAGTACGGTCGCAAGGCTGAAACTTAAAGGAATTGGCGGGGGAGCACTGCAACGGGAGGAGCGTGCGGTTTAATTGGATTCAACGCCGGAAAACTCACCAGGGCCGACTGTTAGATGAAGACCAGCGTAACGAGCTTGTCGGATTTTCAGAG	0	0	46	0	0	0	0	0	0	146	0	0	0	0	0	0	197	0	0	0	28	281	357	270	224	0	18	0	391	21	0	0	127	111	549	361	0	0	0	0	36	20	90	0	0	0	0	0	0
TCCACGCCGTAAACGATGTCTACTAGCTGTAGGGGTACTTGAGACCTTTGTAGCGCAGCTAACGCACTAAGTAGACCGCCTGGGGAGTACGGCCGCAAGGTTAAAACTCAAATGAATTGACGGGGGCCCGCACAAGCGGTGGAGCATGTGGTTTAATTCGATGCAACGCGAAGAACCTTACCAGGCCTTGACATCCTCGGAACTTTCTAGAGATAGATTGGTGCCTTCGGGAACCGAGTGAC	0	0	0	0	0	0	0	0	0	0	0	168	88	0	0	0	0	0	0	461	0	0	0	0	0	0	0	0	0	0	0	250	0	0	0	0	0	57	0	0	0	0	0	0	0	0	0	0	0
TCCACGCCGTAAACGGTGGGCGCTAGGTGTGGGGAACTATCTACGTTTTCCGCGCCGCAGCTAACGCATTAAGCGCCCCGCCTGGGGAGTACGGCCGCAAGGCTAAAACTCAAAGGAATTGACGGGGGCCCGCACAAGCGGCGGAGCATGCGGCTTAATTCGATGCAACGCGAAGAACCTTACCTAGGCTTGACATACAGCGTTTACTGGCAGAGATGTCAGGTCCTTTAGAGGGCGCTATAC	0	58	17	0	0	0	123	0	0	0	0	24	22	0	0	0	0	0	0	18	0	0	0	0	0	548	625	179	15	20	28	0	0	7	0	0	376	157	177	339	0	0	0	333	191	18	18	0	45
TCCACGCCGTAAACGATGAATGCCAGACGTCGGGGGGCTTGCCCTTCGGTGTCACACCTAACGGATTAAGCATTCCGCCTGGGGAGTACGGTCGCAAGATTAAAACTCAAAGGAATTGACGGGGGCCCGCACAAGCGGTGGAGCATGTGGTTTAATTCGAAGCAACGCGCAGAACCTTACCAACCCTTGACATCCTCGGACCGTCGCAGAGATGCGTCTTTCTCGTAAGAGACCGAGTGAC	0	0	0	0	0	17	699	479	858	13	0	147	200	483	153	60	10	19	92	314	71	74	45	0	67	9	8	11	0	28	0	0	0	0	0	0	16	40	14	10	12	6	65	37	17	33	55	20	53
TCCACGCCGTAAACGATGGTCACTAGCTGTTCGACGTACATTGGTACGTTGAGTGGCTAAGCGAAAGTGATAAGTGACCCACCTGGGGAGTACGCTCGCAAGAGTGAAACTCAAAGGAATTGACGGGGGCCCGCACAAGCGGTGGAGCATGTGGTTTAATTCGATGATACGCGAGGAACCTTACCAGGACTTAAATGTAAGTTGCATGATTCAGAAATGAATCTTTCTTCGGACTACTTACA	36	0	0	0	0	0	117	0	0	0	0	92	99	89	0	0	0	0	0	353	58	86	0	107	0	0	0	0	121	0	313	926	355	0	0	0	74	0	0	0	0	0	0	0	0	0	0	0	0
TCCACACCGTAAACGATGAATGCCAGTCGCCGGGTAGCATGCTATTCGGTGACACACCTAACGGATTAAGCATTCCGCCTGGGGAGTACGGTCGCAAGATTAAAACTCAAAGGAATTGACGGGGGCCCGCACAAGCGGTGGAGCATGTGGTTTAATTCGAAGCAACGCGCAGAACCTTACCAACCCTTGACATCCTGTGCTACATCCAGAGATGGATGGTTCCCTTCGGGGACGCAGTGAC	0	0	0	0	0	0	0	0	0	0	0	0	0	0	0	0	0	0	0	0	0	0	0	0	0	0	0	0	0	0	0	0	0	0	0	0	0	0	0	0	0	0	0	0	0	0	0	0	0
TCCACGCCGTAAACGATGATAACTAGCTGTCCGGGCTCATGGAGCTTGGGTGGCGCAGCTAACGCATTAAGTTATCCGCCTGGGGAGTACGGTCGCAAGATTAAAACTCAAAGGAATTGACGGGGGCCTGCACAAGCGGTGGAGCATGTGGTTTAATTCGAAGCAACGCGCAGAACCTTACCAGCCTTTGACATCCTAGGACGACTTCTGGAGACAGATTTCTTCCCTTCGGGGACCTAGTGAC	0	0	14	29	107	80	1588	295	270	191	35	0	0	0	9	13	0	0	0	55	48	0	31	0	182	1108	98	39	0	232	0	0	21	0	0	13	0	0	0	0	0	0	49	21	60	0	38	71	94
TCCACACCGTAAACGATGAATGCCAGTCGTTGGGTAGCATGCTATTCGGTGACACACCTAACGGATTAAGCATTCCGCCTGGGGAGTACGGTCGCAAGATTAAAACTCAAAGGAATTGACGGGGGCCCGCACAAGCGGTGGAGCATGTGGTTTAATTCGAAGCAACGCGCAGAACCTTACCAACCCTTGACATCCTGTGCTACATCCAGAGATGGATGGTTCCCTTCGGGGACGCAGTGAC	0	0	0	0	0	0	0	0	0	0	0	0	0	0	0	0	0	0	0	0	0	0	0	0	0	0	0	0	0	0	0	0	0	0	0	0	0	0	0	0	0	0	0	0	0	0	0	0	0
TCCACGCCGTAAACGATGGTCACTAGCTGTTTGATGTACATTGGTACATTGAGTGGCTAAGCGAAAGTGATAAGTGACCCACCTGGGGAGTACGCTCGCAAGAGTGAAACTCAAAGGAATTGACGGGGGCCCGCACAAGCGGTGGAGCATGTGGTTTAATTCGATGATACGCGAGGAACCTTACCAGGACTTAAATGTAAGTTGCATGATTCAGAAATGGATCTTTCTTCGGACTACTTACA	0	0	0	0	0	0	0	0	0	0	0	0	0	0	0	0	66	0	0	0	0	0	0	0	398	0	0	0	0	0	0	0	281	161	482	499	0	0	0	0	0	157	95	0	0	111	87	0	0
TCCTAGCTGTAAACGATCTGTACTAGTCTGTGGGGGCTTCCACACCCTCTCGGACGTAGCGAAAGTGTTAAGTACAGCGCCTGGGGAGTATGGTCGCAAGGCTGAAACTCAAAGGAATTGACGGGGGCTCACACAAGCGGTGGAGGATGTGGCTTAATTCGAGGCTACGCGAAGAACCTTACCCAGGCTTGACGTGTCTAGGAATTCCTGTGAAAGCAGGAAGTGCCCTTCGGGGAACCTTAGCGC	24	15	0	0	0	33	109	0	0	0	0	65	72	0	0	0	0	0	0	0	0	0	0	0	0	476	626	0	0	0	88	0	0	0	0	0	301	99	0	337	0	0	0	429	1162	0	0	19	106
TCCATGCAGTAAACGATGGGTGCTAGTCGTCGGACTTATGTTCGGTGTCGTAGCTAACGCGTTAAGCACCCCGCCTGGGGAGTACGGTCGCAAGATTAAAACTCAAATAAATTGACGGGGACCCGCACAAGCAGTGGAGCATGTGGTTTAATTCGACGCAACGCGAAGAACCTTACCAGCGTTTGACATGGGAAGTGCCGGTTACAGAATGGTAACCTTCAGTTCGGCTGGCTTCCACAC	58	94	64	81	0	0	63	0	0	0	0	0	0	0	0	0	0	0	0	0	47	287	154	221	256	0	0	0	206	0	0	84	138	0	113	55	0	0	0	0	90	0	0	0	0	0	0	0	0
TCCTAGCTGTAAACGATGAGCACTAGATCGTGGGGACTTCCACATCCTCTCGGTCGTAGCGAAAGTGTTAAGTGCTCCGCCTGGGGAGTATGGTCGCAAGGCTGAAACTCAAAGGAATTGACGGGGGCTCACACAAGCGGTGGAGGATGTGGCTTAATTCGAGGCTACGCGAAGAACCTTATCCTGGTCTTGACATGCTTGGGAATACCCGTGAAAGCGGGTAGTGCCTTTCGGGGAGCCCTTGCAC	0	0	28	35	0	0	0	0	0	0	0	0	49	9	16	74	140	42	0	0	0	11	25	58	0	917	679	86	22	41	0	0	8	0	0	0	6	20	15	20	21	0	44	20	6	629	261	6	124
TCCTGGCCGTAAACGATGAACACTAGGTGTCGGGGGAATCGACCCCTTCGGTGTCGTAGCTAACGCGTTAAGTGTTCCGCCTGGGGAGTACGCACGCAAGTGTGAAACTCAAAGGAATTGACGGGGGCCCGCACAAGCGGTGGAGTATGTGGTTTAATTCGATGCAACGCGAAGAACCTTACCAGGGTTTGACATCCTGCGAACCTCTTAGAAATTTGAGGGTGCCTTCGGGAATGCAGTGAC	0	0	32	0	0	0	0	0	0	0	0	0	0	0	0	0	29	80	0	0	0	34	227	117	2281	6	0	0	12	18	105	32	96	87	211	388	0	0	0	0	165	0	17	0	0	0	0	0	0
TCCACGCCGTAAACGATGAATGCCAGTCGTCAGAGGGCTTGCCCTTTGGTGACACACCTAACGGATTAAGCATTCCGCCTGGGGAGTACGGTCGCAAGATTAAAACTCAAAGGAATTGACGGGGGCCCGCACAAGCGGTGGAGCATGTGGTTTAATTCGAAGCAACGCGCAGAACCTTACCAACCTTTGACATCCTGTGCTAACCCGAGAGATCGGGCGTTCACTTCGGTGACGCAGTGAC	0	0	0	0	0	0	0	0	0	0	0	0	0	0	0	0	0	0	0	0	0	0	0	0	0	0	0	0	0	0	0	0	11	32	0	0	0	0	0	0	0	0	0	0	0	0	0	0	0
TCCACGCCGTAAACGATGAGAGCTAGTCGTCGGAGAGTTCGCTCTTCGGTGACGCAGCTAACGCATTAAGCTCTCCGCCTGGGGAGTACGGTCGCAAGATTAAAACTCAAAGGAATTGACGGGGGCCCGCACAAGCGGTGGAGCATGTGGTTTAATTCGAAGCAACGCGCAGAACCTTACCATCCCTTGACTTCCCTGTCGCGGGCTCAGAGATGAGCCTTTCAGTTCGGCTGGACAGGTGAC	0	0	124	126	0	0	0	0	0	0	0	0	27	109	34	208	312	254	0	0	220	416	450	255	142	0	0	0	259	0	0	203	177	0	0	221	0	0	0	0	176	0	0	0	0	0	0	0	0
TCCACGCCGTAAACGATGAGTATTTGTTGTCGGGAGATTCGACCCTCTCGGTAGCGGAGCTAACGCGTTAAATACTCCGCCTGGGTACTACGACCGCAAGGTTGAAACTCAAAGGAATTGACGGGGACCCGCACAAGCGGTGGAACATGTGGTTTAATTCGATGCAACGCGAAGAACCTTACCTGGGCTTGACATGTTCACGAAAGTTCTGTGAAAACAGAACCCTCTGCGAGCTTGCTCAAAGACGTGATCAC	0	0	38	0	0	0	0	0	0	88	0	0	0	0	0	0	52	48	0	0	44	183	79	124	151	0	16	0	190	0	63	116	295	316	881	269	0	0	0	0	0	0	0	0	0	0	0	0	0
TCCACGCCGTAAACGATGAATGCTAGACGTCGGGAAACTTGTTTTTCGGTGTCGCCGCTAACGCATTAAGCATTCCGCCTGGGGAGTACGGCCGCAAGGTTAAAACTCAAAGGAATTGACGGGGGCCCGCACAAGCGGTGGAGCATGTGGTTTAATTCGAAGCAACGCGCAGAACCTTACCAGCCCTTGACATGGGGAGTTTGGTCGCCGGAGACGGCGTCCTTCAGTTCGGCTGGCTCCCACAC	0	84	158	139	42	0	0	0	20	48	8	0	14	39	0	17	114	116	0	17	21	71	129	251	288	0	0	0	46	18	110	93	223	184	229	154	0	0	0	0	52	6	12	0	0	0	0	0	7
TCCACGCCGTAAACGATGGATACTAGCTGTATGTCTACTTCAGGTAGATGTGTGGCCAAGCGAAAGTGATAAGTATCCCACCTGGGGAGTACGATCGCAAGATTGAAACTCAAAGGAATTGACGGGGGCCCGCACAAGCGGTGGAGCATGTGGTTTAATTCGATGATACGCGAGGAACCTTACCAGGGCTTAAATGTAATGGGACAGATTCAGAGATGAATTTTTCTTCGGACTCATTACA	0	0	12	0	0	0	0	0	14	0	0	0	0	0	0	0	110	49	0	0	0	88	129	50	497	0	0	0	0	73	0	112	168	149	166	100	0	0	0	0	51	94	145	0	0	25	0	0	0
TCCACGCCGTAAACGATGGATACTAGCTGTATGTCTACCTCAGGTAGATGTGTGGCCAAGCGAAAGTGATAAGTATCCCACCTGGGGAGTACGATCGCAAGATTGAAACTCAAAGGAATTGACGGGGGCCCGCACAAGCGGTGGAGCATGTGGTTTAATTCGATGATACGCGAGGAACCTTACCAGGGCTTAAATGTAACGGGACAGGTCTAGAGATAGACCCTTCTTCGGACTCATTACA	0	0	77	54	60	0	0	0	0	96	44	0	0	0	0	0	75	0	0	0	0	78	106	58	241	0	0	0	41	33	0	0	434	287	515	201	0	0	0	0	39	82	53	0	0	23	0	0	0
TCCACGCCGTAAACGATGTCGACTAGCCGTTGGGACCTTTAAGGACTTAGTGGCGCAGTTAACGCGATAAGTCGACCGCCTGGGGAGTACGGCCGCAAGGTTAAAACTCAAATGAATTGACGGGGGCCCGCACAAGCGGTGGAGCATGTGGTTTAATTCGATGCAACGCGAAGAACCTTACCTACCCTTGACATCCAGAGAAGTTGGCAGAGATGCCTTCGTGCCTTCGGGAACTCTGAGAC	0	0	0	0	0	0	0	0	0	0	0	0	0	12	10	0	0	0	0	0	0	0	0	0	0	0	31	0	0	64	0	0	0	0	0	0	731	972	149	19	0	70	262	0	0	0	0	0	0
TCCATGCAGTAAACGATGGGTGCTAGTCGTCGGACTTTTGTTCGGTGTCGTAGCTAACGCGTTAAGCACCCCGCCTGGGGAGTACGGTCGCAAGATTAAAACTCAAATAAATTGACGGGGACCCGCACAAGCAGTGGAGCATGTGGTTTAATTCGACGCAACGCGAAGAACCTTACCAGCGTTTGACATGGAAAGTACCGGTTACAGAATGGTAACCTTCAGTTCGGCTGGCTTTCGCAC	0	0	103	147	0	0	0	0	0	90	0	0	0	0	0	0	105	0	0	0	0	149	223	240	871	0	0	0	145	0	0	0	149	107	243	419	0	0	0	0	227	84	119	0	0	91	81	66	0
TCCACGCCGTAAACGATGTCTGCTAGGTGTCGGGAGGTAACCTTTCGGTGCCGCAGCTAACGCATTAAGCAGACCGCCTGGGAAGTACGGCCGCAAGGCTAAAACTCAAAGGAATTGACGGGGGCCCGCACAAGCGGTGGAGCATGTGGTTTAATTCGAGGCAACGCGAAGAACCTTACCAGCCCTTGACATGGGTAGTATGGATTTTGGAGACAATTTCCTTCAGTTCGGCTGGCTACCACAC	0	16	45	22	23	0	0	0	5	78	0	0	0	0	0	0	31	56	0	0	22	152	289	290	398	0	7	0	234	20	94	63	197	201	412	215	0	0	0	0	71	9	0	0	0	0	0	11	13
TCCACGCAGTAAACGATGAGTGCTAGTCGCTGGTACAATAGTATCAGTGTCGTAGCTAACGCATTAAGCACTCCGCCTGGGAAGTACGGTCGCAAGATTAAAACTCAAATAAATTGACGGGGGCCCGCACAAGCGGTGGAGCATGTGGTTTAATTCGAAGCAACGCGAAGAACCTTACCAGACCTTGACATGGTATGTTTGAATTACAGAATCGTAATTCTTCAGTTCGGCTGGCATACACAC	0	0	0	182	130	0	0	0	0	0	0	0	0	0	0	0	0	224	0	0	0	92	192	174	610	0	0	0	168	0	150	0	157	175	346	234	0	0	0	0	188	0	0	0	0	0	0	0	0
TCCTAGCTGTAAACGATGAGCACTAGGTTGGAGGCTCCTCCATAGGTTTCCGACCGAAGCGAAAGTGTTAAGTGCTCCGCCTGGGGAGTATGGTCGCAAGGCTGAAACTCAAAGGAATTGACGGGGGCTCACACAAGCGGTGGAGGATGTGGCTTAATTCGAGGATACGCGAAGAACCTTATCCTGGTCTTGACATGTACGGATGGGCTGCCTGAAAGGGATAGTCCCTGCCTTCGGGTGAAACGTACAC	0	0	0	0	16	0	0	0	14	0	7	0	0	32	64	15	18	0	6	10	0	14	94	59	141	245	401	31	0	78	0	0	33	0	0	8	17	0	14	34	35	0	374	0	0	81	36	0	0
TCCTAGCTGTAAACGATGGATACTAGACGTAGGAACTGGATTGACGGTTTCTGTGTCGCAGCTAACGCGTTAAGTATCCCGCCTGGGGAGTACGGTCGCAAGACTAAAACTCAAAGGAATTGACGGGACCCCGCACAAGCGGCGGAGCATGCGGCTTAATTCGATGATACCCGTAGAACCTTACCTGGACTTGACATATAGGGTCTAGCTATAGAGATATAGTGTGCATTAGCGTCCTATAC	0	0	0	0	0	0	0	0	0	0	0	0	168	303	245	289	201	319	0	0	110	394	264	300	371	0	0	0	353	88	0	0	0	0	0	0	0	0	0	0	0	165	0	0	0	0	0	0	0
TCCACACCGTAAACGATGAATGCCAGACGTCAGCAAGTATACTTGTTGGTGTCACACCTAACGGATTAAGCATTCCGCCTGGGGAGTACGGTCGCAAGATTAAAACTCAAAGGAATTGACGGGGGCCCGCACAAGCGGTGGAGCATGTGGTTTAATTCGAAGCAACGCGCAGAACCTTACCAACCCTTGACATCCTGTGCTACTACCAGAGATGGTACGTTCCCTTCGGGGACGCAGTGAC	2668	1440	146	0	24	123	54	0	16	0	0	0	0	0	0	0	0	0	0	0	0	0	0	0	0	0	0	0	0	0	0	0	0	0	0	0	0	0	0	0	0	0	0	27	0	0	0	0	0
TCCACGCCGTAAACGATGAGAGCTAGTCGTTGGGGAGTTCGCTCTTCGGTGACGCAGCTAACGCATTAAGCTCTCCGCCTGGGGAGTACGGTCGCAAGATTAAAACTCAAAGGAATTGACGGGGGCCCGCACAAGCGGTGGAGCATGTGGTTTAATTCGAAGCAACGCGCAGAACCTTACCATCCCTTGACTTCCCTGTCGCGGGCTCAGAGATGAGCCTTTCAGTTCGGCTGGACAGGTGAC	0	0	0	0	0	0	0	0	0	0	76	0	0	0	0	0	160	0	0	0	0	163	0	86	419	0	0	0	0	0	0	130	175	120	0	430	0	0	0	0	102	0	0	0	0	0	0	0	0
TCCTAGCTGTAAACGATGAGCACTAGGTCGAGGGAACCTTCACATTCTCTCGGCCGGAGCGAAAGTGTTAAGTGCTCCGCCTGGGGAGTATGGTCGCAAGGCTGAAACTCAAAGGAATTGACGGGGGCTCACACAAGCGGTGGAGGATGTGGCTTAATTCGAGGCTACGCGAAGAACCTTATCCTGGTCTTGACATGTTTAGGAATATCTGTGAAAGCAGATAGTGCCTTCGGGAGCCTTTGCAC	0	0	0	21	25	0	0	0	0	0	0	0	0	0	0	0	0	0	144	30	0	0	0	0	0	1332	792	20	0	0	0	0	0	0	0	0	0	0	0	0	0	0	0	0	0	0	36	0	80
TCCTAGGTGTAAACGCTGTGGATTTGGTGTGTGGGGTCCGCAATGGGCCCCATGTGCCGGAGTGAAGATGTTAAATCCACTGCCTGGGGAGTACGGTCGCAAGGCTGAAACTTAAAGGAATTGGCGGGGGAGCACTGCAACGGGAGGAGCGTGCGGTTTAATTGGATTCAACGCCGGAAAACTCACCAAGGCCGACGGACAAATGAAGATCAACGTAACGAGTTTATTGGATTGTCCGAG	0	0	51	0	0	0	0	0	6	88	0	0	0	0	0	0	88	12	0	0	8	269	69	186	46	0	6	0	376	11	0	9	109	76	366	255	0	0	0	0	14	9	50	0	0	0	0	0	6
TCCACGCCCTAAACGATGTCAACTAGTTGTTGGTGGAGTAAGATCCATGAGTAACGTAGCTAACGCGTGAAGTTGACCGCCTGGGGAGTACGGTCGCAAGATTAAAACTCAAAGGAATTGACGGGGGCCCGCACAAGCGGTGGATTATGTGGATTAATTCGATGCAACGCGAAAAACCTTACCTGGCCTTGACATGTACCGAATTTAGCAGAGATGCTTTAGTGCTCGTAAGAGAACGGTAACAC	12	44	0	9	11	0	32	0	0	55	26	19	8	0	0	0	7	10	0	0	0	16	0	0	0	0	0	0	11	16	0	95	93	90	476	146	23	19	0	0	0	0	0	0	8	0	4	12	0
TCCACGCCGTAAACGATGTCGACCAGCCGTTGGGTGCCTAGCGCACTTTGTGGCGAAGTTAACGCGATAAGTCGACCGCCTGGGGAGTACGGCCGCAAGGTTAAAACTCAAATGAATTGACGGGGGCCCGCACAAGCGGTGGAGCATGTGGTTTAATTCGATGCAACGCGAAGAACCTTACCTACTCTTGACATCCTGCGAATTTGGTAGAGATACCTTAGTGCCTTCGGGAACGCAGAGAC	0	5	0	0	38	0	0	0	0	0	102	28	28	43	64	143	88	30	0	0	0	0	63	14	0	0	0	0	0	24	0	0	0	166	0	0	113	119	41	0	9	0	0	0	0	0	0	0	0
TCCACGCAGTAAACGATGAGTGCTAGTCGCTGGTGCAATAGTATCAGTGTCGTAGCTAACGCATTAAGCACTCCGCCTGGGAAGTACGGTCGCAAGATTAAAACTCAAATAAATTGACGGGGGCCCGCACAAGCGGTGGAGCATGTGGTTTAATTCGAAGCAACGCGAAGAACCTTACCAGACCTTGACATGGTATGTTTGAATTACAGAATCGTAATTCTTCAGTTCGGCTGGCATACACAC	0	0	236	0	0	0	0	0	0	109	0	0	0	0	0	0	172	0	0	0	0	113	188	185	622	0	0	0	0	52	0	55	166	167	247	188	0	0	0	0	0	0	70	0	0	0	0	0	0
TCCATGCAGTAAACGATGAGTGCTAGATGTTGGGAATTTAAATTTCCAGTATCGCAGTTAACGCGTTAAGCACTCCGCCTGGGAAGTACGGCCGCAAGGCTAAAACTCAAATGAATTGACGGGGACCCGCACAAGCGGTGGATCATGTGGTTTAATTCGAAGATACGCGAAGAACCTTACCGGCTCTTGACATACCAATCGCGGACTTAAGAGATTAAGTCTTTCACTTCGGGTGGATTGGATAC	0	0	112	115	0	0	0	0	0	0	0	0	0	0	0	0	0	0	0	0	0	168	272	300	521	0	0	25	88	0	0	0	217	175	700	290	0	0	0	0	0	78	0	0	0	0	0	0	0
TCCACGCCGTAAACGATGAAGACTAGGTGTTAGGGGGCTTGACCTCTTAGTGCCGCAGCTAACGCATTAAGTCTTCCGCCTGGGGAGTACGGCCGCAAGGCTAAAACTCAAAGGAATTGACGGGGGCCCGCACAAGCGGTGGAGCATGTGGTTTAATTCGATGCAACGCGAAAAACCTTACCTACCCTTGACATTGATGGAATCTTTTGGAGACAGAAGAGTGCCTTCGGGAACCATTAAAC	0	0	0	55	0	0	0	0	0	12	0	74	513	109	69	13	19	0	0	29	17	0	19	0	19	7	25	9	0	0	0	0	0	0	0	0	33	11	33	11	0	0	0	32	172	13	0	19	9
TCCACGCCGTAAACGATGATAACTAGCTGCTTGGGCTCATGGAGCTTGGGTGGCGCAGCTAACGCATTAAGTTATCCGCCTGGGGAGTACGGTCGCAAGATTAAAACTCAAAGGAATTGACGGGGGCCTGCACAAGCGGTGGAGCATGTGGTTTAATTCGAAGCAACGCGCAGAACCTTACCAGCCTATGACATCCTAGGACGGTTTCTGGAGACAGATTCCTTCCCTTCGGGGACCTAGTGAC	0	0	0	0	0	0	107	0	0	0	0	0	0	0	0	0	0	0	0	0	0	0	0	0	0	0	0	0	0	0	0	0	0	0	0	0	0	0	0	0	0	0	105	0	0	0	0	0	0
TCCACGCAGTAAACGATGAGTGCTAGTCGCTGGGACAATAGTTTCAGTGTCGAAGCTAACGCATTAAGCACTCCGCCTGGGAAGTACGGTCGCAAGATTAAAACTCAAATAAATTGACGGGGGCCCGCACAAGCGGTGGAGCATGTGGTTTAATTCGAAGCAACGCGAAGAACCTTACCAGACCTTGACATGGTGTGTATGAGTTACAGAATCGTAACTCTTCAGTTCGGCTGGCACACACAC	0	179	165	141	127	0	0	0	0	122	0	0	0	0	0	0	34	74	0	0	37	81	114	160	121	0	0	0	130	0	98	220	204	134	267	164	0	0	0	0	43	0	0	0	0	0	0	0	0
TCCACGCTGTAAACGATGTCAACTAGACGTTAGATTCCTTGAGGATTTAGTGTCGCAGCTAACGCGTTAAGTTGACCGCCTGGGGAGTACGGCCGCAAGGTTGAAACTCAAAGGAATTGACGGGGGCCCGCACAAGCGGTGGAGCATGTGGTTTAATTCGATGCAACGCGAAGAACCTTACCAGCCCTTGACATCCTGTGAACTTTTTAGAGATAAATTGGTGCCTTCGGGAACACAGTGAC	0	27	69	160	28	0	0	0	0	34	10	0	10	24	0	29	97	42	0	0	30	192	203	142	250	0	0	0	92	18	19	27	124	73	276	173	0	0	0	0	36	61	34	0	0	11	19	18	12
TCCACGCCGTAAACGTTGGGCACTAGGTGTGGGTCTCAACCAACGAGATCCGCGCCGTCGCTAACGCATTAAGTGCCCCGCCTGGGGAGTACGGCCGCAAGGCTAAAACTCAAAGGAATTGACGGGGGCCCGCACAAGCAGCGGAGCGTGTTGCTTAATTCGATGCAACGCGAAGAACCTTACCTGGGTTTGACATGTAGGGAAAAGCTATAGAGATATGGTGTCCTTCGGGGCCCTACAC	0	0	0	0	0	0	0	0	0	0	0	373	302	18	0	0	0	0	229	155	0	0	0	0	0	0	0	0	0	0	0	27	0	0	0	0	0	0	0	0	0	0	0	0	0	0	0	0	0
TCCACGCCGTAAACGATGAGAACTAGATGTTGGGAGGGTTAGCCTCTCAGTGTCGCAGCTAACGCATTAAGTTCTCCGCCTGGGGAGTACGACCGCAAGGTTGAAACTCAAAGGAATTGACGGGGACCCGCACAAGCGGTGGAGCATGTGGTTTAATTCGATGATACGCGAAGAACCTTACCTGCTTTTGACATACTTGGAACCCCTCAGAGATGAGGGGGTGCTTTTAGAACCAAGATAC	0	23	97	89	0	0	0	0	0	59	8	11	15	10	0	0	69	84	0	2	9	154	147	284	31	0	7	5	121	19	43	28	410	210	258	157	15	17	0	0	32	39	0	0	0	5	13	0	5
TCCACGCCCTAAACGATGAATACTAGATGTAGGATTTAATTCTGTATCGTAGCTAACGCATTAAGTATTCCGCCTGGGGAGTACGGTCGCAAGGCTGAAACTCAAAGGAATTGGCGGGGACTCGCACAAGCGGTGGAGCATGTGGTTTAATTCGATGCTAAGCGAAGAACCTTACCAGGGCTTGACATGTAAGCATAAGCTTGCGTGAAAGCGTGGAGTGAATTTGGGCTTGCCCAAATTGGTTTACAC	0	25	107	178	12	0	0	0	0	54	5	0	13	15	0	0	28	28	0	0	24	178	77	156	0	0	0	0	39	0	75	64	262	181	262	66	6	16	0	0	42	42	17	0	0	0	0	18	0
TCCTAGCTGTAAACGATGAGCACTAGCTCGTGCCCCCTCCCACAAGGGCTCGGGCGTAGCGAAAGTGTTAAGTGCTCCGCCTGGGGAGTATGGTCGCAAGGCTGAAACTCAAAGGAATTGACGGGGGCTCACACAAGCGGTGGAGGATGTGGCTTAATTCGAGGCTACGCGAAGAACCTTACCTAGGCTTAACATGTTTGGGAATCTCTATGAAAGTAGAGAGTGCCTTTCGGGGAACCCTTACGT	0	0	0	0	0	0	0	0	0	0	0	18	219	57	30	0	0	0	0	18	16	0	0	0	0	1314	622	91	18	0	67	0	17	26	0	0	70	153	380	133	0	0	0	0	0	0	0	0	0
TCCACGCCGTAAACGATGTCTACTTGGAGGTTGTGGCCTTGAGCCGTGGCTTTCGGAGCTAACGCGTTAAGTAGACCGCCTGGGGAGTACGGTCGCAAGATTAAAACTCAAATGAATTGACGGGGGCCCGCACAAGCGGTGGAGCATGTGGTTTAATTCGATGCAACGCGAAGAACCTTACCTACTCTTGACATCCATAGAACTTTCCAGAGATGGATTGGTGCCTTCGGGAACTATGAGAC	0	0	18	0	0	0	0	0	0	0	83	0	0	48	0	0	52	96	0	0	47	116	150	83	169	0	0	0	235	97	140	237	176	158	340	257	0	0	0	0	0	49	0	0	0	0	0	0	0
TCCACACCGTAAACGATGAATGCCAGTCGTCGGGTAGTATACTATTCGGTGACACACCTAACGGATTAAGCATTCCGCCTGGGGAGTACGGTCGCAAGATTAAAACTCAAAGGAATTGACGGGGGCCCGCACAAGCGGTGGAGCATGTGGTTTAATTCGAAGCAACGCGCAGAACCTTACCAACCCTTGACATCCTGTGCTAACTCCAGAGATGGAGTGTTCCCTTCGGGGACGCAGTGAC	0	0	0	32	0	0	0	0	0	0	30	74	103	347	36	0	0	0	94	113	32	0	0	0	0	0	106	22	0	88	0	0	0	0	0	0	0	0	0	0	0	0	0	0	0	0	0	0	0
TCCACGCCGTAAACGATGAGTGCTAGGTGTTGGAGGGTTTCCGCCCTTCAGTGCTGAAGCTAACGCATTAAGCACTCCGCCTGGGGAGTACGGTCGCAAGGCTGAAACTCAAAGGAATTGACGGGGACCCGCACAAGCGGTGGAGCATGTGGTTTAATTCGAAGCAACGCGAAGAACCTTACCAACTCTTGACATCCCCCTGACCGGTACAGAGATGTACCTTCCCCTTCGGGGGCAGGGGTGAC	0	0	0	0	0	0	0	0	0	0	0	0	0	0	0	0	0	0	0	0	0	0	0	0	0	2699	491	323	0	0	0	0	0	0	0	0	0	0	0	0	0	0	12	0	0	7	0	0	32
TCCTGGCTGTAAACGATGAGTACTGGGTGGGAGAAAGCTTGCTTTTTCCTGCCGTAGCGAAAGCATTAAGTACTCCGCCTGGGGAGTATGGTCGCAAGGCTGAAACTCAAAGGAATTGACGGGGGCTCACACAAGCGGTGGAGGATGTGGCTTAATTCGAGGCAACGCGAAGAACCTTATCCTGGACTTGACATGTTTGGATGGCTCGCCTGAAAGGGATGAGTCTGCCTTCGGGTGAAACTTACAC	204	18	6	23	16	144	352	0	0	0	0	0	0	0	0	0	0	0	0	0	0	0	0	0	0	0	0	0	0	0	0	0	0	0	0	0	0	0	0	0	0	0	0	2935	79	0	15	0	42
TCCACGCAGTAAACGATGAGTGCTAGTCGCTGGTGCAATAGTATCAGTGTCGAAGCTAACGCATTAAGCACTCCGCCTGGGAAGTACGGTCGCAAGATTAAAACTCAAATAAATTGACGGGGGCCCGCACAAGCGGTGGAGCATGTGGTTTAATTCGAAGCAACGCGAAGAACCTTACCAGACCTTGACATGGTATGTTTGAATTACAGAATCGTAATTCTTCAGTTCGGCTGGCATACACAC	0	0	0	79	0	0	0	0	0	139	0	0	0	0	0	32	0	83	0	0	0	125	167	184	668	0	0	0	176	0	70	0	133	155	320	242	0	0	0	0	72	0	0	0	0	0	0	49	0
TCCACGCCGTAAACGATGGAAGCTAGTTGTTGGACGGTTTACTGTTCAGTGACACAGCTAACGCATTAAGCTTCCCGCCTGGGGAGTACGGTCGCAAGATTAAAACTCAAAGGAATTGACGGGGGCCCGCACAAGCGGTGGAGCATGTGGTTTAATTCGAAGCAACGCGCAGAACCTTACCAGCCCTTGACATCCCGGTCGCGGAAACAGAGATGTTTCTTTCAGTTAGGCTGGACCGGTGAC	0	47	146	157	0	0	0	0	19	84	18	0	10	0	0	0	0	0	0	0	0	0	0	0	148	0	15	0	0	0	52	40	428	0	0	469	0	17	0	0	0	69	57	0	0	0	21	7	0
TCCACGCCGTAAACGATGTCTACTAGTCGTTGGGAATCTTAGTATTCTTGGTGACGAAGTTAACGCGATAAGTAGACCGCCTGGGGAGTACGGCCGCAAGGTTAAAACTCAAATGAATTGACGGGGGCCCGCACAAGCGGTGGAGCATGTGGTTTAATTCGATGCAACGCGAAGAACCTTACCAGGCCTTGACATCCTTGGAACTTTCTAGAGATAGATTGGTGCCTTCGGGAGCCAAGTGAC	0	0	0	0	0	0	0	0	0	0	0	0	0	0	0	0	0	0	0	0	0	0	0	0	0	0	0	0	0	0	0	0	0	0	0	0	23	50	17	0	0	0	35	0	0	0	0	0	0
TCCTAGGTGTAAACGCTGTGAACTTGGTGTCGGGGATCCGTCATGGGTCCCCGGTGCCGGAGTGAAGATGTTAAGTTCACTGCCTGGGGAGTACGGTCGCAAGGCTGAAACTTAAAGGAATTGGCGGGGGAGCACTGCAACGGGAGGAGCGTGCGGTTTAATTGGATTCAACGCCGGAAAACTCACCAGGGCCGACTGTTAGATGAAGACCAGTGTAACGAACTTGTCGGATTTTCAGAG	0	0	0	0	0	0	0	0	0	149	19	0	0	0	0	0	0	32	0	0	111	118	187	215	0	0	0	0	92	16	0	23	68	90	576	344	0	0	0	0	0	0	0	0	0	0	0	113	36
TCCACGCCGTAAACGATGATAACTAGCTGTCCGGGCTCATAGAGCTTGGGTGGCGCAGCTAACGCATTAAGTTATCCGCCTGGGGAGTACGGTCGCAAGATTAAAACTCAAAGGAATTGACGGGGGCCTGCACAAGCGGTGGAGCATGTGGTTTAATTCGAAGCAACGCGCAGAACCTTACCAGCCTTTGACATCCTAGGACGGTTTCTGGAGACAGATTCCTTCCCTTCGGGGACCTAGTGAC	0	0	0	0	0	0	75	0	0	0	0	0	0	0	0	0	0	0	0	0	0	0	0	0	0	53	0	0	82	0	0	27	0	0	0	0	0	0	0	0	0	0	79	81	96	67	92	116	167
TCCTAGCTGTAAACGATGAGCACTAGGTTGTGGGACCTTCCACAGTTTCACGACCGTAGCGAAAGTGTTAAGTGCTCCGCCTGGGGAGTATGGTCGCAAGGCTGAAACTCAAAGGAATTGACGGGGGCTCACACAAGCGGTGGAGGATGTGGCTTAATTCGAGGCTACGCGAAGAACCTTATCCTGGTCTTGACATGTTTGAGAATCCTCCCGAAAGGGAGGGGTGCCCCTCGGGGAGCTCTTACAC	0	0	46	81	0	0	9	15	8	0	0	182	63	17	0	8	94	0	18	0	0	15	30	26	10	213	506	0	50	44	0	0	8	0	0	6	192	60	7	19	23	0	34	26	39	402	156	7	351
TCCACGCCGTAAACGATGAATGCTAGCTGTCAGGCAGTTTACTGCTTGGTGGCGCAGCTAACGCATTAAGCATTCCGCCTGGGGAGTACGGTCGCAAGACTAAAACTCAAAGGAATTGACGGGGGCCCGCACAAGCGGTGGAGCATGTGGTTTAATTCGAAGCAACGCGCAGAACCTTACCAGCCCTTGACATCCCGGTCGCGGTTTTCAGAGATGAATTCCTTCAGTTCGGCTGGACCGGTGAC	0	0	27	0	23	0	0	0	14	32	0	0	0	0	0	0	42	35	0	0	32	101	0	31	384	0	0	21	933	63	0	0	49	50	199	75	0	20	5	12	61	188	34	0	0	0	0	0	14
TCCACGCCGTAAACGATGAGTGCTAGCCGTTTGTGATTTATCACAAGTGGTGCAGCTAACGCGTTAAGCACTCCGCCTGGGGAGTACGATCGCAAGATTAAAACTCAAAGGAATTGACGGGGGCCCGCACAAGCGGTGGAGCATGTGGTTTAATTCGACGCAACGCGAAGAACCTTACCAGGTCTTGACATCCTGATTTTGGTTGTTAGAAATAACTTCCTTCAGTTCGGCTGGATCAGTGAC	0	0	68	56	0	0	0	0	0	60	0	0	0	0	0	0	57	24	0	0	0	42	45	47	362	0	0	0	103	33	23	58	169	121	336	343	0	0	0	0	64	0	51	0	0	0	0	0	0
TCCACACCGTAAACGATGAATGCCAGTCGTCGGGTAGCATGCTACTCGGTGACACACCTAACGGATTAAGCATTCCGCCTGGGGAGTACGGTCGCAAGATTAAAACTCAAAGGAATTGACGGGGGCCCGCACAAGCGGTGGAGCATGTGGTTTAATTCGAAGCAACGCGCAGAACCTTACCAACCCTTGACATCCTGTGCTACATCCAGAGATGGATGGTTCCCTTCGGGGACGCAGTGAC	0	0	0	0	0	75	236	0	0	0	0	0	0	0	0	0	0	0	0	0	0	0	0	0	0	0	0	0	0	0	0	154	0	0	0	0	172	0	0	0	0	0	0	421	279	0	0	0	0
TCCACGCCGTAAACGATGAGTACTTGGTGGTGGAGGATTCGACCCCTTCACTATCGGAGCTAACGCGTTAAGTACTCCGCCTGGGAACTACGGCCGCAAGGCTGAAACTCAAAGGAATTGACGGGGACCCGCACAAGAGGTGGAACATGTGGTTTAATTCGATGCAACGCGAAGAACCTTACCTGGGCTTGACATGTTAGTGAAAACATAATGAAAATTGTGCCTTTTTTAAGCTTGCTTAAAAACACTATCAC	0	0	17	0	0	0	0	0	0	0	0	0	0	0	0	0	26	27	0	0	0	104	80	123	376	0	0	0	55	0	52	57	156	138	540	167	0	0	0	0	52	21	22	0	0	0	0	3	0
TCCACGCCGTAAACGGTGGGCGCTAGGTGTGGGGAACTATCTACGTTTTCCGCGCCGCAGCTAACGCATTAAGCGCCCCGCCTGGGGAGTACGGCCGCAAGGCTAAAACTCAAAGGAATTGACGGGGGCCCGCACAAGCGGCGGAGCATGCGGCTTAATTCGATGCAACGCGAAGAACCTTACCTAGGCTTGACATACAGCGTTTACCGGCAGAAATGTCGGGTCCTTCGGGGCGCTATAC	0	25	0	10	25	0	78	0	0	0	0	0	0	21	13	9	0	0	0	0	0	0	8	0	0	1002	519	254	56	69	16	35	14	0	0	0	89	31	192	276	66	18	45	52	39	26	16	8	36
TCCACGCCGTAAACGATGATAACTAGCCGTTGGGGGGATTTACCCTTTAGTGGCGAAGCTAACGCGTTAAGTTATCCGCCTGGGGAGTACGGCCGCAAGGTTAAAACTCAAAGGAATTGACGGGGACCCGCACAAGCGGTGGAGCATGTGGTTTAATTCGATGCAACGCGAAGAACCTTACCTGGTCTTGACATCCTGCGAACTTTCTAGAAATAGATTGGTGCCTTCGGGAACGCAGTGAC	194	114	19	0	109	0	0	0	0	0	0	0	4	5	0	0	0	0	0	0	0	0	0	0	0	0	0	0	8	0	30	130	122	148	74	270	0	13	0	0	0	0	0	0	0	0	0	0	0
TCCACACCGTAAACGATGAATGCCAGTCGTCGGGTAGCATGCTGCTCGGTGACACACCTAACGGATTAAGCATTCCGCCTGGGGAGTACGGTCGCAAGATTAAAACTCAAAGGAATTGACGGGGGCCCGCACAAGCGGTGGAGCATGTGGTTTAATTCGAAGCAACGCGCAGAACCTTACCAACCCTTGACATCCTGTGCTACATCCAGAGATGGATGGTTCCCTTCGGGGACGCAGTGAC	0	0	0	0	0	109	0	0	0	0	0	0	0	0	0	0	0	0	0	0	0	0	0	0	0	0	0	0	0	0	0	0	0	0	0	0	0	0	0	0	0	0	0	0	0	0	0	0	0
TCCACGCCGTAAACGATGAGTACTTGATGGTGGAGGATTCGACCCTTTCACTATCGGAGCTAACGCGTTAAGTACTCCGCCTGGGGACTACGGCCGCAAGGCTGAAACTCAAAGGAATTGACGGGGACCCGCACAAGCGGTGGAACATGTGGTTTAATTCGATGCAACGCGAAGAACCTTACCTGGACTTGACATGTTAGTGAAATCTCTGTGAAAGCAGAGCCTTCTGCGAGCTTGCTCAAAGACACTATCAC	0	0	51	23	0	0	0	0	11	51	0	0	8	14	0	15	73	133	0	9	39	142	130	218	74	0	14	0	155	18	78	70	171	174	353	74	6	12	0	0	38	64	27	0	0	0	8	0	0
TCCACACCGTAAACGATGAATGCCAGACGTCAGCAAGCATGCTTGTTGGTGTCACACCTAACGGATTAAGCATTCCGCCTGGGGAGTACGGTCGCAAGATTAAAACTCAAAGGAATTGACGGGGGCCCGCACAAGCGGTGGAGCATGTGGTTTAATTCGACGCAACGCGCAGAACCTTACCAACCCTTGACATACTTGTCGCGGATTCCAGAGATGGATTCCTTCAGTTCGGCTGGACAATGTAC	688	2690	67	0	25	6	0	0	0	0	0	0	0	0	0	0	0	0	0	0	0	0	0	0	0	0	0	0	0	0	0	0	0	0	0	0	0	0	0	0	0	0	0	0	0	0	0	0	0
TCCACGCCGTAAACGATGAGAACTAGATGTTGGGAGGGTTACCTTTCAGTGTCGCAGCTAACGCGTTAAGTTCTCCGCCTGGGGAGTACGTCGGCAACGATAAAACTCAAAGGAATTGACGGGGACCCGCACAAGCGGTGGAGCATGTGGTTTAATTCGATGCAACGCGAAGAACCTTACCTGCCCTTGACATACTCGGAACTTGTCAGAGATGACTTGGTGCCTTCGGGAATCGAGATAC	31	246	93	132	56	0	126	9	0	87	24	0	0	5	0	0	15	14	0	0	0	29	39	25	0	0	0	0	59	9	186	326	202	108	327	111	0	5	0	0	19	73	0	8	0	0	0	13	14
TCCACGCCGTAAACGATGACAGCTAGATGTCGGGGGGTTGCCTCTCGGTGTCGCCGCTAACGCATTAAGCTGTCCGCCTGGGAAGTACGGTCGCAAGATTAAAACTCAAAGGAATTGACGGGGGCCCGCACAAGCGGTGGAGCATGTGGTTTAATTCGAAGCAACGCGCAGAACCTTACCAGTCCTTGACATGGGTAGTTTGGTATTTGGAGACAGATACCTTCAGTTTGGCTGGCTACCACAC	0	30	0	0	0	0	0	0	0	0	0	0	0	0	0	0	59	0	0	16	0	96	54	82	536	0	0	0	273	0	50	102	135	145	295	307	0	0	0	0	101	0	0	0	0	0	0	0	0
TCCACGCCGTAAACGATGTCTACTAGTCGTTGGGAGGCTTGTCCTCTTGGTGGCGCAGTTAACGCGTTAAGTAGACCGCCTGGGGAGTACGGCCGCAAGGCTAAAACTCAAAGGAATTGACGGGGGCCCGCACAAGCGGTGGAGCATGTGGTTTAATTCGATGCAACGCGAAGAACCTTACCTGCCCTTGACATCCTCGGAAGGGACCGGAAACGGACCTGTGCCTTCGGGAACCGAGAGAC	0	0	208	309	124	0	0	52	0	0	0	0	187	623	201	39	106	99	0	151	81	57	90	186	14	18	73	0	78	0	0	0	51	67	0	0	0	0	0	0	16	0	0	0	0	8	0	0	0
TCCACGCCGTAAACGATGTCTACTAGGAGCTGGGGTCTTCGGACAACTTTTCCAAAGCTAACGCATTAAGTAGACCGCCTGGGGAGTACGGCCGCAAGGTTAAAACTCAAATGAATTGACGGGGGCCCGCACAAGCGGTGGAGCATGTGGTTTAATTCGATGCAACGCGAAGAACCTTACCTACACTTGACATACAGAGAACTTACTAGAGATAGTTTGGTGCCTTCGGGAACTCTGATAC	0	0	0	0	0	0	0	0	0	0	0	0	0	0	279	0	0	0	0	78	621	752	612	0	31	0	0	0	0	0	88	68	119	0	0	48	0	0	0	0	0	0	0	0	0	36	0	0	47
TCCACGCTGTAAACGATGTGTGCTGGATGTTGGGGAACTTAGTTTCTCAGTGTCGTAGCTAACGCGATAAGCACACCGCCTGGGGAGTACGGCCGCAAGGTTGAAACTCAAAGGAATTGACGGGGGCCCGCACAAGCGGTGGAGCATGTGGTTTAATTCGAAGCAACGCGCAGAACCTTACCAGGATTTGACATGGGCAGGACCGGTGGAGAGATTCACTTTTCTCGCAAGAGACCTGCCGCAC	0	0	0	0	0	0	0	0	0	0	0	0	0	0	0	0	0	0	0	0	0	0	0	0	0	0	0	0	0	0	0	0	0	0	0	0	0	0	0	0	0	0	0	0	0	0	0	0	0
TCCACGCCGTAAACGATGTCAACTAGCTGTTGGAAAACTATGTTTTTCAGTGGCGCAGCTAACGTAGTAAGTTGACCGCCTGGGGAGTACGGCCGCAAGGCTAAAACTCAAATGAATTGACGGGGACCCGCACAAGCGGTGGAGCATGTGGTTTAATTCGATGCAACGCGAAAAACCTTACCTATACTTGACATACTTGGAATGCTTTGTAATGAAGCAGTGCCTTCGGGAGCCAAGATAC	0	70	96	59	85	0	0	0	16	114	25	0	0	0	0	0	13	0	0	0	0	34	9	17	0	0	0	0	28	0	192	138	238	172	317	224	19	31	0	0	0	33	0	0	0	0	0	0	0
TCCACGCCGTAAACGATGGATACTAGCTGTTCGATCAACATTGGTTGATTGAGTGGTTAAGCGAAAGTGATAAGTATCCCACCTGGGGAGTACGCTCGCAAGAGTGAAACTCAAAGGAATTGACGGGGGCCCGCACAAGCGGTGGAGCATGTGGTTTAATTCGATGATACGCGAGGAACCTTACCAGGGCTTAAATGTAAGTTGCATAGATCAGAGATGATCTTTTCTTCGGACCACTTACA	0	0	0	0	0	0	0	0	0	0	0	0	0	0	0	0	54	39	0	0	0	34	0	0	273	0	0	0	0	0	0	0	92	72	298	255	0	0	0	0	60	121	100	0	0	45	33	26	32
TCCACGCCGTAAACGATGAGAACTAGCCGTTGGGGCCTTTAAGGCTTTGGTGGCGCAGCTAACGCGATAAGTTCTCCGCCTGGGGAGTACGGCCGCAAGGTTAAAACTCAAATGAATTGACGGGGGCCCGCACAAGCGGTGGAGCATGTTGTTTAATTCGATGCAACGCGAAGAACCTTACCACCCCTTGACATACTCGGAACTTTCTAGAGATAGATTGGTGCCTTCGGGAACCGAGATAC	0	0	55	15	32	0	0	0	0	0	0	0	0	0	0	0	39	0	0	0	0	65	108	41	348	0	0	0	14	0	0	75	156	44	178	465	0	0	0	0	24	0	39	0	0	0	0	0	0
TCCACGCCGTAAACGATGGATACTAGCTGTATGTCTACCTCAGGTAGATGTGTGGCCAAGCGAAAGTGATAAGTATCCCACCTGGGGAGTACGATCGCAAGATTGAAACTCAAAGGAATTGACGGGGGCCCGCACAAGCGGTGGAGCATGTGGTTTAATTCGATGATACGCGAGGAACCTTACCAGGGCTTAAATGTAATGGGACAGATTCAGAGATGAATTTTTCTTCGGACTCATTACA	0	0	0	0	0	0	0	0	0	0	25	0	0	0	0	28	80	0	0	0	0	69	83	46	372	0	39	0	23	0	0	0	113	0	104	73	0	0	0	0	0	0	88	0	0	0	21	0	0
TCCACGCCGTAAACGATGGATACTAGCTGTTCGACCAACATGGGTTGGTTGAGTGGCTAAGCGAAAGTGATAAGTATCCCACCTGGGGAGTACGCTCGCAAGAGTGAAACTCAAAGGAATTGACGGGGGCCCGCACAAGCGGTGGAGCATGTGGTTTAATTCGATGATACGCGAGGAACCTTACCAGGGCTTAAATGTAGGTTGCATGATCTAGAGATAGATCTTTCTTCGGACTACCTACA	16	28	0	0	0	17	239	0	0	0	0	15	0	0	0	0	0	0	169	125	0	0	0	0	0	0	0	35	27	0	23	222	56	0	114	0	62	0	0	20	0	0	0	154	0	22	0	0	0
TCCTAGCTGTAAACGATGGATACTAGACGTAGGAACTGGATTGACGGTTTCTGTGTCGCAGCTAACGCGTTAAGTATCCCGCCTGGGGAGTACGGTCGCAAGACTAAAACTCAAAGGAATTGACGGGACCCCGCACAAGCGGCGGAGCATGCGGCTTAATTCGATGATACCCGTAGAACCTTACCTGGACTTGACATATAGGGTCAAGCTATAGAGATATAGTGTGCATTAGCGCCCTATAC	0	0	0	0	0	0	0	0	0	0	0	0	0	124	67	129	0	0	0	0	0	114	115	75	0	0	0	0	155	0	142	274	515	233	216	221	0	0	0	0	0	114	0	0	0	0	0	0	0
TCCACGCCGTAAACGATGAATGCCAGTCGTCGGGTTGCATGCAATTCGGTGACACACCTAACGGATTAAGCATTCCGCCTGGGGAGTACGGTCGCAAGATTAAAACTCAAAGGAATTGACGGGGGCCCGCACAAGCGGTGGAGCATGTGGTTTAATTCGAAGCAACGCGCAGAACCTTACCAACCCTTGACATCCTGATCGCGGTTACCAGAGATGGTTTCCTTCAGTTCGGCTGGATCAGTGAC	0	0	0	0	0	0	0	0	0	0	0	0	0	0	0	0	0	0	0	0	0	0	0	0	0	0	0	0	0	0	0	0	0	0	0	0	0	0	0	0	0	0	0	0	0	0	0	0	0
TCCTGGCCGTAAACGATGAACACTAGGTGTCGGGGGAATCGACCCCCTCGGTGTCGTAGCCAACGCGTTAAGTGTTCCGCCTGGGGAGTACGCACGCAAGTGTGAAACTCAAAGGAATTGACGGGGGCCCGCACAAGCGGTGGAGTATGTGGTTTAATTCGATGCAACGCGAAGAACCTTACCAGGGCTTGACATCCTGCGAACCTCTGTGAAAGCGGAGGGTGCCTTCGGGAACGCAGTGAC	0	0	0	0	0	0	0	16	0	0	0	0	88	40	0	25	0	19	0	1649	58	0	24	38	0	0	0	18	0	0	263	73	0	0	0	0	0	0	123	0	44	24	36	0	0	0	0	0	0
TCCACGCCCTAAACGATGAATACTAGATGTAGGATTTTTTCTGTATCGTAGCTAACGCATTAAGTATTCCGCCTGGGGAGTACGGTCGCAAGGCTGAAACTCAAAGGAATTGGCGGGGACTCGCACAAGCGGTGGAGCATGTGGTTTAATTCGATGCTAAGCGAAGAACCTTACCAGGGCTTGACATGTAAGCATAAGCTTGCGTGAAAGCGTGGAGTGAATTTGAGCTTGCTTAAATTGGTTTACAC	0	0	34	57	0	0	0	0	12	0	0	0	0	0	0	0	15	49	0	0	0	102	28	104	122	0	18	14	20	24	0	0	139	113	97	42	0	0	0	0	0	32	34	0	0	21	28	0	9
TCCTAGCCGTAAACGATGGATACTAGATGTTGCGTACTTTTATAGTATGCAGTGTCGTAGCTAACGCGTTAAGTATCCCGCCTGGGAAGTATGCTCGCAAGAGTGAAACTCAAAGGAATTGACGGGGGCCCGCACAAGCGGTGGAGCATGTGGTTTAATTCGATGCAACACGAAGAACCTTACCAGGGCTTGACATGAAGAGAAGTTTTCCGAAAAGAAAATGTGCTACGGCCTCTTACAC	0	7	11	10	0	0	0	0	0	0	0	0	0	0	0	0	14	0	0	0	0	0	73	57	118	0	0	0	12	0	58	26	32	0	46	129	6	0	0	9	494	8	0	16	0	4	0	52	0
TCCACGCCGTAAACGATGAGTGCTAGCCGTTTGTGATTAATCACAAGTGGTGCAGTTAACACATTAAGCACTCCGCCTGGGGAGTACGATCGCAAGATTAAAACTCAAAGGAATTGACGGGGGCCCGCACAAGCGGTGGAGCATGTGGTTTAATTCGACGCAACGCGAAGAACCTTACCAGGTCTTGACTTCCTGACTATGGTTATTAGAAATAATTTCCTTCAGTTCGGCTGGGTCAGTGAC	0	74	63	94	0	0	0	0	0	68	0	0	0	0	0	0	30	0	0	0	0	44	0	44	167	0	0	0	66	0	0	135	170	108	252	226	0	0	0	0	47	0	0	0	0	0	0	0	26
TCCACACCGTAAACGCTGTCTACTAGCTGTGTGTGATTTTAAATCGTGCGTAGCGAAGCTAACGCGCTAAGTAGACCGCCTGGGGAGTACGGCCGCAAGGTTAAAACTCAAATGAATTGACGGGGGCCCGCACAAGCGGTGGAGCATGTGGTTTAATTCGATGCAACGCGAAGAACCTTACCTACACTTGACATGCAGAGAACTTTCTAGAGATAGATTGGTGCCTTCGGGAACTCTGACAC	0	0	0	17	0	0	0	0	18	0	15	0	0	0	0	0	0	0	35	127	98	116	0	0	0	0	0	0	0	22	0	0	0	0	0	0	0	0	0	0	0	25	39	14	0	47	24	0	0
TCCACACCGTAAACGATGAATGCCAGTCGTCGGGTAGCATGCTATTCGGTGACACACCTAACGGATTAAGCATTCCGCCTGGGGAGTACGGTCGCAAGATTAAAACTCAAAGGAATTGACGGGGGCCCGCACAAGCGGTGGAGCATGTGGTTTAATTCGAAGCAACGCGCAGAACCTTACCAACCCTTGACATCCTCAGCTACATCCAGAGATGGATGGTTCCCTTCGGGGACTGAGTGAC	0	0	47	160	0	0	0	0	0	0	0	0	0	15	0	0	0	0	0	0	0	0	0	0	0	0	15	0	0	0	0	0	0	0	0	0	35	25	0	0	0	0	25	313	126	151	761	0	110
TCCTAGGTGTAAACGCTGTGGATTTGGTGTGTGGGGTCCGCAATGGGCCCCATGTGCCGGAGTGAAGATGTTAAATCCACTGCCTGGGGAGTACGGTCGCAAGGCTGAAACTTAAAGGAATTGGCGGGGGAGCACTGCAACGGGAGGAGCGTGCGGTTTAATTGGATTCAACGCCGGAAAACTCACCAAGGCCGACTGTTAGATGAAGATCAGCGTAACGAGCTTATCGGATTATCAGAG	0	0	0	0	0	0	0	0	0	25	0	0	0	0	0	0	77	0	0	0	36	291	221	299	105	0	0	0	184	0	14	30	58	0	242	210	0	0	0	0	64	0	50	0	0	0	0	0	0
TCCATGCAGTAAACGATGGGTGCTAGTCGTCGGACTTTTGTTCGGTGTCGTAGCTAACGCGTTAAGCACCCCGCCTGGGGAGTACGGTCGCAAGATTAAAACTCAAATAAATTGACGGGGACCCGCACAAGCAGTGGAGCATGTGGTTTAATTCGACGCAACGCGAAGAACCTTACCAGCGTTTGACATGGGAAGTACCGGTTACAGAATGGTAACCTTCAGTTCGGCTGGCTTCCGCAC	0	0	0	103	0	0	0	0	0	0	0	0	0	0	0	0	0	0	0	0	132	145	319	226	0	0	0	0	243	0	0	214	241	105	172	194	0	0	0	0	120	0	0	0	0	0	0	0	0
TCCACACCGTAAACGATGAGAGCTAGTTGTTGGCAGGCATGCCTGTCGGTGACGCAGCTAACGCATTAAGCTCTCCGCCTGGGGAGTACGGTCGCAAGATTAAAACTCAAAGAAATTGACGGGGGCCCGCACAAGCGGTGGAGCATGTGGTTTAATTCGAAGCAACGCGCAGAACCTTACCTACCCTTGACATCCCGATCGCGGTTTCCAGAGATGGATTCCTTCAGTTAGGCTGGATCGGTGAC	0	0	0	0	0	0	0	0	0	0	0	0	0	0	0	0	0	0	0	0	0	0	0	0	0	0	0	0	0	0	0	0	0	0	0	0	39	95	38	0	0	0	26	0	0	0	0	0	0
TCCACGCCGTAAACGATGAGTGCTAGGTGTTGGAGGGTTTCCGCCCTTCAGTGCTGAAGCTAACGCATTAAGCACTCCGCCTGGGGAGTACGGTCGCAAGGCTGAAACTCAAAGGAATTGACGGGGACCCGCACAAGCGGTGGAGCATGTGGTTTAATTCGAAGCAACGCGAAGAACCTTACCAACTCTTGACATCCCCCTGACCGGTACAGAGATGTGCCTTCCCCTTCGGGGGCAGGGGTGAC	0	0	0	0	0	0	0	0	0	0	0	0	0	0	0	0	0	0	0	0	0	0	0	0	0	2077	514	439	0	52	0	0	0	0	0	0	0	0	0	0	0	0	0	0	0	0	0	0	0
TCCACGCCGTAAACGATGAGTGCTAGGTGTTGGAGGGTTTCCGCCCTTCAGTGCTGAAGCTAACGCATTAAGCACTCCGCCTGGGGAGTACGGTCGCAAGGCTGAAACTCAAAGGAATTGACGGGGACCCGCACAAGCGGTGGAGCATGTGGTTTAATTCGAAGCAACGCGAAGAACCTTACCAACTCTTGACATCCCCCTGACCGGTACAGAGATGTATCTTCCCCTTCGGGGGCAGGGGTGAC	0	0	0	0	0	0	0	0	0	0	0	0	0	0	0	0	0	0	0	0	0	0	0	0	0	2161	425	352	0	34	0	0	0	0	0	0	0	0	0	0	0	0	0	0	0	0	0	0	0
TCCTAGCCGTAAACGATGAGCACTGGGTTGAGGGAACTATCACATTCTCTCGGCCGTAGCGAAAGCGTTAAGTGCTCCGCCTGGGGAGTATGGTCGCAAGGCTGAAACTCAAAGGAATTGACGGGGGCTCACACAAGCGGTGGAGGATGTGGCTTAATTCGAGGCTACGCGAAGAACCTTATCCTAGATTTGACATGCTTGAGAATTTCTTCGAAAGAAGAAAGTGCCCCTCGGGGAGCTTTTGCAC	0	0	0	31	0	0	0	0	0	0	0	0	49	92	130	353	845	70	0	100	36	100	144	62	0	30	0	0	0	0	0	0	0	0	0	0	0	0	17	0	0	0	0	0	0	29	30	0	0
TCCACGCCGTAAACGATGTGTGCTAGATGTTGGAGGGTTACCTTTCAGTGTCGCAGCTAACGCACTAAGCACACCGCCTGGGAAGTACGGTCGCAAGATTAAAACTCAAAGGAATTGACGGGGGCCCGCACAAGCGGTGGAGCATGTGGTTTAATTCGAAGCAACGCGCAGAACCTTACCAGCCCTTGACATGTGGAGTTTGGTTACCAGAGATGGTTTCCTTCAGTTCGGCTGGCTCCAACAC	239	261	0	0	0	0	0	0	0	0	0	0	0	0	0	0	0	0	0	30	0	90	0	38	51	0	0	0	0	0	0	109	56	41	121	0	0	0	0	0	0	0	0	0	0	0	0	0	0
TCCACACCGTAAACGATGAATGCCAGTCGTCGGGCAGTATACTGTTCGGTGACACACCTAACGGATTAAGCATTCCGCCTGGGGAGTACGGTCGCAAGATTAAAACTCAAAGGAATTGACGGGGGCCCGCACAAGCGGTGGAGCATGTGGTTTAATTCGAAGCAACGCGCAGAACCTTACCAACCCTTGACATCCTGTGCTAACCCGAGAGATCGGGCGTCCACTTCGGTGGCGCAGTGAC	0	0	0	0	0	0	0	0	0	0	0	0	0	0	0	0	0	0	0	0	0	0	0	0	0	0	0	0	0	0	57	26	0	0	0	0	0	0	0	0	0	0	0	142	616	70	334	0	29
TCCACGCCGTAAACGATGGAAGCTAGTTGTTGGACGGTTTAACTGTTCAGTGACACAGCTAACGCATTAAGCTTCCCGCCTGGGGAGTACGGTCGCAAGATTAAAACTCAAAGGAATTGACGGGGGCCCGCACAAGCGGTGGAGCATGTGGTTTAATTCGAAGCAACGCGCAGAACCTTACCAGCCCTTGACATCCCGGTCGCGGAAACAGAGATGTTTCTTTCAGTTAGGCTGGACCGGTGAC	0	0	0	0	42	0	0	0	0	0	0	0	0	0	0	0	80	49	0	0	12	206	109	197	0	0	0	0	183	25	0	0	0	330	407	0	0	0	0	0	35	0	0	0	0	0	0	0	0
TCCACGCCGTCAACGATGAGAACTAGATGTTGGGAGGTATACCCTCTTAGTGTCGAAGCTAACGCGTTAAGTTCTCCGCCTGGGGAGTACGGCCGCAAGGCTAAAACTCAAAGGAATTGACGGGGGCCCGCACAAGCGGTGGAGCATGTGGTTTAATTCGATGCAACGCGAAGAACCTTACCTACTCTTGACATCCCAAGAATCTTCTAGAGATAGAGGAGTGCCTTCGGGAACTTGGAGAC	0	6	7	0	31	0	972	31	3	32	13	0	0	5	7	17	28	33	0	42	26	20	14	7	93	20	26	3	0	52	7	0	0	0	0	26	0	0	0	0	15	16	11	0	0	76	37	0	0
TCCTAGCTGTAAACGATGGATACTAGATGTAGGAACTGGATTGACGGTTTCTGTATCGTAGCTAACGCGTTAAGTATCCCGCCTGGGGAGTACGGTCGCAAGACTAAAACTCAAAGGAATTGACGGGACCCCGCACAAGCGGCGGAGCATGCGGCTTAATTCGATGATACCCGTAGAACCTTACCTGGACTTGACATATAGGGAAAAGCTAAAGAAATTTAGTGTGCGTAAGCGCCCTATAC	209	119	0	0	0	79	465	15	0	0	0	0	0	0	0	0	0	0	0	0	0	0	0	0	0	0	0	0	0	0	0	0	0	0	0	0	0	0	0	0	0	0	0	64	0	0	0	64	0
TCCACGCCGTAAACGGTGGGAACTAGATGTGGGGTCCGTTCCACGGATTCCGTGTCGCAGCTAACGCATTAAGTTCCCCGCCTGGGGAGTACGGCCGCAAGGCTAAAACTCAAAGGAATTGACGGGGGCCCGCACAAGCGGCGGAGCATGCGGATTAATTCGATGCAACGCGAAGAACCTTACCAAGGCTTGACATATAGAGGAAAAGTGTAGAAATACACTCCCCGCAAGGTCTCTATAC	52	9	0	5	0	42	98	0	12	0	10	26	9	6	10	19	0	7	0	33	12	14	0	4	0	32	92	95	8	6	18	114	20	48	0	0	21	7	0	26	0	0	0	149	42	56	36	7	9
TCCACGCCGTAAACGATGTCGACTAGCCGTTGGGACCTTTAAGGACTTAGTGGCGCAGTTAACGCGATAAGTCGACCGCCTGGGGAGTACGGCCGCAAGGTTAAAACTCAAATGAATTGACGGGGGCCCGCACAAGCGGTGGAGCATGTGGTTTAATTCGATGCAACGCGAAGAACCTTACCTACCCTTGACATCCAGAGAAGTTGGCAGAGATGCCTTCGTGCCTTCGGGAGCTCTGAGAC	0	0	0	12	0	33	34	0	0	0	0	12	0	0	0	14	0	0	0	0	0	0	0	0	0	47	0	15	0	73	0	0	0	0	0	0	433	758	68	0	29	0	148	0	0	0	0	0	0
TCCATGCCGTAAACGATGTCTACTAGCCGTTGGGGCCTTTGAGGCTTTAGTGGCGCAGCTAACGCGATAAGTAGACCGCCTGGGGAGTACGGTCGCAAGACTAAAACTCAAATGAATTGACGGGGGCCCGCACAAGCGGTGGAGCATGTGGTTTAATTCGATGCAACGCGAAGAACCTTACCTGGTCTTGACATAGTAAGAACTTTCCAGAGATGGATTGGTGCCTTCGGGAACTTACATAC	0	0	0	0	0	0	0	0	0	0	31	0	0	0	0	0	0	0	0	0	0	0	0	0	0	76	7	0	0	1117	0	0	0	0	0	0	0	0	0	9	0	0	0	0	4	0	13	11	0
TCCACGCCGTAAACGATGTCAACTAGACGTTGGATTCCTTGAGAATTTAGTGTCGCAGCTAACGCGTTAAGTTGACCGCCTGGGGAGTACGACCGCAAGGTTGAAACTCAAAGGAATTGACGGGGGCCCGCACAAGCGGTGGAGCATGTGGTTTAATTCGATGCAACGCGAAGAACCTTACCAGCTCTTGACATTCTGTGAACTTTCTAGAGATAGATCGGTGCCTTCGGGAACACAGTAAC	0	56	97	193	31	0	0	0	0	44	13	0	0	0	0	0	48	27	0	0	14	56	40	29	47	5	0	0	25	0	70	61	220	108	393	194	0	0	0	0	20	35	0	0	0	0	13	0	12
TCCACGCCGTAAACGATGTCGACCAGCCGTTGGGTGCCTAGCGCACTTTGTGGCGAAGTTAACGCGATAAGTCGACCGCCTGGGGAGTACGGCCGCAAGGTTAAAACTCAAATGAATTGACGGGGGCCCGCACAAGCGGTGGAGCATGTGGTTTAATTCGATGCAACGCGAAGAACCTTACCTACTCTTGACATCCTGCGAATTCGGTAGAGATACCTTAGTGCCTTCGGGAACGCAGAGAC	0	0	0	0	0	0	0	0	0	0	0	0	0	0	0	0	0	0	93	0	13	0	0	0	22	0	0	0	0	0	120	180	75	0	22	23	0	0	0	0	0	0	0	31	17	12	33	0	38
TCCACGCCGTAAACGATGGTCACTAGCTGTTCGATGTACATTGGTATGTTGAGTGGCTAAGCGAAAGTGATAAGTGACCCACCTGGGGAGTACGCTCGCAAGAGTGAAACTCAAAGGAATTGACGGGGGCCCGCACAAGCGGTGGAGCATGTGGTTTAATTCGATGATACGCGAGGAACCTTACCAGGGCTTAAATGTAAGTTGCATAAATCAGAGATGATTTTTTCTTCGGACCACTTACA	0	0	0	0	0	0	0	0	0	0	0	0	0	0	0	0	78	0	0	0	0	0	78	0	134	0	0	0	0	0	0	0	179	110	267	278	0	0	0	0	85	166	150	0	0	44	30	0	0
TCCATGCCGTAAACGGTGGGCACTAGGTGTGGGTTCCAACTAACGGGATCCGCGCCGTCGCTAACGCATTAAGTGCCCCGCCTGGGGAGTACGGTCGCAAGACTAAAACTCAAAGGAATTGACGGGGGCCCGCACAAGCAGCGGAGCGTGTTGCTTAATTCGATGCTACGCGAAGAACCTTACCTGGGTTTGACATGTTTGGAAAAGCCACAGAGATGTGGTGTCCGCAAGGGCCAAACAC	0	0	0	0	0	338	119	0	0	0	0	59	18	0	0	0	0	0	0	0	0	0	0	0	0	0	0	0	0	0	0	0	0	0	0	0	0	0	0	0	0	0	0	146	0	0	0	0	0
TCCACACCGTAAACGATGAATGCCAGTCGTCGGGTAGCATGCTGCTCGGTGACACACCTAACGGATTAAGCATTCCGCCTGGGGAGTACGGTCGCAAGATTAAAACTCAAAGGAATTGACGGGGGCCCGCACAAGCGGTGGAGCATGTGGTTTAATTCGAAGCAACGCGCAGAACCTTACCAACCCTTGACATCCTAGGACCGCCAGAGAGATTTGGCTTTCACTTCGGTGACCTAGTGAC	0	0	0	0	0	0	0	0	0	0	0	0	0	0	0	0	0	0	0	0	0	0	0	0	0	0	18	0	0	0	0	0	0	0	0	0	526	1073	572	119	0	0	224	0	0	0	0	0	0
TCCACGCCGTAAACGATGTCGACTAGCCGTTGGGATCCTTGAGATCTTAGTGGCGCAGCTAACGCATTAAGTCGACCGCCTGGGGAGTACGGCCGCAAGGTTAAAACTCAAATGAATTGACGGGGGCCCGCACAAGCGGTGGAGCATGTGGTTTAATTCGAAGCAACGCGAAGAACCTTACCAGGCCTTGACATGCAGAGAACTTTCCAGAGATGGATTGGTGCCTTCGGGAACTCTGACAC	0	0	0	0	0	0	0	0	0	0	0	0	0	0	0	0	0	0	0	0	0	0	0	0	0	439	29	18	0	52	0	0	0	0	0	13	13	0	0	0	229	198	23	0	0	0	0	0	0
TCCACACCGTAAACGATGAATGCCAGTCGTCGGGTAGTATACTATTCGGTGACACACCTAACGGATTAAGCATTCCGCCTGGGGAGTACGGTCGCAAGATTAAAACTCAAAGGAATTGACGGGGGCCCGCACAAGCGGTGGAGCATGTGGTTTAATTCGAAGCAACGCGCAGAACCTTACCAACCCTTGACATCCTGTGCTACATCCAGAGATGGATGGTTCCTTTCGGGGACGCAGTGAC	0	0	0	0	0	0	0	0	0	0	0	0	0	0	0	0	68	0	0	240	162	0	56	112	0	0	0	0	225	0	0	0	0	0	0	0	0	0	0	0	0	0	0	0	0	0	0	0	0
TCCACACCGTAAACGCTGTCTACTAGCTGTTTGTGTATTTAATACGTGAGTAGCGAAGCTAACGCGCTAAGTAGACCGCCTGGGGAGTACGGCCGCAAGGTTAAAACTCAAATGAATTGACGGGGGCCCGCACAAGCGGTGGAGCATGTGGTTTAATTCGATGCAACGCGAAGAACCTTACCTACTCTTGACATCCAGGAAATTTTTCAGAGATGAATTAGTGCCTTCGGGAATCCTGAGAC	0	0	0	0	0	0	0	0	0	0	0	0	0	0	0	0	0	0	0	0	0	0	0	0	0	10	0	0	0	0	0	0	0	0	0	0	58	702	27	101	7	79	100	40	8	55	34	0	5
TCCACGCAGTAAACGATGAGTGCTAGTCGCTGGTACAATAGTATCAGTGTCGAAGCTAACGCATTAAGCACTCCGCCTGGGAAGTACGGTCGCAAGATTAAAACTCAAATAAATTGACGGGGGCCCGCACAAGCGGTGGAGCATGTGGTTTAATTCGAAGCAACGCGAAGAACCTTACCAGACCTTGACATGGTATGTTTGAATTACAGAATCGTAATTCTTCAGTTCGGCTGGCATACACAC	0	0	0	0	0	0	0	0	0	0	0	0	0	0	0	0	0	0	0	0	58	93	186	116	452	0	0	0	0	0	0	193	109	116	303	182	0	0	0	0	0	0	0	0	0	0	0	0	0
CGGTGAAATGCGTAGATATCGGGAAGAACACCAGTGGCGAAGGCGCTCTGCTGGGCCATAACTGACGCTCATGGACGAAAGCCAGGGGAGCGAAAGGGATTAGATACCCCTGTAGTCCTGGCCGTAAACGATGAACACTAGGTGTCGGGGGAATCGACCCCTCCGGTGTCGTAGCCAACGCGTTAAGTGTTCCGCCTGGGGAGTACGCACGCAAGTGTGAAACTCAAAGGAATTGACGGGGGCCCGCACAAGCGGTGGAGTATGTGGTTTAATTCGATGCAACGCGAAGAACCTTACCAGGGTTTGACATCCTGCGAATTTCTGGGAAACCGGAAAGTGCCTTCGGGAGCGCAGTGAC	0	0	13	5	0	0	0	0	6	16	5	0	32	24	0	48	64	0	184	0	25	37	0	0	0	0	276	220	0	55	0	0	0	0	0	0	9	56	0	0	0	0	0	0	0	8	5	12	0
TCCACGCCGTAAACGATGTGTGCTAGATGTTGGAAGGATACCTTTCAGTGTCGCAGCTAACGCACTAAGCACACCGCCTGGGAAGTACGGTCGCAAGATTAAAACTCAAAGGAATTGACGGGGGCCCGCACAAGCGGTGGAGCATGTGGTTTAATTCGAAGCAACGCGCAGAACCTTACCAGCCCTTGACATGTGGAGTTTGGTTATCAGAGATGATTTCCTTCAGTTCGGCTGGCTCCAACAC	0	0	0	0	0	0	0	0	0	0	0	0	0	0	0	0	0	0	0	0	0	113	137	83	711	0	0	0	149	0	0	0	173	0	222	320	0	0	0	0	0	0	81	0	0	0	0	0	0
TCCACACCGTAAACGATGAATGCCAGTCGTCGGGGCGCTTGCGCTTCGGTGACACACCTAACGGATTAAGCATTCCGCCTGGGGAGTACGGTCGCAAGATTAAAACTCAAAGGAATTGACGGGGGCCCGCACAAGCGGTGGAGCATGTGGTTTAATTCGAAGCAACGCGCAGAACCTTACCAACCCTTGACATCCTGATCGCGGTTACCAGAGATGGTTTCCTTCAGTTCGGCTGGATCAGTGAC	0	0	0	0	0	20	22	0	11	0	0	0	0	0	0	0	0	0	10	19	0	0	0	0	0	0	0	0	0	0	24	152	32	39	0	0	0	0	0	0	0	0	0	0	0	0	0	0	0
TCCACGCCGTAAACGATGAGTACTTGGTGTCGGGGGATTCGACCCCTTCGGTACCGGAGCTAACGCATTAAGTACTCCGCCTGGGAACTACGACCGCAAGGTTGAAACTCAAAGGAATTGACGGGGACCCGCACAAGCGGTGGAACATGTGGTTTAATTCGATGCAACGCGAAGAACCTTACCTGGGCTTGACATATTCATGAAAGTTTTGTGAAAGCAAAACCCTCAGAGACTTCGGTCAATGACATGTTTAC	0	0	34	0	0	0	0	0	0	0	0	0	0	0	0	0	51	0	0	0	0	115	142	129	140	0	0	0	64	0	0	27	143	197	397	220	0	0	0	0	0	0	0	0	0	0	0	0	0
TCCTAGCTGTAAACGATGAGCACTAGATCGAGGGGACTTCCACATCTTCTCGGTCGTAGCGAAAGTGTTAAGTGCTCCGCCTGGGGAGTATGGTCGCAAGGCTGAAACTCAAAGGAATTGACGGGGGCTCACACAAGCGGTGGAGGATGTGGCTTAATTCGAGGCTACGCGAAGAACCTTACCTAGACTTAACATGCTTAGGAACTCCTGTGAAAGCAGGAGGTGCCCTTCGGGGAGCCTTTGCAT	0	0	0	0	0	0	0	0	0	0	0	0	20	127	127	69	162	26	0	0	0	0	42	14	102	0	21	0	0	0	0	0	0	0	0	0	0	0	23	0	0	0	40	0	0	59	16	0	0
TCCACGCCGTAAACGATGTCAACTAGCCGTTGGAATCCTTGAGATTTTAGTGGCGCAGCTAACGCACTAAGTTGACCGCCTGGGGAGTACGGTCGCAAGATTAAAACTCAAATGAATTGACGGGGGCCCGCACAAGCGGTGGAGCATGTGGTTTAATTCGAAGCAACGCGAAGAACCTTACCTGGCCTTGACATGCAGAGAACTTTCCAGAGATGGATTGGTGCCTTCGGGAACTCTGACAC	0	0	0	12	0	0	0	0	0	0	0	0	0	0	0	0	0	0	0	0	0	0	0	0	311	0	0	0	0	0	0	0	0	0	0	0	17	14	0	0	0	0	0	0	0	0	0	0	0
TCCTAGCTGTAAACGATGGATACTAGACGCAGGAATTGGATTAACGATTTCTGTGTCGTAGCTAACGCGTTAAGTATCCCGCCTGGGGAGTACGGTCGCAAGACTAAAACTCAAAGGAATTGACGGGACCCCGCACAAGCGGCGGAGCATGCGGCTTAATTCGATGATACCCGTAGAACCTTACCTGGACTTGACATATAGGGAAAAGTTATAGAAATATAATGTGCATTAGCGCCCTATAC	0	0	0	0	0	0	0	0	0	0	0	0	0	0	0	0	0	0	0	0	0	0	0	0	0	0	0	0	0	0	0	0	0	0	0	0	0	0	0	0	0	104	213	0	0	154	100	0	0
TCCTTGCCGTAAACGATGTATACTTGATGTAGTTGGACTCAACCCCGACTGTGTCGTAGCTAACGCGATAAGTATACCGCCTGAGGAGTACGCTCGCAAGGGTGAAACTCAAAAGAATTGACGGGGGCCCGCACAAGCAGTGGAGCATGGGGTTTAATTCGATGCAACGCGCAGAACCTTACCCAGGCTCGAAGTGTAGTGGACAACTCCTGAAAGGGAGCTTCTCGTAAGAGTCGCTATAT	0	0	5	10	0	0	11	7	7	5	4	12	17	106	141	90	0	49	0	48	65	0	48	26	16	450	648	78	6	43	0	8	10	28	0	0	12	3	0	21	18	4	0	0	10	18	172	0	0
TCCACGCCGTAAACGATGGAAGCTAGCTGTCAGGTAGCATGCTATTTGGTGGCGCAGTTAACGCATTAAGCTTCCCGCCTGGGGAGTACGGTCGCAAGATTAAAACTCAAAGGAATTGACGGGGGCCCGCACAAGCGGTGGAGCATGTGGTTTAATTCGAAGCAACGCGCAGAACCTTACCAGCTCTTGACATTTGGTGCTACATCCGGAGACGGATGGTTCCCTTCGGGGACGCCAGGAC	0	0	0	0	0	0	0	0	17	17	103	29	62	99	18	19	12	0	45	97	0	0	0	0	11	24	21	0	0	27	12	10	6	0	17	15	0	17	11	9	0	0	10	8	0	0	0	0	0
TCCTAGCTGTAAACGATGGATACTAGGTGTTGCGTACTTTATAGTATGCAGTGTCGTAGCTAACGCGTTAAGTATCCCGCCTGGGAAGTATGCGCGCAAGCGTGAAACTCAAAGGAATTGACGGGGGCCCGCACAAGCGGTGGAGCATGTGGTTTAATTCGATGCAACACGAAGAACCTTACCAGGACTTGACATGAAGAGAAGTTTTTTGAAAGAAAAATGTGCTACGGCCTCTTACAC	0	0	0	0	0	0	0	0	0	0	0	0	0	17	14	0	0	34	0	0	0	29	41	0	182	0	0	0	18	0	0	101	46	0	0	245	0	9	20	0	160	0	0	0	0	0	0	87	22
TCCACGCCGTAAACGGTGGGTGCTAGCTGTGGGCCACATTCCACGTGGTCCGTGACGAAGTTAACACATTAAGCACCCCGCCTGGGGAGTACGGCCGCAAGGCTAAAACTCAAAGGAATTGACGGGGGCCCGCACAAGCGGCGGAGCATGCGGATTAATTCGATGCAACGCGAAGAACCTTACCAAGGCTTGACATATAGAGGAAAAGTGCAGAAATGCACTCCCCGCAAGGTCTCTATAC	284	0	0	0	0	154	83	0	0	0	0	0	0	0	0	0	0	0	31	94	0	0	0	0	0	0	0	0	0	0	0	106	0	40	0	0	0	0	0	0	0	0	0	33	0	0	0	0	0
TCCACGCCGTAAACGATGTCAACTAGCTGTTGGGGAACTATGTTCTTCAGTGGCGCAGCTAACGTAGTAAGTTGACCGCCTGGGGAGTACGGCCGCAAGGCTAAAACTCAAATGAATTGACGGGGACCCGCACAAGCGGTGGAGCATGTGGTTTAATTCGATGCAACGCGAAAAACCTTACCTATACTTGACATACTTGGAATGCTTTGTAATGAAGCAGTGCCTTCGGGAGCCAGGATAC	491	427	0	0	103	0	328	0	0	0	0	0	0	0	0	0	0	0	0	0	0	0	0	0	0	0	0	0	0	0	90	0	0	0	0	0	0	0	0	0	0	0	0	26	0	0	0	0	29
TCCATGCCGTAAACGATGAATACTGGGTCTTCGGGGAATCGACCCCCTGTGGACCGAAGCTAACGCGTTAAGTATTCCGCCTGGGGAGTACGGTCGCAAGACTAAAACTCAAAGGAATTGACGGGGGCCCGCACAAGCAGCGGAGCGTGTGGTTTAATTCGATGGTAAACGAAGAACCTTACCTAGGTTTGACATATAAGTAGTACTGACCCGAAAGGTGATGGACCCGCAAGGGAGCTTATAC	0	0	15	0	0	0	0	0	8	33	0	0	0	0	0	0	18	13	0	0	20	160	93	484	66	0	0	0	26	0	31	8	78	80	209	26	0	6	0	0	19	0	5	0	0	0	0	0	0
TCCACGCCCTAAACGATGTCAACTAGTTGTTGGAAGAGGAGACTCTTTAAGTAACGAAGCTAACGCGTGAAGTTGACCGCCTGGGGAGTACGGTCGCAAGATTAAAACTCAAAGGAATTGACGGGGACCCGCACAAGCGGTGGATGATGTGGATTAATTCGATGCAACGCGAAAAACCTTACCTACCCTTGACATGTGCAGAACTTTATAGAGATATATTGGTGCCCGAAAGGGAGCTGCAACAC	0	18	22	28	0	0	0	0	0	46	0	0	0	0	0	0	44	33	5	23	20	109	31	46	67	0	0	29	88	0	65	165	120	93	170	49	0	11	0	0	37	23	16	0	0	9	0	8	0
TCCACGCCGTAAACGATGTCAACTAGCTGTTGGGTATTTTAGATATTCGGTGGCGCAGCTAACGCATTAAGTTGACCGCCTGGGGAGTACGGTCGCAAGATTAAAACTCAAAGGAATTGACGGGGGCCCGCACAAGCGGTGGAGCATGTGGTTTAATTCGATGCAACGCGAAAAACCTTACCTACCCTTGACATCATCAGAACTTGTTAGAGATAACTCGGTGCCTTCGGGAACTGATTGAC	0	0	0	0	0	0	0	0	0	0	0	0	0	0	0	0	0	0	0	0	0	0	0	0	0	0	0	0	0	0	0	0	0	0	0	0	1526	704	106	0	0	0	0	0	0	0	0	0	0
TCCACGCCCTAAACGATGTCAACTGGTTGTTGGGTCTTCACTGACTCAGTAACGAAGCTAACGCGTGAAGTTGACCGCCTGGGGAGTACGGCCGCAAGGTTGAAACTCAAAGGAATTGACGGGGACCCGCACAAGCGGTGGATGATGTGGTTTAATTCGATGCAACGCGAAAAACCTTACCCACCTTTGACATGTACGGAAGTTGCCAGAGATGGCTTCGTGCTCGAAAGAGAACCGTAACAC	0	0	0	0	0	135	39	0	0	0	0	49	0	0	0	0	0	0	0	0	0	0	0	0	0	0	0	0	0	0	0	0	0	0	0	0	0	0	0	0	0	0	0	55	0	0	0	0	0
TCCACGCCGTAAACGATGTCTACTAGTCGTTGGGGGGCTTGTCCCTTTAGTGGCGCAGTTAACGCGTTAAGTAGACCGCCTGGGGAGTACGGCCGCAAGGCTAAAACTCAAAGGAATTGACGGGGGCCCGCACAAGCGGTGGAGCATGTGGTTTAATTCGATGCAACGCGAAGAACCTTACCTACTCTTGACATCCTCAGAAGGAACCGGAAACGGATCTGTGCCTTCGGGAACTGAGAGAC	1603	219	0	0	90	32	185	0	0	0	0	0	0	0	0	0	0	0	0	0	0	0	0	0	0	0	0	0	0	0	15	0	0	0	0	0	0	0	0	0	0	0	0	0	0	0	0	0	0
TCCTAGCTGTAAACGATGGATACTAGACGTAGGAATTGGATTAACGATTTCTGTGTCGTAGCTAACGCGTTAAGTATCCCGCCTGGGGAGTACGGTCGCAAGACTAAAACTCAAAGGAATTGACGGGACCCCGCACAAGCGGCGGAGCATGCGGCTTAATTCGATGATACCCGTAGAACCTTACCTGGACTTGACATATAGGGAAAAGTTATAGAAATATAATGTGCATTAGCGTCCTATAC	0	0	0	0	0	0	0	0	0	0	0	0	0	0	0	0	0	0	0	0	0	0	109	88	232	0	0	0	0	0	0	0	0	0	0	0	0	0	0	0	0	129	222	0	0	128	0	0	0
TCCACGCCGTAAACGATGAGTGCTAGACGTTGGGGGGAACGCCCTTCAGTGTCGTCGCTAACGCATTAAGCACTCCGCCTGGGGAGTACGGTCGCAAGATTAAAACTCAAAGGAATTGACGGGGACCCGCACAAGCGGTGGAGCATGTGGTTTAATTCGAAGCAACGCGAAGAACCTTACCGGCCCTTGACATGCTAAGTTATGACTTTCAGAGATGAGAGTCTTCAGTTCGGCTGGGCTTAGTAC	0	0	81	128	33	0	0	0	0	30	0	0	0	0	0	0	18	0	0	0	0	34	0	11	0	0	0	0	74	0	19	37	210	151	250	127	0	0	0	0	22	13	0	0	0	0	0	0	0
GTCCACACCGTAAACGATGAATGCCAGTCGTCGGGTAGCATGCTATTCGGTGACACACCTAACGGATTAAGCATTCCGCCTGGGGAGTACGGTCGCAAGATTAAAACTCAAAGGAATTGACGGGGGCCCGCACAAGCGGTGGAGCATGTGGTTTAATTCGAAGCAACGCGCAGAACCTTACCAACCCTTGACATCCTAGGACAACTCCAGAGATGGAGCCTTCCTTCGGGACCTAGTGAC	0	0	0	0	0	0	0	0	0	0	102	46	37	335	0	0	0	0	26	0	0	0	0	0	0	0	0	0	0	0	0	0	0	0	0	0	0	32	0	0	0	0	18	0	0	0	0	0	0
TCCACGCCGTAAACGATGGTCACTAGCTGTTCGATGTACATTGGTACATTGAGTGGCTAAGCGAAAGTGATAAGTGACCCACCTGGGGAGTACGCTCGCAAGAGTGAAACTCAAAGGAATTGACGGGGGCCCGCACAAGCGGTGGAGCATGTGGTTTAATTCGATGATACGCGAGGAACCTTACCAGGACTTAAATGTAAGTTGCATGATTCAGAAATGAATCTTTCTTCGGACTACTTACA	0	0	0	0	0	0	0	0	0	0	0	0	63	0	0	0	0	0	0	0	0	0	0	0	0	0	0	0	82	0	137	409	233	0	151	127	0	41	0	0	0	0	0	0	0	0	0	0	0
TCCTAGCTGTAAACGATGGATACTAGATGTTGCGTACTTTATAGTATGCAGTGTCGTAGCTAACGCGTTAAGTATCCCGCCTGGGAAGTATGCGCGCAAGCGTGAAACTCAAAGGAATTGACGGGGGCCCGCACAAGCGGTGGAGCATGTGGTTTAATTCGATGCAACACGAAGAACCTTACCAGGACTTGACATGAAGAGAAGTTTTTTGAAAGAAAAATGTGCTACGGCCTCTTACAC	0	0	0	0	0	0	0	0	0	0	0	0	15	0	0	0	0	0	0	40	0	0	54	103	271	0	0	0	0	0	0	0	0	0	0	0	0	0	0	0	402	0	15	0	0	0	0	0	0
TCCACGCCGTAAACGATGAATGCCAGTCGTCGGGCAGTATACTGTTCGGTGACACACCTAACGGATTAAGCATTCCGCCTGGGGAGTACGGTCGCAAGATTAAAACTCAAAGGAATTGACGGGGGCCCGCACAAGCGGTGGAGCATGTGGTTTAATTCGAAGCAACGCGCAGAACCTTACCAACCCTTGACATCCTGATCGCGGTTTAGAGAGATCTATTCCTTCAGTTCGGCTGGATCAGTGAC	0	0	0	0	0	0	0	0	0	0	0	0	0	0	0	0	0	0	0	0	0	0	0	0	0	0	0	0	0	0	0	0	0	0	0	0	0	0	0	0	0	0	0	0	0	0	0	0	0
TCCACGCCGTAAACGATGAGAACTAGCCGTTGGGGCCTTTAAGGCTTTGGTGGCGCAGCTAACGCGATAAGTTCTCCGCCTGGGGAGTACGGCCGCAAGGTTAAAACTCAAATGAATTGACGGGGGCCCGCACAAGCGGTGGAGCATGTTCTTTAATTCGATGCAACGCGAAGAACCTTACCACCCCTTGACATACTCGGAACTTTCTAGAGATAGATTGGTGCCTTCGGGAACCGAGATAC	12	257	0	0	0	0	0	0	0	0	0	0	0	0	0	0	0	0	0	0	0	0	0	0	0	0	0	0	0	0	45	379	380	0	0	95	0	0	0	5	0	0	0	0	0	0	0	6	0
TCCTGGCCGTAAACGATGAACACTAGGTGTCGGGGGAATCGACCCCTCCGGTGTCGTAGCCAACGCGTTAAGTGTTCCGCCTGGGGAGTACGCACGCAAGTGTGAAACTCAAAGGAATTGACGGGGGCCCGCACAAGCGGTGGAGTATGTGGTTTAATTCGATGCAACGCGAAGAACCTTACCAGGGTTTGACATCCTGCGAATTTCTTGGAAACGAGAAAGTGCCTTCGGGAACGCAGTGAC	0	0	51	0	0	0	0	0	0	0	0	0	0	0	0	0	0	0	0	0	0	0	0	0	30	0	0	0	0	32	176	100	0	51	0	0	0	0	48	23	0	21	80	0	14	21	78	193	75
TCCACACCGTAAACGATGAATGCCAGTCGTCGGGTAGCATGCTATTCGGTGACACACCTAACGGATTAAGCATTCCGCCTGGGGAGTACGGTCGCAAGATTAAAACTCAAAGGAATTGACGGGGGCCCGCACAAGCGGTGGAGCATGTGGTTTAATTCGAAGCAACGCGCAGAACCTTACCAACCCTTGACATCCTAGGACAACTCCAGAGATGGAGCCTTCCTTCGGGACCTAGTGACA	0	0	0	0	0	0	0	0	0	0	0	0	0	0	0	0	0	0	0	38	0	0	0	0	0	0	40	0	0	0	0	0	0	0	0	0	0	0	0	0	0	0	0	0	0	0	0	0	0
TCCTAGCCCTAAACTATGGGTACTAGATTGTGGACTTTCATGGGTTCACAGTCGAAGCAAAAGTGTTAAGTACCCCGCCTGGGGAGTATGGTCGCAAGGCTGAAACTCAAAGGAATTGACGGGGGCTCACACAAGCGGTGGAGCATGTGGCTTAATTCGAGGCTACGCGAAGAACCTTATCCTGGAATTGACATATGTGAAAACGGTAGGAAGTAATTGCCGGAAACGGCCAATGAACGGTATCCAGTCCGGAGCTTACCAC	0	0	0	0	0	269	201	0	0	0	0	16	0	0	0	0	0	0	0	0	0	0	0	0	0	0	0	0	0	0	0	0	0	0	0	0	0	0	0	0	0	0	0	744	0	0	0	0	0
TCCACGCTGTAAACGGTGGGTACTAGGTGTGGGGTCCATTCCACGGGTTCCGTGCCGTAGCTAACGCTTTAAGTACCCCGCCTGGGGAGTACGGCCGCAAGGCTAAAACTCAAAGGAATTGACGGGGCCCCGCACAAGCGGCGGAGCATGCGGATTAATTCGATGCAACGCGTAGAACCTTACCTGGGTTTGACATGGATCGGGAGTGCTCAGAGATGGGTGTGCCTCTTTTGGGGTCGGTTCAC	2	0	0	0	33	0	0	0	0	0	0	0	0	0	0	0	0	0	0	0	0	0	0	0	0	79	96	61	0	29	0	15	10	41	0	18	49	25	77	118	120	0	92	65	103	156	92	46	124
TCCTAGCCGTAAACGATGGATACTAGATGTTGCGTACTTTATAGTATGCAGTGTCGTAGCTAACGCGTTAAGTATCCCGCCTGGGAAGTATGCGCGCAAGCGTGAAACTCAAAGGAATTGACGGGGGCCCGCACAAGCGGTGGAGCATGTGGTTTAATTCGATGCAACACGAAGAACCTTACCAGGACTTGACATGAAGAGAAGTTTCTTGAAAAAGAAATGTGCTACGGCCTCTTACAC	0	0	19	0	21	0	0	0	0	0	0	0	0	0	0	0	0	0	0	0	0	0	61	17	238	0	0	0	0	14	55	167	83	24	62	213	0	0	0	0	344	0	0	0	0	0	0	46	0
TCCTGGCTGTAAACGATGAGTACTAGTTGGGAGGAATTTCGGTTCATCCTGACGCAGCGAAAGCATTAAGTACTCCGCCTGGGGAGTATGGTCGCAAGGCTGAAACTCAAAGGAATTGACGGGGGCTCACACAAGCGGTGGAGCATGTGGCTTAATTCGAGGCAACGCGAAGAACCTTATCCTGGGTTTGACATGTACGGATGGCTCGCCTGAAAGGGATGAGTCTGCCTTCGGGTGAAACGTACAC	0	0	0	0	0	0	0	0	0	0	0	110	10	0	0	0	0	0	0	0	0	0	0	0	0	852	439	0	0	0	0	0	0	0	0	0	90	38	0	5	0	0	0	0	0	0	4	0	0
TCCACGCCGTAAACGATGAATGCCAGTCGTTAGGTTGCTTGCAACTTGGTGACACACCTAACGGATTAAGCATTCCGCCTGGGGAGTACGGTCGCAAGATTAAAACTCAAAGGAATTGACGGGGGCCCGCACAAGCGGTGGAGCATGTGGTTTAATTCGAAGCAACGCGCAGAACCTTACCAACCCTTGACATCCTAGGACCGCCAGAGAGATTTGGCTTTCACTTCGGTGACCTAGTGAC	0	0	0	0	0	0	0	0	0	0	0	0	0	0	0	0	0	0	0	0	0	0	0	0	0	0	0	0	0	0	0	0	0	0	0	0	298	397	847	74	0	0	239	0	0	0	0	0	0
TCCACACCGTAAACGCTGTCTACTAGCTGTGTGTGATTTTAAATCGTGCGTAGCGAAGCTAACGCGCTAAGTAGACCGCCTGGGGAGTACGGCCGCAAGGTTAAAACTCAAATGAATTGACGGGGGCCCGCACAAGCGGTGGAGCATGTGGTTTAATTCGATGCAACGCGAAGAACCTTACCTACACTTGACATGCAGAGAACTTTCCAGAGATGGATTGGTGCCTTCGGGAACTCTGACAC	0	0	0	0	0	0	0	0	0	0	0	20	0	0	0	0	0	0	0	159	137	149	32	0	0	23	49	0	0	0	0	0	0	0	0	0	0	0	0	0	0	0	47	0	0	0	0	0	0
TCCACGCCGTAAACGATGAGTACTTGGTGTCGGGGGATTCGACCCCTTCGGTACCGGAGCTAACGCATTAAGTACTCCGCCTGGGAACTACGACCGCAAGGTTGAAACTCAAAGGAATTGACGGGGACCCGCACAAGCGGTGGAACATGTGGTTTAATTCGATGCAACGCGAAGAACCTTACCTGGGCTTGACATATTCATGAAAACTCTGTGAAAGCAGAGCCCTCTGCGAGCTTGCTCAAAGACATGATTAC	0	0	44	0	0	0	0	0	0	0	6	0	0	0	0	0	49	0	0	0	0	90	0	174	80	0	0	0	0	0	0	0	208	241	207	123	0	0	0	0	0	0	0	0	0	0	0	0	0
TCCACGCCGTAAACGATGTCTACTAGTCGTTGGGTCCCTTGAGGACTTAGTGACGCAGCTAACGCAATAAGTAGACCGCCTGGGGAGTACGGCCGCAAGGTTAAAACTCAAATGAATTGACGGGGGCCCGCACAAGCGGTGGAGCATGTGGTTTAATTCGATGCAACGCGAAGAACCTTACCTGGTCTTGACATATCTAGAATCCTGCAGAGATGCGGGAGTGCCTTCGGGAATTAGAATAC	0	0	24	25	0	6	13	0	0	18	0	0	0	0	0	0	0	0	124	0	0	0	0	15	0	73	58	0	0	9	0	0	0	0	0	0	0	25	0	14	0	0	0	26	12	14	12	8	28
TCCTAGCTGTAAACGATGGATACTAGATGTTGCATATTTTAATATACGCAGTGTCGTAGCTAACGCGTTAAGTATCCCGCCTGGGAAGTACGCTCGCAAGGGTGAAACTCAAAGGAATTGACGGGGGCCCGCACAAGCGGTGGAGCATGTGGTTTAATTCGATGCAACACGAAGAACCTTACCAGGACTTGACATGAAGAGAAGTTTTTTGAAAGAAGAATGTGCTACGGCCTCTTACAC	0	0	0	0	0	0	0	0	0	0	0	0	0	0	0	0	19	0	0	0	0	14	97	54	396	0	0	6	0	0	41	92	31	0	0	218	0	0	0	0	144	0	7	0	0	0	0	0	0
TCCACGCCGTAAACGATGAATGCCAGTCGCCAGGTTGCTTGCAACTTGGTGACACACCTAACGGATTAAGCATTCCGCCTGGGGAGTACGGTCGCAAGATTAAAACTCAAAGGAATTGACGGGGGCCCGCACAAGCGGTGGAGCATGTGGTTTAATTCGAAGCAACGCGCAGAACCTTACCAACCCTTGACATCCTAGGACCGCCAGAGAGATTTGGCTTTCACTTCGGTGACCTAGTGAC	0	0	0	0	0	0	0	0	0	0	0	0	0	0	0	0	0	0	0	0	0	0	0	0	0	0	0	0	0	0	0	0	0	0	0	0	291	395	827	88	0	0	232	0	0	0	0	0	0
TCCACGCCGTAAACGATGTGCACTAGGTTGGGGAGGTTTTGACGCCGTTCCCGGCCGAAGCAAAAGTGTTAAGTGCACCGCCTGGGGAGTACGGTCGCAAGGCTAAAACTCAAAGTAATTGACGGGAGCTCACACAAGCGGTGGAGCATGTGGCTTAATTCGATGCAACGCGAAGAACCTTATCCTGGGTTTGACATGTATGGATTAACTCCCTGAAAGGGGAGCTACGCCCTCGTGGTGGAACATACAC	0	42	292	702	15	0	0	0	0	135	97	0	24	0	0	0	0	0	0	0	7	0	0	0	0	0	0	0	0	0	23	38	56	93	59	57	0	0	4	0	4	16	0	0	0	0	0	0	0
TCCACGCCGTAAACGATGTCTACTAGTCGTCGGGGGGCTTGTCCCTTTGGTGGCGCAGTTAACGCGTTAAGTAGACCGCCTGGGGAGTACGGCCGCAAGGCTAAAACTCAAAGGAATTGACGGGGGCCCGCACAAGCGGTGGAGCATGTGGTTTAATTCGATGCAACGCGAAGAACCTTACCTACTCTTGACATCCTCGGAAGGAACCGGAAACGGATCTGTGCCTTCGGGAACCGAGAGAC	0	0	0	0	0	0	0	0	0	0	0	55	20	0	0	0	0	0	227	548	0	0	0	0	0	0	164	0	0	0	0	0	0	0	0	0	0	0	0	0	0	0	0	0	0	0	0	0	0
TCCACGCCGTAAACGATGTCTACTAGTTGTCGGGAGACTTGATCTTTTGGTAACGAAGCTAACGCGATAAGTAGACCGCCTGGGGAGTACGGCCGCAAGGTTAAAACTCAAATGAATTGACGGGGGCCCGCACAAGCGGTGGAGCATGTGGTTTAATTCGAAGCAACGCGAAGAACCTTACCTACTCTTGACATCCTGCGAACTTGGTAGAGATACCTTGGTGCCTTCGGGAACGCAGAGAC	0	0	55	114	0	0	0	0	0	3	0	0	0	0	0	0	0	0	0	0	0	0	0	0	0	0	0	0	0	0	0	0	0	0	0	0	0	166	0	24	0	13	131	0	0	0	0	0	0
TCCATGCCGTAAACGTTGGGCACTAGGTATGGGACCATATCAACGGGTTCCGTGCCGTAGCTAACGCATTAAGTGCCCCGCCTGGGGAGTACGGCCGCAAGGCTAAAACTCAAAGGAATTGACGGGGGCCCGCACAAGCGGCGGAGCATGTTGCTTAATTCGAGGCAACGCGAAGAACCTTACCTGGGTTTGACATGTAGAGAAAAGCCATAGAGATATGGTGTCCTTCGGGGCTCTACAC	0	0	0	0	0	0	0	25	21	0	0	0	95	0	0	73	134	0	0	0	0	41	0	0	0	0	0	0	84	31	0	0	34	33	0	0	0	0	0	0	0	34	26	0	0	0	0	0	29
TCCAGGGCGTAAACGCTGCTGACTTGGTGTTGGAGATCCTACGAGGGTGTCCAGTGCTGGCGCGAAGGTATTAAGTCAGCCGCCTGGGGAGTACGGTCGCAAGACTGAAACTTAAAGGAATTGGCGGGGGAGCACTGCAACGTGTGGAGCGTGCGGTTTAATTGGATTCAACGCCGGAAAACTCACCGGGGGCGACGGTTACATGAAGGCCAAGCTGATGACTTTGCCTGATTTTCCGAG	2	0	13	3	0	0	0	0	0	9	0	0	0	0	0	2	28	32	0	0	40	107	222	262	123	0	0	0	21	2	24	21	106	77	74	34	0	7	0	0	32	8	21	0	0	0	0	0	0
TCCACGCCGTAAACGATGGTCACTAGCTGTTTGGACTTCGGTCTGAGTGGCTAAGCGAAAGTGATAAGTGACCCACCTGGGGAGTACGTTCGCAAGAATGAAACTCAAAGGAATTGACGGGGGCCCGCACAAGCGGTGGAGCATGTGGTTTAATTCGATGATACGCGAGGAACCTTACCAGGGCTTAAATGTTAGGTGACAGATCTAGAAATAGATTTTTCTTCGGACACTTAACAAGGT	0	0	0	0	79	0	0	0	0	0	0	0	0	0	0	0	0	105	0	31	0	0	0	0	163	0	0	0	39	0	0	167	284	167	535	161	0	0	0	0	0	31	0	0	0	0	0	0	0
TCCACGCCGTAAACGATGAGTGCTAGACGTCGGAAATTAGTTTTCGGTGTCGTAGTTAACGCATTAAGCACTCCGCCTGGGGAGTACGGTCGCAAGATTAAAACTCAAAGGAATTGACGGGGGCCCGCACAAGCGGTGGAGCATGTGGTTTAATTCGACGCAACGCGAAGAACCTTACCAGCTTTTGACATGCTAGGTCGCGGATTTTAGAGATAAAATCCTTCAGTTTTGCTGGACCTAGTAC	0	43	34	56	0	0	0	0	0	36	12	0	0	0	0	0	16	26	0	0	16	72	77	71	70	0	0	0	72	13	27	35	80	52	82	128	0	0	0	0	33	23	0	0	0	0	0	0	0
TCCACGCCGTAAACGATGAGAGCTAGTCGTTGGGGAGTTCGCTCTTCGGTGACGCAGCTAACGCATTAAGCTCTCCGCCTGGGGAGTACGGTCGCAAGATTAAAACTCAAAGGAATTGACGGGGGCCCGCACAAGCGGTGGAGCATGTGGTTTAATTCGAAGCAACGCGCAGAACCTTACCATCCCTTGACTTCCCTGTCGCGGGTTCAGAGATGAACCTTTCAGTTCGGCTGGACAGGTGAC	0	32	149	72	51	0	0	0	0	76	31	0	0	0	0	0	32	0	0	0	0	0	0	0	0	0	0	0	0	0	72	148	163	111	112	110	0	0	0	0	52	0	0	0	0	0	0	24	0
TCCACACCGTAAACGATGAATGCCAGTCGTCGGGCAGTATACTGTTCGGTGACACACCTAACGGATTAAGCATTCCGCCTGGGGAGTACGGTCGCAAGATTAAAACTCAAAGGAATTGACGGGGGCCCGCACAAGCGGTGGAGCATGTGGTTTAATTCGAAGCAACGCGCAGAACCTTACCAACCCTTGACATCCTGATCGCGGTTACGAGAGATCGTTTCCTTCAGTTCGGCTGGATCAGTGAC	0	0	0	0	0	0	0	0	0	0	0	0	44	69	18	0	0	0	0	26	0	0	0	0	0	0	0	12	0	0	0	0	0	0	0	0	0	0	0	0	0	0	42	0	0	0	0	0	0
TCCACGCTGTAAACGATGAGTATTAGCTGTTAATAATGAGAATTATTAGTGGCGCAGCAAACGCGTTAAATACTCCGCCTGGGGAGTACGGCCGCAAGGTTAAAACTCAAAGGAATTGACGGGGGCCCGCACAAGCGGTGGAGCATGTGGTTTAATTCGATGCAACGCGAAGAACCTTACCTACCCTTGACATGCTAGGAAGTTTTCAGAGATGAGAATGTGCCTTCGGGAACCTAGACAC	0	0	0	0	0	0	0	0	0	0	0	0	0	0	0	0	0	0	0	9	0	0	0	0	0	0	8	15	0	0	0	0	0	0	0	0	0	0	0	0	0	0	0	0	0	0	0	0	0
TCCACGCCGTAAACGATGGTCACTAGCTGTTTGACTAACATTGGTTAGTTGAGTGGCTAAGCGAAAGTGATAAGTGACCCACCTGGGGAGTACGCTCGCAAGAGTGAAACTCAAAGGAATTGACGGGGGCCCGCACAAGCGGTGGAGCATGTGGTTTAATTCGATGATACGCGAGGAACCTTACCAGGGCTTAAATGTACGTTGCATGATTTAGAGATAGATCTTTCTTCGGACTACGTACA	0	122	0	0	22	0	240	0	0	0	0	0	0	0	0	0	0	0	0	0	0	0	0	0	0	0	0	23	190	0	0	18	19	21	57	17	0	0	0	0	0	39	0	0	0	0	0	15	0
TCCTGGCTGTAAACGATGAGCACTGGGCGAGAGGTGGTACGCCGCTTTTTGCCGTAGAGAAATCATTAAGTGCTCCGCCTGGGGAGTATGGTCGCAAGGCTGAAACTCAAAGGAATTGACGGGGGCTCACACAAGCGGTGGATGATGTGGCTTAATTCGAGGCAACGCGAAGAACCTTATCCTGGACTTGACATGCTTGGATTAACCCTATGAAAGTAGGGCCACGCCTTCGGGTGGAACTTGCAC	0	0	0	0	0	0	0	0	0	0	0	0	0	0	0	41	314	33	0	0	0	0	0	0	0	0	0	0	0	0	0	0	0	32	0	0	0	0	187	127	0	0	20	0	0	91	50	0	26
CGGTGAAATGCGTAGATATCGGGAAGAACACCAGTGGCGAAGGCGCTCTGCTGGGCCATCACTGACGCTCATGGACGAAAGCCAGGGGAGCGAAAGGGATTAGATACCCCTGTAGTCCTGGCCGTAAACGATGAACACTAGGTGTCGGGGGAATCGACCCCCTCGGTGTCGTAGCCAACGCGTTAAGTGTTCCGCCTGGGGAGTACGCACGCAAGTGTGAAACTCAAAGGAATTGACGGGGGCCCGCACAAGCGGTGGAGTATGTGGTTTAATTCGATGCAACGCGAAGAACCTTACCAGGGTTTGACATCCTGCGAATCTCTTGGAAACAGGAGAGTGCCTTCGGGAACGCAGTGAC	0	0	96	0	0	0	0	0	0	0	0	0	78	46	0	163	46	5	0	13	39	48	55	37	8	0	0	0	0	0	15	51	0	15	0	6	0	0	0	0	0	0	0	1	0	0	0	0	0
TCCACGCCGTAAACGATGGTCACTAGCTGTTTGGAAAACATTGGTTTTTTGAGTGGCTAAGCGAAAGTGATAAGTGACCCACCTGGGGAGTACGCTCGCAAGAGTGAAACTCAAAGGAATTGACGGGGGCCCGCACAAGCGGTGGAGCATGTGGTTTAATTCGATGATACGCGAGGAACCTTACCAGGGCTTAAATGTAAGTTGCATGGACCAGAGATGGACCTTTCTTCGGACTACTTACA	19	104	0	0	0	9	95	0	0	0	0	0	0	0	0	0	0	0	0	0	0	0	0	0	0	0	0	7	20	0	19	133	207	74	106	61	0	10	0	13	0	25	0	14	0	17	0	35	13
TCCACGCCGTAAACGATGGAAGCTAGCCGTCGGAGGATTTATCCTTCGGTGGCGCAGTTAACGCATTAAGCTTCCCGCCTGGGGAGTACGGTCGCAAGATTAAAACTCAAAGGAATTGACGGGGGCCCGCACAAGCGGTGGAGCATGTGGTTTAATTCGAAGCAACGCGCAGAACCTTACCAGCTCTTGACATGCCTCGACGGTATCCGGAGACGGATGCCTTCCTTCGGGACGAGTGCAC	0	0	0	6	12	0	46	11	0	11	0	0	0	5	0	0	0	0	0	0	0	0	0	0	30	177	623	9	0	0	0	0	0	0	0	0	13	12	0	69	15	0	97	45	68	34	67	57	142
TCCACGCCGTAAACGATGAGTATTTGGTGCTGGGGGATTCGACCCTTTCAGTGCCGTAGCTAACGCGATAAATACTCCGCCTGGGGACTACGATCGCAAGATTGAAACTCAAAGGAATTGACGGGGACCCGCACAAGCGGTGGAACATGTGGTTTAATTCGATGATACGCGAAGAACCTTACCTGGGTTTGACATGTTAGTGAAAGTTTTCTGAAAAGAAATCCCTTTAAAAGCTTGCTTTTAAACACTATCAC	422	0	0	0	37	4	126	0	0	0	0	0	0	0	0	0	0	0	0	0	0	0	0	0	0	0	0	0	0	0	0	72	0	0	0	0	0	0	0	0	0	0	0	10	0	0	0	0	0
TCCACGCCGTAAACGTTGGGCACTAGGTGCGGGTCTCAACCAACGAGATCCGCGCCGTCGCTAACGCATTAAGTGCCCCGCCTGGGGAGTACGGCCGCAAGGCTAAAACTCAAAGGAATTGACGGGGGCCCGCACAAGCAGCGGAGCGTGTTGCTTAATTCGATGCAACGCGAAGAACCTTACCTGGGTTTGACATGTAGGGAAAAGCTCTAGAGATAGGGTGTCCTTCGGGGCCTTACAC	0	0	0	0	0	0	0	0	0	0	0	0	0	0	0	0	0	0	0	0	0	0	0	0	0	0	0	0	0	0	0	0	0	0	0	0	0	0	0	0	0	0	0	0	0	0	0	0	0
TCCTAGGAGTAAACGCTGTGAACTTGGTGTCGGGGATCCTACTTGGGTTCCCGGTGCCGGAGTGAAGATGTTAAGTTCACTGCCTGGGGAGTACGGTCGCAAGGCTGAAACTTAAAGGAATTGGCGGGGGAGCACTGCAACGGGAGGAGCGTGCGGTTTAATTGGATTCAACGCCGGAAAACTCACCAAGGCCGACTGTTAGATGAAGACCAGCGTAATGAGCTTGTCGGATTTTCAGAG	0	0	0	0	0	8	0	0	0	0	0	0	0	0	0	0	37	0	0	0	0	161	126	132	68	0	0	0	125	0	0	23	40	0	61	110	0	0	0	6	0	0	45	0	0	0	0	0	0
TCCACGCCGTAAACGTTGGGCACTAGGTGTGGGGATTTATCAACGATCTCCGCGCCGTCGCTAACGCATTAAGTGCCCCGCCTGGGGAGTACGGCCGCAAGGCTAAAACTCAAAGGAATTGACGGGGGCCCGCACAAGCGGCGGAGCATGTTGCTTAATTCGAGGCAACGCGAAGAACCTTACCTGGGTTTGACATGTACCGGACAGCCATAGAGATATGGTTTCCTTCGGGTCGGTACAC	0	0	0	0	0	0	0	0	0	0	0	66	25	0	0	0	0	0	31	10	0	0	0	0	0	251	38	0	0	0	0	0	0	0	0	0	0	14	0	0	0	0	0	0	0	0	0	0	0
TCTTGGCCGTAAACGATGAGCACTTGATTGGAGGGTCCTCCATAGCCTTCCAGTCGTAGCGAAAGTGTTAAGTGCTCCGCCTGGGGAGTATGGTCGCAAGGCTGAAACTCAAAGAAATTGACGGGGGCTCACACAAGCGGTGGAGGATGTGGCTTAATTCGAGGCTACGCGAAGAACCTTATCCTAGCCTTGACATGCACGGATTAACCCTGTGAAAGCAGGGCCACGCCTTCGGGTGGAACGTGCAC	0	0	0	0	0	0	0	0	0	0	0	82	24	25	39	0	0	0	167	42	0	0	0	0	0	308	446	0	0	0	0	0	0	0	0	0	27	0	0	0	0	0	0	0	0	0	0	0	0
TCCACGCCCTAAACGATGTCAACTAGTTGTTGGTAGGGTTAAACCTATTAGTAACGTAGCTAACGCGTGAAGTTGACCGCCTGGGGAGTACGGTCGCAAGATTAAAACTCAAAGGAATTGACGGGGACCCGCACAAGCGGTGGATGATGTGGATTAATTCGATGCAACGCGAAAAACCTTACCTACCCTTGACATGTCAGGAATCCCGAAGAGATTTGGGAGTGCCGCAAGGAACCTGAACAC	0	0	0	0	0	124	91	0	7	0	0	86	18	0	0	0	0	0	0	0	0	0	0	0	0	0	0	0	0	7	0	0	0	0	0	0	0	0	0	0	0	0	0	56	0	0	0	0	0
TCCACGCCGTAAACGATGTCTACTAGCCGTTGGGAAACTTGATTTCTTAGTGGCGCAGCTAACGCACTAAGTAGACCGCCTGGGGAGTACGGCCGCAAGGTTAAAACTCAAATGAATTGACGGGGGCCCGCACAAGCGGTGGAGCATGTGGTTTAATTCGATGCAACGCGAAGAACCTTACCAGGACTTGACATCCAGAGAACTTTCTAGAGATAGATTGGTGCCTTCGGGAACTCTGAGAC	0	0	0	10	0	0	0	0	0	0	221	271	29	12	548	0	0	0	0	72	0	0	0	0	0	0	0	0	0	0	0	0	0	0	0	0	0	0	0	0	0	0	0	0	0	0	0	0	0
TCCACGCCGTAAACGATGGTCACTAGCTGTTTGACTAACAATGGTTAGTTGAGTGGCTAAGCGAAAGTGATAAGTGACCCACCTGGGGAGTACGCTCGCAAGAGTGAAACTCAAAGGAATTGACGGGGGCCCGCACAAGCGGTGGAGCATGTGGTTTAATTCGATGATACGCGAGGAACCTTACCAGGGCTTAAATGTAAGTTGCATGGACCAGAGATGGACCTTTTTTCGGACTACTTACA	0	0	0	0	0	0	0	0	0	0	0	0	0	0	0	0	0	0	0	0	0	0	0	0	0	0	0	0	0	0	0	0	0	0	0	0	0	0	0	0	0	0	0	0	0	0	0	0	0
TCCACGCCGTAAACGATGTCTACTAGTCGCTGGGTCCCTTGAGGACTTAGTGACGCAGCTAACGCAATAAGTAGACCGCCTGGGGAGTACGGCCGCAAGGTTAAAACTCAAATGAATTGACGGGGGCCCGCACAAGCGGTGGAGCATGTGGTTTAATTCGATGCAACGCGAAGAACCTTACCTGGTCTTGACATACACAGAATCTTGTAGAGATACGAGAGTGCCTTCGGGAATTGTGATAC	0	0	0	0	0	0	0	0	0	0	0	0	0	0	0	0	0	0	0	0	0	0	0	0	0	0	1307	0	0	0	0	0	0	0	0	0	0	0	0	0	0	0	0	176	114	0	92	0	0
TCCTAGCTGTAAACGATGGATACTAGACGCAGGAACTGGATTGACGGTTTCTGTGTCGCAGCTAACGCGTTAAGTATCCCGCCTGGGGAGTACGGTCGCAAGACTAAAACTCAAAGGAATTGACGGGACCCCGCACAAGCGGCGGAGCATGCGGCTTAATTCGATGATACCCGTAGAACCTTACCTGGACTTGACATATAGGGTCTAGCTATAGAGATATAGTGTGCATTAGCGCCCTATAC	0	0	0	0	0	0	0	0	0	0	0	0	0	0	0	0	0	0	0	0	0	0	0	0	0	0	0	0	182	0	0	0	0	0	0	0	0	0	0	0	0	178	0	0	0	0	65	0	0
TCCACGCCGTAAACGATGTGTGCTAGATGTTGGAAGGTTACCTTTCAGTGTCGCAGCTAACGCACTAAGCACACCGCCTGGGAAGTACGGTCGCAAGATTAAAACTCAAAGGAATTGACGGGGGCCCGCACAAGCGGTGGAGCATGTGGTTTAATTCGAAGCAACGCGCAGAACCTTACCAGCCCTTGACATGTGGAGCTTGGTTATCAGAGATGATTTCCTTCAGTTCGGCTGGCTCCAACAC	0	119	0	0	0	0	0	0	0	0	0	0	0	0	0	0	0	0	0	0	0	0	0	0	220	0	0	0	0	0	0	0	0	0	348	302	0	0	0	0	0	0	0	0	0	0	0	0	0
TCCACACCGTAAACGCTGTCTACTAGCTGTTTGTGATTTTAAATCGTGAGTAGCGAAGCTAACGCGCTAAGTAGACCGCCTGGGGAGTACGGCCGCAAGGTTAAAACTCAAATGAATTGACGGGGGCCCGCACAAGCGGTGGAGCATGTGGTTTAATTCGATGCAACGCGAAGAACCTTACCTACACTTGACATGCAGAGAACTTTCCAGAGATGGATTGGTGCCTTCGGGAACTCTGACAC	0	0	0	0	0	0	0	0	0	0	0	0	0	0	0	0	0	0	0	137	176	274	99	0	0	0	0	0	0	0	33	0	0	0	0	0	0	0	0	0	0	0	31	0	0	0	0	0	0
TCCACGCCGTAAACGATGACAGCTAGATGTCGGGGGGTTGCCCCTCGGTGTCGCCGCTAACGCATTAAGCTGTCCGCCTGGGAAGTACGGTCGCAAGATTAAAACTCAAAGGAATTGACGGGGGCCCGCACAAGCGGTGGAGCATGTGGTTTAATTCGAAGCAACGCGCAGAACCTTACCAGTCCTTGACATGGGTAGTATGGATTTTGGAGACAATCTCCTTCAGTTCGGCTGGCTACCACAC	0	0	0	0	0	0	0	0	0	0	0	0	0	0	0	0	0	0	0	0	0	59	0	18	43	0	0	0	175	26	0	0	0	46	100	0	0	14	0	0	0	0	0	0	0	0	0	0	0
TCCACGCCGTAAACGATGGAAGCTAGTTGTTGGGCGGCATGCCGTTCGGTGACACAGCTAACGCATTAAGCTTCCCGCCTGGGGAGTACGATCGCAAGATTAAAACTCAAAGGAATTGACGGGGGCCCGCACAAGCGGTGGAGCATGTGGTTTAATTCGAAGCAACGCGCAGAACCTTACCAGCCCTTGACATCCCGGTCGCAAAAAGTAGAGATACTTTTTTTCAGTTAGGCTGGACCGGTGAC	0	0	0	0	0	0	0	0	0	0	0	0	0	0	0	0	0	0	0	0	0	0	0	0	0	0	0	0	0	0	0	0	0	130	500	462	0	0	0	0	0	0	0	0	0	0	0	0	0
TCCTAGCTGTAAACGATGGATACTAGACGTAGGAACTGGATTGACGGTTTCTGTGTCGCAGCTAACGCGTTAAGTATCCCGCCTGGGGAGTACGGTCGCAAGACTAAAACTCAAAGGAATTGACGGGACCCCGCACAAGCGGCGGAGCATGCGGCTTAATTCGATGATACCCGTAGAACCTTACCTGGACTTGACATATAGGGTCTAGCTATAGAGATATAGTGTGCTTTAGCGCCCTATAC	0	0	0	70	0	0	0	0	0	113	0	0	0	0	0	0	100	0	0	0	0	0	0	0	0	0	0	0	0	0	0	0	139	0	150	116	0	0	0	0	0	148	0	0	0	0	0	0	0
TCCACACCGTAAACGCTGTCTACTAGCTGTGTATGCCTTTAAGGCGTGCGTAGCGAAGCTAACGCGCTAAGTAGACCGCCTGGGGAGTACGGCCGCAAGGTTAAAACTCAAATGAATTGACGGGGGCCCGCACAAGCGGTGGAGCATGTGGTTTAATTCGATGCAACGCGAAGAACCTTACCTACACTTGACATGCTGAGAAGTTACTAGAGATAGTTTCGTGCCTTCGGGAACTCAGACAC	0	0	0	0	0	0	0	0	0	0	149	118	395	551	298	38	0	0	0	0	61	0	0	0	0	0	0	0	0	0	0	0	0	0	0	0	0	0	0	0	0	0	0	0	0	0	0	0	0
TCCACGCCGTAAACGATGGTTACTAGCTGTCCGGTCTAATTGAGGGCTGGGTGGCCAAGCGAAAGTGATAAGTAACCCACCTGGGGAGTACGTTCGCAAGAATGAAACTCAAAGGAATTGACGGGGGCCCGCACAAGCGGTGGAGCATGTGGTTTAATTCGATGATACGCGAGGAACCTTACCAGGGCTTAAATGTAGTCTGACAGATTTGGAAACAGATTTTTCTTCGGACAGATTACA	0	0	0	0	0	0	0	0	0	0	0	0	0	0	0	0	0	0	0	0	0	0	0	0	0	0	0	0	0	0	16	13	8	0	0	0	0	0	0	0	0	0	0	110	74	142	805	0	141
TCCATGCAGTAAACGATGGGTGCTAGTCGTCGGACTTTTGTTCGGTGTCGTAGCTAACGCGTTAAGCACCCCGCCTGGGGAGTACGGTCGCAAGATTAAAACTCAAATAAATTGACGGGGACCCGCACAAGCAGTGGAGCATGTGGTTTAATTCGACGCAACGCGAAGAACCTTACCAGCGTTTGACATGAGAAGTGCCGGTTACAGAATGGTAACCTTCAGTTCGGCTGGCTTCTACAC	333	196	0	40	20	8	0	0	0	26	0	0	0	0	0	0	0	0	0	0	0	0	0	0	0	0	0	0	0	0	36	83	46	0	34	25	18	0	0	0	0	0	0	0	0	0	0	43	0
TCCTAGCCGTAAACGGTGCACACTTGCTGTAGGCGGATTCGACCCCGTCTGTGGCGGAGCAAACGCGTTAAGTGTGCCGCCTGGGGAGTACGGTCGCAAGATTAAAACTCAAAGAAATTGACGGGGGCCTGCACAAGCGGTGGAGTATGTGGCTTAATTCGATGCAACGCGAAGAACCTTACCTGGCCTTGACATGCATCTCTAAGTGTGTGAAAGCACATGACCCCTCGGGGAATTTGCAC	0	0	18	0	0	0	0	0	0	0	0	0	4	5	0	0	65	25	0	8	6	80	23	51	0	0	4	0	37	0	17	23	192	56	37	15	0	0	0	0	0	0	10	0	0	5	0	0	0
TCCACGCCCTAAACGATGTCTACTAGTTGTTGGTGGAGTAAAATCCATGAGTAACGCAGCTAACGCGTGAAGTAGACCGCCTGGGGAGTACGGTCGCAAGATTAAAACTCAAATGAATTGACGGGGGCCCGCACAAGCGGTGGATTATGTGGATTAATTCGATGCAACGCGAAAAACCTTACCTGGCCTTGACATGTACCGAATTTAGCAGAGATGCTTTAGTGCTCGAAAGAGAACGGTAACAC	348	628	16	19	65	0	105	0	0	0	0	0	0	0	0	0	0	0	0	0	0	0	0	0	0	0	0	0	0	0	0	0	0	0	0	0	0	0	0	0	0	0	0	26	0	0	0	0	0
TCCACGCCGTAAACGATGTCTACTAGCCGTTGGGGGGCTTGTCCCTTTAGTGGCGCAGCTAACGCGATAAGTAGACCGCCTGGGGAGTACGGTCGCAAGATTAAAACTCAAATGAATTGACGGGGGCCCGCACAAGCGGTGGAGCATGTGGTTTAATTCGAAGCAACGCGAAAAACCTTACCTGGTCTTGACATCCTGCGAACTTTTTAGAGATAGAAAGGTGCCTTCGGGAACGCAGTGAC	0	61	19	0	0	0	0	0	76	0	5	0	0	0	0	0	8	0	0	0	0	11	0	0	53	0	4	0	22	12	0	56	206	163	0	190	0	6	0	0	0	7	11	0	0	0	0	0	0
TCCACGCAGTAAACGATGAATGCTAGATGTTGGAAACATTAGTTTTCAGTATCGCAGCTAACGCATTAAGCATTCCGCCTGGGAAGTACGGCCGCAAGGCTAAAACTCAAATGAATTGACGGGGACCCGCACAAGCGGTGGATCATGTGGTTTAATTCGAAGCAACGCGAAGAACCTTACCGGCCCTTGACATACCAATCGCGAACTTAAGAGATTAAGTTTTTCACTTCGGGTGGATTGGATAC	0	10	0	0	0	0	18	0	0	0	0	0	0	0	0	0	10	0	0	0	0	0	0	0	0	0	0	0	0	0	400	255	194	42	182	52	0	0	0	0	0	16	0	0	0	0	0	0	0
TCCACGCCGTAAACGATGTCTACTAGCTGTTGGGGTACTTGAGACCTTGGTAGCGCAGCTAACGCACTAAGTAGACCGCCTGGGGAGTACGGCCGCAAGGTTAAAACTCAAATGAATTGACGGGGGCCCGCACAAGCGGTGGAGCATGTGGTTTAATTCGATGCAACGCGAAGAACCTTACCAAGCCTTGACATCCTCGGAACTTTCCAGAAATGGATTGGTGCCTTCGGGAACCGAGTGAC	0	0	0	0	0	0	0	0	0	0	0	51	30	0	0	0	0	0	0	83	0	25	0	0	0	0	0	0	0	0	22	55	37	69	62	0	0	0	0	0	0	0	0	0	0	0	0	0	0
TCCTAGGTGTAAACGCTGTGAACTTGGTGTCGGGGATCCGTAATGGGTCCCCGGTGCCGGAGTGAAGATGTTAAGTTCACTGCCTGGGGAGTACGGTCGCAAGGCTGAAACTTAAAGGAATTGGCGGGGGAGCACTGCAACGGGAGGAGCGTGCGGTTTAATTGGATTCAACGCCGGAAAACTCACCAGGGCCGACTGTTAGATGAAGACCAGTGTAACGAACTTGTCGGATTTTCAGAG	0	0	0	0	0	0	0	0	0	0	0	0	0	0	0	0	47	0	0	0	61	287	139	167	0	0	0	0	67	0	0	0	0	0	272	231	0	0	0	0	30	16	0	0	0	0	0	0	0
TCCACGCCGTAAACGATGAGAACTAGGCGTCGGGATTTTATATTTCGGTGCCGCAGCTAACGCAATAAGTTCTCCGCCTGGGGAGTACGGTCGCAAGACTAAAACTCAAAGGAATTGACGGGGGCCCGCACAAGCGGTGGAGCATGTGGTTTAATTCGATGCAACGCGAAAAACCTTACCTACCTTTGACATACCAGGAATCTCTTAGAAGTAAGAGAGTGCCTTCGGGAGCCTGGATAC	0	0	0	0	0	0	0	0	0	0	0	0	0	0	0	0	0	0	0	0	0	8	0	0	0	0	0	0	0	0	0	0	0	0	0	0	0	0	0	0	0	6	0	0	0	25	106	0	10
TCCACGCCGTAAACGATGTCTACTAGCCGTTGGAAGACTTGATCTTTTAGTGGCGCAGTTAACGCGATAAGTAGACCGCCTGGGGAGTACGGCCGCAAGGTTAAAACTCAAATGAATTGACGGGGGCCCGCACAAGCGGTGGAGCATGTGGTTTAATTCGACGCAACGCGAAGAACCTTACCAGGTCTTGACATCCTGCGAACTTTCTAGAGATAGATTGGTGCCTTCGGGAACGCAGTGAC	0	0	0	0	0	0	0	0	0	0	0	0	0	0	0	0	0	0	0	0	0	0	59	23	784	0	0	0	0	0	0	0	54	0	0	127	0	0	0	0	0	0	0	0	0	0	0	0	0
TCCACACCGTAAACGCTGTCTACTAGCTGTTTGTGATTTTAAATCGTGAGTAGCGAAGCTAACGCGCTAAGTAGACCGCCTGGGGAGTACGGCCGCAAGGTTAAAACTCAAATGAATTGACGGGGGCCCGCACAAGCGGTGGAGCATGTGGTTTAATTCGATGCAACGCGAAGAACCTTACCTACACTTGACATGCAGAGAACTTTCTAGAGATAGATTGGTGCCTTCGGGAACTCTGACAC	0	0	0	17	0	0	0	0	0	0	0	0	0	0	0	0	0	0	0	53	111	302	88	0	0	0	0	0	0	0	0	0	0	0	0	0	0	0	0	0	0	0	0	0	0	0	0	0	0
TCCACGCCGTAAACGATGACAGCTAGATGTCGGGGGGTTGCCTCTCGGTGTCGCCGCTAACGCATTAAGCTGTCCGCCTGGGAAGTACGGTCGCAAGATTAAAACTCAAAGGAATTGACGGGGGCCCGCACAAGCGGTGGAGCATGTGGTTTAATTCGAAGCAACGCGCAGAACCTTACCAGTCCTTGACATGGGTAGTTTGGTGTTTGGAGACAGACACCTTCAGTTTGGCTGGCTACCACAC	0	0	45	0	40	0	0	0	0	0	0	0	0	0	0	0	0	0	0	0	0	0	0	64	217	0	0	0	178	37	0	0	0	0	175	169	0	0	0	0	0	0	0	0	0	0	0	0	0
TCCACGCCGTAAACGATGTGCACTAGGTCGAGGGGGTTTGACGCCGCTCTCGGCTGAAGCGAAAGTGTTAAGTGCACCGCCTGGGGAGTACGGCCGCAAGGCTAAAACTCAAAGGAATTGACGGGGGCTCACACAAGCGGTGGAGCATGTGGCTTAATTCGAAGCAACGCGAAGAACCTTATCCTGGGTTTGACATGCATGGATTAGCTTCCTGAAAGGGAAGTGACGCGGCTTGCCGTGGAACATGCAC	0	0	23	5	0	0	0	0	0	9	15	0	6	0	0	3	75	19	0	0	0	24	104	74	118	0	0	0	51	13	10	9	33	30	57	193	0	0	0	0	10	47	19	0	0	0	0	21	14
TCCACGCCGTAAACGATGAGAACTAGCCGTTGGATCTTTAGATTCAGTGGCGCAGCTAACGCATTAAGTTCTCCGCCTGGGGAGTACGGCCGCAAGGCTAAAACTCAAATGAATTGACGGGGGCCCGCACAAGCGGTGGAGCATGTGGTTTAATTCGATGCAACGCGAAGAACCTTACCAACCCTTGACATCCAGTGGAAGTTTTAGAGATAAAACTGTGCCTTTGGGAACACTGTGACA	0	44	0	0	30	0	0	0	0	0	0	0	0	0	0	0	0	81	0	0	0	0	0	0	336	0	0	0	0	0	0	53	78	76	292	325	0	0	0	0	0	52	0	0	0	0	0	0	0
TCCACGCCGTAAACGATGAGTGCTAAGTGTTGGGGGGTTTCCGCCCCTCAGTGCTGCAGCTAACGCATTAAGCACTCCGCCTGGGGAGTACGGCCGCAAGGCTGAAACTCAAAGGAATTGACGGGGGCCCGCACAAGCGGTGGAGCATGTGGTTTAATTCGAAGCAACGCGAAGAACCTTACCAGGTCTTGACATCCCGCTGACCGTCCTGGAGACAGGATTTTCCCTTCGGGGACAGCGGTGAC	0	0	0	0	0	0	0	0	0	0	0	0	0	0	0	0	0	0	0	0	0	0	0	0	0	0	0	0	0	0	0	0	0	0	0	0	915	573	0	0	0	0	0	0	0	0	0	0	0
TCCACGCCGTAAACGATGACAACTAGCTGTTGGGAGACAATGTCTTTCAGTGGCGCAGCTAACGTTTTAAGTTGTCCGCCTGGGGAGTACGGCCGCAAGGCTAAAACTCAAATGAATTGACGGGGACCCGCACAAGCGGTGGAGCATGTGGTTTAATTCGATGCAACGCGAAAAACCTTACCTACTCTTGACATACTTGGAAGCTCTTGTAATGAGAGTGTGCCTTTTGGAACTAAGATAC	0	0	0	0	0	0	0	0	0	0	0	0	0	0	0	0	0	0	0	0	0	0	0	79	223	0	0	0	0	0	0	0	0	0	91	242	0	0	0	0	0	0	0	0	0	24	19	0	0
TCCACGCCGTAAACGATGTCTACTAGAAGCTCGACTCTTCGGAGTTGTTTTTCAAAGCTAACGCATTAAGTAGACCGCCTGGGGAGTACGGCCGCAAGGTTAAAACTCAAATGAATTGACGGGGGCCCGCACAAGCGGTGGAGCATGTGGTTTAATTCGATGCAACGCGAAGAACCTTACCTACACTTGACATACAGCGAACTTACTAGAGATAGTTTGGTGCCTTCGGGAACGCTGATAC	0	0	0	0	0	0	0	0	0	0	30	0	0	0	0	0	0	0	0	0	0	0	0	0	0	0	0	0	0	0	34	0	0	0	0	0	0	0	0	0	0	0	0	0	0	0	0	0	0
TCCACGCCGTAAACGATGGTCACTAGCTGTTTGACTAACAATGGTTAGTTGAGTGGCTAAGCGAAAGTGATAAGTGACCCACCTGGGGAGTACGCTCGCAAGAGTGAAACTCAAAGGAATTGACGGGGGCCCGCACAAGCGGTGGAGCATGTGGTTTAATTCGATGATACGCGAGGAACCTTACCAGGGCTTAAATGTAAGTTGCATGGACCAGAGATGGACCTTTCTTCGGACTACTTACA	0	0	0	0	0	0	0	0	0	0	0	0	0	0	0	0	0	0	25	48	0	0	0	0	0	0	0	66	0	0	0	47	29	0	0	0	0	0	0	0	0	0	0	78	23	23	0	26	13
TCCTAGCCGTAAACGATGGATACTAAACATTGCGTGCATCGATCCGCGTGGTGTTATAGCTAACGCGTTAAGTATCCCGCCTGGGGAGTATGCTCGCAAGGGTGAAACTCAAAGGAATTGACGGGGGCCCGCACAAGCGGTGGAGCATGTGGTTTAATTTGATGCAACGCGAAGAACCTTACCAGGGTTTGACATGGTGTTAATTCTTTGAAAAAAGAAGTACCGTTCGCGGTAGACACACAC	0	0	0	0	23	0	0	0	0	4	0	0	0	0	0	0	0	38	0	0	0	0	7	9	15	0	0	0	16	36	52	10	34	19	75	31	0	0	0	3	22	3	0	0	0	5	0	0	19
TCCTAGCCGTAAACGATGAGCACTGGGTTGAGGAAACTATCACATTTTCTCGGCCGTAGCGAAAGCGTTAAGTGCTCCGCCTGGGGAGTATGGTCGCAAGGCTGAAACTCAAAGGAATTGACGGGGGCTCACACAAGCGGTGGAGGATGTGGCTTAATTCGAGGCTACGCGAAGAACCTTATCCTAGATTTGACATGCTTGAGAGTCTCTATGAAAGTAGAGAGTGCCCTTCGGGGAGCTCTTGCAC	17	0	0	62	0	0	18	0	0	0	0	36	19	0	0	0	0	0	7	0	0	0	0	0	0	145	34	0	0	0	0	0	0	0	0	0	21	15	0	0	0	0	0	251	114	0	0	0	23
TCCTAGCCGTAAACGATGAGCACTAGTCCGTGGGGACCCTCACATCTTCTCGGACGTAGCGAAAGTGTTAAGTGCTCCGCCTGGGGAGTATGGTCGCAAGGCTGAAACTCAAAGGAATTGACGGGGGCTCACACAAGCGGTGGAGGATGTGGCTTAATTCGAGGCTACGCGAAGAACCTTATCCTGGTCTTGACATACTTGAGAATATCTCTGAAAGGAGATAGTGCCTTCGGGAGCTCTTGTAC	0	0	0	0	0	0	0	0	0	0	0	9	89	37	26	33	0	0	23	162	5	0	0	0	0	43	25	0	0	0	0	0	0	0	0	0	0	0	0	0	0	0	0	0	0	0	0	0	0
TCCACGCCGTAAACGATGAGTGCTAAGTGTTGGGGGGTTTCCGCCCCTCAGTGCTGCAGCTAACGCATTAAGCACTCCGCCTGGGGAGTACGGCCGCAAGGCTGAAACTCAAAGGAATTGACGGGGGCCCGCACAAGCGGTGGAGCATGTGGTTTAATTCGAAGCAACGCGAAGAACCTTACCAGGTCTTGACATCCCGCTGCCCGGTATAGAGATATACCTTTCCCTTCGGGGACAGCGGTGAC	0	0	0	0	0	0	0	0	0	0	0	0	0	0	0	0	0	0	0	0	0	0	0	0	0	0	0	0	0	0	0	0	0	0	0	0	890	536	0	0	0	0	0	0	0	0	0	0	0
TCCACACCGTAAACGATGAATGCCAGTCGTCGGGTAGTATACTGCTCGGTGACACACCTAACGGATTAAGCATTCCGCCTGGGGAGTACGGTCGCAAGATTAAAACTCAAAGGAATTGACGGGGGCCCGCACAAGCGGTGGAGCATGTGGTTTAATTCGAAGCAACGCGCAGAACCTTACCAACCCTTGACATCCTCGGACCGTCCCAGAGATGGGTCTTTCACTTCGGTGACCGAGTGAC	0	0	0	0	0	10	0	0	0	0	0	0	0	0	0	0	0	0	0	0	0	0	0	0	0	0	0	0	0	0	0	0	0	0	0	0	0	0	0	0	0	0	0	0	0	0	0	0	0
TCCACACCGTAAACGCTGTCTACTAGCTGTGTGTGCCTTTAAGGCGTGCGTAGCGAAGCTAACGCGCTAAGTAGACCGCCTGGGGAGTACGGCCGCAAGGTTAAAACTCAAATGAATTGACGGGGGCCCGCACAAGCGGTGGAGCATGTGGTTTAATTCGATGCAACGCGAAGAACCTTACCTACACTTGACATGCAGAGAACTTTCTAGAGATAGATTGGTGCCTTCGGGAACTCTGACAC	0	0	0	0	0	0	0	0	0	0	0	0	0	0	0	0	0	0	0	0	0	29	0	0	0	0	0	0	0	0	0	0	0	0	0	0	0	0	0	0	0	0	0	0	0	0	0	0	0
TCCACGCCGTAAACGATGTCTACTAGTCGTCGGGTCCCTTGAGGACTTAGTGACGCAGCTAACGCAATAAGTAGACCGCCTGGGGAGTACGGCCGCAAGGTTAAAACTCAAATGAATTGACGGGGGCCCGCACAAGCGGTGGAGCATGTGGTTTAATTCGATGCAACGCGAAGAACCTTACCTGGTCTTGACATACACAGAATCTTGTAGAGATACGAGAGTGCCTTCGGGAATTGTGATAC	0	0	0	0	0	0	0	0	0	0	0	0	0	0	0	0	0	0	0	0	0	0	0	0	0	0	1001	0	0	0	0	0	0	0	0	0	0	0	0	0	0	0	0	190	128	0	98	0	0
TCCACGCAGTAAACGATGAGTGCTAGTCGCTGGTACAGTAGTATCAGTGTCGTAGCTAACGCATTAAGCACTCCGCCTGGGAAGTACGGTCGCAAGATTAAAACTCAAATAAATTGACGGGGGCCCGCACAAGCGGTGGAGCATGTGGTTTAATTCGAAGCAACGCGAAGAACCTTACCAGACCTTGACATGGTATGTTTGAATTACAGAATCGTAATTCTTCAGTTCGGCTGGCATACACAC	0	0	0	0	0	0	0	0	0	0	0	0	0	0	0	0	0	0	0	0	0	49	124	106	295	0	0	0	0	0	0	43	77	86	140	123	0	0	0	0	0	93	0	0	0	0	0	0	0
TCCACGCCGTAAACGATGGATACTAGCTGTTCGGTCAACACTGGTTGATTGAGTGGTTAAGCGAAAGTGATAAGTATCCCACCTGGGGAGTACGCTCGCAAGAGTGAAACTCAAAGGAATTGACGGGGGCCCGCACAAGCGGTGGAGCATGTGGTTTAATTCGATGATACGCGAGGAACCTTACCAGGGCTTAAATGTAAGTTGCATAGACCAGAGATGGTCTTTTCTTCGGACTACTTACA	0	0	0	0	0	0	0	0	0	0	0	0	0	0	0	0	28	15	0	0	0	0	0	0	195	0	0	0	0	26	0	0	27	30	94	82	0	0	0	0	37	78	76	0	0	25	14	0	12
TCCTGGCTGTAAACGATGAATACTGGGTTGGGGGAGCATGTCTCTCTCAGCCGTAGCGAAAGCGTTAAGTATTCCGCCTGGGGAGTATGGTCGCAAGGCTGAAACTCAAAGGAATTGACGGGGGCTCACACAAGCGGTGGAGGATGTGGCTTAATTCGAGGCAACGCGAAGAACCTTATCCCGGACTTGACATCTATGGATTAGCATTGTGAAAGCAGTGTGACGCCTTCGGGTGGAACATAGAC	0	0	0	0	0	0	0	0	0	0	0	0	33	25	0	0	0	0	158	15	0	0	0	0	0	61	0	0	0	0	0	0	0	0	0	0	0	0	0	0	0	0	0	0	0	0	0	0	0
TCCACGCCGTAAACGATGATAACTAGCTGTCCGGGCTCATAGAGCTTGGGTGGCGCAGCTAACGCATTAAGTTATCCGCCTGGGGAGTACGGTCGCAAGATTAAAACTCAAAGGAATTGACGGGGGCCTGCACAAGCGGTGGAGCATGTGGTTTAATTCGAAGCAACGCGCAGAACCTTACCAGCCTTTGACATCCTAGGACGGTTTCTGGAGACAGACTCCTTCCCTTCGGGGACCTAGTGAC	0	0	73	216	0	0	0	0	0	0	121	128	0	121	51	0	0	0	0	0	0	0	0	0	0	0	0	0	0	0	0	0	0	0	0	0	0	0	0	0	0	0	0	0	0	0	0	0	0
TCCACACCGTAAACGCTGTCTACTAGCTGTTTGTGACTTTAAGTCGTGAGTAGCGAAGCTAACGCGCTAAGTAGACCGCCTGGGGAGTACGGCCGCAAGGTTAAAACTCAAATGAATTGACGGGGGCCCGCACAAGCGGTGGAGCATGTGGTTTAATTCGATGCAACGCGAAGAACCTTACCTACACTTGACATGCAGAGAACTTTCTAGAGATAGATTGGTGCCTTCGGGAACTCTGACAC	0	0	0	0	0	0	0	0	0	0	0	0	0	0	0	0	0	0	0	29	47	98	0	0	0	0	0	0	0	0	0	0	0	0	0	0	0	0	0	0	0	0	0	0	0	0	0	0	0
TCCACGCCGTAAACGATGATTGCTAGGTTTTCGGGGCATCGACCCCTCGTGAGCCGAAGTTAACGCGTTAAGCAATCCGCCTGAGTAGTACGGCCGCAAGGCTAAAACTCAAAGAAATTGACGGGGGACCGCACAAGCAGCGGAGCGTGTGGTTTAATTCGATGGTAAGCGAAGAACCTTACCAGGGTTTGACATGTAAGTAGTACTGAACCGAAAGGGGATGGACCCGCAAGGGAGCTTACAC	0	0	21	0	0	0	0	0	0	35	0	0	0	0	0	0	28	15	0	0	0	89	45	236	4	0	0	0	24	3	0	0	42	36	42	12	0	0	0	0	11	0	10	0	0	0	0	0	0
TCCACGCCGTAAACGATGTCTACTAGAAGCTCGGGTCTTCGGACTTGTTTTTCAAAGCTAACGCATTAAGTAGACCGCCTGGGGAGTACGGCCGCAAGGTTAAAACTCAAATGAATTGACGGGGGCCCGCACAAGCGGTGGAGCATGTGGTTTAATTCGATGCAACGCGAAGAACCTTACCTACACTTGACATACAGAGAACTTACCAGAGATGGTTTGGTGCCTTCGGGAACTTTGATAC	0	0	0	0	0	0	0	0	0	0	0	0	0	0	0	0	0	0	0	0	0	0	0	0	0	0	0	0	0	0	0	0	0	0	0	0	0	0	0	0	0	0	0	0	0	0	0	0	0
TCCATGCCGTAAACGTTGGGCACTAGGTGTGGGATTTAACTAACAAATTCCGTGCCGTAGCTAACGCATTAAGTGCCCCGCCTGGGGAGTACGGCCGCAAGGCTAAAACTCAAAGGAATTGACGGGGGCCCGCACAAGCGGCGGAGCATGTTGCTTAATTCGAGGCAACGCGAAGAACCTTACCTGGGTTTGACATGTAGGGAAAAACCATAGAGATATGGTGTCCTTCGGGGCCCTACAC	0	0	0	0	0	0	0	0	0	0	0	0	446	116	46	78	70	0	0	0	0	62	0	0	0	0	0	0	81	0	0	0	143	0	0	0	0	0	0	0	0	0	0	0	0	0	0	0	0
TCCACGCCGTAAACGATGAGAGCTAGTCGCCGGAAGGCATGCTTTTCGGTGACGCAGTTAACGCGTTAAGCTCTCCGCCTGGGGAGTACGATCGCAAGATTAAAACTCAAAGGAATTGACGGGGGCCCGCACAAGCGGTGGAGCATGTGGTTTAATTCGAAGCAACGCGCAGAACCTTACCATCCCTTGACATCCCTGTCGCGGATCCAGAGATGGATCTTTCAGTTAGGCTGGACAGGTGAC	0	0	0	0	0	0	0	0	0	0	0	0	0	0	0	0	0	0	0	0	0	0	0	0	0	0	0	0	0	0	0	0	0	0	0	0	0	0	0	0	0	0	0	0	0	0	0	0	0
TCCACGCCGTAAACGGTGGGCGCTAGGTGCGGGGAACATTCCACGTTCTCCGTGCCGCAGCTAACGCATTAAGCGCCCCGCCTGGGGAGTACGGCCGCAAGGCTAAAACTCAAAGGAATTGACGGGGGCCCGCACAAGCGGCGGAGCATGCGGCTTAATTCGATGCAACGCGAAGAACCTTACCTAGGCTTGACAGTTGGGGAAATCTGGCAGAGATGTCAGGTCCGTAAGGGCCCCAAAAC	0	0	0	0	0	0	0	0	0	0	0	0	0	0	0	0	0	0	0	0	0	0	0	0	0	0	0	0	0	0	0	0	0	0	0	0	0	0	0	0	0	0	0	0	0	79	0	0	0
TCCACGCCGTAAACGATGTCTACTAGAAGCTCGGTTCCTCGGAACTGTTTTTCAAAGCTAACGCATTAAGTAGACCGCCTGGGGAGTACGGCCGCAAGGTTAAAACTCAAATGAATTGACGGGGGCCCGCACAAGCGGTGGAGCATGTGGTTTAATTCGATGCAACGCGAAGAACCTTACCTACACTTGACATACAGAGAACTTACCAGAGATGGTTTGGTGCCTTCGGGAACTCTGATAC	0	0	0	0	0	0	0	13	77	0	18	0	0	0	0	0	0	0	0	0	0	0	0	0	0	0	0	0	0	0	0	0	0	0	0	0	0	0	0	0	38	0	0	0	0	0	0	0	0
TCCACACCGTAAACGATGAATGCCAGTCGTCGGATAGCATGCTATTCGGTGACACACCTAACGGATTAAGCATTCCGCCTGGGGAGTACGGTCGCAAGATTAAAACTCAAAGGAATTGACGGGGGCCCGCACAAGCGGTGGAGCATGTGGTTTAATTCGAAGCAACGCGCAGAACCTTACCAACCCTTGACATCCTGTGCCACTTCCAGAGATGGAACGTTCCCTTCGGGGACGCAGTGAC	0	0	0	0	0	0	0	0	0	0	0	0	14	0	0	0	0	0	0	0	0	0	0	0	0	0	0	0	0	0	0	0	0	0	0	0	0	0	0	0	0	0	0	0	0	0	0	0	0
TCCACGCCGTAAACGATGAGAGCTAGTCGTCGGGGAGTTCGCTCTTCGGTGACGCAGCTAACGCATTAAGCTCTCCGCCTGGGGAGTACGGTCGCAAGATTAAAACTCAAAGGAATTGACGGGGGCCCGCACAAGCGGTGGAGCATGTGGTTTAATTCGAAGCAACGCGCAGAACCTTACCATCCCTTGACTTCCCTGTCGCGGGCTCAGAGATGAGCCTTTCAGTTCGGCTGGACAGGTGAC	0	0	35	0	0	0	0	0	0	23	0	0	0	0	0	0	110	0	0	0	0	108	101	70	0	0	0	0	72	0	0	90	90	47	41	118	0	0	0	0	99	0	0	0	0	0	0	0	0
TCCACGCCGTAAACGATGTGTGCTAGCCGTTTGTGATTTATCGCAAGTGGTGCAGCTAACGCGTTAAGCACACCGCCTGGGGAGTACGATCGCAAGATTAAAACTCAAAGGAATTGACGGGGGCCCGCACAAGCGGTGGAGCATGTGGTTTAATTCGACGCAACGCGAAGAACCTTACCAGGTCTTGACATCCTGATTATGGTCGTTAGAAATAACTTCCTTCAGTTCGGCTGGATCAGTGAC	0	0	0	0	0	0	0	0	0	0	0	0	0	0	0	0	0	34	0	0	0	76	74	90	274	0	0	0	81	0	0	42	73	37	120	99	0	0	0	0	28	17	0	0	0	0	0	0	0
TCCACACCGTAAACGCTGTCTACTAGCTGTTTGTGAATTTAATTCGTGAGTAGCGAAGCTAACGCGCTAAGTAGACCGCCTGGGGAGTACGGCCGCAAGGTTAAAACTCAAATGAATTGACGGGGGCCCGCACAAGCGGTGGAGCATGTGGTTTAATTCGATGCAACGCGAAGAACCTTACCTACACTTGACATGCAGAGAACTTTCCAGAGATGGATTGGTGCCTTCGGGAACTCTGACAC	0	0	85	26	31	0	0	0	59	0	0	0	0	11	0	0	0	0	0	0	0	0	0	0	15	0	0	24	45	120	0	22	39	0	0	17	0	23	0	0	0	0	18	0	0	0	0	0	0
TCCTAGGTGTAAACGCTGTGAACTTGGTGTCGGGATTCCGTCAGGGGACCTCGGTGCCGAAGTGAAGATGTTAAGTTCACTGCCTGGGGAGTACGGTCGCAAGGCTGAAACTTAAAGGAATTGGCGGGGGAGCACTGCAACGGGAGGAGCGTGCGGTTTAATTGGATTCAACGCCGGAAAACTCACCAAAACCGACGGTTAGATGAAGGCCAGCGTAATGAGCTTGCCGGATTTTCCGAG	0	0	13	0	0	0	0	0	0	59	0	0	0	0	0	0	8	0	3	0	0	86	11	18	0	0	0	0	92	0	0	0	22	24	220	74	0	0	0	0	0	0	6	0	0	0	0	0	7
TCCACGCCGTAAACGATGAGAACTAGCCGTTGGATCCTTGAGGTTCAGTGGCACAGCTAACGCATTAAGTTCTCCGCCTGGGGAGTACGGCCGCAAGGCTAAAACTCAAATGAATTGACGGGGGCCCGCACAAGCGGTGGAGCATGTGGTTTAATTCGATGCAACGCGAAAAACCTTACCAACCCTTGACATCCAGAGAATTTTCTAGAGATAGATTTGTGCCTTCGGGAACTCTGTGAC	0	0	0	0	0	0	0	0	0	0	0	0	0	0	0	0	0	0	0	0	0	11	0	0	345	0	0	0	0	0	0	0	0	0	22	82	0	0	0	0	0	15	23	0	0	0	0	0	0
TCCACGCCGTAAACGATGGATACTAGCTGTTCGATCAACATTGGTTGATTGAGTGGTTAAGCGAAAGTGATAAGTATCCCACCTGGGGAGTACGCTCGCAAGAGTGAAACTCAAAGGAATTGACGGGGGCCCGCACAAGCGGTGGAGCATGTGGTTTAATTCGATGATACGCGAGGAACCTTACCAGGGCTTAAATGTAAGTTGCATAAATCAGAGATGATTTTTTCTTCGGACTATTTACA	0	294	0	0	0	0	0	0	0	0	0	0	0	0	0	0	0	0	0	0	0	0	0	0	0	0	0	0	50	0	112	369	226	0	84	0	0	0	0	0	0	0	0	0	0	0	0	0	0
TCCACACCGTAAACGATGAATGCCAGACGTCGGGGGGCTTGCCCTTCGGTGTCACACCTAACGGATTAAGCATTCCGCCTGGGGAGTACGGTCGCAAGATTAAAACTCAAAGGAATTGACGGGGGCCCGCACAAGCGGTGGAGCATGTGGTTTAATTCGAAGCAACGCGCAGAACCTTACCAACCCTTGACATCCTAGGACCGCCAGAGAGATCTGGTTTTCACTTCGGTGACCTAGTGAC	0	0	0	0	0	0	53	25	20	0	42	0	0	0	0	0	0	0	0	0	0	0	0	0	0	0	0	0	0	0	11	8	0	0	0	0	0	0	0	0	0	0	0	0	0	0	0	0	0
TCCACGCCGTAAACGATGTCGACTAGCCGTTGGGCTCCTTGAGAGCTTTGTGGCGCAGTTAACGCGATAAGTCGACCGCCTGGGGAGTACGGCCGCAAGGTTAAAACTCAAATGAATTGACGGGGGCCCGCACAAGCGGTGGAGCATGTGGTTTAATTCGATGCAACGCGAAGAACCTTACCTACCCTTGACATCGAGAGAACTTTCCAGAGATGGATTGGTGCCTTCGGGAACTCTCAGAC	0	0	0	0	0	0	0	0	0	0	0	0	0	0	0	0	0	0	74	0	0	0	0	0	0	0	0	0	0	0	0	0	0	0	0	0	0	0	0	0	0	0	0	0	0	0	0	0	0
TCCACGCCGTAAACGATGGTCACTAGCTGTTCGGTTTTCGGATTGAGTGGCTAAGCGAAAGTGATAAGTGACCCACCTGGGGAGTACGTTCGCAAGAATGAAACTCAAAGGAATTGACGGGGGCCCGCACAAGCGGTGGAGCATGTGGTTTAATTCGATGATACGCGAGGAACCTTACCAGGGCTTAAATGTGGTTTGACAGCTTTAGAGATAGAGTTTTCTTCGGACAAATCACAAGGT	0	0	0	0	0	0	0	0	0	0	0	0	0	0	0	0	0	0	0	0	0	0	0	0	0	0	0	0	0	0	0	0	0	0	0	0	0	0	0	0	0	0	0	0	0	0	0	0	0
TCCTAGCTGTAAACGATGGATACTAGACGTAGGAACTGGATTGACGGTTTCTGTGTCGCAGCTAACGCGTTAAGTATCCCGCCTGGGGAGTACGGTCGCAAGACTAAAACTCAAAGGAATTGACGGGACCCCGCACAAGCGGCGGAGCATGCGGCTTAATTCGATGATACCCGTAGAACCTTACCTGGACTTGACATATAGGGTCTAGCTATAGAGATATAGTGTGCTTTTGCGCCCTATAC	0	0	0	0	0	0	0	0	0	67	50	0	0	0	0	0	0	0	0	0	0	0	26	0	0	0	0	0	73	0	50	122	87	66	92	108	0	0	0	0	39	92	0	0	0	0	0	0	0
TCCACGCAGTAAACGATGAGTGCTAGTCGCTGGTACATTAGTATCAGTGTCGAAGCTAACGCATTAAGCACTCCGCCTGGGAAGTACGGTCGCAAGATTAAAACTCAAATAAATTGACGGGGGCCCGCACAAGCGGTGGAGCATGTGGTTTAATTCGAAGCAACGCGAAGAACCTTACCAGACCTTGACATGGTATGTTTGAATTACAGAATCGTAATTCTTCAGTTCGGCTGGCATACACAC	0	143	91	27	0	0	0	0	0	0	0	0	0	0	0	0	0	0	0	0	0	0	0	45	180	0	0	0	34	0	0	0	62	48	123	92	0	0	0	0	0	0	0	0	0	0	0	0	0
TCCTAGGTGTAAACGCTGTGAACTTGGTGTCGGGGGTCCGCAAGGGGTCCCCGGTGCCGGAGTGAAGATGTTAAGTTCACTGCCTGGGGAGTACGGTCGCAAGGCTGAAACTTAAAGGAATTGGCGGGGGAGCACTGCAACGGGAGGAGCGTGCGGTTTAATTGGATTCAACGCCGGAAAACTCACCAGGGCCGACTGTTAGATGAAGACCAGCGTAATGAGCTTGTCGGATTTTCAGAG	0	0	30	0	0	0	0	0	0	54	0	0	0	0	0	0	0	0	0	0	0	120	189	148	0	0	0	0	272	0	0	0	0	0	0	0	0	0	0	0	0	0	0	0	0	0	0	0	0
TCCACGCCGTAAACGATGAAGACTAGGTGTTAGGGAGCTTGACTCCTTAGTGCCGCAGCTAACGCATTAAGTCTTCCGCCTGGGGAGTACGGCCGCAAGGCTAAAACTCAAAGGAATTGACGGGGGCCCGCACAAGCGGTGGAGCATGTGGTTTAATTCGATGCAACGCGAAAAACCTTACCTACCCTTGACATTGATGGAAGCTTCTGGAGACAGAAGTGTGCCTTCGGGAACCATCGAAC	0	0	10	17	0	0	0	0	0	0	0	23	43	0	0	0	0	0	14	44	0	0	0	0	0	0	17	0	0	0	656	122	33	0	0	11	19	23	41	0	0	0	0	0	30	0	0	0	0
TCCACGCCGTAAACGATGGATACTAACTGTTCGACCTTCGGGTTGAGTGGTTAAGCGAAAGTGATAAGTATCCCACCTGGGGAGTACGCTCGCAAGAGTGAAACTCAAAGGAATTGACGGGGGCCCGCACAAGCGGTGGAGCATGTGGTTTAATTCGATGATACGCGAGGAACCTTACCAGGGCTTAAATGTAGTGGGACAGGTCTAGAGATAGACCCTTCTTCGGACTCATTACAAGGT	0	0	0	0	0	0	0	0	0	0	0	0	0	0	0	0	0	28	0	0	0	0	0	0	294	0	0	0	0	0	0	131	264	0	0	193	0	0	0	0	0	341	0	0	0	0	0	0	0
TCCACGCCCTAAACGATGAGAACTAGCCGTTGGGGACATTTAAGTCTTTAGTGGCGCAGCTAACGCGTTAAGTTCTCCGCCTGGGGAGTACGGCCGCAAGGTTAAAACTCAAAGGAATTGACGGGGGCCCGCACAAGCGGTGGAGCATGTGGTTTAATTCGATGCAACGCGAAGAACCTTACCTGCCCTTGACATTGACAGAACCCTGGAGAGATCCGGGGGTGCCTTCGGGCCTGGAAAAC	0	0	67	98	9	0	0	0	0	0	0	0	0	0	0	0	67	18	0	0	0	36	8	20	0	0	0	0	18	0	29	9	37	62	0	9	0	0	0	0	6	0	0	0	0	0	0	0	0
TCCACGCCGTAAACGATGAGAACTAGCCGTTGGGACCTATAAGGTCTTAGTGGCGCAGCTAACGCGATAAGTTCTCCGCCTGGGGAGTACGGCCGCAAGGTTAAAACTCAAATGAATTGACGGGGGCCCGCACAAGCGGTGGAGCATGTTGTTTAATTCGATGCAACGCGAAGAACCTTACCACCCCTTGACATACTCGGAACTTTCTAGAGATAGATTGGTGCCTTCGGGAACCGAGATAC	0	0	32	36	0	0	0	0	0	16	0	0	0	0	0	0	0	39	0	0	0	43	0	47	0	0	0	0	60	19	0	0	115	97	66	42	0	0	0	0	0	0	0	0	0	0	0	0	0
TCCACACCGTAAACGATGAATGCCAGTCGTTGGGTTGCTTGCAACTCGGTGACACACCTAACGGATTAAGCATTCCGCCTGGGGAGTACGGTCGCAAGATTAAAACTCAAAGGAATTGACGGGGGCCCGCACAAGCGGTGGAGCATGTGGTTTAATTCGAAGCAACGCGCAGAACCTTACCAACCCTTGACATCCTGTGCTACATCCAGAGATGGATGGTTCCCTTCGGGGACGCAGTGAC	0	0	0	0	0	0	0	0	0	0	0	0	0	0	0	0	0	0	0	0	0	0	0	0	0	0	0	0	0	0	0	0	0	0	0	0	0	0	0	0	0	0	0	0	0	0	0	0	0
TCCACACCGTAAACGATGAATGCCAGTCGCCGGGTTGCTTGCAACTCGGTGACACACCTAACGGATTAAGCATTCCGCCTGGGGAGTACGGTCGCAAGATTAAAACTCAAAGGAATTGACGGGGGCCCGCACAAGCGGTGGAGCATGTGGTTTAATTCGAAGCAACGCGCAGAACCTTACCAACCCTTGACATCCTGTGCTACATCCAGAGATGGATGGTTCCCTTCGGGGACGCAGTGAC	0	0	0	0	0	0	0	0	0	0	0	0	0	0	0	0	0	0	0	0	0	0	0	0	0	0	0	7	0	0	0	0	0	0	0	0	0	0	0	0	0	0	0	0	0	0	0	0	0
TCCATGCCGTAAACGATGTGTGTTAGACGTTGGAAATTTATTTTCAGTGTCGCAGGGAAACCGATAAACACACCGCCTGGGGAGTACGACCGCAAGGTTAAAACTCAAATGAATTGACGGGGACCCGCACAAGTAGTGGAGCATGTGGTTTAATTCGAAGATACGCGCAGAACCTTACCAACACTTGACATGTTCGTCGCGACTCTAAGAGATTAGAGTTTTCGGTTCGGCCGGACGAAACAC	55	298	0	0	0	0	69	0	0	0	0	0	0	0	0	0	0	0	0	0	0	0	0	0	0	0	0	0	0	0	116	63	35	0	59	0	0	0	0	0	0	0	0	22	0	0	0	18	0
TCCACGCCGTAAACGATGTCTACTAGCTGCAGGGGTACTTGAGACCTTTGTAGCGCAGCTAACGCAATAAGTAGACCGCCTGGGGAGTACGGCCGCAAGGTTAAAACTCAAATGAATTGACGGGGGCCCGCACAAGCAGTGGAGCATGTGGTTTAATTCGATGCAACGCGAAGAACCTTACCAGGCCTTGACATCCTCGGAACTTTCTAGAGATAGATTGGTGCCTTCGGGAACCGAGTGAC	0	0	0	0	0	0	0	0	0	0	0	0	0	0	0	0	0	0	0	0	0	0	0	0	0	0	0	0	0	0	0	0	0	0	0	0	0	0	0	0	0	0	0	86	0	0	0	0	0
TCCACGCCGTAAACGATGGATACTAACTGTTCGTCCCGCTTGCGGGATGAGTGGTCAAGCGAAAGTGATAAGTATCCCACCTGGGGAGTACGCTCGCAAGAGTGAAACTCAAAGGAATTGACGGGGGCCCGCACAAGCGGTGGAGCATGTGGTTTAATTCGATGATACGCGAGGAACCTTACCAGGGCTTAAATGTAGTGGGACAGGTCTAGAGATAGACCCTTCTTCGGACTCATTACA	0	0	0	0	0	0	0	0	0	0	0	0	0	0	0	0	19	0	23	0	0	19	0	0	0	0	14	34	40	43	0	0	0	0	29	0	0	0	0	0	87	233	0	0	0	17	0	0	0
TCCACGCCGTAAACGATGTCAACTAGCCGTTGGGGATCTTAGTATCTTTAGTGGCGTAGCTAACGCGCTAAGTTGACCGCCTGGGGAGTACGGTCGCAAGATTAAAACTCAAATGAATTGACGGGGGCCCGCACAAGCGGTGGAGCATGTGGTTTAATTCGACGCAACGCGAAGAACCTTACCTGGTCTTGACATCCTCAGAACTTTCCAGAGATGGATTGGTGCCTTCGGGAACTGAGTGAC	0	0	0	0	0	0	0	0	0	0	0	0	10	11	0	0	14	0	0	18	12	61	60	46	64	0	0	0	24	0	0	115	90	50	33	43	0	12	0	0	0	0	0	0	0	0	0	0	0
TCCTGGCTGTAAACGATGAGCACTGGGCGGGAGGAAGTTCGCTTCTTCGTGCCGTAGCGAAAGCATTAAGTGCTCCGCCTGGGGAGTATGGTCGCAAGGCTGAAACTCAAAGGAATTGACGGGGGCTCACACAAGCGGTGGAGGATGTGGCTTAATTCGAGGCAACGCGAAGAACCTTATCCTGGATTTGACATGTATGGATTAACTCTGTGAAAGCAGAGCCACGCCTTCGGGTGGAACATACAC	0	0	12	12	0	0	0	0	0	0	0	0	0	7	18	35	17	22	0	0	0	0	0	0	0	93	23	0	0	0	0	0	13	9	0	0	0	0	48	30	0	0	18	11	67	61	100	0	40
TCCTAGGTGTAAACGCTGTGAACTTGGTGTCGGGGATCCGTCATGGGTCCCCGGTGCCGGAGTGAAGATGTTAAGTTCACTGCCTGGGGAGTACGGTCGCAAGGCTGAAACTTAAAGGAATTGGCGGGGGAGCACTGCAACGGGAGGAGCGTGCGGTTTAATTGGATTCAACGCCGGAAAACTCACCAGGGCCGACTGTTAGATGAAGACCAGTGTGATGAACTTGTCGGATTTTCAGAG	0	0	0	0	0	0	0	0	0	0	0	0	0	0	0	0	38	0	0	0	0	104	53	94	80	0	0	0	42	0	0	0	0	0	35	56	0	0	0	0	0	0	0	0	0	0	0	0	0
TCCACGCCGTAAACGATGGATACTAGCTGTATGTCTACCTCAGGTAGATGTGTGGCCAAGCGAAAGTGATAAGTATCCCACCTGGGGAGTACGATCGCAAGATTGAAACTCAAAGGAATTGACGGGGGCCCGCACAAGCGGTGGAGCATGTGGTTTAATTCGATGATACGCGAGGAACCTTACCAGGGCTTAAATGTAACGGGACAGATCTAGAGATAGATCCTTCTTCGGACTCATTACA	0	0	0	0	0	0	0	0	0	0	0	0	0	73	0	0	0	0	0	68	0	57	0	0	173	0	0	0	0	0	0	133	0	0	0	0	0	0	0	0	0	0	0	0	0	0	0	0	0
TCCACGCCGTAAATTATGAGTGCTCATGCTTAGATTTTTTAGGCATTTAGTTAACACGTTAAGCACTCCGCCTGAAGAGTATAATCGCAAGATTGAAACTCAAAGGAATTGACGGGGGCCAACACAAGTGGTGGAGCATGTTGTTTAATGCGAAAATACGCGCGAAACCTTACCAGTTCTTGACAGTGTGTTAAGTGACGAAAAAATAGCTTTTTTTGTCCTCTTTATAGTAAGAATTTTCACACAC	0	0	10	0	4	0	0	0	0	10	0	0	0	0	0	0	23	6	0	0	0	0	8	11	0	0	0	0	6	0	31	0	39	0	24	36	0	0	0	0	48	0	0	0	0	0	0	0	7
TCCACGCCGTAAACGATGAATGCTAGTTGCTCGATCGTATAAGTTGAGTGACGCAGTTAACGCATTAAGCATTCCGCCTGGGGAGTACGGACGCAAGTTTAAAACTCAAAGGAATTGACGGGGGCCCGCACAAGCGGTGGAGTATGTGGTTTAATTCGACGCAACGCGCAGAACCTTACCCAGTCTTGACATGCCCTGAAAAACCTAGAGATAGGTCCTTTTCTTCGGAAACAGGTGCAC	0	0	0	0	0	0	0	0	0	0	0	0	0	0	0	0	21	0	0	0	0	0	26	0	0	0	0	0	7	0	0	30	0	29	34	0	0	0	0	0	0	0	0	0	0	0	0	0	0
TCCACGCCGTAAACGATGTCAACTAGACGTTGGGCTCCTTGAGAGCTTAGTGTCGCAGCTAACGCGTTAAGTTGACCGCCTGGGGAGTACGGCCGCAAGGTTGAAACTCAAAGGAATTGACGGGGGCCCGCACAAGCGGTGGAGCATGTGGTTTAATTCGATGCAACGCGAAGAACCTTACCAGCTCTTGACATTCTGTGAACTTTCTAGAGATAGATCGGTGCCTTCGGGAACACAGTAAC	49	344	0	0	0	0	91	0	0	0	0	0	0	0	0	0	0	0	0	0	0	0	0	0	0	0	0	0	0	0	0	73	0	0	0	0	27	22	6	0	0	0	0	0	0	0	0	0	0
TCCACGCCGTAAACGATGTGTGCTAGATGTTGGGAGGTTACCTTTCAGTGTCGCAGCTAACGCACTAAGCACACCGCCTGGGAAGTACGGTCGCAAGATTAAAACTCAAAGGAATTGACGGGGGCCCGCACAAGCGGTGGAGCATGTGGTTTAATTCGAAGCAACGCGCAGAACCTTACCAGCCCTTGACATGTGGAGTTTGGTTATCAGAGATGATTTCCTTCAGTTCGGCTGGCTCCAACAC	0	110	0	0	0	0	0	0	0	0	0	0	0	0	0	0	0	0	0	0	0	0	0	0	187	0	0	0	0	0	0	0	119	0	164	158	0	0	0	0	0	0	0	0	0	0	0	0	0
TCCACGCCGTAAACGATGAATGCTAGCTGTCGGGCAGTTAACTGCTCGGTGGCGCAGCTAACGCATTAAGCATTCCGCCTGGGGAGTACGGTCGCAAGACTAAAACTCAAAGGAATTGACGGGGGCCCGCACAAGCGGTGGAGCATGTGGTTTAATTCGAAGCAACGCGCAGAACCTTACCAGCCCTTGACATCCCGGTCGCGGTTTTCAGAGATGAATTCCTTCAGTTCGGCTGGACCGGTGAC	0	28	0	0	0	0	0	0	0	0	0	0	0	7	6	0	0	0	0	18	0	81	25	46	66	0	0	0	0	0	0	53	96	51	82	90	0	0	0	0	40	41	0	0	0	0	0	0	0
TCCACGCCGTAAACGATGTCTGCTAGATGTCGGGGGGTTGCCCCTCGGTGTCGCCGCTAACGCATTAAGCAGACCGCCTGGGAAGTACGGTCGCAAGATTAAAACTCAAAGGAATTGACGGGGGCCCGCACAAGCGGTGGAGCATGTGGTTTAATTCGAAGCAACGCGCAGAACCTTACCAGTCCTTGACATGGGGAGTATGGTTTCCGGAGACGGATTCCTTCAGTTCGGCTGGCTCCCACAC	0	0	0	0	0	0	0	0	0	0	0	0	0	0	0	0	0	0	0	37	0	57	0	0	0	0	0	0	0	0	0	70	0	0	0	0	0	0	0	0	0	0	0	0	0	0	0	0	0
TCCTAGCTGTAAACGATGGATACTAGACGTAGGAACTGGATTGACGGTTTCTGTGTCGTAGCTAACGCGTTAAGTATCCCGCCTGGGGAGTACGGTCGCAAGACTAAAACTCAAAGGAATTGACGGGACCCCGCACAAGCGGCGGAGCATGCGGCTTAATTCGATGATACCCGTAGAACCTTACCTGGACTTGACATATAGGGTCTAGCTATAGAGATATAGTGTGCATTTGCGCCCTATAC	0	0	0	0	0	0	0	0	0	123	0	0	0	0	0	0	74	0	0	0	0	0	0	0	0	0	0	0	93	0	0	128	0	0	128	99	0	0	0	0	0	94	0	0	0	0	0	0	0
TCCACGCCGTAAACGATGACAACCAGCTGTTGGGAAGCAATGCTTTTCAGTGGCGCAGCTAACGTCTTAAGTTGTCCGCCTGGGGAGTACGGCCGCAAGGCTAAAACTCAAATGAATTGACGGGGACCCGCACAAGCGGTGGAGCATGTGGTTTAATTCGATGCAACGCGAAAAACCTTACCTACACTTGACATACTTGGTATCTTCTGTAATCGAAGAGTGCCTTTTGGAACCAAGATAC	0	0	0	0	0	0	0	0	0	0	0	0	0	0	0	0	0	14	0	0	0	23	34	39	356	0	0	0	0	0	0	0	26	27	45	74	0	0	0	0	0	0	7	0	0	0	0	0	0
TCCACGCCGTAAACGATGAGAACTAGATGTTGGGGGAGCGATCCCTTAGTGTCGCAGCTAACGCGTTAAGTTCTCCGCCTGGGGAGTACGGCCGCAAGGCTAAAACTCAAAGGAATTGACGGGGGCCCGCACAAGCGGTGGAGCATGTGGTTTAATTCGATGCAACGCGAAGAACCTTACCTACCCTTGACATCCTCGGAATCCAGTAGAGATATTGGAGTGCCTTCGGGAGCCGAGTGAC	0	0	0	0	19	0	0	0	0	0	0	0	0	0	0	0	0	0	0	0	0	0	10	20	65	43	17	52	0	9	0	0	0	0	0	0	0	0	0	0	0	0	11	0	0	14	9	0	0
TCCACGCCGTAAACGATGAGTGCTAGACGTTGGGAATTTATTTTTCAGTGTCGTAGTTAACGCATTAAGCACTCCGCCTGGGGAGTACGGTCGCAAGATTAAAACTCAAAGGAATTGACGGGGGCCCGCACAAGCGGTGGAGCATGTGGTTTAATTCGACGCAACGCGAAGAACCTTACCAGCTCTTGACATTGCTAAGTCGCGAGTTTTAGAGATAAAACTCTTCAGTTCGGCTGGACTTAGTAC	0	0	0	0	0	0	0	0	0	0	0	0	0	0	0	0	0	0	0	0	0	41	0	0	118	0	0	0	40	0	0	0	53	66	92	178	0	0	0	0	35	0	0	0	0	0	0	0	0
TCCTAGGTGTAAACGCTGTGAACTTGGTGTCGGGGATCCGCAAGGGGTCCTCGGTGCCGGAGTGAAGATGTTAAGTTCACTGCCTGGGGAGTACGGTCGCAAGGCTGAAACTTAAAGGAATTGGCGGGGGAGCACTGCAACGGGAGGAGCGTGCGGTTTAATTGGATTCAACGCCGGAAAACTCACCAGGGCCGACTGTTAGATGAAGACCAGTGTAACGAACTTGTCGGATTTTCAGAG	0	0	0	0	0	0	0	0	0	0	0	0	0	0	0	0	31	0	0	0	0	0	0	28	0	0	0	0	60	0	0	0	29	37	213	35	0	0	0	0	0	0	0	0	0	0	0	16	0
TCCACACCGTAAACGATGAATGCCAGTCGTTGGGTAGTATACTATTCGGTGACACACCTAACGGATTAAGCATTCCGCCTGGGGAGTACGGTCGCAAGATTAAAACTCAAAGGAATTGACGGGGGCCCGCACAAGCGGTGGAGCATGTGGTTTAATTCGAAGCAACGCGCAGAACCTTACCAACCCTTGACATCCTGTGCTACATCCAGAGATGGATGGTTCCCTTCGGGGACGCAGTGAC	0	0	0	0	0	0	0	0	0	0	0	0	0	0	0	0	0	0	0	0	0	0	0	0	0	0	0	0	0	0	0	0	0	0	0	0	0	0	0	0	0	0	0	0	0	0	0	0	0
TCCACGCCGTAAACGATGTGTGCTAGCCGTTTGTGATTTATCGCAAGTGGTGCAGCTAACGCGTTAAGCACACCGCCTGGGGAGTACGATCGCAAGATTAAAACTCAAAGGAATTGACGGGGGCCCGCACAAGCGGTGGAGCATGTGGTTTAATTCGACGCAACGCGAAGAACCTTACCAGGTCTTGACATCCTGATTTTGGTTGTTAGAAATAACTTCCTTCAGTTCGGCTGGATCAGTGAC	0	141	0	0	0	0	32	0	0	0	0	0	0	0	0	0	0	0	0	0	0	0	0	0	0	0	0	0	0	0	59	104	95	0	44	59	0	0	0	0	0	0	0	4	0	0	0	0	0
TCCACGCCCTAAACGATGAGTGCTAGACTTCGGATTATGTTCGGAGTCGCAGCTAACGCGTTAAGCACTCCGCCTGAGGACTACGGTCGCAAGACTAAAACTTAAAGGAATTGACGGGGGCCCGCACAAGCGGTGGAGCATGTGGTTTAATTCGACGATACGCGAAAAACCTTACCAGCTCTTGACATGGGGATTTTGGACCTTGGAGACAAGGTTCTTCGGTTCGGCCGGGTCCCACAC	0	0	21	7	0	0	0	0	0	0	9	8	22	0	0	0	0	0	0	35	0	3	0	9	0	0	0	0	11	13	0	0	0	38	17	0	25	12	4	11	0	20	0	0	0	28	30	43	52
TCCACGCTGTAAACGATGTCAACTAGCCGTTGGGTGTATAAAGACACTAAGTGGCGCAGCAAACGCGATAAGTTGACCGCCTGGGGAGTACGGTCGCAAGATTAAAACTCAAAGGAATTGACGGGGGCCCGCACAAGCGGTGGAGCATGTGGTTTAATTCGATGCAACGCGAAGAACCTTACCTACTCTTGACATTTAACGAATCCTAAGGAGACTTGGGAGTGCCTTCGGGCATGTTAGGAC	0	0	0	0	0	0	0	0	0	0	0	0	0	0	0	0	0	0	0	0	0	0	29	0	16	0	33	0	0	0	0	0	0	0	0	0	0	0	0	0	0	0	83	0	0	0	0	0	0
TCCTAGGTGTAAACGCTGTGAACTTGGTGTCGGGGATCCGTCAGGGGTCCCCGGTGCCGGAGTGAAGATGTTAAGTTCACTGCCTGGGGAGTACGGTCGCAAGGCTGAAACTTAAAGGAATTGGCGGGGGAGCACTGCAACGGGAGGAGCGTGCGGTTTAATTGGATTCAACGCCGGAAAACTCACCAGGGCCGACGTTTATATGAAGACCAGCGTAACGAGCTTGTCGGATTTTACGAG	0	0	12	0	0	0	0	0	7	31	0	0	0	0	0	0	0	0	0	0	0	30	0	15	0	0	0	0	62	0	0	0	0	26	47	0	0	23	0	0	0	0	0	0	0	0	0	0	0
TCCTGGCCGTAAACGATGAACACTAGGTGTCGGGGGAATCGACCCCCTCGGTGTCGTAGCCAACGCGTTAAGTGTTCCGCCTGGGGAGTACGCACGCAAGTGTGAAACTCAAAGGAATTGACGGGGGCCCGCACAAGCGGTGGAGTATGTGGTTTAATTCGATGCAACGCGAAGAACCTTACCAGGGTTTGACATCCTGCGAACCTCTTGGAAACAGGAGGGTGCCTTCGGGAACGCAGTGAC	0	0	0	0	0	0	0	0	0	0	0	0	0	0	0	0	0	0	0	0	0	0	0	0	135	0	0	0	0	90	0	0	0	0	0	0	0	0	0	0	47	0	175	0	0	0	0	0	0
TCCTAGGTGTAAACGCTGTGGACTTGGTGTTGGAGATCCATCATGGGTCTTCAGTGCCGCAGCGAAGGTGTTAAGTCCACTGCCTGGGGAGTACGGTCGCAAGGCTGAAACTTAAAGGAATTGGCGGGGGAGCACTGCAACGGGAGGAGCGTGCGGTTTAATTGGATTCAACGCCGGAAAACTCACCAGGGCCGACTGTTAGATGAAGATCAGTGTAACGAGCTTATCGGATTATCAGAG	0	0	17	0	0	0	0	0	0	25	0	0	0	0	0	0	23	19	0	0	0	60	44	199	0	0	0	0	35	0	0	0	0	59	94	0	0	0	0	0	0	0	0	0	0	0	0	0	0
TCCACACCGTAAACGATGAATGCCAGACGTCGGGCAGCATGCTGTTCGGTGTCACACCTAACGGATTAAGCATTCCGCCTGGGGAGTACGGTCGCAAGATTAAAACTCAAAGGAATTGACGGGGGCCCGCACAAGCGGTGGAGCATGTGGTTTAATTCGAAGCAACGCGCAGAACCTTACCAACCCTTGACATCCTGTGCTACATCCAGAGATGGATGGTTCCCTTCGGGGACGCAGTGAC	0	0	0	0	0	0	0	0	0	0	0	0	0	0	0	0	0	0	0	0	0	0	0	0	0	0	0	0	0	0	0	0	0	0	0	0	0	0	0	0	0	0	0	44	24	15	0	6	19
TCCACACCGTAAACGATGAATGCCAGTCGTCGGGTAGCATGCTATTCGGTGACACACCTAACGGATTAAGCATTCCGCCTGGGGAGTACGGTCGCAAGATTAAAACTCAAAGGAATTGACGGGGGCCCGCACAAGCGGTGGAGCATGTGGTTTAATTCGAAGCAACGCGCAGAACCTTACCAACCCTTGACATCCTGTGCTGCATCCAGAGATGGATGGTTCCCTTCGGGGACGCAGTGAC	0	0	0	0	0	0	0	0	0	0	0	0	0	0	127	0	0	0	0	0	0	0	0	0	0	0	0	0	0	0	0	0	0	0	0	0	0	0	0	0	0	0	0	0	0	0	0	0	0
TCCACGCCGTAAACGATGTCTACTAGCCGTTGGGAGACTTGATCTTTTAGTGGCGCAGTTAACGCGATAAGTAGACCGCCTGGGGAGTACGGCCGCAAGGTTAAAACTCAAATGAATTGACGGGGGCCCGCACAAGCGGTGGAGCATGTGGTTTAATTCGACGCAACGCGAAGAACCTTACCAGGTCTTGACATCCTGCGAACTTTCTAGAGATAGATTGGTGCCTTCGGGAACGCAGTGAC	0	0	0	0	0	0	0	0	0	0	0	0	0	0	0	0	0	0	0	0	0	0	0	0	288	0	0	0	225	0	0	0	0	0	0	0	0	0	0	0	0	98	0	0	0	0	0	0	0
TCTTAGCTGTAAACGATGAGCACTTGATTGGAGGGTCCTCCATAGCCTTCCAGTCGTAGCGAAAGTGTTAAGTGCTCCGCCTGGGGAGTATGGTCGCAAGGCTGAAACTCAAAGAAATTGACGGGGGCTCACACAAGCGGTGGAGGATGTGGCTTAATTCGAGGCTACGCGAAGAACCTTATCCTAGTCTTGACATGTATGGATTAACCCTGTGAAAGCAGGGCCACACCTTCGGGTGGAACATACAC	0	0	0	0	0	0	0	0	0	0	0	0	0	0	0	0	0	0	0	0	0	0	0	0	0	0	0	0	0	0	0	0	0	0	0	0	0	0	0	0	0	0	0	110	0	0	0	0	0
TCCACACCGTAAACGATGAATGCCAGTCGTTGGCAAGCATGCTTGTCGGTGACACACCTAACGGATTAAGCATTCCGCCTGGGGAGTACGGTCGCAAGATTAAAACTCAAAGGAATTGACGGGGGCCCGCACAAGCGGTGGAGCATGTGGTTTAATTCGAAGCAACGCGCAGAACCTTACCAACCCTTGACATCCTCGGACCGCCAGAGAGATCTGGCTTTCACTTCGGTGACCGAGTGAC	0	0	0	0	0	0	0	0	0	0	0	0	0	0	0	0	0	0	0	0	0	0	0	0	0	0	0	0	0	0	0	0	0	0	0	0	132	264	231	130	0	0	191	0	0	0	0	0	0
TCCACGCCGTAAACGATGGTTACTAGCTGTTTGGACCTTGTGTCTGAGTGGCTAAGCGAAAGTGATAAGTAACCCACCTGGGGAGTACGTTCGCAAGAATGAAACTCAAAGGAATTGACGGGGGCCCGCACAAGCGGTGGAGCATGTGGTTTAATTCGATGATACGCGAGGAACCTTACCAGGGCTTAAATGTAAGTTGCATTAGTTAGAGATAGCTATTTCTTCGGACTACTTACAAGG	0	0	0	0	109	0	0	0	0	0	0	0	0	0	0	0	0	0	0	0	0	0	0	0	0	0	0	0	0	0	0	319	267	71	64	174	0	0	0	0	0	40	0	0	0	0	0	0	0
TCCACGCCGTAAACGATGGATACTAGCTGTTCGATGCACATTGGTGTGTTGAGTGGCTAAGCGAAAGTGATAAGTATCCCACCTGGGGAGTACGCTCGCAAGAGTGAAACTCAAAGGAATTGACGGGGGCCCGCACAAGCGGTGGAGCATGTGGTTTAATTCGATGATACGCGAGGAACCTTACCAGGGCTTAAATGTACGTTGCATAATTCAGAGATGAATTTTTCTTCGGACTACGTACA	0	0	46	47	27	0	0	0	0	14	0	0	0	0	0	0	14	0	0	0	0	14	0	0	0	0	0	0	28	0	0	15	173	65	142	71	0	0	0	0	0	35	0	0	0	15	0	0	0
TCCACGCAGTAAACGATGAGTGCTAGTCGCTGGTGCAATAGCATCAGTGTCGAAGCTAACGCATTAAGCACTCCGCCTGGGAAGTACGGTCGCAAGATTAAAACTCAAATAAATTGACGGGGGCCCGCACAAGCGGTGGAGCATGTGGTTTAATTCGAAGCAACGCGAAGAACCTTACCAGACCTTGACATGGTATGTTTGAATTACAGAATCGTAATTCTTCAGTTCGGCTGGCATACACAC	0	0	41	0	0	0	0	0	0	0	0	0	0	0	0	0	0	0	0	0	0	0	70	113	187	0	0	0	0	0	0	0	75	81	147	0	0	0	0	0	0	0	0	0	0	0	0	0	0
TCCATGCCGTAAACGATGTGTGCTAGACGTTGGAAATATATTTTTCAGTGTCGCAGCGAAAGCATTAAGCACACCGCCTGGGGAGTACGACCGCAAGGTTAAAACTCAAATGAATTGACGGGGACCCGCACAAGCAGTGGAGCATGTGGTTTAATTCGAAGATACGCGCAGAACCTTACCAACACTTGACATGTTCGTCGCGAGACTAAGAGATTAGTTTCTTCAGTTCGGCTGGACGAAACAC	0	64	0	0	0	0	0	0	0	0	0	0	0	0	0	0	0	76	0	22	39	53	0	0	89	0	0	0	100	0	0	53	0	0	140	0	0	0	0	0	104	56	0	0	0	0	0	0	0
TCCATGCCGTAAACGATGTGTGTTAGACGTTGGAAATTTATTTTCAGTGTCGCAGCGAAAGCATTAAACACACCGCCTGGGGAGTACGACCGCAAGGTTAAAACTCAAATGAATTGACGGGGACCCGCACAAGTAGTGGAGCATGTGGTTTAATTCGAAGATACGCGCAGAACCTTACCAACACTTGACATGTTCGTCGCGACTTTAAGAGATTAAAGTTTTCGGTTCGGCCGGACGAAACAC	0	0	0	0	0	0	0	0	0	0	0	0	0	0	0	0	0	0	0	0	0	0	0	0	314	0	0	0	29	0	0	0	55	0	304	40	0	0	0	0	34	0	0	0	0	0	0	0	0
TCCTAGCTGTAAACGATGGATACTAGATGTAGGAATTGGATTGACGATTTCTGTATCGTAGCTAACGCGTTAAGTATCCCGCCTGGGGAGTACGGTCGCAAGACTAAAACTCAAAGGAATTGACGGGACCCCGCACAAGCGGCGGAGCATGCGGCTTAATTCGATGATACCCGTAGAACCTTACCTGGACTTGACATATAGGGAAAAGTTATAGAAATATAATGTGCGTAAGCGCCCTATAC	0	0	0	0	0	0	0	0	0	0	0	0	0	0	0	0	0	0	0	0	0	0	0	0	0	0	0	0	56	0	0	0	31	0	0	45	0	0	0	0	34	0	0	0	0	29	0	0	0
TCCACACCGTAAACGATGAATGCCAGTCGCCGGGTAGTATACTATTCGGTGACACACCTAACGGATTAAGCATTCCGCCTGGGGAGTACGGTCGCAAGATTAAAACTCAAAGGAATTGACGGGGGCCCGCACAAGCGGTGGAGCATGTGGTTTAATTCGAAGCAACGCGCAGAACCTTACCAACCCTTGACATCCTGTGCTACATCCAGAGATGGATGGTTCCCTTCGGGGACGCAGTGAC	0	0	0	0	0	0	0	0	0	0	0	0	0	0	0	0	0	0	0	0	0	0	0	0	0	0	0	0	0	0	0	0	0	0	0	0	0	0	0	0	0	0	0	0	0	0	0	0	0
TCCTAGCTGTAAACGTTGAGTACTAGTCGGGAGGAACTTCGGTTCATCCTGACGCAGCGAAAGCATTAAGTACTCCGCCTGGGGAGTATGGTCGCAAGGCTGAAACTCAAAGGAATTGACGGGGGCTCACACAAGCGGTGGAGCATGTGGCTTAATTCGAGGCAACGCGAAGAACCTTATCCTGGGTTTGACATGTACGGATGGCTCGCCTGAAAGGGATGAGTCTGCCTTCGGGTGAAACGTACAC	0	0	0	0	0	0	0	0	0	0	0	14	0	0	0	0	0	0	16	0	0	0	0	0	0	245	161	0	0	0	0	0	0	0	0	0	0	0	0	0	0	0	0	0	0	0	0	0	0
TCCATGCCGTAAACGATGTGTGTTAGACGTTGGAAATTTATTTTCAGTGTCGCAGCGAAAGCAATAAACACACCGCCTGGGGAGTACGACCGCAAGGTTAAAACTCAAATGAATTGACGGGGACCCGCACAAGTAGTGGAGCATGTGGTTTAATTCGAAGATACGCGCAGAACCTTACCAACACTTGACATGTTCGTCGCGACTTTAAGAGATTAAAGTTTTCGGTTCGGCCGGACGAAACAC	0	0	0	0	0	0	0	0	0	0	0	0	0	0	0	0	0	0	0	0	0	0	0	0	246	0	0	0	0	0	106	0	0	0	468	0	0	0	0	0	74	0	0	0	0	0	0	0	0
TCCACGCCGTAAACGATGAGTGCTAAGTGTTAGGGGGTTTCCGCCCCTTAGTGCTGCAGCTAACGCATTAAGCACTCCGCCTGGGGAGTACGACCGCAAGGTTGAAACTCAAAGGAATTGACGGGGACCCGCACAAGCGGTGGAGCATGTGGTTTAATTCGAAGCAACGCGAAGAACCTTACCAAATCTTGACATCCTCTGACCCCTCTAGAGATAGAGTTTTCCCCTTCGGGGGACAGAGTGAC	0	0	0	8	20	0	0	0	0	19	0	0	0	0	0	36	0	0	0	0	0	0	0	0	0	19	0	40	0	24	0	0	0	0	4	26	19	0	40	68	31	9	50	0	20	92	46	35	24
TCCACGCCGTAAACGATGAGAACTAGCCGTTGGACATCTTGTATGTTTAGTGGCGCAGCTAACGCGATAAGTTCTCCGCCTGGGGAGTACGGCCGCAAGGTTAAAACTCAAATGAATTGACGGGGGCCCGCACAAGCGGTGGAGCATGTGGTTTAATTCGAAGCAACGCGAAGAACCTTACCTACACTTGACATCCTCGGAACTTTCTAGAGATAGATTGGTGCCTTCGGGAACCGAGTGAC	0	0	0	0	0	0	0	0	0	0	0	0	0	0	0	0	0	0	0	0	0	0	0	0	181	0	0	0	151	0	0	0	0	0	0	72	0	0	0	0	0	0	0	0	0	0	0	0	0
TCCACGCCCTAAACGATGTCAACTAGTTGTTGGGGATTCATTTCCTTAGTAACGTAGCTAACGCGTGAAGTTGACCGCCTGGGGAGTACGGTCGCAAGATTAAAACTCAAAGGAATTGACGGGGACCCGCACAAGCGGTGGATGATGTGGATTAATTCGATGCAACGCGAAAAACCTTACCTACCCTTGACATGGTCGGAATCCTGGAGAGATCTGGGAGTGCTCGAAAGAGAACCGATACAC	0	0	0	0	0	0	0	0	0	0	0	0	0	0	0	0	0	0	0	0	0	0	0	0	0	0	0	0	0	0	0	0	0	0	0	0	0	0	0	0	0	0	0	0	0	0	0	0	0
TCCACACCGTAAACGATGAATGCCAGTCGCCGGCAAGCATGCTTGTCGGTGACACACCTAACGGATTAAGCATTCCGCCTGGGGAGTACGGTCGCAAGATTAAAACTCAAAGGAATTGACGGGGGCCCGCACAAGCGGTGGAGCATGTGGTTTAATTCGAAGCAACGCGCAGAACCTTACCAACCCTTGACATCCTCGGACCGCCAGAGAGATCTGGCTTTCACTTCGGTGACCGAGTGAC	0	0	0	0	0	0	0	0	0	0	0	0	0	0	0	0	0	0	0	0	0	0	0	0	0	0	0	0	0	0	0	0	0	0	0	0	146	222	240	118	0	0	166	0	0	0	0	0	0
TCCACGCCGTAAACGATGTCTACTTGGAGGTTGTGGCCTTGAGCCGTGGCTTTCGGAGCTAACGCGTTAAGTAGACCGCCTGGGGAGTACGGTCGCAAGATTAAAACTCAAATGAATTGACGGGGGCCCGCACAAGCGGTGGAGCATGTGGTTTAATTCGATGCAACGCGAAGAACCTTACCTACTCTTGACATCCAGAGAATTTTCCAGAGATGGATTAGTGCCTTCGGGAACTCTGAGAC	0	0	0	0	0	0	0	0	0	0	0	0	0	0	0	0	0	0	0	0	0	0	0	0	0	0	0	0	0	0	0	0	0	0	0	0	0	360	0	0	0	0	0	0	0	0	0	0	0
TCCACGCCCTAAACGATGTCTACTAGTTGTTGGTGGAGTAAAATCCATGAGTAACGCAGCTAACGCGTGAAGTAGACCGCCTGGGGAGTACGGTCGCAAGATTAAAACTCAAAGGAATTGACGGGGGCCCGCACAAGCGGTGGATTATGTGGATTAATTCGATGCAACGCGAAAAACCTTACCTGGCCTTGACATGTACCGAATTTAGCAGAGATGCTTTAGTGCTCGTAAGAGAACGGTAACAC	474	275	0	0	0	0	21	0	0	0	0	0	0	0	0	0	0	0	0	0	0	0	0	0	0	0	0	0	0	0	0	0	0	0	0	0	0	0	0	0	0	0	0	0	0	0	0	0	0
TCCACGCCGTAAACGATGACAGCTAGATGTCGGGGGGATACCTCTCGGTGTCGTACGCTAACGCATTAAGCTGTCCGCCTGGGAAGTACGGTCGCAAGATTAAAACTCAAAGGAATTGACGGGGGCCCGCACAAGCGGTGGAGCATGTGGTTTAATTCGAAGCAACGCGAAGAACCTTACCAGTCCTTGACATGGGTAGTTTGGTTATTGGAGACAATTTCCTTCAGTTCGGCTGGCTACCACAC	0	0	0	0	0	0	0	0	0	0	0	0	0	0	0	0	10	11	0	0	20	52	40	52	109	0	0	0	19	0	29	0	18	18	27	0	0	0	0	0	9	0	0	0	0	0	0	0	0
TCCACACCGTAAACGATGAATGCCAGTCGTCGGGTAGCATGCTATTCGGTGACACACCTAACGGATTAAGCATTCCGCCTGGGGAGTACGGTCGCAAGATTAAAACTCAAAGGAATTGACGGGGGCCCGCACAAGCGGTGGAGCATGTGGTTTAATTCGAAGCAACGCGCAGAACCTTACCAACCCTTGACATCCTCGGACCGGCCCAGAGATGGGTCTTTCACTTCGGTGACCGAGTGAC	0	0	0	0	0	0	0	0	0	0	0	0	0	0	0	0	0	0	0	0	0	0	0	0	0	0	0	0	0	0	0	0	0	0	0	0	24	32	38	0	0	0	43	25	29	37	56	0	0
TCCATGCCGTAAACGTTGGGCACTAGGTGTGGGGAACATTCCACGTTTTCCGCGCCGTAGCTAACGCATTAAGTGCCCCGCCTGGGGAGTACGGCCGCAAGGCTAAAACTCAAAGGAATTGACGGGGGCCCGCACAAGCGGCGGAGCATGCGGATTAATTCGATGCAACGCGAAGAACCTTACCAAGGCTTGACATACACCGGATCGCTGCAGAGATGCAGTTTCCCTTCGGGGCTGGTGTAC	0	0	0	0	0	0	0	0	0	0	0	0	0	0	0	0	0	0	0	0	0	0	0	0	0	0	0	0	0	0	0	0	0	0	0	0	0	0	0	0	0	0	0	0	0	0	0	0	968
TCCACGCCGTAAACGATGAGAACTAGACGTTGGGTACTTGTTACCTAGTGTCGCAGCTAACGCATTAAGTTCTCCGCCTGGGGAGTACGGCCGCAAGGTTGAAACTCAAAGTAATTGACGGGGGCCCGCACAAGCGGTGGAGCATGTGGTTTAATTCGATGCAACGCGAAGAACCTTACCTACACTTGACATCATCAGAACTTGTTAGAGATAACTCGGTGCCTTCGGGAACTGATAGAC	16	98	0	10	14	0	68	0	0	0	0	0	0	0	0	0	0	0	0	0	0	0	0	0	0	0	0	0	0	0	40	55	89	43	171	85	0	0	0	0	0	0	0	0	0	0	0	0	0
TCCATGCCGTAAACGATGTGTGCTAGACGTTGGAAATATATTTTTCAGTGTCGCAGCGAAAGCATTAAGCACACCGCCTGGGGAGTACGACCGCAAGGTTAAAACTCAAATGAATTGACGGGGACCCGCACAAGCAGTGGAGCATGTGGTTTAATTCGAAGATACGCGCAGAACCTTACCAACACTTGACATGTTCGTCGCGAGACTAAGAGATTAGTCTTTTCAGTTTGGCTGGACGAAACAC	0	0	0	39	0	0	0	0	0	0	0	0	0	0	0	0	0	0	0	0	0	20	0	0	112	0	0	0	70	34	79	0	78	45	211	0	0	0	0	0	77	0	0	0	0	0	0	0	0
TCCACGCCGTAAACGATGGATACTAGCTGTTCGATCAACATTGGTTGATTGAGTGGTTAAGCGAAAGTGATAAGTATCCCACCTGGGGAGTACGCTCGCAAGAGTGAAACTCAAAGGAATTGACGGGGGCCCGCACAAGCGGTGGAGCATGTGGTTTAATTCGATGATACGCGAGGAACCTTACCAGGGCTTAAATGTAAGTTGCATAGATCAGAGATGATCTTTTCTTCGGACTACTTACA	0	0	0	0	0	0	0	0	0	0	0	0	0	0	0	0	0	0	0	0	0	0	0	0	219	0	0	0	43	29	0	45	0	0	126	126	0	0	0	0	47	172	66	0	0	0	0	0	0
TCCACGCCGTAAACGATGAGTGCTAAGTGTTAGGGGGTTTCCGCCCCTTAGTGCTGCAGCTAACGCATTAAGCACTCCGCCTGGGGAGTACGACCGCAAGGTTGAAACTCAAAGGAATTGACGGGGACCCGCACAAGCGGTGGAGCATGTGGTTTAATTCGAAGCAACGCGAAGAACCTTACCAAATCTTGACATCCTTTGACCGCTCTAGAGATAGAGTCTTCCCCTTCGGGGGACAAAGTGAC	0	0	0	0	0	0	0	0	0	0	0	0	0	0	0	33	24	0	0	0	0	0	0	0	0	41	0	46	29	0	0	0	0	0	0	0	0	0	0	0	0	0	0	0	0	34	0	31	0
TCTACGCCGTAAACGATGGTTACTAGCTGTTCGGTCTAATTGAGGACTGAGTGGTTAAGCGAAAGTGATAAGTAACCCACCTGGGGAGTACGTTCGCAAGAATGAAACTCAAAGGAATTGACGGGGGCCCGCACAAGCGGTGGAGCATGTGGTTTAATTCGATGATACGCGAGGAACCTTACCAGGGCTTAAATGCAGTTGGACAGGTCTGGAAACAGACCCTTCTTCGGACTAATTGCA	0	0	0	0	0	0	0	0	0	0	0	0	0	0	0	0	0	0	0	0	0	0	0	0	0	0	0	0	0	0	0	0	0	0	0	0	0	0	0	0	0	0	0	50	45	55	339	0	465
TCCTAGCTGTAAACGATGAGCACTAGCTCGTGCCCCCTCCCACAAGGGCTCGGGCGTAGCGAAAGTGTTAAGTGCTCCGCCTGGGGAGTATGGTCGCAAGGCTGAAACTCAAAGGAATTGACGGGGGCTCACACAAGCGGTGGAGGATGTGGCTTAATTCGAGGCTACGCGAAGAACCTTACCTAGGCTTAACATGTTTGGGAATCTCTGTGAAAGCAGAGAGTGCCTTTCGGGGAACCCTTACGT	0	0	0	0	0	0	0	0	0	0	0	0	0	0	0	0	0	0	62	0	0	0	0	0	0	94	123	0	0	0	0	0	0	0	0	0	0	0	0	0	0	0	0	0	0	0	0	0	0
TCCTAGCTGTAAACGATGGATACTAGACGTAGGAACTGGATTGACGGTTTCTGTGTCGCAGCTAACGCGTTAAGTATCCCGCCTGGGGAGTACGGTCGCAAGACTAAAACTCAAAGGAATTGACGGGACCCCGCACAAGCGGCGGAGCATGCGGCTTAATTCGATGATACCCGTAGAACCTTACCTGGACTTGACATATAGGGTCAAGCTATAGAGATATAGTGTGCTTTAGCGCCCTATAC	0	0	0	0	0	0	0	0	0	0	0	0	0	0	0	0	48	0	0	0	0	0	0	0	0	0	0	0	45	0	0	0	0	0	0	74	0	0	0	0	0	50	61	0	0	60	0	0	0
TCCACGCCGTAAACGATGAGTGCTAAGTGTTGGGGGGTTTCCGCCCCTCAGTGCTGCAGCTAACGCATTAAGCACTCCGCCTGGGGAGTACGGCCGCAAGGCTGAAACTCAAAGGAATTGACGGGGGCCCGCACAAGCGGTGGAGCATGTGGTTTAATTCGAAGCAACGCGAAGAACCTTACCAGGTCTTGACATCCCGCTGACCGGTCTGGAGACAGATCTTCCCCTTCGGGGGCAGCGGTGAC	0	0	0	0	0	0	0	0	0	0	0	0	0	0	0	0	0	0	0	0	0	0	0	0	0	0	0	0	0	0	0	0	0	0	0	0	590	348	0	0	0	0	0	0	0	0	0	0	0
TCCACGCCGTAAACGATGTGTGCTAGATGTCTGATGATTTATCATTGGGTATCGCAGCTAACGCGTTAAGCACACCGCCTGGGGAGTACGGTCGCAAGACTAAAACTCAAAGGAATTGACGGGGGCCCGCACAAGCGGTGGAGCATGTGGTTTAATTCGAAGCAACGCGAAGAACCTTACCAACCTTTGACATCCCGATCGGGAGGAGCAGAGATGCACCTCTTCATTTAGTTGGATCGGTGAC	0	0	0	0	0	0	0	0	0	0	0	0	0	0	0	0	0	0	0	0	0	0	0	0	0	0	0	0	0	0	0	0	0	0	0	0	0	0	0	0	0	0	0	0	0	0	0	0	0
TCCTAGCTGTAAACGATGGATACTAGACGTAGGAACTGGATTGACGGTTTCTGTGTCGTAGCTAACGCGTTAAGTATCCCGCCTGGGGAGTACGGTCGCAAGACTAAAACTCAAAGGAATTGACGGGACCCCGCACAAGCGGCGGAGCATGCGGCTTAATTCGATGATACCCGTAGAACCTTACCTGGACTTGACATGCAAGGGTCAAGCTATAGAGATATAGTGTGCATTAGCGCCCTTCAC	0	0	0	0	0	0	0	0	0	0	0	0	0	0	0	0	0	0	0	0	0	0	0	0	43	0	0	0	0	0	0	0	92	0	86	116	0	0	0	0	0	0	37	0	0	64	53	0	0
TCCACGCCGTAAACGATGAGAGCTAGTCGTTGGAGAGTTCGCTCTTCGGTGACGCAGCTAACGCATTAAGCTCTCCGCCTGGGGAGTACGGTCGCAAGATTAAAACTCAAAGGAATTGACGGGGGCCCGCACAAGCGGTGGAGCATGTGGTTTAATTCGAAGCAACGCGCAGAACCTTACCATCCCTTGACTTCCCTGTCGCGGACTCAGAGATGAGTCTTTCAGTTCGGCTGGACAGGTGAC	0	0	0	0	0	0	0	0	0	0	0	0	0	0	0	0	0	0	0	0	0	0	0	0	132	0	0	0	0	0	0	0	0	0	0	73	0	0	0	0	42	0	0	0	0	0	0	0	0
CGGTGAAATGCGTAGATATCGGGAAGAACACCAGTGGCGAAGGCGCTCTGCTGGGCCATAACTGACGCTCATGGACGAAAGCCAGGGGAGCGAAAGGGATTAGATACCCCTGTAGTCCTGGCCGTAAACGATGAACACTAGGTGTCGGGGGAATCGACCCCCTCGGTGTCGTAGCCAACGCGTTAAGTGTTCCGCCTGGGGAGTACGCACGCAAGTGTGAAACTCAAAGGAATTGACGGGGGCCCGCACAAGCGGTGGAGTATGTGGTTTAATTCGATGCAACGCGAAGAACCTTACCAGGGTTTGACATCCTGCGAATCTCTTGGAAACGAGAGAGTGCCTTCGGGAACGCAGTGAC	0	0	0	0	0	0	0	0	0	0	0	51	0	0	0	45	0	0	67	0	0	41	0	0	0	0	69	71	0	0	0	0	0	0	0	0	0	0	0	0	0	0	0	0	0	0	0	0	0
TCCACGCCGTAAACGATGAATGCCAGTCGTCGGGTTGCATGCAATTCGGTGACACACCTAACGGATTAAGCATTCCGCCTGGGGAGTACGGTCGCAAGATTAAAACTCAAAGGAATTGACGGGGGCCCGCACAAGCGGTGGAGCATGTGGTTTAATTCGAAGCAACGCGCAGAACCTTACCAACCCTTGACATCCTCGGACAACTCCAGAGATGGAGCCTCCACTTCGGTGGCCGAGTGAC	0	0	0	0	0	0	0	0	0	0	0	0	0	0	0	0	0	0	0	0	0	0	0	0	0	133	129	15	0	0	0	0	0	0	0	0	0	0	0	0	0	0	0	0	0	0	0	0	0
TCCTAGCTGTAAACGATGAATACTGGGTTGGGGGAGCATGTCTCTCCCAGCCGTAGCGAAAGCGTTAAGTATTCCGCCTGGGGAGTATGGTCGCAAGGCTGAAACTCAAAGGAATTGACGGGGGCTCACACAAGCGGTGGAGGATGTGGCTTAATTCGAGGCAACGCGAAGAACCTTATCCCGGACTTGACATCTATGGATTAGCTCTGTGAAAGCAGAGTGACGCCTTCGGGTGGAACATAGAC	40	0	0	0	0	30	10	0	0	0	0	0	0	0	0	0	0	0	0	0	0	0	0	0	0	0	0	0	0	0	0	0	0	0	0	0	0	0	0	0	0	0	0	807	5	0	0	0	0
TCCACGCCGTAAACGATGAGAACTAGCCGTTGGGGGCTTTAAGTCCTTAGTGGCGCAGTTAACGCGATAAGTTCTCCGCCTGGGGAGTACGGCCGCAAGGTTAAAACTCAAATGAATTGACGGGGGCCCGCACAAGCGGTGGAGCATGTGGTTTAATTCGATGCAACGCGAAGAACCTTACCAGCCCTTGACATCCTCGGAACGACCTAGAGATAGGTTGGTGCCTTCGGGAGCCGAGAGAC	0	0	0	0	0	0	0	0	0	0	0	0	0	8	0	0	17	20	0	45	0	44	89	88	151	0	0	0	33	0	0	0	7	0	0	11	0	0	0	0	6	0	0	0	0	0	0	0	0
TCCACGCCGTAAACGGTGGGCGCTAGGTGTGGGGAACTATCTACGTTTTCCGCGCCGCAGCTAACGCATTAAGCGCCCCGCCTGGGGAGTACGGCCGCAAGGCTAAAACTCAAAGGAATTGACGGGGGCCCGCACAAGCGGCGGAGCATGCGGCTTAATTCGATGCAACGCGAAGAACCTTACCTAGGCTTGACATACAGCGTTTACTGACAGAGATGTCAGGTCCTTTAGAGGGCGCTATAC	0	0	0	0	0	11	0	0	0	0	0	0	0	0	0	0	0	0	0	0	0	0	0	0	0	76	106	0	0	0	0	0	0	0	0	0	83	0	0	61	0	0	0	235	0	0	0	0	0
TCCACACCGTAAACGCTGTCTACTAGCTGTGTGTGTCTTTAAGACGTGCGTAGCGAAGCTAACGCGCTAAGTAGACCGCCTGGGGAGTACGGCCGCAAGGTTAAAACTCAAATGAATTGACGGGGGCCCGCACAAGCGGTGGAGCATGTGGTTTAATTCGATGCAACGCGAAGAACCTTACCTACACTTGACATGCAGAGAACTTTCTAGAGATAGATTGGTGCCTTCGGGAACTCTGACAC	0	0	0	0	0	0	0	0	0	0	10	0	0	0	0	0	0	0	13	0	33	0	0	0	0	0	0	0	0	0	0	0	0	0	0	0	0	0	0	0	0	0	0	0	0	0	0	0	0
TCCACGCCGTAAACGATGTCTACTAGCCGTTGGGGAGCTTGTCTCTTTAGTGGCGCAGCTAACGCACTAAGTAGACCGCCTGGGGAGTACGGTCGCAAGATTAAAACTCAAATGAATTGACGGGGGCCCGCACAAGCGGTGGAGCATGTGGTTTAATTCGACGCAACGCGAAGAACCTTACCTACTCTTGACATCCAGAGAATTCGCTAGAGATAGCTTAGTGCCTTCGGGAGCTCTGAGAC	0	0	0	0	23	0	0	0	0	127	33	0	0	0	0	0	18	9	0	0	0	9	0	0	0	0	0	0	339	0	0	0	0	0	175	0	0	0	0	0	0	0	0	0	0	0	0	0	16
TCCACGCCGTAAACGATGTCAACTAGCTGTCTGTGTTCTTGAAACGTGGGTAGCGTAGCTAACGCGCTAAGTTGACCGCCTGGGGAGTACGGCCGCAAGGTTAAAACTCAAATGAATTGACGGGGGCCCGCACAAGCGGTGGAGCATGTGGTTTAATTCGATGCAACGCGAAGAACCTTACCATCCCTTGACATCCAGAGAATTTTCTAGAGATAGATTAGTGCCTTCGGGAACTCTGAGAC	0	0	52	25	0	0	0	0	0	0	11	0	0	0	0	0	0	0	0	0	0	0	0	0	0	0	0	0	0	0	0	0	0	0	0	0	0	0	0	0	0	0	25	0	0	0	0	0	0
TCCTGGCCGTAAACGATGAACACTAGGTGTCGGGGGAATCGACCCCCTCGGTGTCGTAGCCAACGCGTTAAGTGTTCCGCCTGGGGAGTACGCACGCAAGTGTGAAACTCAAAGGAATTGACGGGGGCCCGCACAAGCGGTGGAGTATGTGGTTTAATTCGATGCAACGCGAAGAACCTTACCAGGATTTGACATCCTGCGAACCTCTTGGAAACGAGAGGGTGCCTTCGGGAACGCAGTGAC	0	0	0	0	0	0	0	0	0	0	0	0	0	0	0	0	0	0	0	881	0	0	0	0	0	0	0	0	0	0	0	0	0	0	0	0	0	0	0	0	0	0	0	0	0	0	0	0	0
TCCTGGCCGTAAACGATGAGCACTAGGCGGAAGGAAGTTCGCTTCTTTCTGCCGTAGCGAAAGTGTTAAGTGCTCCGCCTGGGGAGTATGGTCGCAAGGCTGAAACTCAAAGGAATTGACGGGGGCTCACACAAGCGGTGGATGATGTGGCTTAATTCGAGGCAACGCGAAGAACCTTATCCTGGACTTGACATGCATGGATTAACTCTGTGAAAGCAGAGCCACGCCTTCGGGTGGAACTTGCAC	0	0	0	0	0	0	0	0	0	0	0	75	37	0	0	0	0	0	0	0	0	0	0	0	0	0	0	0	0	0	0	0	0	0	0	0	29	56	0	0	0	0	0	0	0	0	0	0	0
TCCATGCCGTAAACGTTGGGCACTAGGTGCGGGGTCTTCTAACGGATTCCGTGCCGTAGCTAACGCATTAAGTGCCCCGCCTGGGGAGTACGGCCGCAAGGCTAAAACTCAAAGGAATTGACGGGGGCCCGCACAAGCGGCGGAGCATGTTGCTTAATTCGAGGCAACGCGAAGAACCTTACCTGGGTTTGACATGTACCGAAAAGCCATAGAGATATGGTGTCCTTCGGGGCGGTACAC	0	0	0	0	0	0	0	0	0	0	0	0	0	0	0	0	0	0	0	0	0	0	0	0	0	0	0	0	0	0	0	0	0	0	0	0	0	0	0	0	0	0	0	0	0	0	0	0	0
TCCACACCGTAAACGATGAATGCCAGTCGTCGGGTAGCATGCTATTCGGTGACACACCTAACGGATTAAGCATTCCGCCTGGGGAGTACGGTCGCAAGATTAAAACTCAAAGGAATTGACGGGGGCCCGCACAAGCGGTGGAGCATGTGGTTTAATTCGAAGCAACGCGCAGAACCTTACCAACCCTTGACATCCTCGGACCGATCCAGAGATGGATCTTTCACTTCGGTGACCGAGTGAC	0	0	0	0	0	0	0	0	0	0	0	0	0	21	0	0	0	0	0	0	0	0	0	0	0	0	0	0	0	0	0	0	0	0	0	0	89	167	218	0	0	0	295	0	0	0	0	0	0
TCCACACCGTAAACGATGAATGCCAGTCGTCGGGTAGTATACTATTCGGTGACACACCTAACGGATTAAGCATTCCGCCTGGGGAGTACGGTCGCAAGATTAAAACTCAAAGGAATTGACGGGGGCCCGCACAAGCGGTGGAGCATGTGGTTTAATTCGAAGCAACGCGCAGAACCTTACCAACCCTTGACATCCTGATCGCGGATCGTAGAGATACTTTCCTTCAGTTCGGCTGGATCAGTGAC	0	0	0	0	0	0	100	0	0	0	0	0	0	0	0	0	0	0	0	0	0	0	0	0	0	0	0	0	0	0	0	0	0	0	0	0	0	0	0	0	0	0	0	0	21	0	19	0	0
TCCACGCCGTAAACGATGTCTACTAGCAGTTTGCCTCTTAAGAGGTGTCTTGCGCAGCTAACGCATTAAGTAGACCGCCTGGGGAGTACGGCCGCAAGGTTAAAACTCAAATGAATTGACGGGGGCCCGCACAAGCGGTGGAGCATGTGGTTTAATTCGATGCAACGCGAAGAACCTTACCATCCCTTGACATCCAGAGAATTTTCTAGAGATAGATTAGTGCCTTCGGGAACTCTGAGAC	0	0	0	0	0	0	0	0	0	0	0	0	0	0	0	0	0	0	0	0	0	15	0	0	0	0	21	18	0	32	0	0	0	0	0	0	0	0	0	0	0	0	0	0	0	0	0	0	0
TCCACGCCGTAAACGATGGATACTAGCTGTATGTCTACTTCAGGTAGATGTGTGGCCAAGCGAAAGTGATAAGTATCCCACCTGGGGAGTACGATCGCAAGATTGAAACTCAAAGGAATTGACGGGGGCCCGCACAAGCGGTGGAGCATGTGGTTTAATTCGATGATACGCGAGGAACCTTACCAGGGCTTAAATGTAACGGGACAGGTCTAGAGATAGACCCTTCTTCGGACTCATTACA	0	0	0	0	0	0	0	0	0	0	0	0	0	0	0	0	0	0	0	0	0	0	0	0	93	0	0	0	0	0	0	0	90	0	121	0	0	0	0	0	0	0	0	0	0	0	0	0	0
TCCACGCCGTAAACGATGACAACTAGCTGTTGGGAAGCTATGCTTTTCAGTGGCGCAGCTAACGTCTTAAGTTGTCCGCCTGGGGAGTACGGCCGCAAGGTTAAAACTCAAATGAATTGACGGGGACCCGCACAAGCGGTGGAGCATGTGGTTTAATTCGATGCAACGCGAAAAACCTTACCTACACTTGACATACTTGGAATCTTTTGTAACGAAAGAGTGCCTTTTGGAGCCAAGATAC	0	0	0	0	0	0	0	0	0	0	0	0	0	0	0	0	0	0	0	0	0	0	0	0	0	0	0	0	0	0	0	0	138	103	374	236	0	0	0	0	0	0	0	0	0	0	0	0	0
TCCATGCCGTAAACGTTGGGCACTAGGTATGGGACCATATCAACGGGTTCCGTGCCGTAGCTAACGCATTAAGTGCCCCGCCTGGGGAGTACGGCCGCAAGGCTAAAACTCAAAGGAATTGACGGGGGCCCGCACAAGCGGCGGAGCATGTTGCTTAATTCGAGGCAACGCGAAGAACCTTACCTGGGTTTGACATGTAGGGAAAAGCCATAGAGATATGGTGTCCTTCGGGGCCCTACAC	0	0	0	0	0	0	0	0	0	0	0	0	52	0	0	80	79	0	0	0	0	0	0	0	0	0	0	0	49	0	0	0	0	0	0	0	0	0	0	0	0	0	38	0	0	28	35	0	0
TCCACGCCGTAAACGATGTCTACTTGAAGGTTGTGATCTTGAATCGTGGCTTTCGGAGCTAACGCGTTAAGTAGACCGCCTGGGGAGTACGGTCGCAAGATTAAAACTCAAATGAATTGACGGGGGCCCGCACAAGCGGTGGAGCATGTGGTTTAATTCGATGCAACGCGAAGAACCTTACCTACTCTTGACATCCAGAGAACCTTTTAGAGATAAAAGGGTGCCTTCGGGAACTCTGAGAC	0	0	0	0	0	0	0	0	0	0	0	0	0	0	0	0	0	0	0	0	0	0	0	0	68	0	0	0	0	0	0	0	0	0	0	0	0	0	0	0	0	0	113	0	0	0	0	0	45
TCCACACCGTAAACGATGAATGCCAGTCGTCGGGTAGCATGCTATTCGGTGACACACCTAACGGATTAAGCATTCCGCCTGGGGAGTACGGTCGCAAGATTAAAACTCAAAGGAATTGACGGGGGCCCGCACAAGCGGTGGAGCATGTGGTTTAATTCGAAGCAACGCGCAGAACCTTACCAACCCTTGACATCCTGTGCCACTCCGAGAGATCGGACGTTCCCTTCGGGGACGCAGTGAC	0	0	0	0	0	0	0	0	0	0	0	0	0	0	0	0	0	0	0	0	0	0	0	0	0	0	0	0	0	0	0	0	0	0	0	0	0	0	0	0	0	0	0	0	44	74	45	12	26
TCCACGCCGTAAACGATGATAACTAGCTGCCGGGGCACATGGTGTTTCGGTGGCGCAGCTAACGCATTAAGTTATCCGCCTGGGGAGTACGGTCGCAAGATTAAAACTCAAAGGAATTGACGGGGGCCTGCACAAGCGGTGGAGCATGTGGTTTAATTCGAAGCAACGCGCAGAACCTTACCAACGTTTGACATCCTCATCGCGATTTCCAGAGATGGATTTCTTCAGTTCGGCTGGATGAGTGAC	0	0	0	0	42	0	0	0	0	0	0	0	0	0	0	0	0	0	0	0	0	0	0	0	39	276	186	20	0	52	0	0	0	0	0	0	14	0	0	0	0	0	0	0	0	0	0	0	0
TCCACGCCGTAAACGATGAGTGCTAGACGTTGGGGGGAACGCCTCTCAGTGTCGTCGCTAACGCATTAAGCACTCCGCCTGGGGAGTACGGTCGCAAGATTAAAACTCAAAGGAATTGACGGGGACCCGCACAAGCGGTGGAGCATGTGGTTTAATTCGAAGCAACGCGAAGAACCTTACCGGCCCTTGACATGTTAGGTTTCGACTTTCAGAGATGAAAGTTTTCAGTTCGGCTGGGCTTAATAC	0	0	22	27	0	0	0	0	0	0	0	0	0	0	0	0	22	0	0	0	0	33	0	22	0	0	0	0	43	0	0	0	51	44	41	16	0	0	0	0	0	0	0	0	0	0	0	0	0
TCCACGCCGTAAACGATGACAGCTAGATGTCGGGGGGTTGCCCCTCGGTGTCGCCGCTAACGCATTAAGCTGTCCGCCTGGGAAGTACGGTCGCAAGATTAAAACTCAAAGGAATTGACGGGGGCCCGCACAAGCGGTGGAGCATGTGGTTTAATTCGAAGCAACGCGCAGAACCTTACCAGTCCTTGACATGGGTAGTTTGGATTTTGGAGACAATCTCCTTCAGTTCGGCTGGCTACCACAC	0	34	0	0	0	0	0	0	0	0	0	0	0	0	0	0	0	0	14	0	0	0	0	0	0	0	0	0	0	0	0	74	0	0	0	0	0	0	0	0	0	0	0	37	0	0	0	14	0
TCCCAGCTGTAAACGATGCAGACTCGATGATGCATTGGCATATAGCCAGTGCAGTGTCGCAGGGAAGCCGTTAAGTCTGCCGCCTGGGAAGTACGTACGCAAGTATGAAACTTAAAGGAATTGGCGGGGGAGCACCACAAGGGGTGAAGCCTGCGGTTCAATTGGAGTCAACGCCAGAAATCTTACCCGGAGAGACAGCAGAATGAAGGTCAAGCTGAAGACTTTACCAGACAAGCTGAG	0	0	0	11	173	0	0	0	0	41	0	0	0	0	0	0	64	0	0	0	0	0	8	0	0	0	0	0	137	0	0	0	0	0	0	9	0	0	0	0	28	11	0	0	0	0	0	0	17
CGGTGAAATGCGTAGATATCGGGAAGAACACCAGTGGCGAAAGCGCTCTGCTGGGCCATCACTGACGCTCATGGACGAAAGCCAGGGGAGCGAAAGGGATTAGATACCCCTGTAGTCCTGGCCGTAAACGATGAACACTAGGTGTCGGGGGAATCGACCCCTCCGGTGTCGTAGCCAACGCGTTAAGTGTTCCGCCTGGGGAGTACGCACGCAAGTGTGAAACTCAAAGGAATTGACGGGGGCCCGCACAAGCGGTGGAGTATGTGGTTTAATTCGATGCAACGCGAAGAACCTTACCAGGGCTTGACATCCTGCGAACCTCTGGGAAACCGGAGGGTGCCTTCGGGAACGCAGTGAC	0	0	0	0	0	0	0	0	0	0	0	0	63	48	8	22	13	0	0	0	117	33	41	46	0	6	45	68	0	0	0	0	0	0	0	0	0	0	17	22	15	0	13	0	0	0	0	0	0
TCCACGCCGTAAACGATGGGTACTAGTTGGTGCGGGTGTTGACCCCTGCGCTGACAAAGCTAACGCATTAAGTACCCCGCCTGGGGAGTACGGCCGCAAGGCTAAAACTCAAAGGAATTGACGGGGGCCCGCACAAGCGGTGGAGCATGTGGATTAATTCGAAGCAACGCGAAGAACCTTACCTAGCCTTGACATCCTTGGAACTCTCCCGAAAAGGAGAGGTGCCCTTCGGGGAATCAAGTGAC	0	0	0	0	0	0	0	0	0	8	0	0	0	0	0	0	0	0	0	0	0	17	33	0	100	0	0	0	0	0	0	189	104	0	0	21	0	0	0	0	0	0	0	0	0	0	0	9	0
TCCATGCGGTAAACGGTGGGCACTAGGTGTGGGTTTCTATTAACGAAATCCGCGCCGTCGCTAACGCATTAAGTGCCCCGCCTGGGGAGTACGGTCGCAAGACTAAAACTCAAAGGAATTGACGGGGGCCCGCACAAGCAGCGGAGCGTGTTGCTTAATTCGATGCTACGCGAAGAACCTTACCTAGGTTTGACATGTTTGGAAAAGCAACAGAGATGTTGTGTCCGCAAGGGCCAAACAC	0	0	0	0	0	121	59	0	0	0	0	0	0	0	0	0	0	0	0	0	0	0	0	0	0	0	0	0	0	0	0	0	0	0	0	0	0	0	0	0	0	0	0	13	0	0	0	0	0
TCCACGCAGTAAACGATGAGTGCTAGTCGCTGGGACAATAGTTTCAGTGTCGTAGCTAACGCATTAAGCACTCCGCCTGGGAAGTACGGTCGCAAGATTAAAACTCAAATAAATTGACGGGGGCCCGCACAAGCGGTGGAGCATGTGGTTTAATTCGAAGCAACGCGAAGAACCTTACCAGACCTTGACATGGTATGTTTGAATTACAGAATCGTAATTCTTCAGTTCGGCTGGCATACACAC	0	0	0	0	0	0	0	0	0	23	0	0	0	0	0	0	0	0	0	0	0	0	0	59	138	0	0	0	0	0	0	0	91	0	121	77	0	0	0	0	0	0	0	0	0	0	0	0	0
TCCATGCAGTAAACGATGGGTGCTAGTCGTCGGACTTTTGTTCGGTGTCGTAGCTAACGCGTTAAGCACCCCGCCTGGGGAGTACGGTCGCAAGATTAAAACTCAAATAAATTGACGGGGACCCGCACAAGCAGTGGAGCATGTGGTTTAATTCGACGCAACGCGAAGAACCTTACCAGCGTTTGACATGGGAAGTGCCGATTACAGAATGGTAATCTTCAGTTCGGCTGGCTTCCGCAC	0	0	0	0	0	0	0	0	0	0	0	0	0	0	0	0	0	0	0	0	0	0	0	27	0	0	0	0	0	0	0	0	0	0	0	0	0	0	0	0	0	0	0	0	0	0	0	0	0
TCCACGCCGTAAACGATGTCTACTAGGAGCTGGGGTCTTCGGACAACTTTTCCAAAGCTAACGCATTAAGTAGACCGCCTGGGGAGTACGGCCGCAAGGTTAAAACTCAAATGAATTGACGGGGGCCCGCACAAGCGGTGGAGCATGTGGTTTAATTCGATGCAACGCGAAGAACCTTACCTACACTTGACATCCAGAGAACTTACTAGAGATAGTTTGGTGCCTTCGGGAACTCTGAGAC	0	0	0	0	0	0	43	0	27	0	0	0	0	0	32	0	0	0	0	0	36	46	105	0	0	0	0	0	12	0	0	57	0	0	0	0	0	0	0	0	0	0	31	0	0	0	0	0	31
TCCACGCCGTAAACGATGAGTGCTAAGTGTTAGAGGGTTTCCGCCCTTTAGTGCTGCAGCTAACGCATTAAGCACTCCGCCTGGGGAGTACGGTCGCAAGACTGAAACTCAAAGGAATTGACGGGGGCCCGCACAAGCGGTGGAGCATGTGGTTTAATTCGAAGCAACGCGAAGAACCTTACCAGGTCTTGACATCCTCTGACAACCCTAGAGATAGGGCTTTCCCCTTCGGGGGACAGAGTGAC	0	0	0	0	0	0	0	0	0	0	0	0	0	0	0	0	0	0	0	0	0	0	0	0	0	0	0	0	0	0	0	0	0	0	0	0	0	0	0	0	0	0	47	0	0	0	0	76	71
TCCCAGCTGTAAACTATGCAAACTCAGTGATGCATTGGCTTGTGGCCAATGCAGTGCTGCAGGGAAGCCGTTAAGTTTGCCGCCTGGGAAGTACGTACGCAAGTATGAAACTTAAAGGAATTGGCGGGGGAGCACCACAAGGGGTGAAGCCTGCGGTTCAATTGGAGTCAACGCCAGAAATCTTACCCGGAGAGACAGCAGAATGAAGGTCAAGCTGAAGACTTTACCAGACAAGCTGAG	496	0	0	0	43	24	0	0	0	0	0	0	0	0	0	0	0	0	0	0	0	0	0	0	0	0	0	0	0	0	0	0	0	0	0	0	0	0	0	0	0	0	0	45	0	0	0	0	0
TCCACGCCGTAAACGATGGTTACTAGCTGTTTGGATCGATTGAGATCTGAGTGGCCAAGCGAAAGTGATAAGTAACCCACCTGGGGAGTACGTTCGCAAGAATGAAACTCAAAGGAATTGACGGGGGCCCGCACAAGCGGTGGAGCATGTGGTTTAATTCGATGATACGCGAGGAACCTTACCAGGGCTTAAATGCAGTATGACAGATTTGGAAACAGATTTTTCTTCGGACATATTGCA	0	0	0	0	0	0	0	0	0	0	0	0	4	0	0	0	0	0	0	0	0	0	0	0	0	0	0	0	0	0	0	0	0	0	0	0	21	27	19	5	0	0	0	0	0	0	0	0	0
TCCACGCCGTAAACGATGTCTACTAGAAGCTCGGGTCTTCGGACTTGTTTTTCAAAGCTAACGCATTAAGTAGACCGCCTGGGGAGTACGGCCGCAAGGTTAAAACTCAAATGAATTGACGGGGGCCCGCACAAGCGGTGGAGCATGTGGTTTAATTCGATGCAACGCGAAGAACCTTACCTACACTTGACATACAGAGAACTTACCAGAGATGGTTTGGTGCCTTCGGGAGCTCTGATAC	0	0	0	0	0	0	0	0	0	0	0	0	0	0	0	0	0	0	0	0	0	0	0	0	0	0	0	0	0	0	0	0	0	0	0	0	0	0	0	0	0	0	0	0	0	0	0	0	0
TCCACGCCGTAAACGATGTCGACTAGCCGTTGGGCTCCTTGAGAGCTTTGTGGCGCAGTTAACGCGATAAGTCGACCGCCTGGGGAGTACGGCCGCAAGGTTAAAACTCAAATGAATTGACGGGGGCCCGCACAAGCGGTGGAGCATGTGGTTTAATTCGATGCAACGCGAAGAACCTTACCTACCCTTGACATCGAGAGAACTTTCCAGAGATGGATTGGTGCCTTCGGGAGCTCTCAGAC	0	0	0	0	0	0	0	0	0	0	0	0	0	0	0	0	0	0	75	0	0	0	0	0	0	0	0	0	0	0	0	0	0	0	0	0	0	0	0	0	0	0	0	0	0	0	0	0	0
TCCACGCCGTAAACGATGTCTACTTGGAGGTTGTGGCCTTGAGCCGTGGCTTTCGGAGCTAACGCGTTAAGTAGACCGCCTGGGGAGTACGGTCGCAAGATTAAAACTCAAATGAATTGACGGGGGCCCGCACAAGCGGTGGAGCATGTGGTTTAATTCGATGCAACGCGAAGAACCTTACCTACTCTTGACATCCAGAGAACTTTCCAGAGATGGATTGGTGCCTTCGGGAACTCTGGGAC	0	0	0	0	0	0	0	0	0	0	0	268	0	0	511	0	0	0	0	0	0	0	0	0	0	0	0	0	0	0	0	0	0	0	0	0	0	0	0	0	0	0	0	0	0	0	0	0	0
TCCACGCCGTAAACGATGTCTGCTAGCCGTTTGAGCACTTAGTGCTTGGGTGGCGCCGCTAACGCATTAAGCAGACCGCCTGGGGAGTACGGTCGCAAGATTAAAACTCAAAGGAATTGACGGGGGCCCGCACAAGCGGTGGAGCATGTGGTTTAATTCGAAGCAACGCGCAGAACCTTACCAGCCCTTGACATCCTAGGACCACTCCAGAGATGGAGCTTTCCCTTCGGGGACCTAGTGAC	0	0	0	0	0	0	0	0	0	0	0	0	0	0	0	0	0	0	0	152	0	0	0	0	0	0	0	0	0	0	0	0	23	0	0	0	0	0	0	0	0	0	0	0	13	0	0	0	0
TCCACACCGTAAACGTTGGGCGCTAGGTGTGGGATCCATTCCACGGGTTCCGTGCCGCAGCTAACGCATTAAGCGCCCCGCCTGGGGAGTACGGCCGCAAGGCTAAAACTCAAAGGAATTGACGGGGGCCCGCACAAGCGGCGGAGCATGCGGATTAATTCGATGCAACGCGAAGAACCTTACCTGGGTTTGACATACACCGGAAAGCTGCAGAGATGTGGCCCCTTTTTGCTGGTGTAC	0	0	0	0	20	0	0	0	0	0	0	0	0	0	0	0	0	0	0	0	10	0	0	0	44	0	0	14	0	0	0	0	0	0	0	0	0	0	0	0	0	0	0	30	46	25	44	34	213
TCCACGCCGTAAACGATGGGTACTAGGTGTCCGGGATGTTCGACCATTCTGGGTACCGCAGCTAACGCAGTAAGTACCCCGCCTGGGAAGTACGGTCGCAAGACTAAAACTCAAAGGAATTGACGGGGGCCCGCACAAGCGGTGGAACATGTGGTTTAATTCGACGCAACGCGCAAAACCTTACCTGGATTTGACATCCCGGGCTCACCTCAGAGATGAGGTTTTCTCTTCGGAGACCCGGTGAC	0	0	0	0	0	0	0	0	0	0	0	0	0	0	0	0	8	0	0	18	7	8	20	36	33	0	0	0	13	0	11	0	26	22	0	13	0	0	0	0	5	0	0	0	0	0	0	0	0
TCCACGCCGTAAACGATGTCTGCTAGCCGTTGGCGACCTTGGTTGCTAGTGGCGCAGCTAACGCGATAAGCAGACCGCCTGGGGAGTACGGCCGCAAGGTTAAAACTCAAATGAATTGACGGGGGCCCGCACAAGCGGTGGAGCATGTGGTTTAATTCGATGCAACGCGAAGAACCTTACCAGGTCTTGACATCCCGAGAAGTCGCTAGAGATAGCTTCGTGCCTTCGGGAACTCGGTGAC	0	0	0	0	0	0	0	0	0	10	0	0	0	0	0	0	0	0	0	0	0	0	0	0	47	0	0	0	6	25	0	0	23	67	35	400	0	0	0	0	0	24	0	0	0	0	0	0	0
TCCACGCCGTAAACGATGAGTATTTGGTGCTGGGGGATTCGACCCTTTCAGTGCCGTAGCTAACGCGATAAATACTCCGCCTGGGGACTACGATCGCAAGATTGAAACTCAAAGGAATTGACGGGGACCCGCACAAGCGGTGGAACATGTGGTTTAATTCGATGATACGCGAAGAACCTTACCTGGGTTTGACATGTTAGTGAAAGTTTTCTGAAAAGAAATCCCTTTAGAAGCTTGCTTTTAAACACTATCAC	0	0	0	0	0	0	0	0	0	0	0	0	0	0	0	0	0	0	0	0	0	0	0	0	0	0	0	0	26	0	0	0	69	0	125	108	0	0	0	0	0	48	0	0	0	0	0	0	0
TCCACGCCGTAAACGATGGATACTAGCTGTTGGAGGTATCGACCCCTTCAGTAGCGAAGCTAACGCGTTAAGTATCCCGCCTGTGGAGTACGGTCGCAAGACTAAAACATAAAGGAATTGACGGGGATCAGCACAAGCGGTGGATCGTGTTCTTTAATTCGATGATAAACGAAGAACCTTACCAGGGCTTGACATCCAGGGAAGCATCACGAAAGTGAAGTGTGCCTTTTGGAACCCTGTGAC	0	0	0	0	0	15	0	6	9	71	44	0	0	0	0	0	0	0	5	10	0	0	0	0	28	0	171	112	0	17	0	0	0	0	0	0	0	0	17	3	0	0	13	0	52	22	19	0	13
TCCACACCGTAAACGATGAATGCTAGTCGACCGGTTCGTTTACCGACTGGGTGACGCAGTTAACGCATTAAGCATTCCGCCTGGGGAGTACGGTCGCAAGATTAAAACTCAAAGGAATTGACGGGGGCCCGCACAAGCGGTGGAGTATGTGGTTTAATTCGACGCAACGCGCAGAACCTTACCCAATCTTAACATCCCGTGAACGAAACAGAAATGTATCGGTGCCCTTTTGGGAACACGGTGAT	0	0	0	0	0	0	0	0	0	0	0	0	0	0	0	0	4	7	0	0	0	0	0	0	0	0	0	0	10	0	0	391	10	30	16	175	0	0	0	0	5	0	0	0	0	0	0	0	0
TCCACGCCGTAAACGATGTCTACTTGGAGGCTGTGGCCTTGAGCCGTGGCTTTCGGAGCTAACGCGTTAAGTAGACCGCCTGGGGAGTACGGTCGCAAGATTAAAACTCAAATGAATTGACGGGGGCCCGCACAAGCGGTGGAGCATGTGGTTTAATTCGATGCAACGCGAAGAACCTTACCTACTCTTGACATCCAGAGAACTTTCCAGAGATGGATTGGTGCCTTCGGGAACTCTGAGAC	0	0	0	0	0	0	0	0	0	0	0	0	0	0	0	0	0	0	0	0	0	0	0	0	0	0	0	0	0	0	0	0	0	0	0	0	0	0	0	0	0	0	0	0	0	0	0	0	0
TCCTAGCTGTAAACGATGAGCACTAGGTTGTGGGACCTTCCACAGTTTCACGACCGTAGCGAAAGTGTTAAGTGCTCCGCCTGGGGAGTATGGTCGCAAGGCTGAAACTCAAAGGAATTGACGGGGGCTCACACAAGCGGTGGAGGATGTGGCTTAATTCGAGGCTACGCGAAGAACCTTATCCTGGTCTTGACATGTTTGAGAATCCTCCCGAAAGGGAGGAGTGCCCCTCGGGGAGCTCTTACAC	0	0	0	0	117	0	0	0	0	0	0	60	0	0	0	0	0	0	0	0	0	0	0	0	0	81	109	12	0	0	0	0	0	0	0	0	0	0	0	0	0	0	0	0	0	0	0	0	154
TCCACACCGTAAACGATGAATGCCAGTCGTCGGGTAGCATGCTATTCGGTGACACACCTAACGGATTAAGCATTCCGCCTGGGGAGTACGGTCGCAAGATTAAAACTCAAAGGAATTGACGGGGGCCCGCACAAGCGGTGGAGCATGTGGTTTAATTCGAAGCAACGCGCAGAACCTTACCAACCCTTGACATCCTAGGACCACCCGAGAGATCGGGCTTTCACTTCGGTGACCTAGTGAC	0	0	0	78	0	0	0	0	0	0	0	0	23	15	0	0	0	0	18	0	0	0	0	0	0	0	15	0	0	0	0	0	0	0	0	0	0	0	0	0	0	0	0	0	0	0	0	0	0
TCCACGCCGTAAACGATGTGTGCTAGACGTTGGTGGTTCAGCCATCGGTGTCGCAGCTAACGCGTTAAGCACACCGCCTGGGGAGTACGGTCGCAAGATTAAAACTCAAAGGAATTGACGGGGGCCCGCACAAGCGGTGGAGCATGTGGTTTAATTCGACGCAACGCGCAGAACCTTACCAGCCCTTGACATGGGGATCGCGAGGAGTGGAGACACACCTCTTCAGTTCGGCTGGATCCCACAC	0	0	0	0	0	0	0	0	0	9	0	0	0	0	0	0	22	33	0	0	0	0	0	57	74	0	0	0	17	0	0	0	51	57	34	0	0	0	0	0	8	0	0	0	0	0	0	0	0
TCCACACCGTAAACGATGAATGCCAGTCGTCGGGTAGCATGCTATTCGGTGACACACCTAACGGATTAAGCATTCCGCCTGGGGAGTACGGTCGCAAGATTAAAACTCAAAGGAATTGACGGGGGCCCGCACAAGCGGTGGAGCATGTGGTTTAATTCGAAGCAACGCGCAGAACCTTACCAACCCTTGACATCCTCGGACCGCCAGAGAGATCTGGTTTTCACTTCGGTGACCGAGTGAC	0	0	0	0	0	0	0	0	0	0	0	0	0	0	0	0	0	0	0	0	0	0	0	0	0	0	0	0	0	0	0	0	0	0	0	0	0	121	0	0	0	0	0	0	0	0	0	0	0
TCCACGCCGTAAACGATGATAACTAGCTGTCCGAGTTCACTGAATTTGGGTGGCGCAGCTAACGCATTAAGTTATCCGCCTGGGGAGTACGGTCGCAAGATTAAAACTCAAAGGAATTGACGGGGGCCTGCACAAGCGGTGGAGCATGTGGTTTAATTCGAAGCAACGCGCAGAACCTTACCAGCCTTTGACATCCTGGTCGCGGATAGAGGAGACTCTTTCCTTCAGTTCGGCTGGACCAGTGAC	0	0	0	0	0	0	0	0	0	0	0	17	41	0	0	0	0	0	26	0	0	0	0	0	0	0	0	0	0	0	0	35	13	22	10	0	0	0	0	0	0	0	0	0	0	0	0	0	0
TCCACGCCGTAAACGATGGTTACTAGCTGTCCGGCCTAATTGAGGGCTGGGTGGCCAAGCGAAAGTGATAAGTAACCCACCTGGGGAGTACGTTCGCAAGAATGAAACTCAAAGGAATTGACGGGGGCCCGCACAAGCGGTGGAGCATGTGGTTTAATTCGATGATACGCGAGGAACCTTACCAGGGCTTAAATGTAGTCTGACAGGGGTGGAAACACCTTTTTCTTCGGACAGATTACA	0	0	0	0	0	0	0	0	0	0	0	0	0	0	0	0	0	0	0	0	0	0	0	0	0	0	0	0	0	0	0	0	0	0	0	0	0	0	0	0	0	0	0	21	37	85	386	0	151
TCCACGCCGTAAACGATGAGAGCTAGTTGTCTGGCAGCATGCTGTTAGGTGACGCAGCTAACGCATTAAGCTCTCCGCCTGGGGAGTACGGCCGCAAGGTTAAAACTCAAAGAAATTGACGGGGGCCCGCACAAGCGGTGGAGCATGTGGTTTAATTCGAAGCAACGCGAAGAACCTTACCTGCGCTTGACATCCCTATCGCGGATTAGAGAGATCTTTTCCTTCAGTTCGGCTGGATAGGTGAC	0	0	0	0	0	0	0	0	0	0	0	0	0	0	0	0	0	0	0	0	0	0	0	0	0	0	0	0	0	0	0	0	0	0	0	0	75	264	68	5	0	34	201	0	0	0	0	0	0
TCCACGCCGTAAACGATGGATACTCGGTGTTAGGTTATTCAATCGACCTAGTGCCTAAGCTAACGCGTTAAGTATCCCGCCTGAGGAGTACGATCGCAAGATTAAAACTCAAAGGAATAGACGGGGACCCACACAAGCGGTGGAGCATCTTGTTTAATTCGATAATAAGCGGGAAACCTTACCTAGGCTTGACATCCCGGAGAATTTTCTAGAGATAGAAAAGTGCCTTTTGGAACTCCGGTGAC	0	0	3	11	0	0	0	0	0	0	0	7	19	7	0	9	11	164	0	0	5	0	46	43	0	0	0	0	13	0	249	0	0	0	0	0	0	0	0	0	0	4	0	0	0	0	0	0	0
TCCACGCCGTAAACGATGAATGCCAGACGTCGGGGGGCTTGCCCTTCGGTGTCACACCTAACGGATTAAGCATTCCGCCTGGGGAGTACGGCCGCAAGGTTAAAACTCAAAGGAATTGACGGGGGCCCGCACAAGCGGTGGAGCATGTGGTTTAATTCGAAGCAACGCGCAGAACCTTACCAACCCTTGACATCCCGGGACAGCTGGAGAGATCCAGTCTTCACTTCGGTGACCCGGTGAC	0	0	0	0	0	0	0	0	0	0	0	0	0	0	0	0	0	0	0	0	0	0	0	0	7	0	0	0	0	0	0	0	0	0	0	0	0	0	0	0	0	0	11	0	14	19	50	36	43
TCCACACCGTAAACGTTGGGCGCTAGGTGTGGGATCCATTCCACGGGTTCCGTGCCGTAGCTAACGCATTAAGCGCCCCGCCTGGGGAGTACGGCCGCAAGGCTAAAACTCAAAGGAATTGACGGGGGCCCGCACAAGCGGCGGAGCATGCGGATTAATTCGATGCAACGCGAAGAACCTTACCTGGGTTTGACATACACCGGAAAGCTGCAGAGATGTAGCCCCTTTTTGTCGGTGTAC	0	0	0	0	0	0	23	0	0	0	0	0	0	0	3	0	0	0	0	12	0	0	0	0	0	10	0	25	0	0	0	0	0	0	0	0	0	0	34	0	0	0	0	0	16	20	35	62	0
TCCACGCCGTAAACGATGAGTATTTGGTGCTGGGGGATTCGACCCTTTCAGTGCCGTAGCTAACGCGATAAATACTCCGCCTGGGGACTACGATCGCAAGATTGAAACTCAAAGGAATTGACGGGGACCCGCACAAGCGGTGGAACATGTGGTTTAATTCGATGATACGCGAAGAACCTTACCTGGGTTTGACATGTTAGTGAAAGTTTTCTGAAAAGAAATCCCTTTAGAAGTTTACTTCTAAACACTATCAC	0	0	18	0	0	0	0	0	0	19	0	0	0	0	0	0	0	0	0	0	14	22	0	29	0	0	0	0	33	0	0	0	65	62	149	44	0	0	0	0	0	24	0	0	0	0	0	0	0
TCCACGCCGTAAACGATGTCTACTAGCCGTTGGGAGACTTGATCTCTTAGTGGCGCAGCTAACGCAATAAGTAGACCGCCTGGGGAGTACGGCCGCAAGGTTAAAACTCAAATGAATTGACGGGGGCCCGCACAAGCGGTGGAGCATGTGGTTTAATTCGACGCAACGCGAAGAACCTTACCAGGTCTTGACATCCAGAGAACTTTCCAGAGATGGATTGGTGCCTTCGGGAACTCTGTGAC	0	0	0	0	0	0	0	0	0	0	0	0	0	0	0	0	0	0	0	0	0	0	0	0	58	0	0	0	352	59	0	0	0	0	0	36	0	0	0	0	43	113	0	0	0	0	0	0	0
TCCACGCCCTAAACGATGTCAACTAGCTGTTGGGGCCTTCGGGCCTTAGTAGCGCAGCTAACGCGTGAAGTTGACCGCCTGGGGAGTACGGTCGCAAGATTAAAACTCAAAGGAATTGACGGGGACCCGCACAAGCGGTGGATGATGTGGATTAATTCGATGCAACGCGAAAAACCTTACCTACCCTTGACATGTCTGGAATCCCGAAGAGATTTGGGAGTGCTCGCAAGAGAACCGGAACAC	0	0	0	0	5	137	105	0	0	0	0	0	0	0	0	0	0	0	0	0	0	0	0	0	0	0	0	0	0	0	0	0	0	0	0	0	0	0	0	0	0	0	0	283	0	0	0	0	0
TCCACGCCGTAAACGATGTCAACTAGCCGTTGGAGATCTTAGTATCTTTAGTGGCGTAGCTAACGCGCTAAGTTGACCGCCTGGGGAGTACGGTCGCAAGATTAAAACTCAAATGAATTGACGGGGGCCCGCACAAGCGGTGGAGCATGTGGTTTAATTCGACGCAACGCGAAGAACCTTACCTGGTCTTGACATCCTCAGAACTTTCCAGAGATGGATTGGTGCCTTCGGGAACTGAGTGAC	0	29	0	0	0	0	0	0	0	0	0	0	0	0	0	0	0	0	0	0	0	0	0	0	0	0	0	0	0	0	0	79	49	0	0	0	0	0	0	0	0	0	0	0	0	0	0	0	0
TCCACGCCGTAAACGGTGGGCGCTAGGTGTGGGGAACCTTCCACGTTCTCCGTGCCGCAGCTAACGCATTAAGCGCCCCGCCTGGGGAGTACGGCCGCAAGGCTAAAACTCAAAGGAATTGACGGGGGCCCGCACAAGCGGCGGAGCATGCGGCTTAATTCGATGCAACGCGAAGAACCTTACCTGGGTTTGACATATGGGGAAAACTGGCAGAGATGTCAGGTCCGCAAGGGCCCCATAC	0	0	0	0	0	21	35	0	0	0	0	0	0	0	0	0	0	0	0	0	0	0	0	0	0	0	0	0	0	0	0	0	0	0	0	0	0	0	0	0	0	0	0	33	0	0	0	0	0
TCCACGCCGTAAACGATGAGAACTAGACGTTGGGAGATTAATCTCTTAGTGTCGCAGCTAACGCAATAAGTTCTCCGCCTGGGGAGTACGGCCGCAAGGTTAAAACTCAAAGGAATTGACGGGGGCCCGCACAAGCGGTGGAGCATGTGGTTTAATTCGATGCAACGCGAAGAACCTTACCTACTCTTGACATCCTTGGAATCCTCTAGAGACAGAGGAGTGCCTTCGGGAACCAAGTGAC	0	0	0	0	0	0	0	0	0	0	0	13	0	0	0	0	0	0	0	10	0	0	0	0	0	31	87	0	0	0	107	27	82	63	0	0	21	22	0	39	0	17	0	0	0	0	0	0	0
TCCACACCGTAAACGATGAATGCCAGTCGTCGGGTAGTATACTATTCGGTGACACACCTAACGGATTAAGCATTCCGCCTGGGGAGTACGGTCGCAAGATTAAAACTCAAAGGAATTGACGGGGGCCCGCACAAGCGGTGGAGCATGTGGTTTAATTCGAAGCAACGCGCAGAACCTTACCAACCCTTGACATCCTGTGCTACATCCAGAGATGGATGGTTTCCTTCGGGGACGCAGTGAC	0	0	0	0	0	0	0	0	0	0	0	0	0	0	0	0	0	0	0	0	0	0	0	0	0	0	0	0	0	0	0	0	0	0	0	0	0	0	0	0	0	0	0	0	0	0	0	0	0
TCCACGCCGTAAACGATGTCTACTAGCCGTTGGGGATTTATTTCTTTAGTGGCGCAGCTAACGCGATAAGTAGACCGCCTGGGGAGTACGGCCGCAAGGTTAAAACTCAAATGAATTGACGGGGGCCCGCACAAGCGGTGGAGCATGTGGTTTAATTCGAAGCAACGCGAAGAACCTTACCTACTCTTGACATCCAGAGAACTTGCCAGAGATGGCTTGGTGCCTTCGGGAACTCTGAGAC	0	0	0	0	0	0	0	0	0	0	0	0	0	0	0	0	0	0	0	0	0	0	0	0	0	0	0	0	0	0	0	0	0	0	0	0	0	23	0	0	0	0	0	0	0	0	0	0	0
TCCACACCGTAAACGATGAATGCTAGGCGACCGGTTCGTTTATCGACTGGGTGCCGAAGTTAACGCATTAAGCATTCCGCCTGGGGAGTACGGTCGCAAGATTAAAACTCAAAGGAATTGACGGGGGCCCGCACAAGCGGTGGAGTATGTGGTTTAATTCGACGCAACGCGCAGAACCTTACCCAACCTTAACTTCCCGAGAACGGAAAGGAGACTTTCCGGTGTCCGTAAGGAAACTCGGTGAT	0	0	0	0	0	0	0	0	0	22	0	0	0	0	0	0	17	11	0	0	6	12	0	0	0	0	0	0	29	28	0	33	0	27	55	66	0	0	0	0	21	11	0	0	0	0	0	0	9
TCCACGCCGTAAACGATGGACACTAGTTGTTGGGATTTATTTCAGTGACTAAGCGAAAGTGATAAGTGTCCCACCTGGGGAGTACGATCGCAAGATTGAAACTCAAAGGAATTGACGGGGGCCCGCACAAGCGGTGGAGCATGTGGTTTAATTCGATGATACGCGAGGAACCTTACCAGGGCTTAAATGTAGAGTGACAGGCTGAGAGATCGGTTTTTCTTCGGACACTTTACAAGGTGA	0	0	0	0	0	0	0	0	0	0	0	0	0	0	0	0	0	0	0	0	0	0	0	0	0	0	0	0	0	0	0	695	0	0	0	0	0	0	0	0	0	0	0	0	0	0	0	0	0
TCCACGCCGTAAACGATGTCTACTAGTCGTTGGGAATCTTAGTATTCTTAGTGACGAAGTTAACGCGATAAGTAGACCGCCTGGGGAGTACGGCCGCAAGGTTAAAACTCAAATGAATTGACGGGGGCCCGCACAAGCGGTGGAGCATGTGGTTTAATTCGATGCAACGCGAAGAACCTTACCAGGCCTTGACATCCTTGGAACTTTCTAGAGATAGATTGGTGCCTTCGGGAGCCAAGTGAC	0	0	0	0	0	0	0	0	0	0	0	0	0	0	0	0	0	0	0	0	0	0	0	0	0	0	0	0	0	0	0	0	0	0	0	0	0	0	0	0	0	0	0	0	0	0	0	0	0
TCCACGCCCTAAACGATGTCAACTAGTTGTTGGAAGAGGAGACTCTTTTAGTAACGAAGCTAACGCGTGAAGTTGACCGCCTGGGGAGTACGGTCGCAAGATTAAAACTCAAAGGAATTGACGGGGACCCGCACAAGCGGTGGATGATGTGGATTAATTCGATGCAACGCGAAAAACCTTACCTACCCTTGACATGTGCAGAACTTTATAGAGATATATTGGTGCCCGAAAGGGAGCTGCAACAC	0	0	0	0	0	0	0	0	0	0	0	0	0	0	0	0	0	0	0	0	0	0	0	0	0	0	0	0	0	17	0	0	0	0	224	0	9	0	0	0	0	0	0	0	0	0	0	0	0
TCCACGCCGTAAACGATGGATGCTAGCCGTTGGACAGCTTGCTGTTCAGTGGCGCAGCTAACGCTTTAAGCATCCCGCCTGGGGAGTACGGTCGCAAGATTAAAACTCAAAGGAATTGACGGGGGCCCGCACAAGCGGTGGAGCATGTGGTTTAATTCGAAGCAACGCGCAGAACCTTACCAGCTTTTGACATGTCCGGTATGGTCGACAGAGATGTCTTCCTTCCCGCAAGGGGCCGGAACAC	0	0	0	0	0	28	60	0	0	0	0	31	0	0	0	0	0	0	0	0	0	0	0	0	0	0	0	0	0	0	0	0	0	0	0	0	7	0	0	0	0	0	0	208	0	0	0	0	0
TCCACGCCGTAAACGATGTCAACTAGTTGTTAGGCTTATAAATGGGCTTAGTGACGCAGCTAACGCGTTAAGTTGACCGCCTGGGGAGTACGGTCGCAAGATTAAAACTCAAAGGAATTGACGGGGGCCCGCACAAGCGGTGGAGCATGTGGTTTAATTCGATGCAACGCGAAAAACCTTACCTACCCTTGACATAGTCAGAACTTACCAGAGATGGTTCGGTGCCGAAAGGAACTGACATAC	0	0	0	0	0	0	0	0	0	0	0	0	12	0	0	0	0	0	0	0	0	0	0	0	0	0	29	0	0	0	0	17	23	12	0	0	65	421	76	0	0	0	0	0	0	0	0	0	0
TCCACGCCGTAAACGATGAGTGCTAAGTGTTGGGGGGTTTCCGCCCCTCAGTGCTGCAGCTAACGCATTAAGCACTCCGCCTGGGGAGTACGGCCGCAAGGCTGAAACTCAAAGGAATTGACGGGGGCCCGCACAAGCGGTGGAGCATGTGGTTTAATTCGAAGCAACGCGAAGAACCTTACCAGGTCTTGACATCCCGCTGACCGCCCTGGAGACAGGGCTTCCCCTTCGGGGGCAGCGGTGAC	0	0	0	0	0	0	0	0	0	0	0	0	0	0	0	0	0	0	0	0	0	0	0	0	0	0	0	0	0	0	0	0	0	0	0	0	379	297	0	0	0	0	0	0	0	0	0	0	0
TCCTAGCCGTAAACGATGGATACTAGATGTTGTTTACTCTATAGTAAACAGTGTCGTAGCTAACGCGTTAAGTATCCCGCCTGGGAAGTACGCTCGCAAGGGTGAAACTCAAAGGAATTGACGGGGGCCCGCACAAGCGGTGGAGCATGTGGTTTAATTCGATGCAACGCGAAGAACCTTACCAGGACTTGACATGAAGAGAAATTTCTTGAAAAAGAAACGTGCTACGGCCTCTTACAC	0	10	0	0	54	0	0	0	0	13	0	0	0	0	0	0	0	0	0	0	0	0	0	0	0	0	0	0	44	0	0	39	95	0	28	34	0	0	0	0	42	0	0	6	0	0	0	7	13
TCCACGCTGTAAACGATGTCAACTTACTGTTGGCCACTTAAAAGTGGTTAGTAGTGTAGCTAACGCGATAAGTTGACCGCCTGGGGAGTACGGTCGCAAGATTAAAACTCAAAGGAATTGACGGGGGCCCGCACAAGCGGTGGAGCATGTGGTTTAATTCGATGCAACGCGAAGAACCTTACCTACCCTTGACATACAGCGAACCCTTCAGAGATGAGGGGGTGCCGAAAGGAGCGCTGATAC	0	0	0	0	0	70	86	0	0	0	0	0	0	0	0	0	0	0	0	0	0	0	0	0	0	0	0	0	0	0	0	0	0	0	0	0	7	0	0	0	0	0	0	84	0	0	0	0	0
TCCACGCCGTAAACGATGATAACTAGCCGTTGGATTTATCCAGTGGCGCAGCTAACGCGTTAAGTTATCCGCCTGGGGAGTACGGCCGCAAGGCTAAAACTCAAATGAATTGACGGGGACCCGCACAAGCGGTGGAGCATGTGGTTTAATTCGATGCAACGCGAAAAACCTTACCTACACTTGACATACTTCGAATTTTCTAGAGATAGATTAGTGCCTTCGGGAACGGAGATACAGGTG	0	0	0	0	0	0	0	0	0	0	0	0	0	0	0	0	0	45	0	0	0	0	0	0	97	0	0	0	0	0	0	51	144	124	114	64	0	0	0	0	0	35	0	0	0	0	0	0	0
TCCACGCCGTAAACGATGAGAACTAGGTGTTGGGGGGATTACCCCTTGGTGCCGCAGCTAACGCATTAAGTTCTCCGCCTGGGGAGTACGGCCGCAAGGCTAAAACTCAAAGGAATTGACGGGGGCCCGCACAAGCGGTGGAGCATGTGGTTTAATTCGATGCAACGCGAAAAACCTTACCTACCCTTGAAATCTTCGGAATCTCTTAGCAATAAGAGAGTGCCTTCGGGAACCGAATGAC	0	0	0	0	0	0	0	0	0	0	0	0	0	31	14	0	0	0	0	76	31	0	0	0	0	0	13	0	0	0	18	40	0	0	0	0	0	0	13	0	0	6	0	0	0	0	0	0	0
TCCACGCCGTAAACGATGTCTACTAGAAGCTCGGAACCTCGGTTCTGTTTTTCAAAGCTAACGCATTAAGTAGACCGCCTGGGGAGTACGGCCGCAAGGTTAAAACTCAAATGAATTGACGGGGGCCCGCACAAGCGGTGGAGCATGTGGTTTAATTCGATGCAACGCGAAGAACCTTACCTACACTTGACATACAGAGAACTTACCAGAGATGGTTTGGTGCCTTCGGGAACTCTGATAC	0	0	42	0	0	0	0	0	0	0	14	0	0	0	0	0	0	0	0	0	0	0	0	0	0	0	0	0	0	0	0	0	0	0	0	0	0	0	0	0	0	0	0	0	0	0	0	0	0
TCCACGCCGTAAACGATGAATGCCAGACGTCGGCGCGCATGCGTGTCGGTGTCACACCTAACGGATTAAGCATTCCGCCTGGGGAGTACGGTCGCAAGATTAAAACTCAAAGGAATTGACGGGGGCCCGCACAAGCGGTGGAGCATGTGGTTTAATTCGAAGCAACGCGCAGAACCTTACCAACCCTTGACATCCCCGGACCGCTGGCGAGAGCCGGCTTTCTCGTAAGAGACCGGGAGAC	0	0	0	0	0	0	0	0	0	0	0	0	0	0	0	0	0	0	0	0	0	0	0	0	0	29	63	8	0	0	0	0	0	0	0	0	0	0	0	0	10	0	8	0	0	12	11	68	72
TCCACGCCGTAAACGATGAGTGCTAAGTGTTGGAGGGTTTCCGCCCTTCAGTGCTGCAGCTAACGCATTAAGCACTCCGCCTGGGGAGTACGGCCGCAAGGCTGAAACTCAAAGGAATTGACGGGGACCCGCACAAGCGGTGGAGCATGTGGTTTAATTCGAAGCAACGCGAAGAACCTTACCAGGTCTTGACATCCTTTGACCACTCTAGAGATAGAGCTTTCCCTTCGGGGACAAAGTGAC	0	21	28	0	0	15	168	28	0	0	0	0	0	0	0	0	0	0	0	0	0	0	0	0	0	11	0	0	0	0	0	0	0	0	0	0	0	0	0	35	0	0	0	152	107	0	0	0	0
TCCACGCCGTAAACGATGTCAACTAGCCGTTGGAATCCTTGAGATTTTAGTGGCGCAGCTAACGCATTAAGTTGACCGCCTGGGGAGTACGGCCGCAAGGTTAAAACTCAAATGAATTGACGGGGGCCCGCACAAGCGGTGGAGCATGTGGTTTAATTCGAAGCAACGCGAAGAACCTTACCAGGCCTTGACATGCAGAGAACTTTCCAGAGATGGATTGGTGCCTTCGGGAACTCTGACAC	0	0	0	0	0	0	0	0	10	14	175	0	7	0	0	0	0	0	0	0	0	0	0	0	56	0	0	0	0	0	0	0	0	0	0	0	19	0	0	0	0	0	0	0	0	0	0	15	0
TCCACGCCGTAAACGATGGTCACTAGCTGTTTGACTGACACTGGTTAGTTGAGTGGCTAAGCGAAAGTGATAAGTGACCCACCTGGGGAGTACGCTCGCAAGAGTGAAACTCAAAGGAATTGACGGGGGCCCGCACAAGCGGTGGAGCATGTGGTTTAATTCGATGATACGCGAGGAACCTTACCAGGGCTTAAATGTAAGTTGCATGAATCAGAGATGATTCTTTCTTCGGACTACTTACA	0	0	0	0	0	0	0	0	0	0	0	0	0	0	0	0	0	0	0	0	0	0	0	0	0	0	0	0	0	0	0	0	0	0	0	19	0	0	0	0	0	0	0	0	0	0	0	43	0
TCCACGCCGTAAACGATGTCTACTAGCCGTTGGGCTCCTTGAGAGCTTTGTGGCGCAGCTAACGCGATAAGTAGACCGCCTGGGGAGTACGGTCGCAAGATTAAAACTCAAATGAATTGACGGGGGCCCGCACAAGCGGTGGAGCATGTGGTTTAATTCGAAGCAACGCGAAGAACCTTACCTACTCTTGACATCCAGAGAACTTAGCAGAGATGCTTTGGTGCCTTCGGGAACTCTGAGAC	0	0	69	0	0	0	0	0	0	0	0	0	0	0	0	0	0	0	0	0	0	0	0	0	0	0	0	0	0	61	0	0	0	0	0	0	0	0	0	0	0	0	0	0	0	0	0	0	0
TCCATGCCGTAAACGATGTGTGCTAGACGTTGGAAATATATTTTTCAGTGTCGCAGCGAAAGCATTAAGCACACCGCCTGGGGAGTACGACCGCAAGGTTAAAACTCAAATGAATTGACGGGGACCCGCACAAGCAGTGGAGCATGTGGTTTAATTCGAAGATACGCGCAGAACCTTACCAACGCTTGACATGTTCGTCGCGAGACTAAGAGATTAGTTTCTTCAGTTCGGCTGGACGAAACAC	0	0	0	0	0	0	0	0	0	0	0	0	0	0	0	0	0	0	0	0	0	0	0	30	0	0	0	0	0	0	36	0	98	0	146	43	0	0	0	0	0	0	0	0	0	0	0	0	0
TCCACACCGTAAACGATGAATGCCAGTCGTCGGGTAGTATACTATTCGGTGACACACCTAACGGATTAAGCATTCCGCCTGGGGAGTACGGTCGCAAGATTAAAACTCAAAGGAATTGACGGGGGCCCGCACAAGCGGTGGAGCATGTGGTTTAATTCGAAGCAACGCGCAGAACCTTACCAACCCTTGACATACTCGTCGTCGCTCCAGAGATGGAGCTTTCAGCTAGGCTGGACGAGATAC	456	100	22	57	0	0	20	0	0	0	0	0	0	0	0	0	0	0	0	0	0	0	0	0	0	0	0	0	0	0	0	0	0	0	0	0	0	0	0	0	0	0	0	0	0	0	0	0	0
TCCACGCCGTAAACGATGTCTACTAGCCGTTGGGTTGTAATGACTTAGTGGCGCAGCTAACGCGATAAGTAGACCGCCTGGGGAGTACGGCCGCAAGGTTAAAACTCAAATGAATTGACGGGGGCCCGCACAAGCGGTGGAGCATGTGGTTTAATTCGAAGCAACGCGAAGAACCTTACCTACTCTTGACATCCATAGAATTTGGCAGAGATGCCTTAGTGCCTTCGGGAACTATGAGAC	0	0	544	104	0	0	0	0	0	0	0	0	0	0	0	0	0	0	0	0	0	0	0	0	0	0	0	0	0	0	0	0	0	0	0	0	0	0	0	0	0	0	0	0	0	0	0	0	0
TCCATGCCGTAAACGATGAGTACTAGGCGCTGCGGGTATTGACCCCTGCGGTGCCGAAGTTAACGCATTAAGTACTCCGCCTGGGAAGTACGGCCGCAAGGTTAAAACTCAAAGGAATTGACGGGGGCCCGCACAAGCGGTGGAGCATGTGGTTTAATTCGAAGCAACGCGCAGAACCTTACCTGGTCTTGACATCCCAAGAATCTTTCCGAAAAGAAAGAGTGCTCCTCGGAGAACTTGGTGAC	0	0	9	0	0	0	0	0	0	14	0	0	0	0	0	0	0	0	0	0	0	35	35	0	158	0	0	0	14	11	0	11	46	37	63	50	0	0	0	0	16	0	0	0	0	0	0	0	0
TCCACGCCGTAAACGATGTCTACTAGCTGTAGGGGTACTTGAGACCTTTGTAGCGCAGCTAACGCATTAAGTAGACCGCCTGGGGAGTACGGCCGCAAGGTTAAAACTCAAATGAATTGACGGGGGCCCGCACAAGCAGTGGAGCATGTGGTTTAATTCGATGCAACGCGAAGAACCTTACCAGGCCTTGACATCCTCGGAACTTTCTAGAGATAGATTGGTGCCTTCGGGAACCGAGTGAC	0	0	0	0	0	0	0	0	0	0	0	0	0	0	0	0	0	0	0	0	0	0	0	0	0	0	0	0	0	0	0	0	0	0	0	0	0	0	0	0	0	0	0	0	0	56	0	0	0
TCCACGCCGTAAACGATGTCTACTAGCTGCAGGGGTACTTGAGACCTTTGTAGCGCAGCTAACGCACTAAGTAGACCGCCTGGGGAGTACGGCCGCAAGGTTAAAACTCAAATGAATTGACGGGGGCCCGCACAAGCAGTGGAGCATGTGGTTTAATTCGATGCAACGCGAAGAACCTTACCAGGCCTTGACATCCTCGGAACTTTCTAGAGATAGATTGGTGCCTTCGGGAACCGAGTGAC	0	0	0	0	0	0	0	0	0	0	0	0	0	0	0	0	0	0	0	0	0	0	0	0	0	0	0	0	0	0	0	0	0	0	0	0	0	0	0	0	0	0	0	0	0	0	0	0	0
TCCACGCCGTAAACGTTGGGCACTAGGTGTGGGGCCTTCTAACGGGTTCCGTGCCGTAGCTAACGCATTAAGTGCCCCGCCTGGGGAGTACGGCCGCAAGGCTAAAACTCAAAGGAATTGACGGGGGCCCGCACAAGCGGCGGAGCATGTTGCTTAATTCGAGGCAACGCGAAGAACCTTACCTGGGTTTGACATGTACCGAAAAGCCATAGAGATATGGTGTCCTTCGGGGCGGTACAC	0	0	0	0	0	0	0	0	0	0	0	191	14	0	0	0	0	0	0	0	0	0	0	0	0	0	0	0	0	0	0	0	0	0	0	0	0	0	0	0	0	0	0	0	0	0	0	0	0
TCCTAGCAGTAAACGGTGCGCGTTTGGTGTGGGCGGGTTCGACCCCGTCCGTGCCGAAGCTAACGCGTTAAACGCGCCGCCTGGGGAGTACGGTCGCAAGACTAAAACTCAAAGAAATTGACGGGGACCCGCACAAGCGGTGGAGTATGTGGCTTAATTCGATGCAACGCGAAGAACCTTACCTAGGCTTGACATGCTTGTCGTAGTTCTGTGAAAGCAGATCGTCAGTTCGGCTGGACTTGCAC	0	0	0	0	0	0	0	0	0	0	0	3	0	4	0	10	40	54	0	0	9	8	5	0	0	0	0	0	0	0	35	16	45	0	0	14	0	0	0	0	0	0	0	0	0	0	0	0	0
TCCACGCCGTAAACGATGAATGCTAGCTGTCGGGCAGTTTACTGTTCGGTGGCGCAGCTAACGCATTAAGCATTCCGCCTGGGGAGTACGGTCGCAAGACTAAAACTCAAAGGAATTGACGGGGGCCCGCACAAGCGGTGGAGCATGTGGTTTAATTCGAAGCAACGCGCAGAACCTTACCAGCCCTTGACATCCCGGTCGCGGTTATCAGAGATGATTTCCTTCAGTTCGGCTGGACCGGTGAC	0	0	0	0	0	0	0	0	0	0	0	0	0	0	0	0	0	0	0	0	0	38	0	0	0	0	0	0	54	0	0	0	0	41	158	125	0	0	0	0	0	0	0	0	0	0	0	0	0
CGGTGAAATGCGTAGATATCGGGAAGAACACCAGTGGCGAAAGCGCTCTGCTGGGCCATCACTGACGCTCATGGACGAAAGCCAGGGGAGCGAAAGGGATTAGATACCCCTGTAGTCCTGGCCGTAAACGATGAACACTAGGTGTCGGGGGAATCGACCCCTCCGGTGTCGTAGCCAACGCGTTAAGTGTTCCGCCTGGGGAGTACGCACGCAAGTGTGAAACTCAAAGGAATTGACGGGGGCCCGCACAAGCGGTGGAGTATGTGGTTTAATTCGATGCAACGCGAAGAACCTTACCAGGGCTTGACATCCTGCGAATCTCTGGGAAACCGGAGAGTGCCTTCGGGAACGCAGTGAC	0	0	0	0	0	0	0	0	0	0	0	0	26	10	0	5	18	0	0	0	148	16	24	28	0	8	45	42	0	0	0	0	0	0	0	0	0	0	18	2	5	0	3	0	0	0	0	0	0
TCCACGCCCTAAACGATGTCAACTGGTTGTTGGGTCTTCACTGACTCAGTAACGAAGCTAACGCGTGAAGTTGACCGCCTGGGGAGTACGGCCGCAAGGTTGAAACTCAAAGGAATTGACGGGGACCCGCACAAGCGGTGGATGATGTGGTTTAATTCGATGCAACGCGAAAAACCTTACCCACCTTTGACATGTACGGAAGTTACCAGAGATGGTTTCGTGCTCGAAAGAGAACCGTAACAC	0	0	0	0	0	100	0	0	0	0	0	0	0	0	0	0	0	0	0	0	0	0	0	0	0	0	0	0	0	0	0	0	0	0	0	0	0	0	0	0	0	0	0	28	0	0	0	0	0
TCCACGCCGTAAACGATGAATGCCAGACGTTGGGTTGCTTGCAATTCGGTGTCACACCTAACGGATTAAGCATTCCGCCTGGGGAGTACGGTCGCAAGATTAAAACTCAAAGGAATTGACGGGGGCCCGCACAAGCGGTGGAGCATGTGGTTTAATTCGAAGCAACGCGCAGAACCTTACCAACCCTTGACATCCCCGGACCGCTGCAGAGATGCAGTTTCCACTTCGGTGGCCGGGTGAC	0	0	0	0	0	0	0	0	0	0	0	0	0	0	0	0	0	0	0	0	0	0	0	0	0	0	0	0	0	0	0	0	0	0	0	0	0	0	0	0	0	0	0	0	0	0	0	0	0
TCCACGCCGTAAACGATGAGAACTAGGCGTCGGGATCTTAAGATTTCGGTGCCGCAGCTAACGCAATAAGTTCTCCGCCTGGGGAGTACGGTCGCAAGACTAAAACTCAAAGGAATTGACGGGGGCCCGCACAAGCGGTGGAGCATGTGGTTTAATTCGATGCAACGCGAAAAACCTTACCTACCTTTGACATCCTAGGAATCTTATAGAAGTATAAGAGTGCCTTCGGGAACCTGGAGAC	0	0	0	0	0	0	0	0	0	0	0	0	0	12	5	17	0	0	0	8	5	5	0	0	4	0	0	0	0	0	0	0	0	0	0	0	0	9	24	5	0	0	0	0	0	0	0	0	0
TCCTAGCTGTAAACGATGAGCACTAGGTTGGAGGCTCCTCCATAGGCTTCCGACCGAAGCGAAAGTGTTAAGTGCTCCGCCTGGGGAGTATGGTCGCAAGGCTGAAACTCAAAGGAATTGACGGGGGCTCACACAAGCGGTGGAGGATGTGGCTTAATTCGAGGATACGCGAAGAACCTTATCCTGGTCTTGACATGTACGGATGGGCTGCCTGAAAGGGATAGTCCCTGCCTTCGGGTGAAACGTACAC	0	0	0	0	0	0	0	0	0	0	0	0	0	0	0	0	0	0	0	0	0	0	0	0	0	100	298	0	10	0	0	0	0	0	0	0	0	17	0	0	0	0	0	0	0	0	0	0	98
TCCACGCCGTAAACGATGTCTGCTAGCCGTTTGGGCACTTAGTGTCTGGGTGGCGCCGCTAACGCATTAAGCAGACCGCCTGGGGAGTACGGTCGCAAGATTAAAACTCAAAGGAATTGACGGGGGCCCGCACAAGCGGTGGAGCATGTGGTTTAATTCGAAGCAACGCGCAGAACCTTACCAGCCCTTGACATCCTAGGACCACCTCAGAGATGAGGCCTTCCCTTCGGGGACCTAGTGAC	0	0	0	0	0	0	0	0	0	0	0	0	0	0	0	0	0	0	0	0	0	0	0	0	0	0	0	0	0	0	0	0	0	0	0	0	0	0	0	0	0	0	0	0	0	0	0	0	0
TCCACACCGTAAACGCTGTCTACTAGCTGTGTGTGCCTTTAAGGCGTGCGTAGCGAAGCTAACGCGCTAAGTAGACCGCCTGGGGAGTACGGCCGCAAGGTTAAAACTCAAATGAATTGACGGGGGCCCGCACAAGCGGTGGAGCATGTGGTTTAATTCGATGCAACGCGAAGAACCTTACCTACACTTGACATGCTGAGAACTTTCTAGAGATAGATTGGTGCCTTCGGGAACTCAGACAC	0	0	0	0	0	0	0	0	0	0	0	0	0	0	0	0	0	0	0	0	0	0	0	0	0	0	0	0	0	0	0	0	0	0	0	0	0	0	0	0	0	0	0	0	0	0	0	0	0
TCCACGCCCTAAACGATGTCAACTGGTTGTTGGGTCTTAACTGACTCAGTAACGAAGCTAACGCGTGAAGTTGACCGCCTGGGGAGTACGGCCGCAAGGTTGAAACTCAAAGGAATTGACGGGGACCCGCACAAGCGGTGGATGATGTGGTTTAATTCGATGCAACGCGAAAAACCTTACCCACCTTTGACATGTACGGAAGGATCCAGAGATGGATTTGTGCTCGAAAGAGAACCGTAACAC	0	0	0	0	0	87	0	0	0	0	0	0	0	0	0	0	0	0	0	0	0	0	0	0	0	0	0	0	0	0	0	0	0	0	0	0	0	0	0	0	0	0	0	66	0	0	0	0	0
TCCACGCCGTAAACGATGAGTGCTAAGTGTTAGGGGGTTTCCGCCCCTTAGTGCTGCAGCTAACGCATTAAGCACTCCGCCTGGGGAGTACGGTCGCAAGACTGAAACTCAAAGGAATTGACGGGGGCCCGCACAAGCGGTGGAGCATGTGGTTTAATTCGAAGCAACGCGAAGAACCTTACCAGGTCTTGACATCCTCTGACAACCCTAGAGATAGGGCTTTCCCCTTCGGGGGACAGAGTGAC	0	0	0	0	0	0	0	0	0	0	0	0	0	0	25	0	0	0	0	0	0	0	0	0	0	18	0	0	0	151	0	0	0	32	28	62	0	0	0	26	0	0	0	17	0	0	0	0	0
TCCACGCCGTAAACGATGGATACTAGCTGTATGTCTACCTCAGGTAGATGTGTGGCCAAGCGAAAGTGATAAGTATCCCACCTGGGGAGTACGATCGCAAGATTGAAACTCAAAGGAATTGACGGGGGCCCGCACAAGCGGTGGAGCATGTGGTTTAATTCGATGATACGCGAGGAACCTTACCAGGGCTTAAATGTAACGGGACAGGTCTAGAGATAGACTCTTCTTCGGACTCATTACA	0	0	0	0	0	0	0	0	0	0	0	0	0	0	0	0	0	0	0	0	0	0	0	0	113	0	0	0	0	0	0	0	0	0	104	0	0	0	0	0	0	0	0	0	0	0	0	0	0
TCCACGCTGTAAACGGTGGGTACTAGGTGTGGGGTCCATTCCACGGGTTCCGCGCCGTAGCTAACGCTTTAAGTACCCCGCCTGGGGAGTACGGCCGCAAGGCTAAAACTCAAAGGAATTGACGGGGCCCCGCACAAGCGGCGGAGCATGCGGATTAATTCGATGCAACGCGTAGAACCTTACCTGGGTTTGACATGGATCGGGAGTGCTCAGAGATGGGTGTGCCTCTTTTGGGGTCGGTTCAC	0	0	0	0	0	0	0	0	0	0	0	0	0	0	0	0	0	0	0	0	0	0	0	0	0	0	0	0	11	0	0	0	0	0	0	0	0	0	0	0	0	0	0	0	0	0	0	0	0
TCCACGCCGTAAACGATGTCTACTAGCCGTTGGGGATTTATTTCTTTAGTGGCGCAGCTAACGCGATAAGTAGACCGCCTGGGGAGTACGGCCGCAAGGTTAAAACTCAAATGAATTGACGGGGGCCCGCACAAGCGGTGGAGCATGTGGTTTAATTCGAAGCAACGCGAAGAACCTTACCTACTCTTGACATCCAGAGAACTTAGCAGAGATGCTTTGGTGCCTTCGGGAACTCTGAGAC	0	0	0	0	0	0	0	0	0	0	0	0	0	0	0	0	0	0	0	0	0	0	0	0	0	0	0	0	0	0	0	0	0	0	0	0	0	27	0	0	0	0	0	0	0	0	0	0	0
TCCACACCGTAAACGATGAATGCCAGTCGTCGGGTAGTATACTATTCGGTGACACACCTAACGGATTAAGCATTCCGCCTGGGGAGTACGGTCGCAAGATTAAAACTCAAAGGAATTGACGGGGGCCCGCACAAGCGGTGGAGCATGTGGTTTAATTCGAAGCAACGCGCAGAACCTTACCAACCCTTGACATCCTGATCGCGGTTACCAGAGATGGTTTCCTTCAGTTCGGCTGGATCAGTGAC	0	0	0	0	0	0	0	0	0	0	0	16	0	0	0	0	0	0	0	0	0	0	0	0	0	0	0	0	0	0	0	0	0	0	0	0	15	0	0	0	0	0	0	0	0	0	0	0	0
TCCACGCCGTAAACGATGAATGCTAGCTGTCGGTAAGTTTACTTATCGGTGGCGCAGCTAACGCATTAAGCATTCCGCCTGGGGAGTACGGTCGCAAGATTAAAACTCAAAGAAATTGACGGGGGCCCGCACAAGCGGTGGAGCATGTGGTTTAATTCGAAGCAACGCGCAGAACCTTACCCACTCTTGACATACCAATCGCGGAAACCAGAGATGGATTCTTTCAGTTCGGCTGGATTGGATAC	0	0	32	34	0	0	0	0	0	18	0	0	0	0	0	0	0	0	0	0	0	36	0	67	145	0	0	0	0	0	0	0	0	33	91	18	0	0	0	0	0	0	4	0	0	0	0	0	0
TCCACGCCGTAAACGGTGGGCACTAGTTGTGGGGACCTTCCACGGTCTCTGCGACGCAGCTAACGCATTAAGTGCCCCGCCTGGGGAGTACGATCGCAAGATTAAAACTCAAAGGAATTGACGGGGCCCCGCACAAGCAGCGGAGCATGCGGCTTAATTCGACGCAACGCGAAGAACCTTACCAAGGCTTGACATATACAGGAATATGGCAGAGATGTCATAGCCGCAAGGTCTGTATAC	0	0	0	0	0	87	48	0	0	0	0	0	0	0	0	0	0	0	0	0	0	0	0	0	0	0	0	0	0	0	0	0	0	0	0	0	0	0	0	0	0	0	0	108	0	0	0	0	0
TCCATGCCGTAAACGATGTGTGTTAGACGTTGGAAATTTATTTTCAGTGTCGCAGCGAAAGCAGTAAACACACCGCCTGGGGAGTACGACCGCAAGGTTAAAACTCAAATGAATTGACGGGGACCCGCACAAGTAGTGGAGCATGTGGTTTAATTCGAAGATACGCGCAGAACCTTACCAACACTTGACATGTTCGTCGCGGCTCTAAGAGATTAGAGCTTTCGGTTCGGCCGGACGAAACAC	0	0	0	0	0	0	0	0	0	0	0	0	0	0	0	0	0	39	0	0	0	0	20	0	109	0	0	0	42	0	0	0	0	0	147	0	0	0	0	0	71	0	0	0	0	0	0	0	0
TCCACACCGTAAACGCTGTCTACTAGCTGTGTGTGCCTTTAAGGCTGTGCGTAGCGAAGCTAACGCGATAAGTAGACCGCCTGGGGAGTACGGCCGCAAGGTTAAAACTCAAATGAATTGACGGGGGCCCGCACAAGCGGTGGAGCATGTGGTTTAATTCGATGCAACGCGAAGAACCTTACCTACACTTGACATGCAGAGAACTTTCTAGAGATAGATTGGTGCCTTCGGGAACTCTGACAC	0	0	0	0	0	0	0	0	0	0	0	0	0	0	0	0	0	0	0	0	0	0	0	0	0	0	0	0	0	0	0	0	0	0	0	0	0	106	0	0	0	0	24	0	0	0	0	0	0
TCCACACCGTAAACGATGAATGCCAGACGTCAGCAAGTATACTTGTTGGTGTCACACCTAACGGATTAAGCATTCCGCCTGGGGAGTACGGTCGCAAGATTAAAACTCAAAGGAATTGACGGGGGCCCGCACAAGCGGTGGAGCATGTGGTTTAATTCGAAGCAACGCGCAGAACCTTACCAACCCTTGACATCCTGTGCCACTACCAGAGATGGTACGTTCCCTTCGGGGACGCAGTGAC	0	599	0	0	0	0	0	0	0	0	0	0	0	0	0	0	0	0	0	0	0	0	0	0	0	0	0	0	0	0	0	0	0	0	0	0	0	0	0	0	0	0	0	0	0	0	0	0	0
TCCTGGCAGTAAACGGTGCACGTTTGGTGTGGGCGGGTTCAGACCCCGTCCGTGCCGGAGCTAACGCGTTAAACGTGCCGCCTGGGAAGTACGGTCGCAAGATTAAAACTCAAAGAAATTGACGGGGGCCCGCACAAGCGGTGGAGTATGTGGCTTAATTCGATGCAACGCGAAGAACCTTACCTGGTCTTGACATGCATCTCTAAGTTAGTGAAAGCTAACGAGTCTGTAGCAATACAGATAATTTGCAC	0	0	0	0	0	484	111	0	0	0	0	0	0	0	0	0	0	0	0	0	0	0	0	0	0	0	0	0	0	0	0	0	0	0	0	0	0	0	0	0	0	0	0	0	0	0	0	0	0
TCCACGCCGTAAACGATGAAGACTAGGTGTCAGGAGACTTGATCTCTTGGTGCCGCAGCTAACGCATTAAGTCTTCCGCCTGGGGAGTACGGCCGCAAGGCTAAAACTCAAAGGAATTGACGGGGGCCCGCACAAGCGGTGGAGCATGTGGTTTAATTCGATGCAACGCGAAAAACCTTACCTACCCTTGACATTTTTGGAATCTTTTGGAGACAAGAGAGTGCCTTCGGGAACCAATAAAC	0	0	0	0	0	0	0	0	0	0	0	0	0	0	0	0	0	0	0	0	29	0	72	0	59	0	0	0	0	0	0	0	0	0	0	0	0	0	0	0	0	0	0	0	0	0	0	0	0
TCCACGCCGTAAACGATGGTCACTAGCTGTTCGGATTTCGGTCTGAGTGGCTAAGCGAAAGTGATAAGTGACCCACCTGGGGAGTACGTTCGCAAGAATGAAACTCAAAGGAATTGACGGGGGCCCGCACAAGCGGTGGAGCATGTGGTTTAATTCGATGATACGCGAGGAACCTTACCAGGGCTTAAATGTAGATTGCATTAGGCAGAGATGCTTATTTCTTCGGACTATCTACAAGGT	0	0	0	0	0	0	0	0	0	0	0	0	0	0	0	0	0	0	0	0	0	0	0	0	0	0	0	0	0	0	0	0	0	0	0	0	0	0	0	0	0	0	0	0	0	0	0	0	0
TCCACACCGTAAACGCTGTCTACTAGCTGTTTGTGACTTTAAGTCGTGAGTAGCGAAGCTAACGCGCTAAGTAGACCGCCTGGGGAGTACGGCCGCAAGGTTAAAACTCAAATGAATTGACGGGGGCCCGCACAAGCGGTGGAGCATGTGGTTTAATTCGATGCAACGCGAAGAACCTTACCTACACTTGACATGCAGAGAACTTTCCAGAGATGGATTGGTGCCTTCGGGAACTCTGACAC	0	0	0	0	0	0	0	0	0	0	0	0	0	0	0	0	0	0	0	0	0	51	0	0	0	0	0	0	0	0	0	0	0	0	0	0	0	0	0	0	0	0	0	41	0	30	0	0	0
TCCACGCCGTAAACGATGTCTACTAGAAGCTCGGGTCTTCGGACTTGTTTTTCAAAGCTAACGCATTAAGTAGACCGCCTGGGGAGTACGGCCGCAAGGTTAAAACTCAAATGAATTGACGGGGGCCCGCACAAGCGGTGGAGCATGTGGTTTAATTCGATGCAACGCGAAGAACCTTACCTACACTTGACATACAGAGAACTTACCAGATATGGTTTGGTGCCTTCGGGAACTCTGATAC	0	0	0	0	0	0	0	0	0	0	0	0	0	0	0	0	0	0	0	0	0	0	0	0	0	0	0	0	0	0	0	0	0	0	0	0	0	0	0	0	0	0	0	0	0	0	0	0	0
TCCACACCGTAAACGATGAATGCCAGTCGTCGGCAAGTATACTTGTCGGTGACACACCTAACGGATTAAGCATTCCGCCTGGGGAGTACGGTCGCAAGATTAAAACTCAAAGGAATTGACGGGGGCCCGCACAAGCGGTGGAGCATGTGGTTTAATTCGAAGCAACGCGCAGAACCTTACCAACCCTTGACATTTGTCGCCACCTCCAGAGATGGAGGGTTCCCTTCGGGGACGGCAGGAC	0	0	0	0	0	102	93	0	0	0	0	0	0	0	0	0	0	0	0	0	0	0	0	0	0	0	0	0	0	0	0	0	0	0	0	0	0	0	0	0	0	0	0	0	0	0	0	0	0
TCCACGCCGTAAACGATGTCAACTAGCCGTTGGAACATATTTATGTTTTAGTGGCGCAGCTAACGCGATAAGTTGACCGCCTGGGGAGTACGGTCGCAAGATTAAAACTCAAAGGAATTGACGGGGGCCCGCACAAGCGGTGGAGCATGTGGTTTAATTCGATGCAACGCGAAGAACCTTACCTACCCTTGACTTCTACAGAATCCTCTAGAGATAGAGGAGTGCCTTCGGGAACTGTAAGAC	0	0	0	0	0	0	0	0	0	0	0	0	0	0	0	0	0	0	0	0	0	0	0	0	0	0	0	0	0	0	0	0	0	0	0	0	0	4	0	0	0	0	7	6	10	85	36	0	0
TCCACGCCGTAAACGATGGTTACTAGCTGTCCGGTCTAATTGAGGACTGGGTGGCCAAGCGAAAGTGATAAGTAACCCACCTGGGGAGTACGTTCGCAAGAATGAAACTCAAAGGAATTGACGGGGGCCCGCACAAGCGGTGGAGCATGTGGTTTAATTCGATGATACGCGAGGAACCTTACCAGGGCTTAAATGTAGTCTGACAGATTTGGAAACAGATTTTTCTTCGGACAGATTACA	0	0	0	0	0	0	0	0	0	0	0	0	0	0	0	0	0	0	0	0	0	0	0	0	0	0	0	0	0	0	0	0	0	0	0	0	0	0	0	0	0	0	0	0	0	0	0	0	0
TCCGCACCGTAAACGGTGGGCACTAGTTGTGGGAACCTTCCACGGTTTCCGCGACGCAGCAAACGCATTAAGTGCCCCGCCTGGGGAGTACGATCGCAAGATTAAAACTCAAAGGAATTGACGGGGCCCCGCACAAGCAGCGGAGCATGCGGCTTAATTCGACGCAACGCGAAGAACCTTACCAAGGCTTGACATATAGCGAAAAGTGGCAGAGATGTCATGTCCGCAAGGGCGCTATAC	0	0	0	0	0	27	32	0	0	0	0	22	0	0	0	0	0	0	0	0	0	0	0	0	0	0	0	0	0	0	0	0	0	0	0	0	0	0	0	0	0	0	0	0	0	0	0	0	0
TCCACGCCGTAAACGATGTCAACTAGCTGTTGGGTCTATTAACGATTCGGTGGCGTAGCTAACGCGCTAAGTTGACCGCCTGGGGAGTACGGTCGCAAGATTAAAACTCAAAGGAATTGACGGGGGCCCGCACAAGCGGTGGAGCATGTGGTTTAATTCGATGCAACGCGAAAAACCTTACCTACCCTTGACATCATCAGAACTTGTTAGAGATAACTCGGTGCCTTCGGGAACTGATTGAC	0	0	34	101	22	0	0	0	0	6	0	41	0	0	0	0	0	0	0	0	0	0	0	0	0	0	0	0	0	0	0	0	0	0	0	0	0	0	0	0	0	0	0	48	0	0	0	0	48
TCCACGCTGTAAACGATGAGTGCTAGTTGTCGGCATGCATGCATGTCGGTGACGCAGCTAACGCATTAAGCACTCCGCCTGGGGAGTACGGTCGCAAGATTAAAACTCAAAGGAATTGACGGGGGCCCGCACAAGCGGTGGAGCATGTGGTTTAATTCGAAGCAACGCGCAGAACCTTACCACCTTTTGACATGCCTCGCTCGCCAGAGAGATCTGGTTTTCCCTTCGGGGACGAGGACAC	0	0	0	0	24	0	0	0	0	0	0	0	0	0	0	0	0	0	0	0	0	0	0	0	12	0	0	0	0	8	0	0	0	0	0	0	7	0	0	5	0	0	28	16	7	10	12	57	27
TCCACGCCGTAAACGATGAATGCCAGACGCCGGGTTGCTTGCAATTCGGTGTCACACCTAACGGATTAAGCATTCCGCCTGGGGAGTACGGTCGCAAGATTAAAACTCAAAGGAATTGACGGGGGCCCGCACAAGCGGTGGAGCATGTGGTTTAATTCGAAGCAACGCGCAGAACCTTACCAACCCTTGACATCCCCGGACCGCTGCAGAGATGCAGTTTCCACTTCGGTGGCCGGGTGAC	0	0	0	0	0	0	0	0	0	0	0	0	0	0	0	0	0	0	0	0	0	0	0	0	0	0	0	0	0	0	0	0	0	0	0	0	0	0	0	0	0	0	0	0	0	0	0	0	0
TCCACGCCGTAAACGATGAGAACTAGACGTTGGGGGATTTATCCTTTAGTGTCGCAGCTAACGCAATAAGTTCTCCGCCTGGGGAGTACGGCCGCAAGGTTAAAACTCAAAGGAATTGACGGGGGCCCGCACAAGCGGTGGAGCATGTGGTTTAATTCGATGCAACGCGAAGAACCTTACCTACTCTTGACATCCTTGGAATCCTCTAGAGATAGAGGAGTGCCTTCGGGAACCAAGTGAC	0	0	0	0	0	0	39	7	0	0	0	0	0	0	0	0	0	0	0	0	0	0	0	0	0	0	0	0	0	0	0	0	0	0	0	24	0	0	0	0	0	0	0	0	0	0	0	0	0
TCCTAGCTGTAAACGATGAGCACTAGATCGAGGGGACTTCCACATCTTCTCGGTCGTAGCGAAAGTGTTAAGTGCTCCGCCTGGGGAGTATGGTCGCAAGGCTGAAACTCAAAGGAATTGACGGGGGCTCACACAAGCGGTGGAGGATGTGGCTTAATTCGAGGCTACGCGAAGAACCTTACCTAGACTTAACATGGTTAGGAATTCCTGTGAAAGCAGGAAGTGCCCTTCGGGGAACCTTTTCAT	0	0	0	0	0	0	0	0	0	0	0	16	14	0	0	0	0	0	12	0	0	0	0	0	0	26	24	0	0	0	0	0	0	0	0	0	0	7	0	8	0	0	0	0	0	0	0	0	0
TCCACGCCGTAAACGATGAATGCTAGCTGTCGGGCAGTTTACTGTTCGGTGGCGCAGCTAACGCATTAAGCATTCCGCCTGGGGAGTACGGTCGCAAGACTAAAACTCAAAGGAATTGACGGGGGCCCGCACAAGCGGTGGAGCATGTGGTTTAATTCGAAGCAACGCGCAGAACCTTACCAGCCCTTGACATCCCGGTCGCGGTTTTCAGAGATGAATTCCTTCAGTTCGGCTGGACCGGTGAC	0	0	0	0	0	0	0	0	0	0	0	0	0	0	0	0	46	0	0	0	0	56	0	0	108	0	0	0	103	0	0	39	0	0	79	64	0	0	0	0	0	0	0	0	0	0	0	0	0
TCCACGCCGTAAACGATGGATGCCAGCCGTTGGACAGCTTGCTGTTCAGTGGCGCAGGTAACCCTATGAGCATCCCGCCTGGGGAGTACGGTCGCAAGATTAAAACTCAAAGGAATTGACGGGGGCCCGCACAAGCGGTGGAGCATGTGGTTTAATTCGAAGCAACGCGCAGAACCTTACCAACCTTTGACATGTCCAGTATGATTGCCAGAGATGGCTTTCTTCAGTTCGGCTGGCTGGAACAC	0	0	0	0	0	33	61	0	0	0	0	14	0	0	0	0	0	0	0	0	0	0	0	0	0	0	0	0	0	0	0	0	0	0	0	0	0	0	0	0	0	0	0	134	0	0	0	0	0
TCCACGCCGTAAACGATGTCAACTAGCCGTTGGGACTCTTGAAGTCTTAGTGGCGCAGCTAACGCACTAAGTTGACCGCCTGGGGAGTACGGCCGCAAGGTTAAAACTCAAATGAATTGACGGGGGCCCGCACAAGCGGTGGAGCATGTGGTTTAATTCGACGCAACGCGAAGAACCTTACCTGGCCTTGACATCCAGAGAACTTTCCAGAGATGGATTGGTGCCTTCGGGAACTCTGAGAC	0	0	0	0	0	0	0	0	0	0	26	0	0	0	0	0	0	0	0	0	0	0	0	0	0	0	0	0	0	0	0	0	0	0	0	0	0	0	0	0	0	0	0	0	0	0	0	0	0
TCCACGCCGTAAACGATGAGAACTAGCCGTTGGGAGGTTCGCCTCTTAGTGGCGCAGCTAACGCAATAAGTTCTCCGCCTGGGGAGTACGGCCGCAAGGTTAAAACTCAAATGAATTGACGGGGGCCCGCACAAGCGGTGGAGCATGTTGTTTAATTCGATGCAACGCGAAGAACCTTACCACCCCTTGACATACTCGGAACTTTCTAGAGATAGATTGGTGCCTTCGGGAACCGAGATAC	0	0	0	0	0	0	0	0	0	0	0	0	0	0	0	0	0	0	0	0	0	0	27	19	117	0	0	0	0	0	0	0	45	22	0	17	0	0	0	0	0	0	0	0	0	0	0	0	0
TCCACACCGTAAACGTTGGGCGCTAGGTGTGGGACTCATTCCACGAGTTCCGTGCCGCAGCTAACGCATTAAGCGCCCCGCCTGGGGAGTACGGCCGCAAGGCTAAAACTCAAAGGAATTGACGGGGGCCCGCACAAGCGGCGGAGCATGCGGATTAATTCGATGCAACGCGAAGAACCTTACCTGGGTTTGACATATGCGAGAACCTGTTGGAGACAGCAGGCTCTTTGGACACTCGTATAC	0	0	0	0	0	0	0	0	0	0	0	0	0	0	0	0	0	0	0	0	0	0	0	0	3	0	11	0	0	0	0	0	0	0	0	0	0	0	530	0	0	0	17	0	0	0	0	0	0
TCCACGCCGTAAACGATGAGAACTAGACGTTGGGGGATTAATCCTTTAGTGTCGCAGCTAACGCAATAAGTTCTCCGCCTGGGGAGTACGGCCGCAAGGTTAAAACTCAAAGGAATTGACGGGGGCCCGCACAAGCGGTGGAGCATGTGGTTTAATTCGATGCAACGCGAAGAACCTTACCTACTCTTGACATCCTTGGAATCCTCTAGAGATAGAGGAGTGCCTTCGGGAACCAAGTGAC	0	0	0	0	0	0	0	0	0	0	0	0	0	0	0	0	0	0	0	0	0	0	0	0	0	0	0	0	0	30	0	0	0	0	0	0	0	0	0	0	0	0	54	0	0	0	0	0	0
TCCACGCCGTAAACGGTGGGCACTAGGTGTGGGTTCCAACCAACGGAATCCGCGCCGTCGCTAACGCATTAAGTGCCCCGCCTGGGGAGTACGGCCGCAAGGTTAAAACTCAAAGGAATTGACGGGGGCCCGCACAAGCAGCGGAGCGTGTTGCTTAATTCGATGCTACGCGAAGAACCTTACCTGGGTTTGACATGTACGGAAAAGCAGTAGAGATACTGTGTCCTTCGGGGTCGTACAC	0	0	0	0	0	18	23	0	0	0	0	0	0	0	0	0	0	0	0	0	0	0	0	0	0	0	0	0	0	0	0	0	0	0	0	0	0	0	0	0	0	0	0	0	0	0	0	0	0
TCCACGCCGTAAACGATGAAGACTAGGTGTTAGGAGACTTGTTCTCTTAGTGCCGCAGCTAACGCATTAAGTCTTCCGCCTGGGGAGTACGGCCGCAAGGCTAAAACTCAAAGGAATTGACGGGGGCCCGCACAAGCGGTGGAGCATGTGGTTTAATTCGATGCAACGCGAAAAACCTTACCTACCCTTGACATTTTTGGAATCTTTTGGAGACAAGAGAGTGCCTTCGGGAACCAATAAAC	0	0	0	0	0	0	0	0	0	0	0	0	0	0	0	0	0	0	0	0	0	0	0	0	0	0	22	0	0	0	0	0	0	0	0	65	0	0	0	0	0	0	16	0	0	30	39	0	11
TCCACGCCGTAAACGATGTCTACTAGCCGTTGGGGTACTTGAGACCTTAGTGGCGCAGCTAACGCACTAAGTAGACCGCCTGGGGAGTACGGCCGCAAGGTTAAAACTCAAATGAATTGACGGGGGCCCGCACAAGCGGTGGAGCATGTGGTTTAATTCGATGCAACGCGAAGAACCTTACCAGGACTTGACATCCAGAGAACTTTCTAGAGATAGATTGGTGCCTTCGGGAACTCTGTGAC	0	0	18	0	16	0	0	0	0	0	50	0	0	0	56	0	26	0	0	0	0	0	0	0	0	0	0	0	21	0	18	0	0	0	0	0	0	0	0	0	0	0	0	0	0	0	0	0	0
TCCACGCCGTAAACGATGGGTACTAGTTGGTGCGGGTGTTGACCCCTGCGCTGACGCAGCTAACGCATTAAGTACCCCGCCTGGGGAGTACGGCCGCAAGGCTAAAACTCAAAGGAATTGACGGGGGCCCGCACAAGCGGTGGAGCATGTGGATTAATTCGAAGCAACGCGAAGAACCTTACCTGGCCTTGACATCCTAGGAACCTGCCCGAAAAGGCGGGGTGCCCTTCGGGGAATCTAGTGAC	0	0	0	0	0	0	0	0	0	0	0	0	0	18	0	8	11	38	0	0	0	23	0	16	60	0	0	0	10	0	0	17	0	15	0	0	0	0	0	0	0	0	0	0	0	0	0	0	0
TCCACGCCGTAAACGATGTCAACTTACTGTTGGTCACATTAAAGTGATTAGTAGTGTAGCAAACGCGATAAGTTGACCGCCTGGGGAGTACGGTCGCAAGATTAAAACTCAAAGGAATTGACGGGGGCCCGCACAAGCGGTGGAGCATGTGGTTTAATTCGATGCAACGCGAAGAACCTTACCTGCCCTTGACATACAGCGAACCCTTCAGAGATGAGGGGGTGCCGAAAGGAGCGCTGATAC	0	0	0	0	0	57	99	0	0	0	0	0	6	0	0	0	0	0	0	0	0	0	0	0	0	0	0	0	0	0	0	0	0	0	0	0	0	0	0	0	0	0	0	78	0	0	0	0	0
TCCACGCCGTAAACGATGATAACTAGCTGTCCGGGCTCATAGAGCTTGGGTGGCGCAGCTAACGCATTAAGTTATCCGCCTGGGGAGTACGGTCGCAAGATTAAAACTCAAAGGAATTGACGGGGGCCTGCACAAGCGGTGGAGCATGTGGTTTAATTCGAAGCAACGCGCAGAACCTTACCAGCCTTTGACATCCTAGGACGGCTTCTGGAGACAGATTCCTTCCCTTCGGGGACCTAGTGAC	0	0	0	0	0	0	0	0	0	64	0	0	0	0	0	0	0	0	0	0	0	0	0	0	0	0	0	0	0	0	0	0	0	0	0	0	0	0	0	0	0	0	0	0	0	0	0	0	0
TCCACGCCGTAAACGATGAGAACTAGGTGTTGGGAGTTTAACTCTTGGTACCGCAGCTAACGCATTAAGTTCTCCGCCTGGGGAGTACGGCCGCAAGGCTAAAACTCAAAGGAATTGACGGGGGCCCGCACAAGCGGTGGAGCATGTGGTTTAATTCGATGCAACGCGAAAAACCTTACCTACCCTTGAAATCTTCGGAATCTCTCAGCAATGAGAGAGTGCCTTCGGGAACCGAATGAC	0	0	0	0	0	0	0	0	0	0	0	15	56	0	0	21	13	0	0	123	0	0	15	16	16	0	0	0	0	5	0	0	0	0	0	24	0	0	0	0	0	0	0	0	0	0	0	0	0
TCCACGCCGTAAACGGTGGGCACTAGGTGTGGGTTCCAACCAACGGGATCCGCGCCGTCGCTAACGCATTAAGTGCCCCGCCTGGGGAGTACGGCCGCAAGGTTAAAACTCAAAGGAATTGACGGGGGCCCGCACAAGCAGCGGAGCGTGTTGCTTAATTCGATGCTACGCGAAGAACCTTACCTGGGTTTGACATGTACGGAAAAGCCACAGAGATGTGGTGTCCTTCGGGGTCGTACAC	0	0	0	0	0	0	0	0	0	0	0	52	0	0	0	0	0	0	0	0	0	0	0	0	0	0	0	0	0	0	0	0	0	0	0	0	0	0	0	0	0	0	0	0	0	0	0	0	0
TCCACGCCGTAAACGATGAATGCCAGTCGTCGGGAGGCATGCCTTTCGGTGACACACCTAACGGATTAAGCATTCCGCCTGGGGAGTACGGTCGCAAGATTAAAACTCAAAGGAATTGACGGGGGCCCGCACAAGCGGTGGAGCATGTGGTTTAATTCGAAGCAACGCGCAGAACCTTACCAACCCTTGACATCCCTGTCGCGGCTACCGGAGACGGTAGCCTTCAGTTCGGCTGGACAGGTGAC	0	0	0	0	0	0	0	0	0	0	0	12	13	0	0	0	0	0	27	5	0	0	0	0	0	25	0	0	0	0	0	0	0	0	0	0	0	13	0	0	0	0	0	0	0	0	0	0	0
TCCACGCCGTAAACGATGTCTGCTAGGTGTCGGAAGGTAACCTTTCGGTGCCGCAGCTAACGCATTAAGCAGACCGCCTGGGAAGTACGGCCGCAAGGCTAAAACTCAAAGGAATTGACGGGGGCCCGCACAAGCGGTGGAGCATGTGGTTTAATTCGAGGCAACGCGAAGAACCTTACCAGCCCTTGACATGGGTAGTATGGATTTTGGAGACAATTTCCTTCAGTTCGGCTGGCTACCACAC	0	0	0	0	0	0	0	0	0	0	0	0	0	0	0	0	0	0	0	0	0	0	0	0	102	0	0	0	0	0	0	0	0	0	96	74	0	0	0	0	0	0	0	0	0	0	0	0	0
TCCACACCGTAAACGATGAATGCCAGACGTCAGGGGGTTTTACCCTTTGGTGTCACACCTAACGGATTAAGCATTCCGCCTGGGGAGTACGGTCGCAAGATTAAAACTCAAAGGAATTGACGGGGGCCCGCACAAGCGGTGGAGCATGTGGTTTAATTCGAAGCAACGCGCAGAACCTTACCAACCCTTGACATCCTTGGACCGCCAGAGAGATCTGGTTTTCTCGTAAGAGACCAAGTGAC	0	0	0	0	0	18	47	0	0	0	0	9	0	0	0	0	0	0	0	0	0	0	0	0	0	0	0	0	0	0	0	0	0	0	0	0	0	0	0	0	0	0	0	256	6	0	0	0	0
TCCACGCCGTAAACGATGACAACTAGCTGTTGGAAAACAATAGTTTTTCAGTGGCGCAGCTAACGCAATAAGTTGTCCGCCTGGGGAGTACGGCCGCAAGGTTAAAACTCAAATGAATTGACGGGGACCCGCACAAGCGGTGGAGCATGTGGTTTAATTCGATGCAACGCGAAAAACCTTACCTACTCTTGACATCCTTGGAACCTTTTGTAATGAAAGGGTGCCTTTTGGAACCAAGTGAC	0	0	0	0	0	0	0	0	0	0	0	0	0	0	0	0	0	0	0	0	0	10	10	18	79	0	0	0	0	0	0	0	14	10	16	24	0	0	0	0	0	0	6	0	0	10	0	0	0
TCCACGCCGTAAACGATGAATGCCAGTCGTCGGGTAGCATGCTGCTCGGTGACACACCTAACGGATTAAGCATTCCGCCTGGGGAGTACGGTCGCAAGATTAAAACTCAAAGGAATTGACGGGGGCCCGCACAAGCGGTGGAGCATGTGGTTTAATTCGAAGCAACGCGCAGAACCTTACCAACCCTTGACATCCTGATCGCGGTTACCGGAGACGGTTTCCTTCAGTTCGGCTGGATCAGTGAC	0	0	0	0	0	0	0	0	0	0	0	0	0	0	0	0	0	0	0	0	0	0	0	0	0	0	0	0	0	0	0	0	0	0	0	0	16	0	28	0	0	0	0	22	48	0	0	0	0
TCCACGCCCTAAACGATGTCAACTAGCCGTTGGGTCCATATAAGGGCTTAGTGGCGCAGCTAACGCGATAAGTTGACCGCCTGGGGAGTACGGCCGCAAGGTTAAAACTCAAAGAAATTGACGGGGGCCCGCACAAGCGGTGGAGCATGTGGTTTAATTCGATGCAACGCGAAGAACCTTACCAGGCCTTGACATCTAGCGAACTTTCCAGAGATGGATTGGTGCCTTCGGGAACGCTAAGAC	0	0	0	0	0	0	0	0	0	0	0	0	0	0	0	0	0	33	0	0	5	47	50	22	69	0	0	0	19	0	0	0	0	0	48	20	0	0	0	0	12	0	0	0	0	0	0	0	0
TCCACGCCGTAAACGATGACAACTAGCTGTTGGAAGACACTGTCTTTCAGTGGCGCAGCTAACGTTTTAAGTTGTCCGCCTGGGGAGTACGGCCGCAAGGCTAAAACTCAAATGAATTGACGGGGACCCGCACAAGCGGTGGAGCATGTGGTTTAATTCGATGCAACGCGAAAAACCTTACCTACTCTTGACATACTTGGAAGCTTTTGTAATGAAAGTGTGCCTTTTGGAACCAAGATAC	0	0	0	0	0	0	0	0	0	0	0	0	0	0	0	0	0	0	0	0	0	0	0	0	57	0	0	0	0	0	0	0	78	91	71	32	0	0	0	0	0	69	0	0	0	0	0	0	0
TCCACGCCCTAAACGATGCTGACTAGTTGTTCGGGATTTACATCCTGAGTAACGTAGCTAACGCGTGAAGTCAGCCGCCTGGGGAGTACGGTCGCAAGATTAAAACTCAAAGGAATTGACGGGGACCCGCACAAGCGGTGGATGATGTGGATTAATTCGATGCAACGCGAAAAACCTTACCTACCCTTGACATGTCACTAACGAAGTAGAGATACATTAGGTGCTCGTAAGAGAAAGTGAACAC	0	0	0	0	0	122	36	0	0	0	0	0	0	0	0	0	0	0	0	0	0	0	0	0	0	0	0	0	0	0	0	0	0	0	0	0	0	0	0	0	0	0	0	48	0	0	0	0	0
TCCACACCGTAAACGATGAATGCCAGTCGTCAGCAAGCATGCTTGTTGGTGACACACCTAACGGATTAAGCATTCCGCCTGGGGAGTACGGTCGCAAGATTAAAACTCAAAGGAATTGACGGGGGCCCGCACAAGCGGTGGAGCATGTGGTTTAATTCGAAGCAACGCGCAGAACCTTACCAACCCTTGACATTTGTCGCCACCTCCAGAGATGGAGTTTTCCCTTCGGGGACGGCAGGAC	0	0	0	0	0	0	0	0	0	0	52	32	39	37	8	0	0	0	0	0	0	0	0	0	0	0	16	0	0	0	0	0	0	0	0	0	0	20	0	0	0	0	15	0	0	7	9	0	0
TCCTAGCTGTAAACGATGGATACTAGACGCAGGAACTGGATTGACGGTTTCTGTGTCGTAGCTAACGCGTTAAGTATCCCGCCTGGGGAGTACGGTCGCAAGACTAAAACTCAAAGGAATTGACGGGACCCCGCACAAGCGGCGGAGCATGCGGCTTAATTCGATGATACCCGTAGAACCTTACCTGGACTTGACATATAGGGTCTAGCTATAGAGATATAGTGTGCATTAGCGCCCTATAC	0	0	0	0	0	0	0	0	0	0	0	0	0	0	0	0	0	0	0	0	0	0	0	0	0	0	0	0	119	0	0	0	0	0	0	0	0	0	0	0	0	0	0	0	0	0	0	0	0
TCCACACCGTAAACGATGAATGCCAGTCGTCAGGTTGCTTGCAACTTGGTGACACACCTAACGGATTAAGCATTCCGCCTGGGGAGTACGGTCGCAAGATTAAAACTCAAAGGAATTGACGGGGGCCCGCACAAGCGGTGGAGCATGTGGTTTAATTCGAAGCAACGCGCAGAACCTTACCAACCCTTGACATCCTGTGCTACATCCAGAGATGGATGGTTCCCTTCGGGGACGCAGTGAC	0	0	0	0	0	0	0	0	0	0	0	0	0	0	0	0	0	0	0	0	0	0	0	0	0	0	0	0	0	0	0	0	0	0	0	0	0	0	0	0	0	0	0	0	0	0	0	0	0
TCCACGCCGTAAACGATGAGTGCTAAGTGTTAGAGGGTTTCCGCCCTTTAGTGCTGCAGCTAACGCATTAAGCACTCCGCCTGGGGAGTACGGTCGCAAGACTGAAACTCAAAGGAATTGACGGGGGCCCGCACAAGCGGTGGAGCATGTGGTTTAATTCGAAGCAACGCGAAGAACCTTACCAGGTCTTGACATCCTCTGACAACTCTAGAGATAGAGCGTTCCCCTTCGGGGGACAGAGTGAC	0	0	0	0	23	0	20	0	0	0	0	0	0	0	0	0	0	0	0	0	0	0	0	0	26	0	47	29	0	0	0	0	0	0	0	0	0	0	0	32	0	0	27	14	0	24	26	0	33
TCCACGCCGTAAACGATGAGAACTAGACGTTGGGGGGGTTGCCCCTTAGTGTCGCAGCTAACGCGATAAGTTCTCCGCCTGGGGAGTACGGCCGCAAGGCTAAAACTCAAAGGAATTGACGGGGGCCCGCACAAGCGGTGGAGCATGTGGTTTAATTCGATGCAACGCGAAGAACCTTACCTACCCTTGAAATCCTCAGAATTCTCTAGAGATAGAGAAGTGCCTTCGGGAACTGAGTGAC	7	0	52	95	14	11	33	8	16	0	0	0	0	0	0	0	0	0	0	0	0	0	0	0	0	0	0	0	7	0	0	0	0	0	0	0	15	5	0	0	0	0	0	15	9	0	75	0	7
TCCACGCCGTAAACGATGTCTACTAGGAGCTGGGGTCTTCGGACAACTTTTCCAAAGCTAACGCATTAAGTAGACCGCCTGGGGAGTACGGCCGCAAGGTTAAAACTCAAATGAATTGACGGGGGCCCGCACAAGCGGTGGAGCATGTGGTTTAATTCGATGCAACGCGAAGAACCTTACCTACACTTGACATACAGAGAACTTACTAGAGATAGTTTGGTGCCTTCGGGAGCTCTGATAC	0	0	0	0	0	0	0	0	0	0	0	0	0	0	0	0	0	0	0	0	88	267	135	0	0	0	0	0	0	0	0	0	0	0	0	0	0	0	0	0	0	0	0	0	0	0	0	0	32
TCCACACCGTAAACGATGAATGCCAGACGTCAGGGGGCTTGCCCTTTGGTGTCACACCTAACGGATTAAGCATTCCGCCTGGGGAGTACGGTCGCAAGATTAAAACTCAAAGGAATTGACGGGGGCCCGCACAAGCGGTGGAGCATGTGGTTTAATTCGAAGCAACGCGCAGAACCTTACCAACCCTTGACATCCTGGGACCGCTAGAGAGATCTAGTTTTCACTTCGGTGACTCAGTGAC	9	0	9	19	0	7	0	0	0	0	0	0	0	10	0	0	0	0	0	0	0	0	0	0	0	0	0	0	0	0	0	0	0	0	0	0	0	8	0	0	0	0	0	113	72	0	0	0	0
TCCACGCCGTAAACGATGAGTGCTAGATGTCGGGGGACATAGTCCTTCGGTGTCGCAGCTAACGCATTAAGCACTCCGCCTGGGGAGTACGGTCGCAAGATTAAAACTCAAAGGAATTGACGGGGGCCCGCACAAGCGGTGGAGCATGTGGTTTAATTCGACGCAACGCGAAGAACCTTACCAGCCCTTGACATACCAATCGCGATTTCCAGAGATGGATTTCTTCAGTTCGGCTGGATTGGATAC	0	19	14	14	0	0	0	0	0	0	0	0	0	0	0	0	0	18	0	0	0	9	18	58	0	0	0	0	0	0	12	0	17	21	30	6	0	0	0	0	0	0	0	0	0	0	0	0	0
TCCTAGCTGTAAACGATGAGCACTAGGTCGAGGGAACCTTCACATTCTCTCGGCCGGAGCGAAAGTGTTAAGTGCTCCGCCTGGGGAGTATGGTCGCAAGGCTGAAACTCAAAGGAATTGACGGGGGCTCACACAAGCGGTGGAGGATGTGGCTTAATTCGAGGCTACGCGAAGAACCTTATCCTGGTCTTGACATGCTTAGGAATATCTGTGAAAGCAGATAGTGCCTTCGGGAGCCTTTGCAC	0	0	0	0	0	0	0	0	0	0	0	0	18	0	0	0	0	0	0	0	0	0	0	0	0	117	79	0	0	0	0	0	0	0	0	0	0	17	0	0	0	0	0	0	0	17	0	0	0
TCCATGCAGTAAACGATGAGTGCTAGATGTTGGGAATTTAAATTTCCAGTATCGCAGTTAACGCGTTAAGCACTCCGCCTGGGAAGTACGGCCGCAAGGCTAAAACTCAAATGAATTGACGGGGACCCGCACAAGCGGTGGATCATGTGGTTTAATTCGAAGATACGCGAAGAACCTTACCGGCCCTTGACATACCAATCGCAGACTTAAGAGATTAAGTCTTTCACTTCGGGTGGATTGGATAC	0	0	0	0	0	0	0	0	0	0	0	0	0	0	0	0	0	0	0	0	0	0	0	0	0	0	0	0	0	0	0	0	88	0	238	79	0	0	0	0	0	0	0	0	0	0	0	0	0
TCCACGCCGTAAACGATGCTCACTCGATGTTAGCGATATACTGTTAGCGTCCAAGCTAAAGCGTTAAGTGAGCCACCTGGGGAGTACGCCGGCAACGGTGAAACTCAAAGGAATTGACGGGGGTCCGCACAAGCGGTGGAGCATGTGGTTTAATTCGATAATACGCGAGGAACCTTACCTAGGCTAGAATGCGAGTGACATCCAGAGAGATCTGGAGTTCTTCGGACACAAAGCAAGGTG	0	0	0	0	0	0	0	0	0	0	0	0	0	0	0	0	0	26	0	0	0	0	0	0	61	0	0	0	0	0	0	35	70	35	272	0	0	0	0	0	0	0	0	0	0	0	0	0	0
TCCACGCCGTAAACTATGGTCACTAGCTGTTTGGCCTGCATTGGTAGGCTGAGTGGCTAAGCGAAAGTGATAAGTGACCCACCTGGGGAGTACGCTCGCAAGAGTGAAACTCAAAGGAATTGACGGGGGCCCGCACAAGCGGTGGAGCATGTGGTTTAATTCGATGATACGCGAGGAACCTTACCAGGGCTTAAATGTAAGTTGCATAGATCAGAGATGATCTTTTCTTCGGACTACTTACA	0	0	19	21	0	0	0	0	0	0	0	0	0	0	0	0	10	0	0	0	0	0	0	0	11	0	0	0	26	14	0	0	72	0	20	25	0	0	0	0	9	20	7	0	0	0	0	0	0
TCCACGCCGTAAACGATGAGCACTGGACGTTCGGAGGGTTCGACCCTTCTGGGTGTTTCAGCTAACGCATTAAGTGCTCCGCCTGGGGAGTACGGTCGCAAGACTAAAACTCAAAGGAATTGACGGGGGCCCGCACAAGCGGTGGAACATGTGGTTTAATTCGATGCAACGCGAAGAACCTTACCTGGTCTTGACATCCTCGGACAGCTCCAGAGATGGAGTTTCCTCTTCGGAGGCCGAGTGAC	0	0	0	0	80	0	0	0	0	0	0	0	0	0	0	0	0	0	0	0	0	0	0	0	0	0	0	0	0	0	0	0	0	0	0	0	0	0	0	0	0	0	0	0	0	0	0	0	0
TCCACACCGTAAACGATGAGTGCTAGGCGGCGGGCAAAGACTTGCTCGTTGTCGTAGCTAACGCGTTAAGCACTCCGCCTGGGGAGTACGGCCGCAAGGTTAAAACTCAAAGGAATTGACGGGGGCCCGCACAAGCGGTGGAGCATGTGGTTTAATTCGACGCAACGCGCAGAACCTTACCTGGGTTAAATCCACTAGAATCTGGCCGAAAAGCTGGAGTGCCCTTCGGGGAATTAGTGAGA	0	0	0	0	0	0	0	0	0	0	0	0	0	7	0	0	0	0	0	0	0	0	0	0	0	0	0	0	11	17	0	0	0	0	0	0	0	0	0	0	0	0	0	0	0	0	0	0	0
TCCATGCCGTAAACGATGTGTGTTAGACGTTGGAAATTTATTTTCTGTGTCGCAGCGAAAGCAATAAACACACCGCCTGGGGAGTACGACCGCAAGGTTAAAACTCAAATGAATTGACGGGGACCCGCACAAGTAGTGGAGCATGTGGTTTAATTCGAAGATACGCGCAGAACCTTACCAACACTTGACATGTTCGTCGCGACTTTAAGAGATTAAAGTTTTCGGTTCGGCCGGACGAAACAC	0	0	0	0	0	0	0	0	23	0	0	0	0	0	0	0	0	0	0	0	0	0	0	0	0	0	0	0	0	0	44	0	25	0	204	0	0	0	0	0	70	0	0	0	0	0	0	0	0
TCCTAGCTGTAAACGATGGATACTAGATGTAGGAGTTGGATTGACGATTTCTGTATCGTAGCTAACGCGTTAAGTATCCCGCCTGGGGAGTACGGTCGCAAGACTAAAACTCAAAGGAATTGACGGGACCCCGCACAAGCGGCGGAGCATGCGGCTTAATTCGATGATACCCGTAGAACCTTACCTGGACTAGACATATAGGGAAAAGCTATAGAAATATAGTGTGCGTAAGCGCCCTATAC	0	0	0	0	0	0	0	0	0	0	0	0	0	0	0	0	0	0	0	0	0	0	0	0	0	0	0	0	0	0	0	0	0	0	0	0	0	0	0	0	0	0	0	0	0	0	0	0	0
TCCACGCCGTAAACGATGAATACTAGGTGTTGGGAAGCATTGCTTCTCGGTGCCGTCGCAAACGCAGTAAGTATTCCACCTGGGGAGTACGTTCGCAAGAATGAAACTCAAAGGAATTGACGGGGACCCGCACAAGCGGTGGAGCATGTGGTTTAATTCGAAGCAACGCGAAGAACCTTACCAAGTCTTGACATCCTTCTGACCGGTACTTAACCGTACCTTCTCTTCGGAGCAGGAGTGAC	0	0	0	0	0	0	0	0	0	0	0	0	0	0	0	0	10	0	0	0	0	0	0	0	0	12	0	0	0	0	0	0	0	0	0	11	0	0	180	0	0	0	0	0	0	11	24	0	0
TCCACGCCGTAAACGTTGGGCACTAGGTGTGGGTCTCAACCAACGAGATCCGTGCCGCAGCTAACGCATTAAGTGCCCCGCCTGGGGAGTACGGCCGCAAGGCTAAAACTCAAAGGAATTGACGGGGGCCCGCACAAGCGGCGGAGCATGTTGCTTAATTCGAGGCAACGCGAAGAACCTTACCTGGGTTTGACATGTAGAGAAAAGCCGTAGAGATACGGTGTCCGCAAGGGTTCTACAC	0	0	0	0	0	182	94	0	0	0	0	0	0	0	0	0	0	0	0	0	0	0	0	0	0	0	0	0	0	0	0	0	0	0	0	0	0	0	0	0	0	0	0	51	0	0	0	0	0
TCCATGCCGTAAACGATGTCTACTAGCCGTTGGGGCCTTTGAGGCTTTAGTGGCGCAGCTAACGCGATAAGTAGACCGCCTGGGGAGTACGGTCGCAAGACTAAAACTCAAATGAATTGACGGGGGCCCGCACAAGCGGTGGAGCATGTGGTTTAATTCGATGCAACGCGAAGAACCTTACCTGGCCTTGACATAGTAAGAACTTTCCAGAGATGGATTGGTGCCTTCGGGAACTTACATAC	0	0	0	0	0	14	15	0	0	45	0	0	0	0	0	0	0	9	0	0	0	0	0	0	0	0	0	0	0	0	0	0	0	0	0	14	0	0	0	0	0	0	0	0	0	0	0	0	0
TCCACACCGTAAACGATGAATGCCAGTCGTCGGGTAGCATGCTGCTCGGTGACACACCTAACGGATTAAGCATTCCGCCTGGGGAGTACGGTCGCAAGATTAAAACTCAAAGGAATTGACGGGGGCCCGCACAAGCGGTGGAGCATGTGGTTTAATTCGAAGCAACGCGCAGAACCTTACCAACCCTTGACATACTTGTCGCGGTTACCAGAGATGGTTTCCTTCAGTTCGGCTGGACAAGATAC	0	0	0	0	321	0	0	0	0	0	0	0	0	0	0	0	0	0	0	0	0	0	0	0	0	0	0	0	79	11	0	0	0	0	0	0	0	0	0	0	10	0	0	0	0	0	0	0	0
TCCACGCCGTAAACGATGAATGCTAGCTGTCGGGCAGTTTACTGCTCGGTGGCGCAGCTAACGCATTAAGCATTCCGCCTGGGGAGTACGGTCGCAAGACTAAAACTCAAAGGAATTGACGGGGGCCCGCACAAGCGGTGGAGCATGTGGTTTAATTCGAAGCAACGCGCAGAACCTTACCAGCCCTTGACATCCCGGTCGCGGTTTTCAGAGATGAATTCCTTCAGTTCGGCTGGACCGGTGAC	0	0	0	0	0	0	0	0	0	0	0	0	0	0	0	0	0	0	7	0	0	53	0	0	138	0	0	0	219	33	0	0	0	0	0	0	0	0	0	0	0	0	0	0	0	0	0	0	0
TCCACACCGTAAACGATGAATGCCAGTCGCCGGGTAGTATACTATTCGGTGACACACCTAACGGATTAAGCATTCCGCCTGGGGAGTACGGTCGCAAGATTAAAACTCAAAGGAATTGACGGGGGCCCGCACAAGCGGTGGAGCATGTGGTTTAATTCGAAGCAACGCGCAGAACCTTACCAACCCTTGACATCCTAGGACCGCCAGAGAGATTTGGCTTTCACTTCGGTGACCTAGTGAC	0	0	0	0	0	0	0	0	0	0	0	0	0	0	0	0	0	0	0	0	0	0	0	0	0	0	0	0	0	0	0	0	0	0	0	0	0	0	0	0	0	0	0	0	0	0	0	0	0
TCCACGCCGTAAACGATGAGAGCTAGTTGTCTGGCAGCATGCTGTTAGGTGACGCAGCTAACGCATTAAGCTCTCCGCCTGGGGAGTACGGCCGCAAGGTTAAAACTCAAAGAAATTGACGGGGGCCCGCACAAGCGGTGGAGCATGTGGTTTAATTCGAAGCAACGCGCAGAACCTTACCTACCCTTGACATTTGGTGCTACATCCAGAGATGGATGGTCCTCTTCGGAGGCGCCAGGAC	0	0	5	11	0	0	0	0	0	0	20	0	0	24	0	0	0	0	0	0	0	0	0	0	8	0	0	0	6	6	0	0	4	0	0	0	0	0	0	0	0	0	12	0	0	0	0	0	0
TCCTAGCTGTAAACGATGAGTACTGGATCGTGGGGCCTTCCACAGCCTCTCGGTCGTAGCGAAAGTGTTAAGTACTCCGCCTGGGGAGTATGGTCGCAAGGCTGAAACTCAAAGGAATTGACGGGGGCTCACACAAGCGGTGGAGGATGTGGCTTAATTCGAGGATACGCGAAGAACCTTATCCTGGTCTTGACATGTTTAGGAACCTCGGTGAAAGTCGAGGGTGCCCTTCGGGGAGCCTTTACAC	0	0	0	0	0	0	0	0	0	0	0	0	0	0	0	0	0	0	0	0	0	0	0	0	0	0	0	0	0	0	19	6	81	25	0	0	0	0	0	0	0	0	0	0	0	0	0	0	0
TCCACACCGTAAACGATGAATGCCAGTCGTCGGGTAGCATGCTATTCGGTGACACACCTAACGGATTAAGCATTCCGCCTGGGGAGTACGGTCGCAAGATTAAAACTCAAAGGAATTGACGGGGGCCCGCACAAGCGGTGGAGCATGTGGTTTAATTCGAAGCAACGCGCAGAACCTTACCAACCCTTGACATCCTAGGACCGCGCCAGAGATGGCGTTTTCACTTCGGTGACCTAGTGAC	0	0	0	0	0	0	0	0	0	0	0	0	0	0	0	0	0	0	0	0	0	0	0	0	0	0	0	0	0	0	17	17	0	0	0	0	0	0	0	0	0	0	0	0	0	0	0	0	11
TCCACGCCGTAAACGATGTCAACTAGCTGTTGGGGCTTTTAAAGCTTCGGTGGCGTAGCTAACGCGCTAAGTTGACCGCCTGGGGAGTACGGTCGCAAGATTAAAACTCAAAGGAATTGACGGGGGCCCGCACAAGCGGTGGAGCATGTGGTTTAATTCGATGCAACGCGAAAAACCTTACCTACCCTTGACATCATCAGAACTTGTTAGAGATAACTCGGTGCCTTCGGGAACTGATTGAC	0	0	0	0	0	0	0	0	0	0	0	0	26	0	0	0	0	0	0	0	0	0	0	0	0	0	0	0	0	0	0	0	0	0	0	0	0	0	0	0	0	0	0	0	0	0	0	0	0
TCCACGCCGTAAACGATGGTCACTAGCTGTTTGACTAACACTGGTTAGTTGAGTGGCTAAGCGAAAGTGATAAGTGACCCACCTGGGGAGTACGCTCGCAAGAGTGAAACTCAAAGGAATTGACGGGGGCCCGCACAAGCGGTGGAGCATGTGGTTTAATTCGATGATACGCGAGGAACCTTACCAGGGCTTAAATGTAAGTTGCATGAATCAGAGATGATTCTTTCTTCGGACTACTTACA	0	0	0	0	0	0	0	0	0	0	0	0	0	0	0	0	0	0	0	0	0	0	0	0	0	0	0	0	0	0	46	93	67	0	136	34	0	0	0	0	0	0	0	0	0	0	17	0	0
TCCACGCCCTAAACGATGTCAACTAGTTGTTGGTAGGGTTAAACCTATTAGTAACGTAGCTAACGCGTGAAGTTGACCGCCTGGGGAGTACGGTCGCAAGATTAAAACTCAAAGGAATTGACGGGGACCCGCACAAGCGGTGGATGATGTGGATTAATTCGATGCAACGCGAAAAACCTTACCTACCCTTGACATGTCAGGAATCCCGTAGAGATATGGGAGTGCCGCAAGGAACCTGAACAC	0	0	0	0	0	59	0	0	0	0	0	0	0	0	0	0	0	0	0	0	0	0	0	0	0	0	0	0	0	0	0	0	0	0	0	0	0	0	0	0	0	0	0	31	0	0	0	0	0
TCCACACCGTAAACGCTGTCTACTAGCTGTGTGTGTCTTTAAGACGTGCGTAGCGAAGCTAACGCGCTAAGTAGACCGCCTGGGGAGTACGGCCGCAAGGTTAAAACTCAAATGAATTGACGGGGGCCCGCACAAGCGGTGGAGCATGTGGTTTAATTCGATGCAACGCGAAGAACCTTACCTACACTTGACATGCTGAGAAGTTACTAGAGATAGTTTCGTGCCTTCGGGAACTTAGACAC	0	0	0	0	0	0	0	0	0	0	0	0	211	168	102	0	0	0	0	0	0	0	0	0	0	0	0	0	0	0	0	0	0	0	0	0	0	0	0	0	0	0	0	0	0	0	0	0	0
TCCACGCCGTAAACGATGAGTGCTAAGTGTTAGAGGGTTTCCGCCCTTTAGTGCTGCAGCTAACGCATTAAGCACTCCGCCTGGGGAGTACGGTCGCAAGACTGAAACTCAAAGGAATTGACGGGGGCCCGCACAAGCGGTGGAGCATGTGGTTTAATTCGAAGCAACGCGAAGAACCTTACCAGGTCTTGACATCCTCTGACACTCCTAGAGATAGGACGTTCCCCTTCGGGGGACAGAGTGAC	0	0	0	0	0	0	0	0	0	0	0	0	0	0	0	0	0	0	0	0	0	0	0	0	0	0	75	106	14	90	0	0	0	0	0	0	0	0	0	0	0	0	0	0	0	0	0	0	41
TCCTAGCCCTAAACGATGAGTACTAGATTGTGGACTGACATGGGTTCACAGTCGAAGCAAAAGTGTTAAGTACTCCGCCTGGGGAGTATGGTCGCAAGGCTGAAACTCAAAGGAATTGACGGGGGCTCACACAAGCGGTGGAGCATGTGGCTTAATTCGAGGCTACGCGAAGAACCTTTCCTGGGCTTGACATGGTAGAAGTAATTCTGTGGAAACACGGGATGGCCGGTATCCAATCCGGAAGCTATCAC	0	0	0	0	0	33	18	0	0	0	0	0	0	0	0	0	0	0	0	0	0	0	0	0	0	0	0	0	0	0	0	0	0	0	0	0	0	0	0	0	0	0	0	375	0	0	0	0	0
TCCACGCCGTAAACGATGGTCACTAGCTGTTCGATGTACATTGGTACATTGAGTGGCTAAGCGAAAGTGATAAGTGACCCACCTGGGGAGTACGCTCGCAAGAGTGAAACTCAAAGGAATTGACGGGGGCCCGCACAAGCGGTGGAGCATGTGGTTTAATTCGATGATACGCGAGGAACCTTACCAGGACTTAAATGTAAGTTGCATGATTCAGAAATGGATCTTTCTTCGGACTACTTACA	134	0	0	0	0	23	127	0	0	0	0	0	0	0	0	0	0	0	0	0	0	0	0	0	0	0	0	0	0	0	0	0	0	0	0	0	0	0	0	0	0	0	0	0	0	0	0	0	0
TCCACGCCGTAAACGATGAGTACTTGGTGCTGGAAGATTCGACCCTTTCAGTGCCGTAGCTAACGCGATAAGTACTCCGCCTGGGGACTACGATCGCAAGATTGAAACTCAAAGGAATTGACGGGGACCCGCACAAGCGGTGGAACATGTGGTTTAATTCGATGATACGCGAAGAACCTTACCTGGGTTTGACATGTTAGAGAAAGTTTTCCGAAAGGAATTCCCTTTAAAAGCTTGCTTTTAAACTCTATCAC	0	0	0	0	0	0	0	0	0	0	0	0	0	0	0	0	44	0	0	0	0	0	0	0	0	0	0	0	34	0	0	0	16	0	12	12	0	0	0	0	9	21	12	0	0	0	0	0	0
TCCTGGCAGTAAACGGTGCGCGCTTGGTGTGAGGGGATTCGACCCCCCTTGTGCCGGAGCTAACGCGTTAAGCGCGCCGCCTGGGAAGTACGGTCGCAAGACTAAAACTCAAAGAAATTGACGGGGACCCGCACAAGCGGTGGAGTATGTGGCTTAATTCGATGCAACGCGAAGAACCTTACCAAGGCTTGACATGCATCTCTAATCTCGTGAAAGCGAGTGACCCTTCGGGGAATTTGCAC	0	0	0	0	0	0	0	0	0	0	0	0	0	0	4	0	0	0	0	0	0	0	0	0	0	0	0	0	0	0	0	0	0	0	0	0	0	0	0	0	0	0	0	0	0	0	0	0	0
TCCACACCGTAAACGATGAATGCTAGTTGTCTGCGCGCATGCGTGCAGGTGACGCAGCTAACGCATTAAGCATTCCGCCTGGGGAGTACGGCCGCAAGGTTAAAACTCAAAGAAATTGACGGGGGCCCGCACAAGCGGTGGAGCATGTGGTTTAATTCGAAGCAACGCGCAGAACCTTACCCGCGTTTGACATGCCCTGTTTGGTTACCAGAGATGGTTTCCTTCATTTAGTTGGCAGGTGCAC	0	0	0	0	0	0	0	0	0	0	0	0	6	0	0	0	0	0	0	0	0	0	0	0	0	0	0	0	10	0	0	0	0	0	0	0	26	78	19	0	6	10	40	0	0	0	0	11	0
TCCACGCCGTAAACGATGTCAACTAGCTGTCTGTGAACTTGATTCGTGGGTAGCGTAGCTAACGCGCTAAGTTGACCGCCTGGGGAGTACGGCCGCAAGGTTAAAACTCAAATGAATTGACGGGGGCCCGCACAAGCGGTGGAGCATGTGGTTTAATTCGATGCAACGCGAAGAACCTTACCATCCCTTGACATCCAGAGAATTTTCTAGAGATAGAATTGTGCCTTCGGGAACTCTGAGAC	0	0	24	11	0	0	0	0	0	0	0	0	0	0	0	0	0	0	0	0	0	0	0	0	0	0	0	0	0	0	0	0	0	0	0	0	0	0	0	0	0	0	0	19	0	0	0	0	0
TCCACGCCGTAAACGATGTCTACTAGCAGCTTGTCTCTTAAGAGATGTTTTGCGCAGCTAACGCATTAAGTAGACCGCCTGGGGAGTACGGCCGCAAGGTTAAAACTCAAATGAATTGACGGGGGCCCGCACAAGCGGTGGAGCATGTGGTTTAATTCGATGCAACGCGAAGAACCTTACCATCCCTTGACATCCAGAGAATTTTCTAGAGATAGATTAGTGCCTTCGGGAACTCTGAGAC	0	0	79	11	0	0	0	0	12	0	0	0	0	0	0	0	0	0	0	0	0	0	0	0	0	0	0	0	0	48	0	0	0	0	0	0	0	0	0	0	0	0	0	0	0	0	0	0	0
TCCACGCCGTAAACGATGTCAACTAGCTGTCTGTGTTCTTGAAACGTGGGTAGCGTAGCTAACGCGCTAAGTTGACCGCCTGGGGAGTACGGCCGCAAGGTTAAAACTCAAATGAATTGACGGGGGCCCGCACAAGCGGTGGAGCATGTGGTTTAATTCGATGCAACGCGAAGAACCTTACCATCCCTTGACATCCAGAGAATTTTCTAGAGATAGAATTGTGCCTTCGGGAACTCTGAGAC	0	0	0	24	0	0	0	0	0	0	0	0	0	0	0	0	0	0	0	0	0	0	0	0	0	0	0	0	0	0	23	39	32	0	0	0	0	0	0	0	0	0	0	0	0	0	0	0	0
TCCACGCCGTAAACGATGACAACTAGCTGCTGGAAGACAACGTCTTTCAGTGGCGCAGCTAACGTTTTAAGTTGTCCGCCTGGGGAGTACGGCCGCAAGGCTAAAACTCAAATGAATTGACGGGGACCCGCACAAGCGGTGGAGCATGTGGTTTAATTCGATGCAACGCGAAAAACCTTACCTACTCTTGACATACTTGGGAGCTCTTGTAATGAGAGTGTGCCTTTTGGAACCAAGATAC	0	0	0	0	0	0	0	0	0	0	0	0	0	0	0	0	0	0	0	0	0	0	0	0	0	0	0	0	0	0	0	0	0	0	0	0	0	0	0	0	0	0	0	0	0	0	0	0	0
TCCTAGCTGTAAACGATGGATACTAGACGCAGGAACTGGATTGACGGTTTCTGTGTCGTAGCTAACGCGTTAAGTATCCCGCCTGGGGAGTACGGTCGCAAGACTAAAACTCAAAGGAATTGACGGGACCCCGCACAAGCGGCGGAGCATGCGGCTTAATTCGATGATACCCGTAGAACCTTACCTGGACTTGACATATAGGGTCAAGCTATAGAGATATAGTGTGCATTAGCGCCCTATAC	0	0	0	0	0	0	0	0	0	0	0	0	0	0	0	0	0	0	0	0	0	0	0	0	0	0	0	0	0	0	0	0	0	0	0	0	0	0	0	0	0	0	0	0	0	0	0	0	0
TCCACGCCGTAAACGATGGATACTAGCTGTATGTCTACCTCAGGTAGATGTGTGGCTAAGCGAAAGTGATAAGTATCCCACCTGGGGAGTACGATCGCAAGATTGAAACTCAAAGGAATTGACGGGGGCCCGCACAAGCGGTGGAGCATGTGGTTTAATTCGATGATACGCGAGGAACCTTACCAGGGCTTAAATGTAACGGGACAGATCTAGAGATAGATCCTTCTTCGGACTCATTACA	0	0	0	0	0	0	0	0	0	0	0	0	0	0	0	0	0	0	0	0	0	0	0	0	0	0	0	0	0	0	0	0	0	0	0	0	0	0	0	0	0	0	0	0	0	0	0	0	0
TCCACGCCGTAAACGATGTCAACTAGCTGTTGGGGAATATTAATTCTTTAGTGGCGCAGCTAACGCGCTAAGTTGACCGCCTGGGGAGTACGGTCGCAAGATTAAAACTCAAAGGAATTGACGGGGGCCCGCACAAGCGGTGGAGCATGTGGTTTAATTCGATGCAACGCGAAGAACCTTACCTACTCTTGACATCCTTGGGAGCTTTTGGAGACAGAAGTGTGCCTTCGGGAACCAAGTGAC	0	0	0	0	0	0	0	0	0	0	0	10	15	0	0	0	0	0	0	0	0	0	0	0	0	0	12	0	0	0	0	0	0	0	0	0	0	0	4	0	0	0	0	0	0	62	48	0	15
TCCACGCCGTAAACGATGTCTGCTAGATGTCGGGGGGTTGCCCCTCGGTGTCGCCGCTAACGCATTAAGCAGACCGCCTGGGAAGTACGGTCGCAAGATTAAAACTCAAAGGAATTGACGGGGGCCCGCACAAGCGGTGGAGCATGTGGTTTAATTCGAAGCAACGCGCAGAACCTTACCAGTCCTTGACATGGGTAGTTTGGTTTCCGGAGACGGATTCCTTCAGTTCGGCTGGCTACCACAC	0	0	0	0	0	0	0	0	0	0	0	0	0	0	0	0	0	0	0	0	0	0	0	0	0	0	0	0	0	0	0	0	0	0	0	0	0	0	0	0	0	0	0	0	0	0	0	0	0
TCCTAGCTGTAAACGATGGATACTAGACGTAGGATCTGGATTGACGGATTCTGTGTCGTAGCTAACGCGTTAAGTATCCCGCCTGGGGAGTACGGTCGCAAGACTAAAACTCAAAGGAATTGACGGGACCCCGCACAAGCGGCGGAGCATGCGGCTTAATTCGATGATACCCGTAGAACCTTACCTGGACTTGACATGCAAGGGTCAAGCTATAGAGATATAGTGTGCATTAGCGCCCTTCAC	0	0	23	17	0	0	0	0	0	41	24	0	10	0	0	0	15	0	0	0	0	0	0	0	0	0	0	0	19	0	0	26	13	0	35	0	0	0	0	0	0	0	0	0	0	0	0	0	0
TCTACGCCGTAAACGATGGTCACTAGCTGTTCGATATACATTGGTATGTTGAGTGGCTAAGCGAAAGTGATAAGTGACCCACCTGGGGAGTACGCTCGCAAGAGTGAAACTCAAAGGAATTGACGGGGGCCCGCACAAGCGGTGGAGCATGTGGTTTAATTCGATGATACGCGAGGAACCTTACCAGGACTTAAATGTAAGTTGCATGATTCAGAAATGAATCTTTCTTCGGACTACTTACA	0	0	0	0	17	0	0	0	0	0	0	0	0	0	0	0	0	0	0	0	0	0	0	0	0	0	0	0	0	0	0	0	61	0	0	44	0	0	0	0	0	0	0	0	0	0	0	0	0
TCCTAGCCGTAAACGATGGATACTAGATGTTGCGTATCTTATTGGTATGCAGTGTCGTAGCTAACGCGTTAAGTATCCCGCCTGGGAAGTATGCGCGCAAGCGTGAAACTCAAAGGAATTGACGGGGGCCCGCACAAGCGGTGGAGCATGTGGTTTAATTCGATGCAACACGAAGAACCTTACCAGGACTTGACATGAAGAGAAATTTTTTGAAAGAGAAATGTGCTACGGCCTCTTACAC	0	0	0	0	0	0	0	0	0	0	0	0	0	0	0	0	0	0	0	0	0	0	0	0	116	0	0	0	0	0	0	0	0	0	0	50	0	0	0	0	196	0	0	0	0	0	0	0	0
TCCACGCCGTAAACGATGAATGCCAGTCGTCGGGCAGTATACTGTTCGGTGACACACCTAACGGATTAAGCATTCCGCCTGGGGAGTACGGTCGCAAGATTAAAACTCAAAGGAATTGACGGGGGCCCGCACAAGCGGTGGAGCATGTGGTTTAATTCGAAGCAACGCGCAGAACCTTACCAACCCTTGACATCCCGATCGCGGATCCAGAGATGGATCTTTCAGTTAGGCTGGATCGGTGAC	0	0	0	0	0	0	0	0	0	0	0	0	0	0	0	0	0	0	0	0	0	0	0	0	0	0	51	0	0	0	0	0	0	0	0	0	0	0	0	0	0	0	0	0	0	0	0	0	0
TCCACACCGTAAACGATGAATGCCAGTCGTTGGATAGTATACTATTCGGTGACACACCTAACGGATTAAGCATTCCGCCTGGGGAGTACGGTCGCAAGATTAAAACTCAAAGGAATTGACGGGGGCCCGCACAAGCGGTGGAGCATGTGGTTTAATTCGAAGCAACGCGCAGAACCTTACCAACCCTTGACATCCTGTGCTACATCCAGAGATGGATGGTTCCCTTCGGGGACGCAGTGAC	0	0	0	0	0	0	0	0	0	0	0	0	0	0	0	0	0	0	0	0	0	0	0	0	0	0	0	0	0	0	0	0	0	0	0	0	0	0	0	0	0	0	0	0	0	0	0	0	0
TCCTAGCCGTAAACAATGGATACTAGATGTTGGGCAGATCGACCTGTTCAGTATTAAAGCTAACGCGTTAAGTATCCCGCCTGGGAAGTATGCGCGCAAGCGTGAAACTCAAAGGAATTGACGGGGGCCCGCACAAGCGGTGGAGCATGTGGTTTAATTCGATGCAACGCGAAGAACCTTACCAGGGTTTGACATGATACGAATTTTTTTGAAAGAAAAAAGTGCCGTTTGGAACGTATACAC	0	0	0	11	0	0	0	0	0	0	0	5	0	0	0	8	14	79	0	0	0	0	0	0	0	8	0	0	0	0	0	0	0	0	0	0	0	0	0	0	0	0	0	0	0	0	0	0	14
TCCTGGCCGTAAACGATGAACACTAGGTGCCGGGGGAATCGACCCCTCCGGTGTCGTAGCCAACGCGTTAAGTGTTCCGCCTGGGGAGTACGCACGCAAGTGTGAAACTCAAAGGAATTGACGGGGGCCCGCACAAGCGGTGGAGTATGTGGTTTAATTCGATGCAACGCGAAGAACCTTACCAGGGTTTGACATCCTGCGAATTTCTGGGAAACCGGAAAGTGCCTTCGGGAGCGCAGTGAC	0	0	0	0	0	0	0	0	0	0	0	0	0	0	0	0	0	0	0	0	0	0	0	0	0	0	100	0	0	0	0	0	0	0	0	0	0	0	0	128	0	0	0	0	0	0	0	0	0
TCCACACCGTAAACGATGAATGCCAGTCGTCGGGTAGTATACTATTCGGTGACACACCTAACGGATTAAGCATTCCGCCTGGGGAGTACGGTCGCAAGATTAAAACTCAAAGGAATTGACGGGGGCCCGCACAAGCGGTGGAGCATGTGGTTTAATTCGAAGCAACGCGCAGAACCTTACCAACCCTTGACATCCTGTGCTACATCCAGAGATGGATGGTTCTCTTCGGGGACGCAGTGAC	0	0	0	0	0	0	0	0	0	0	0	0	0	0	0	0	0	0	0	0	0	0	0	0	0	0	0	0	0	0	0	159	0	0	0	0	0	0	0	0	0	0	0	0	0	0	0	0	0
TCCACGCCGTAAACGATGTCTGCTAGCCGTCGGGGCACTTGGTGTTTCGGTGGCGCCGCTAACGCATTAAGCAGACCGCCTGGGGAGTACGGTCGCAAGATTAAAACTTAAAGGAATTGACGGGGGCCCGCACAAGCGGTGGAGCATGTGGTTTAATTCGAAGCAACGCGCAGAACCTTACCAGCCCTTGACATCCTGTGCTACATCCAGAGATGGATGGTTCCCTTCGGGGACGCAGTGAC	0	0	0	0	0	0	0	0	0	0	0	0	0	0	0	0	0	0	0	0	0	0	0	0	0	0	0	0	0	0	0	0	0	0	0	0	0	0	0	0	0	0	0	0	0	0	0	0	0
TCCACGCCGTAAACGATGTCTACTAGAAGCTCGGCTCTTCGGAGTTGTTTTTCAAAGCTAACGCATTAAGTAGACCGCCTGGGGAGTACGGCCGCAAGGTTAAAACTCAAATGAATTGACGGGGGCCCGCACAAGCGGTGGAGCATGTGGTTTAATTCGATGCAACGCGAAGAACCTTACCTACACTTGACATACAGAGAACTTACCAGAGATGGTTTGGTGCCTTCGGGAACTCTGATAC	0	0	0	0	0	0	0	0	0	0	0	0	0	0	0	0	0	0	0	0	0	0	0	0	0	0	0	0	0	0	0	0	0	0	0	0	0	0	0	0	0	0	0	0	0	0	0	0	0
TCCACGCCGTAAACGGTGGGCGCTAGTTGTGGGAACCTTCCACGGTTTCTGCGACGCAGCTAACGCATTAAGCGCCCCGCCTGGGGAGTACGGTCGCAAGACTAAAACTCAAAGAAATTGACGGGGCCCCGCACAAGCAGCGGAGCATGCGGCTTAATTCGACGCAACGCGAAGAACCTTACCAAGGCTTGACATATACAGGAATACGGCAGAGATGTCGTAGCCGCAAGGTCTGTATAC	0	0	0	0	0	28	21	0	0	0	0	25	0	0	0	0	0	0	0	0	0	0	0	0	0	0	0	0	0	0	0	0	0	0	0	0	0	0	0	0	0	0	0	33	0	0	0	0	0
TCCACGCTGTAAACGATGTCTACTAGCCGTCGGGGTCCTTAGTGACTTTGGTGGCGCAGCTAACGCGATAAGTAGACCGCCTGGGGAGTACGGCCGCAAGGTTAAAACTCAAATGAATTGACGGGGGCCCGCACAAGCGGTGGAGCATGTGGTTTAATTCGATGCAACGCGAAGAACCTTACCAGGTCTTGACATCCTCGGAACTTGGCAGAGATGCCTTGGTGCCTTCGGGAGCCGAGTGAC	0	0	0	0	0	0	0	0	0	0	0	0	0	0	0	0	0	0	0	0	0	0	7	0	0	0	0	0	24	0	0	16	0	0	0	8	0	0	0	0	0	0	0	0	0	0	0	0	0
TCCACACCGTAAACGATGAATGCCAGTCGTTGGGTAGTATACTATTCGGTGACACACCTAACGGATTAAGCATTCCGCCTGGGGAGTACGGTCGCAAGATTAAAACTCAAAGGAATTGACGGGGGCCCGCACAAGCGGTGGAGCATGTGGTTTAATTCGAAGCAACGCGCAGAACCTTACCAACCCTTGACATCCTAGGACCGCCAGAGAGATTTGGCTTTCACTTCGGTGACCTAGTGAC	0	0	0	0	0	0	0	0	0	0	0	0	0	0	0	0	0	0	0	0	0	0	0	0	0	0	0	0	0	0	0	0	0	0	0	0	0	0	0	0	0	0	0	0	0	0	0	0	0
TCCACGCCGTAAACGATGGTCACTAGCTGTTTGACTAACAATGGTTAGTTGAGTGGCTAAGCGAAAGTGATAAGTGACCCACCTGGGGAGTACGCTCGCAAGAGTGAAACTCAAAGGAATTGACGGGGGCCCGCACAAGCGGTGGAGCATGTGGTTTAATTCGATGATACGCGAGGAACCTTACCAGGGCTTAAATGTAAGTTGCATAAACTAGAGATAGTTTTTTCTTCGGACTACTTACA	0	0	0	0	0	0	0	0	0	0	0	0	0	0	0	0	0	0	23	38	0	0	0	0	0	0	0	15	0	0	0	0	0	0	0	0	0	0	0	0	0	0	0	0	0	0	0	0	0
TCCACGCCCTAAACGATGTCAACTGGTTGTTGGGTCTTCACTGACTCAGTAACGAAGCTAACGCGTGAAGTTGACCGCCTGGGGAGTACGGCCGCAAGGTTGAAACTCAAAGGAATTGACGGGGACCCGCACAAGCGGTGGATGATGTGGTTTAATTCGATGCAACGCGAAAAACCTTACCCACCTTTGACATGGCAGGAACTTACCAGAGATGGTTTGGTGCTCGAAAGAGAACCTGCACAC	0	0	0	0	0	71	0	0	0	0	0	0	0	0	0	0	0	0	0	0	0	0	0	0	0	0	0	0	0	0	0	0	0	0	0	0	0	0	0	0	0	0	0	23	0	0	0	0	0
TCCACGCCGTAAACGATGAGTACTTGATGGTGGAAGATTCGACCCTTTCACTATCGGAGCTAACGCGTTAAGTACTCCGCCTGGGGACTACGGCCGCAAGGCTGAAACTCAAAGGAATTGACGGGGACCCGCACAAGCGGTGGAACATGTGGTTTAATTCGATGCAACGCGAAGAACCTTACCTGGACTTGACATGTTAGTGAAATCTCTACGAAAGTAGAGCCTTCTGCGAGCTTGCTCAAAGACACTATCAC	0	0	0	0	0	0	0	0	0	0	0	0	0	0	0	0	0	0	0	0	0	0	0	0	47	0	0	0	0	0	0	0	16	0	26	21	0	0	0	0	0	0	0	0	0	0	0	0	0
TCCTGGCCGTAAACGATGAACACTAGGTGTTGGGGGAATCGACCCCTCCGGTGTCGTAGCCAACGCGTTAAGTGTTCCGCCTGGGGAGTACGCACGCAAGTGTGAAACTCAAAGGAATTGACGGGGGCCCGCACAAGCGGTGGAGTATGTGGTTTAATTCGATGCAACGCGAAGAACCTTACCAGGGTTTGACATCCTGCGAATTTCTGGGAAACCGGAAAGTGCCTTCGGGAGCGCAGTGAC	0	0	0	0	0	0	0	0	0	0	0	0	0	0	0	0	0	0	0	0	0	0	0	0	0	0	0	0	0	0	0	0	0	0	0	0	0	81	0	146	0	0	0	0	0	0	0	0	0
TCCACGCCCTAAACGATGTCAACTAGCCGTTGGGTCCATTAAAGGGCTCAGTGGCGCAGCTAACGCGATAAGTTGACCGCCTGGGGAGTACGGCCGCAAGGTTAAAACTCAAAGAAATTGACGGGGGCCCGCACAAGCGGTGGAGCATGTGGTTTAATTCGATGCAACGCGAAGAACCTTACCAGGCCTTGACATCTAGCGAACTTTCCAGAGATGGATTGGTGCCTTCGGGAACGCTAAGAC	0	0	0	21	0	0	0	0	0	20	0	0	0	0	0	0	0	0	0	0	0	0	9	25	0	0	0	0	0	0	0	0	0	50	61	0	0	0	0	0	0	0	0	0	0	0	0	0	0
TCCACGCCGTAAACGTTGGGTGCTAGGTGTTGGGACATTTCGCGTCTCAGTGCCGTAGCTAACGCGTTAAGCACCCCGCCTGGGGAGTACGGTCGCAAGATTAAAACTCAAAGGAATTGACGGGGGCCCGCACAAGCGGTGGAGCATGTGGTTTAATTCGATGCAACGCGCAGAACCTTACCTGGGTTTGACATCCTCGGATCGATACAGAGATGTATTTTCTTCTTCGGAAGTCGAGTGAC	0	0	0	0	0	0	0	0	0	0	0	0	0	0	0	0	0	8	0	0	0	9	47	13	0	0	0	0	0	0	0	0	0	10	41	0	0	0	0	0	0	0	0	0	0	0	0	0	0
TCCACGCCCTAAACGATGTCAACTGGTTGTTGGGTCTTCACTGACTCAGTAACGAAGCTAACGCGTGAAGTTGACCGCCTGGGGAGTACGGCCGCAAGGTTGAAACTCAAAGGAATTGACGGGGACCCGCACAAGCGGTGGATGATGTGGTTTAATTCGATGCAACGCGAAAAACCTTACCCACCTTTGACATGTACGGAAGTCGCTAGAGATAGCTTCGTGCTCGAAAGAGAGCCGTAACAC	0	0	0	0	0	91	0	0	0	0	0	0	0	0	0	0	0	0	0	0	0	0	0	0	0	0	0	0	0	0	0	0	0	0	0	0	0	0	0	0	0	0	0	67	0	0	0	0	0
TCCACGCCGTAAACGATGAGTGCTAAGTGTTGGAGGGTTTCCGCCCTTCAGTGCTGGAGCTAACGCATTAAGCACTCCGCCTGGGGAGTACGGCCGCAAGGCTGAAACTCAAAGGAATTGACGGGGACCCGCACAAGCGGTGGAGCATGTGGTTTAATTCGAAGCAACGCGAAGAACCTTACCAGGTCTTGACATCCTCTGAACACTCTAGAGATAGAGCTTTCCCTTCGGGGACAGAGTGAC	0	0	0	0	0	0	0	0	0	0	0	0	0	0	0	0	0	0	0	0	0	0	0	0	0	0	0	0	0	0	0	0	0	0	0	0	0	0	0	0	0	0	0	0	0	0	0	0	0
TCCACGCAGTAAACGATGAGTGCTAGTCGCTGGGTCAATAGATTCAGTGTCGAAGCTAACGCATTAAGCACTCCGCCTGGGAAGTACGGTCGCAAGATTAAAACTCAAATAAATTGACGGGGGCCCGCACAAGCGGTGGAGCATGTGGTTTAATTCGAAGCAACGCGAAGAACCTTACCAGACCTTGACATGGTATGTTTGAATTACAGAATCGTAATTCTTCAGTTCGGCTGGCATACACAC	0	0	0	13	0	0	0	0	0	0	0	0	0	0	0	0	0	0	0	0	0	17	0	0	0	0	0	0	0	0	0	0	0	0	50	39	0	0	0	0	0	0	0	0	0	0	0	0	0
TCCACGCCGTAAACGATGAGTGCTAGCCGTTTGTGATTAATCACAAGTGGTGCAGTTAACACATTAAGCACTCCGCCTGGGGAGTACGATCGCAAGATTAAAACTCAAAGGAATTGACGGGGGCCCGCACAAGCGGTGGAGCATGTGGTTTAATTCGACGCAACGCGAAGAACCTTACCAGGTCTTGACTTCCTGACTATGGTTTTTAGAAATAATTTCCTTCAGTTCGGCTGGGTCAGTGAC	0	0	0	0	0	0	0	0	0	0	0	0	0	0	0	0	0	0	0	0	0	0	0	0	95	0	0	0	0	0	0	0	0	0	91	71	0	0	0	0	0	0	0	0	0	0	0	0	0
TCCACGCCGTAAACGATGACAACTAGCTGCTGGGAGACAATGTCTTTCAGTGGCGCAGCTAACGTTTTAAGTTGTCCGCCTGGGGAGTACGGCCGCAAGGCTAAAACTCAAATGAATTGACGGGGACCCGCACAAGCGGTGGAGCATGTGGTTTAATTCGATGCAACGCGAAAAACCTTACCTACTCTTGACATACTTGGAAGCTCTTGTAATGAGAGTGTGCCTTTTGGAGCCAAGATAC	0	0	0	0	0	0	0	0	0	0	0	0	0	0	0	0	0	0	0	0	0	0	0	0	0	0	0	0	84	0	0	0	0	0	0	0	0	0	0	0	0	0	0	0	0	0	0	0	0
TCCACGCCGTAAACGATGGACACTAGTTGTTGGGATTTATTTCAGTGACTAAGCGAAAGTGATAAGTGTCCCACCTGGGGAGTACGATCGCAAGATTGAAACTCAAAGGAATTGACGGGGGCCCGCACAAGCGGTGGAGCATGTGGTTTAATTCGATGATACGCGAGGAACCTTACCAGGGCTTAAATGTAGAGTGACAGGCTGAGAGATCGGTTTTTCTTCGGACACTTTACAAGGTGG	0	0	0	0	0	0	0	0	0	0	0	0	0	0	0	0	0	0	0	0	0	0	0	0	0	0	0	0	0	0	437	0	0	0	0	0	0	0	0	0	0	0	0	0	0	0	0	0	0
TCCATGCCGTAAACGGTGGGCACTAGGTGTGGGTTCCAACTAACGGGATCCGCGCCGTCGCTAACGCATTAAGTGCCCCGCCTGGGGAGTACGGTCGCAAGACTAAAACTCAAAGGAATTGACGGGGGCCCGCACAAGCAGCGGAGCGTGTTGCTTAATTCGATGCTACGCGAAGAACCTTACCTGGGTTTGACATGTTTGGAAAAGCCACAGAGATGTGGTGTCCGTAAGGGCCAAACAC	0	0	0	0	0	0	0	0	0	0	0	0	0	0	0	0	0	0	0	0	0	0	0	0	0	0	0	0	0	0	0	0	0	0	0	0	0	0	0	0	0	0	0	0	0	0	0	0	0
TCCACGCCGTAAACGATGAGAACTTGCTGTTGGACCTTTTGAGGTTTAGTAGCGGAGCTAACGCGTTAAGTTCTCCGCCTGGGGAGTACGGCCGCAAGGTTAAAACTCAAAGAAATTGACGGGGGCCCGCACAAGCGGTGGAGCATGTGGTTTAATTCGATGCAACGCGAAGAACCTTACCTACCCTTGAATCCTCGGAACCACTCAGAGATGGGTGGGTGCCTTCGGGAGCCGAGTGAC	0	0	0	0	0	0	0	0	0	0	0	0	0	0	0	0	0	0	0	0	0	0	0	0	0	0	0	0	0	0	0	0	0	0	0	0	0	0	0	0	0	0	0	0	0	0	0	0	0
TCCACGCCGTAAACGATGAATGCTAGCTGTCGGGCAGTTTACTGCTCGGTGGCGCAGCTAACGCATTAAGCATTCCGCCTGGGGAGTACGGTCGCAAGACTAAAACTCAAAGGAATTGACGGGGGCCCGCACAAGCGGTGGAGCATGTGGTTTAATTCGAAGCAACGCGCAGAACCTTACCAGCCCTTGACATCCCGGTCGCGGTTATCAGAGATGATTTCCTTCAGTTCGGCTGGACCGGTGAC	0	0	0	0	0	0	0	0	0	0	0	0	0	0	0	0	0	0	0	0	0	0	0	0	152	0	0	0	70	0	0	0	0	0	0	66	0	0	0	0	0	0	0	0	0	0	0	0	0
TCCACGCCGTAAACGATGTCTACTAGCCGTTGGGGATTTATTTCTTTAGTGGCGCAGCTAACGCGATAAGTAGACCGCCTGGGGAGTACGGCCGCAAGGTTAAAACTCAAATGAATTGACGGGGGCCCGCACAAGCGGTGGAGCATGTGGTTTAATTCGAAGCAACGCGAAGAACCTTACCTACTCTTGACATCCAGTGAACTTTCCAGAGATGGATTGGTGCCTTCGGGAACACTGAGAC	0	0	0	0	0	0	0	0	0	0	0	0	0	0	0	0	0	0	0	0	0	0	0	0	0	0	17	0	0	0	0	0	0	0	0	0	0	0	0	0	0	0	0	0	0	0	0	0	0
TCCTAGCCGTAAACGATGGATACTAGCTTGTGGGATCTTCGGATTTCACTTGCGCAGCTAACGCGTTAAGTATCCCGCCTGGGGAGTATGCGCGCAAGCGTAAAACTCAAAGGAATTGACGGGGGCTCACACAAGCGGTGGAGCATGTGGTTTAATTCGAAGCTACGCGAAGAACCTCACCCAGGTTTGACATGAACGGATTAGCTCTAAGAAACTAGAGTAACACCCTTCGGGGCGGAACGTTCAC	0	0	15	10	0	0	0	0	0	0	0	0	18	14	0	0	18	13	0	0	0	8	9	25	0	0	0	0	33	0	31	44	84	22	16	13	0	0	0	0	0	24	0	0	0	0	0	0	0
TCCATGCCGTAAACGATGTGTGCTAGACGTTGGAAATATATTTTTCAGTGTCGCAGCGAAAGCATTAAGCACACCGCCTGGGGAGTACGACCGCAAGGTTAAAACTCAAATGAATTGACGGGGACCCGCACAAGCAGTGGAGCATGTGGTTTAATTCGAAGATACGCGCAGAACCTTACCAACACTTGACATGTTCGTCGCGAGACCAAGAGATTGGTTTCTTCATTTAGTTGGACGAAACAC	0	32	0	0	0	0	0	0	0	17	0	0	0	0	0	0	0	0	0	0	0	0	0	0	0	0	0	0	24	0	0	0	25	0	152	20	0	0	0	0	23	0	0	0	0	0	0	0	0
TCCATGCCGTAAACGTTGTTCACTAGGTGTTGGAGGCATCGACCCCTTCAGTGCCAAAGATAATTCGTTAAGTGAACCGCCTGGGGAGTACGACCGCAAGGTTAAAACTCAAAGGAATTGACGGGGGCCCGCACAAGCAGTGGAGCATGTGGTTTAATTCGACGATACGCGAAGAACCTTACCAGGACTTGACATCCGCGGAATCTTCTAGAGATAGAGGAGTGCCTTCGGGAACCGCGTGAC	0	0	10	25	0	0	0	0	0	0	0	0	0	0	0	0	15	0	0	0	0	25	72	113	102	0	0	0	0	0	0	0	0	0	0	0	0	0	0	0	0	0	0	0	0	0	0	0	0
TCCACGCCGTAAACGTTGGGAACTAGATGTAGGGTCCATTCCACGGATTCTGTGTCGCAGCTAACGCATTAAGTTCCCCGCCTGGGGAGTACGGCCGCAAGGCTAAAACTCAAAGGAATTGACGGGGGCCCGCACAAGCGGCGGAGCATGCGGATTAATTCGATGCAACGCGAAGAACCTTACCAAGGCTTGACATATACCGGAAAAGCGTAGAAATACGCTCCCCGCAAGGTCGGTATAC	0	0	0	0	0	71	61	0	0	0	0	0	0	0	0	0	0	0	0	0	0	0	0	0	0	0	0	0	0	0	0	0	0	0	0	0	0	0	0	0	0	0	0	45	0	0	0	0	0
TCCACGCCGTAAACGATGTCTACTTGAAGGTTGTGATCTTGAATCGTGGCTTTCGGAGCTAACGCGTTAAGTAGACCGCCTGGGGAGTACGGTCGCAAGATTAAAACTCAAATGAATTGACGGGGGCCCGCACAAGCGGTGGAGCATGTGGTTTAATTCGATGCAACGCGAAGAACCTTACCTACTCTTGACATCCAGAGAGCCTTTTAGAGATAGAAGGGTGCCTTCGGGAACTCTGAGAC	0	0	0	0	0	0	0	0	0	0	0	0	0	142	46	68	0	0	0	0	0	0	0	0	0	0	0	0	0	0	0	0	0	0	0	0	0	0	0	0	0	0	0	0	0	0	0	0	0
TCCACACCGTAAACGATGAATGCCAGTCGCCGGGTAGCATGCTATTCGGTGACACACCTAACGGATTAAGCATTCCGCCTGGGGAGTACGGTCGCAAGATTAAAACTCAAAGGAATTGACGGGGGCCCGCACAAGCGGTGGAGCATGTGGTTTAATTCGAAGCAACGCGCAGAACCTTACCAACCCTTGACATCCTCGGACCGCCAGAGAGATCTGGTTTCCACTTCGGTGGCCGAGTGAC	0	0	0	0	0	0	0	0	0	0	0	0	0	0	0	0	0	0	0	0	0	0	0	0	0	0	0	0	0	0	0	0	0	0	0	0	0	176	167	0	0	0	78	0	0	0	0	0	0
TCCACGCCGTAAACGATGACAACTAGCTGTCGGAAGACAACGTCTTTCAGTGGCGCAGCTAACGTTTTAAGTTGTCCGCCTGGGGAGTACGGCCGCAAGGCTAAAACTCAAATGAATTGACGGGGACCCGCACAAGCGGTGGAGCATGTGGTTTAATTCGATGCAACGCGAAAAACCTTACCTACTCTTGACATACTTGGGAGCTCTTGTAATGAGAGTGTGCCTTTTGGAACCAAGATAC	0	0	0	0	0	0	0	0	0	0	0	0	0	0	0	0	0	0	0	0	0	0	0	0	0	0	0	0	0	0	0	0	0	0	0	0	0	0	0	0	0	0	0	0	0	0	0	0	0
TCCACGCCGTAAACGATGACAACTAGCTGTTGGAAAACAATGTTTTTCAGTGGCGCAGCTAACGTTTTAAGTTGTCCGCCTGGGGAGTACGGCCGCAAGGCTAAAACTCAAATGAATTGACGGGGACCCGCACAAGCGGTGGAGCATGTGGTTTAATTCGATGCAACGCGAAAAACCTTACCTACTCTTGACATACTTGGAAGCTCTTGTAATGAGAGTGTGCCTTTTGGAACCAAGATAC	0	0	0	0	0	0	0	0	0	0	0	0	0	0	0	0	0	0	0	0	0	0	0	0	115	0	0	0	0	0	0	0	0	0	0	48	0	0	0	0	0	0	0	0	0	0	0	0	0
TCCACGCCGTAAACGGTGGGCGCTAGTTGTGCGAACCTTCCACGGTTTGTGCGACGCAGCTAACGCATTAAGCGCCCCGCCTGGGGAGTACGATCGCAAGATTAAAACTCAAAGGAATTGACGGGGCCCCGCACAAGCAGCGGAGCATGCGGCTTAATTCGACGCAACGCGAAGAACCTTACCAAGGCTTGACATATACAGGAATACGGCAGAGATGTCGTAGCCGCAAGGTCTGTATAC	0	0	0	0	0	53	0	0	0	0	0	0	0	0	0	0	0	0	0	0	0	0	0	0	0	0	0	0	0	0	0	0	0	0	0	0	0	0	0	0	0	0	0	59	0	0	0	0	0
TCCACACCGTAAACGATGAATGCCAGACGTTGGATAGCATGCTATTCAGTGTCACACCTAACGGAGTAAGCATTCCGCCTGGGGAGTACGGTCGCAAGATTAAAACTCAAAGGAATTGACGGGGGCCCGCACAAGCGGTGGAGCATGTGGTTTAATTCGAAGCAACGCGCAGAACCTTACCAACCCTTGACATACCTGTCGCGGTTACCAGAGATGGTTTCCTTCAGTTCGGCTGGACAGGATAC	136	179	9	7	42	0	0	0	0	0	0	0	0	0	0	0	0	0	0	0	0	0	0	0	0	0	0	0	0	0	0	0	0	0	7	0	0	0	0	0	0	0	0	4	0	0	0	0	0
TCCACGCAGTAAACGATGAGTGCTAGTCGCTGGTCCAATAGGATCAGTGTCGAAGCTAACGCATTAAGCACTCCGCCTGGGAAGTACGGTCGCAAGATTAAAACTCAAATAAATTGACGGGGGCCCGCACAAGCGGTGGAGCATGTGGTTTAATTCGAAGCAACGCGAAGAACCTTACCAGACCTTGACATGGTATGTTTGAATTACAGAATCGTAATTCTTCAGTTCGGCTGGCATACACAC	0	31	0	0	0	0	0	0	0	0	0	0	0	0	0	0	0	0	0	0	0	0	0	0	75	0	0	0	0	0	0	0	45	30	76	55	0	0	0	0	0	0	0	0	0	0	0	0	0
TCCACACCGTAAACGATGAATGCCAGTCGCCGGGTAGTATACTATTCGGTGACACACCTAACGGATTAAGCATTCCGCCTGGGGAGTACGGTCGCAAGATTAAAACTCAAAGGAATTGACGGGGGCCCGCACAAGCGGTGGAGCATGTGGTTTAATTCGAAGCAACGCGCAGAACCTTACCAACCCTTGACATCCTGTGCTACATTCAGAGATGAATGGTTCCCTTCGGGGACGCAGTGAC	0	0	0	0	0	0	0	0	0	0	0	0	0	0	0	0	0	0	0	0	0	0	0	0	0	0	0	0	203	0	0	0	0	0	0	0	0	0	0	0	0	0	0	0	0	0	0	0	0
TCCTAGGTGTAAACGCTGTGGATTTGGTGTGTGGGGTCCGTCAAGGGCCCCATGTGCCGGAGTGAAGATGTTAAATCCACTGCCTGGGGAGTACGGTCGCAAGGCTGAAACTTAAAGGAATTGGCGGGGGAGCACTGCAACGGGAGGAGCGTGCGGTTTAATTGGATTCAACGCCGGAAAACTCACCAAGGCCGACTGTTAAATGAAGATCAGCGTAATGAGCTTATCGGATTATCAGAG	0	0	0	0	0	0	0	0	0	0	0	0	0	0	0	0	0	0	0	0	0	45	46	37	0	0	0	0	81	0	0	0	0	0	77	48	0	0	0	0	0	0	0	0	0	0	0	0	0
TCCACGCCGTAAACGATGGTCACTAGCTGTTTGACTAACATTGGTTAGTTGAGTGGCTAAGCGAAAGTGATAAGTGACCCACCTGGGGAGTACGCTCGCAAGAGTGAAACTCAAAGGAATTGACGGGGGCCCGCACAAGCGGTGGAGCATGTGGTTTAATTCGATGATACGCGAGGAACCTTACCAGGGCTTAAATGTAAGTTGCATGGATCAGAGATGGTCCTTTCTTCGGACTACTTACA	0	0	0	0	0	0	0	0	0	0	0	27	0	0	0	0	0	0	0	0	0	0	0	0	0	0	0	0	0	0	0	100	0	0	0	0	0	0	0	0	0	0	0	62	0	0	0	0	0
TCCACGCCGTAAACGATGAATGCCAGACGTCGGCAAGCATGCTTGTCGGTGTCACACCTAACGGATTAAGCATTCCGCCTGGGGAGTACGGTCGCAAGATTAAAACTCAAAGGAATTGACGGGGGCCCGCACAAGCGGTGGAGCATGTGGTTTAATTCGAAGCAACGCGCAGAACCTTACCAACCCTTGACATCCCTGGACCGGTCCGGAGACGGATCTTTCACTTCGGTGACCAGGAGAC	0	0	0	0	0	0	0	0	0	0	0	0	0	0	0	0	0	0	0	0	0	0	0	0	0	270	36	7	0	0	0	0	0	0	0	0	0	0	0	0	0	0	0	0	0	0	0	0	0
TCCACGCTGTAAACGATGATTACTCGTTTTCGGCGATATACAGTCGGAGACTAAGCGAAAGTGATAAGTAATCCACCTGGGGAGTACGATCGCAAGGTTGAAACTCAAAGGAATTGACGGGGGCCCGCACAAGCGGTGGAGCATGTGGTTTAATTCGATGATACGCGAGGAACCTTACCAGGGCTTAAATGCAGAGCGAATAGTTTGGAAACAGACTAGCCTTCGGGCGATCTGCAAGGT	0	0	0	0	0	0	0	0	0	0	0	0	0	0	0	0	0	0	0	0	0	0	0	0	12	0	0	0	0	0	0	99	128	60	21	36	0	0	0	0	0	0	0	0	0	0	0	0	0
TCCACGCCGTAAACGATGAATGCTAGTTGCTCGATCGTATAAGTTGAGTGACGCAGTTAACGCATTAAGCATTCCGCCTGGGGAGTACGGACGCAAGTTTAAAACTCAAAGGAATTGACGGGGGCCCGCACAAGCGGTGGAGTATGTGGTTTAATTCGACGCAACGCGCAGAACCTTACCCAGTCTTGACATGCCCTGAAAAACCTAGAGATAGGTCTTTTTCTTCGGAAACAGGTGCAC	0	0	0	0	0	0	0	0	0	0	0	0	0	9	0	0	0	0	0	0	0	4	0	0	25	0	4	0	0	0	0	0	0	0	0	38	0	0	0	0	0	0	0	0	0	0	0	0	4
TCCACACCGTAAACGATGAATGCCAGTCGTCGGGTAGCATGCTGCTCGGTGACACACCTAACGGATTAAGCATTCCGCCTGGGGAGTACGGTCGCAAGATTAAAACTCAAAGGAATTGACGGGGGCCCGCACAAGCGGTGGAGCATGTGGTTTAATTCGAAGCAACGCGCAGAACCTTACCAACCCTTGACATCCTGTGCCACGTCCAGAGATGGACCGTTCCCTTCGGGGACGCAGTGAC	0	0	0	0	0	0	0	0	0	0	0	0	0	0	0	0	0	0	0	0	0	0	0	0	39	0	0	0	0	0	0	0	0	0	0	0	0	58	0	0	0	0	0	0	0	0	0	0	0
TCCACGCCGTAAACGATGTCTACTTGGAGGTTGTGGCCTTGAGCCGTGGCTTTCGGAGCTAACGCGTTAAGTAGACCGCCTGGGGAGTACGGTCGCAAGATTAAAACTCAAATGAATTGACGGGGGCCCGCACAAGCGGTGGAGCATGTGGTTTAATTCGATGCAACGCGAAGAACCTTACCTACTCTTGACATCCTCAGAAGAGACTGGAGACAGTCTTGTGCCTTCGGGAACTGAGAGAC	0	0	0	0	0	0	0	0	0	0	0	0	0	7	0	0	5	0	0	0	0	12	0	0	0	0	0	0	0	0	0	0	0	0	0	0	0	0	0	0	0	0	28	0	0	0	0	0	0
TCCATGCCGTAAACGATGTCTACTAGCCGTTGGGGCCTTTGAGGCTTTAGTGGCGCAGCTAACGCGATAAGTAGACCGCCTGGGGAGTACGGTCGCAAGACTAAAACTCAAATGAATTGACGGGGGCCCGCACAAGCGGTGGAGCATGTGGTTTAATTCGATGCAACGCGAAGAACCTTACCTGGCCTTGACATACTAGAAACTTTTCAGAGATGGATTGGTGCCTTCGGGAATCTAGATAC	0	0	0	0	0	0	0	0	0	0	0	0	0	0	0	0	0	0	0	0	0	0	0	0	0	0	0	0	0	0	0	0	0	0	0	0	0	0	0	0	0	0	0	0	0	0	0	0	0
TCCACGCCGTAAACGATGATAACTAGCTGCTTGGGCTCATGGAGCTTGGGTGGCGCAGCTAACGCATTAAGTTATCCGCCTGGGGAGTACGGTCGCAAGATTAAAACTCAAAGGAATTGACGGGGGCCTGCACAAGCGGTGGAGCATGTGGTTTAATTCGAAGCAACGCGCAGAACCTTACCAGCCTTTGACATCCTAGGACGACTTCTGGAGACAGATTTTTTCCCTTCGGGGACCTAGTGAC	0	0	0	0	0	0	407	0	0	0	0	0	0	0	0	0	0	0	0	0	0	0	0	0	0	0	0	0	0	0	0	0	0	0	0	0	0	0	0	0	0	0	0	0	0	0	0	0	0
TCCACGCCGTAAACGATGATCACTCGTTGCTAGCGATACACTGTTAGTGACCAAGCGAAAGTGTTAAGTGATCCACCTGGGAAGTACGTTCGCAAGAATGAAACTCAAAGGAATTGACGGGGGCCCGCACAAGCGGTGGAGCATGTGGTTTAATTCGATGATACGCGAGGAACCTTACCAGGGCTTAAATGCAGAATGACAGATTGGGAAACCAGTCCTTCTTCGGACATTTTGCAAGGT	0	0	0	0	0	0	0	0	0	0	0	0	0	0	0	0	0	0	0	0	0	0	0	0	47	0	0	0	0	0	0	237	29	0	34	46	0	0	0	0	0	0	0	0	0	0	0	0	0
TCCACGCCGTAAACGATGTCTGCTAGATGTCGGGGGGTTGCCCCTCGGTGTCGCCGCTAACGCATTAAGCAGACCGCCTGGGAAGTACGGTCGCAAGATTAAAACTCAAAGGAATTGACGGGGGCCCGCACAAGCGGTGGAGCATGTGGTTTAATTCGAAGCAACGCGCAGAACCTTACCAGTCCTTGACATGGGTAGTATGGTTTCCAGAGATGGATTCCTTCAGTTCGGCTGGCTACCACAC	0	0	0	0	0	0	0	0	0	0	0	0	0	0	0	0	0	0	0	0	0	0	0	0	0	0	0	0	0	0	0	0	28	0	0	0	0	0	0	0	0	0	0	0	0	0	0	0	0
TCCACACCGTAAACGATGAATGCCAGTCGTCGGGTAGCATGCTATTCGGTGACACACCTAACGGATTAAGCATTCCGCCTGGGGAGTACGGTCGCAAGATTAAAACTCAAAGGAATTGACGGGGGCCCGCACAAGCGGTGGAGCATGTGGTTTAATTCGAAGCAACGCGCAGAACCTTACCAACCCTTGACATCCTGATCGCGGTTACGAGAGATCGTTTCCTTCATTTAGTTGGATCAGTGAC	0	0	0	0	0	0	0	0	0	0	0	0	0	0	0	0	0	0	0	0	0	0	0	0	0	14	41	0	0	0	0	0	0	0	0	0	0	0	0	0	0	0	0	13	85	31	146	0	19
TCCACGCTGTAAACGCTGTCAACTAGCTGTTGGTCATATAAATGTGATTAGTGGCGAAGCTAACGCGGTAAGTTGACCGCCTGGGGAGTACGGTCGCAAGATTAAAACTCAAAGGAATTGACGGGGGCCCGCACAAGCGGTGGAGCATGTGGTTTAATTCGATGCAACGCGAAGAACCTTACCTACCCTTGACATACAGTGAATCAATTAGAGATAGTTGAGTGCCTTTAGGAACACTGATAC	0	0	0	0	0	0	0	0	0	0	0	0	24	0	0	0	12	46	0	0	0	0	0	0	0	0	0	0	0	0	0	0	0	0	0	0	0	0	0	0	0	0	0	0	0	0	0	0	0
TCCACGCCGTAAACGGTGGGTGCTAGCTGTGGGCCACATTCCACGTGGTCCGTGACGAAGTTAACACATTAAGCACCCCGCCTGGGGAGTACGGCCGCAAGGCTAAAACTCAAAGGAATTGACGGGGGCCCGCACAAGCGGCGGAGCATGCGGATTAATTCGATGCAACGCGAAGAACCTTACCAAGGCTTGACATATAGAGGAAAAACGTAGAAATACGTTCCCCGCAAGGTCTCTATAC	0	0	0	0	0	0	0	0	0	0	0	0	0	0	0	0	0	0	0	0	0	0	0	0	0	0	0	0	0	0	0	0	0	0	0	0	0	0	0	0	0	0	0	0	0	0	0	0	0
TCCACGCCGTAAACGATGAATGCTAGCTGTCGGTAAGTTTACTTATCGGTGGCGCAGCTAACGCATTAAGCATTCCGCCTGGGGAGTACGGTCGCAAGATTAAAACTCAAAGAAATTGACGGGGGCCCGCACAAGCGGTGGAGCATGTGGTTTAATTCGAAGCAACGCGCAGAACCTTACCCACTCTTGACATACCAATCGCGGAAACCAGAGATGGATTCCTTCAGTTCGGCTGGATTGGATAC	7	0	0	0	0	0	0	0	0	0	0	0	0	0	0	0	0	0	0	0	32	0	97	81	0	0	0	0	0	0	0	29	0	0	0	0	0	0	0	0	0	0	0	0	0	0	0	0	0
TCTATGCTGTCAAAGATGAGTGCTAATATTGGGGATATCTCTGATGTAAAGTTAACACGTTAAGCACTCCGCCTGGGAAGTACGATCGCAAGGTTGGAACCCAAAGGAATTGACGGGGGTCTACACAAGTGGTGGAGCATGTGGTTTAATGCGATAATACGCGCAAAACCTTACCAATTCTTGAATGTAATTTATTTAGTGTTTTATTTCAACAACTGTTACTTCTATATTATAAATGTAGAGAAACAAAGTTACAC	0	0	0	0	0	0	0	0	0	0	0	0	0	0	0	0	0	0	0	0	0	0	0	0	56	0	0	0	0	0	0	9	0	0	11	20	0	0	0	0	18	0	0	0	0	0	0	3	0
TCCACGCCGTAAACGATGTCTACTAGCTGTAGGGGTTCTTGAGACCTTTGTAGCGCAGCTAACGCACTAAGTAGACCGCCTGGGGAGTACGGCCGCAAGGTTAAAACTCAAATGAATTGACGGGGGCCCGCACAAGCAGTGGAGCATGTGGTTTAATTCGATGCAACGCGAAGAACCTTACCAGGCCTTGACATCCTCGGAACTTTCTAGAGATAGATTGGTGCCTTCGGGAACCGAGTGAC	0	0	0	0	0	0	0	0	0	0	0	0	0	0	0	0	0	0	0	0	0	0	0	0	0	0	0	0	0	0	0	0	0	0	0	0	0	0	0	0	0	0	0	0	0	0	0	0	0
TCCACACCGTAAACGATGAATGCCAGTCGTCGGGCAGTATACTGTTCGGTGACACACCTAACGGATTAAGCATTCCGCCTGGGGAGTACGGTCGCAAGATTAAAACTCAAAGGAATTGACGGGGGCCCGCACAAGCGGTGGAGCATGTGGTTTAATTCGAAGCAACGCGCAGAACCTTACCAACCCTTGACATCCCGTGCTACATCCAGAGATGGATGGTTCCCTTCGGGGACGCGGTGAC	0	0	0	0	0	0	0	0	0	0	0	0	0	0	0	0	0	0	0	0	0	0	0	0	0	0	0	0	0	0	0	0	0	0	0	232	0	0	0	0	0	0	0	0	0	0	0	0	0
TCCACGCCGTAAACGATGAGTGCTAGATATCGGAAGATTCTCTTTCGGTTTCGCAGCTAACGCATTAAGCACTCCGCCTGGGGAGTACGGTCGCAAGATTAAAACTCAAAGGAATTGACGGGGGCTCGCACAAGCGGTGGAGCATGCGGTTTAATTCGATGTTACGCGAAAAACCTTACCAACCCTTGACATGGTGGTCGCGGATCGCAGAGATGCTTTCCTTCAGCTCGGCTGGACCACACAC	0	0	0	0	0	0	0	0	0	0	0	0	0	0	0	0	0	0	0	0	0	0	0	0	0	0	0	0	0	0	0	0	0	0	0	0	0	0	0	0	0	0	0	0	0	0	0	0	0
TCCACGCCGTAAACGATGTCAACTAGCTGTTTGTGTTCTTGAAACGTGAGTAGCGTAGCTAACGCGCTAAGTTGACCGCCTGGGGAGTACGGCCGCAAGGTTAAAACTCAAATGAATTGACGGGGGCCCGCACAAGCGGTGGAGCATGTGGTTTAATTCGATGCAACGCGAAGAACCTTACCATCCCTTGACATCCAGAGAATTTTCTAGAGATAGAATTGTGCCTTCGGGAACTCTGAGAC	0	0	25	0	0	0	0	0	0	0	0	0	0	0	0	0	0	0	0	0	0	0	0	0	0	0	0	0	0	0	0	0	0	0	0	0	0	0	0	0	0	0	0	0	0	0	0	0	0
TCCACACCGTAAACGATGAATGCCAGTCGTCGGGTAGCATGCTATTCGGTGACACACCTAACGGATTAAGCATTCCGCCTGGGGAGTACGGTCGCAAGATTAAAACTCAAAGAAATTGACGGGGGCCCGCACAAGCGGTGGAGCATGTGGTTTAATTCGAAGCAACGCGCAGAACCTTACCAACCCTTGACATCCTAGGACCGTTCCAGAGATGGATCTTTCACTTCGGTGACCTAGTGAC	0	0	0	0	0	0	0	0	0	0	0	44	90	170	43	14	0	0	0	0	0	0	0	0	0	0	0	0	0	0	0	0	0	0	0	0	0	0	0	0	0	0	0	0	0	0	0	0	0
TCCACGCCGTAAACGATGGGTACTAGTTGGTGCGGGTGTTGACTCCTGCGCTGACGGAGCTAACGCATTAAGTACCCCGCCTGGGGAGTACGGCCGCAAGGCTAAAACTCAAAGGAATTGACGGGGGCCCGCACAAGCGGTGGAGCATGTGGATTAATTCGAAGCAACGCGAAGAACCTTACCTAGCCTTGACATCCTTGGAACCTGCCCCAAAAGGCGGGGTGTCCTTCGGGAAATCAAGTGAC	0	0	0	0	0	0	0	0	0	0	0	0	0	0	0	0	0	0	0	0	0	0	0	0	34	0	0	0	6	0	0	86	73	0	27	30	0	0	0	0	0	0	0	0	0	0	0	0	0
TCCACGCCGTAAACGATGATAACTAGCTGTCCGGGTTCACAGAACTTGGGTGGCGCAGCTAACGCATTAAGTTATCCGCCTGGGGAGTACGGTCGCAAGATTAAAACTCAAAGGAATTGACGGGGGCCTGCACAAGCGGTGGAGCATGTGGTTTAATTCGAAGCAACGCGCAGAACCTTACCAGCCTTTGACATCCTGGTCGCGGATTAGAGAGATCTTTTCCTTCAGTTCGGCTGGACCAGTGAC	0	0	0	0	0	0	0	0	0	0	0	0	0	0	0	0	0	0	0	0	0	0	0	0	17	84	9	0	0	24	0	0	0	0	0	12	0	0	0	8	7	0	20	0	0	0	0	0	19
TCCACGCAGTAAACGATGAGTGCTAGTCGCTGGGACATTAGTTTCAGTGTCGAAGCTAACGCATTAAGCACTCCGCCTGGGAAGTACGGTCGCAAGATTAAAACTCAAATAAATTGACGGGGGCCCGCACAAGCGGTGGAGCATGTGGTTTAATTCGAAGCAACGCGAAGAACCTTACCAGACCTTGACATGGTATGTTTAGATTTCAGAATCGAAATCTTTCAGTTCGGCTGGCATACACAC	0	0	0	0	0	0	0	0	0	0	0	0	0	0	0	0	0	0	0	0	0	44	51	0	72	0	0	0	0	0	0	0	31	0	81	49	0	0	0	0	0	0	0	0	0	0	0	0	0
TCCTAGCCGTAAACGATGAACACTGGGTTGAGGGGACTTCCACATCCTCTCGGCCGTAGCGAAAGCGTTAAGTGTTCCGCCTGGGGAGTATGGTCGCAAGGCTGAAACTCAAAGGAATTGACGGGGGCTCACACAAGCGGTGGAGGATGTGGCTTAATTCGAGGCTACGCGAAGAACCTTATCCTAGATTTGACATGCTTGAGAATCCCTATGAAAGTAGAGAGTGCCCTTCGGGGAGCTCTTGCAC	0	0	0	0	386	0	0	0	0	0	0	0	0	0	0	0	0	0	0	0	0	0	0	0	0	0	0	0	0	0	0	0	0	0	0	0	0	0	0	0	0	0	0	0	0	0	0	0	0
TCCACGCCGTAAACGATGTGTGCTAGATGTTGGAAGGTTACCTTGCAGTGTCGCAGCTAACGCGTTAAGCACACCGCCTGGGAAGTACGGTCGCAAGATTAAAACTCAAAGGAATTGACGGGGGCCCGCACAAGCGGTGGAGCATGTGGTTTAATTCGAAGCAACGCGCAGAACCTTACCAGCCCTTGACATGTGGAGTTTGGTTATCAGAGATGATTTCCTTCAGTTTGGCTGGCTCCAACAC	0	0	0	0	0	0	0	0	0	0	0	0	0	0	0	0	0	0	0	0	0	0	0	0	0	0	0	0	0	0	0	0	0	0	156	0	0	0	0	0	0	0	0	0	0	0	0	0	0
TCCACACCGTAAACGATGAATGCCAGTCGTTGGATAGTATACTATTCGGTGACACACCTAACGGATTAAGCATTCCGCCTGGGGAGTACGGTCGCAAGATTAAAACTCAAAGGAATTGACGGGGGCCCGCACAAGCGGTGGAGCATGTGGTTTAATTCGAAGCAACGCGCAGAACCTTACCAACCCTTGACATCCTGTGCTATATCCAGAGATGGATAGTTCCTTTCGGGGACGCAGTGAC	0	0	0	0	0	0	0	0	0	0	0	0	0	0	0	0	0	0	0	0	0	0	0	0	0	0	0	0	0	0	0	0	0	0	0	0	0	0	0	0	0	0	0	0	0	0	0	0	0
TCCACGCCGTAAACGATGGGTACTAGTTGGTGCGGGTGTTGACCCCTGCGCTGACAAAGCTAACGCATTAAGTACCCCGCCTGGGGAGTACGGCCGCAAGGCTAAAACTCAAAGGAATTGACGGGGGCCCGCACAAGCGGTGGAGCATGTGGATTAATTCGAAGCAACGCGAAGAACCTTACCTAGCCTTGACATCCTTGGAACTCTCCCGAAACGGAGAGGTGCCCTTCGGGGAATCAAGTGAC	0	0	0	0	0	0	0	0	0	0	0	0	0	0	0	0	0	28	0	0	0	0	0	0	0	0	0	0	14	0	0	90	67	0	0	0	0	0	0	0	0	0	0	0	0	0	0	0	0
TCCACGCCCTAAACGATGAGTGCTAGACTTCGGATTATGTTCGGAGTCGCAGCTAACGCGTTAAGCACTCCGCCTGAGGACTACGGTCGCAAGACTAAAACTTAAAGGAATTGACGGGGGCCCGCACAAGCGGTGGAGCATGTGGTTTAATTCGACGATACGCGAAAAACCTTACCAGCTCTTGACATGGGGATTTTGGACCTTGGAGACAAGGTTCTTCGGTTCGGCCGGGTCCTACAC	0	0	0	0	0	0	0	0	0	0	0	0	0	0	0	0	0	0	0	0	0	0	0	0	0	0	0	0	0	0	27	136	9	0	0	0	0	0	0	0	0	0	0	0	0	0	0	0	0
TCCACACCGTAAACGATGTCTACTAGCTGTTTGTGTATTTAATACGTGAGTAGCGCAGCTAACGCGCTAAGTAGACCGCCTGGGGAGTACGGCCGCAAGGTTAAAACTCAAATGAATTGACGGGGGCCCGCACAAGCGGTGGAGCATGTGGTTTAATTCGATGCAACGCGAAGAACCTTACCATCCCTTGACATCCTTGAAATAAAGTGGAGACATTTTAGTGCCTTCGGGAATCAAGTGAC	0	0	0	0	0	0	15	0	0	20	0	0	0	0	0	0	7	0	0	0	0	0	0	0	0	0	0	0	196	17	0	0	10	0	63	0	0	0	0	0	0	0	0	0	0	0	0	0	0
TCCACGCCGTAAACGATGTCAACTAGCCGTTGGGTCCCTTGAGGACTTAGTGGCGCAGCTAACGCAATAAGTTGACCGCCTGGGGAGTACGGCCGCAAGGTTAAAACTCAAATGAATTGACGGGGGCCCGCACAAGCGGTGGAGCATGTGGTTTAATTCGATGCAACGCGAAGAACCTTACCTACCCTTGATATCCAGAGGACTTTCCAGAGATGGATTGGTGCCTTCGGGAACTCTGAGAC	0	0	0	0	0	0	0	0	0	0	0	0	0	0	0	0	0	0	0	0	0	0	0	0	0	0	0	0	0	0	0	0	0	0	0	0	0	0	0	0	0	0	0	0	0	0	0	0	0
TCCACACCGTAAACGATGAATGCCAGTCGTCGGGTAGCATGCTATTCGGTGACACACCTAACGGATTAAGCATTCCGCCTGGGGAGTACGGTCGCAAGATTAAAACTCAAAGGAATTGACGGGGGCCCGCACAAGCGGTGGAGCATGTGGTTTAATTCGAAGCAACGCGCAGAACCTTACCAACCCTTGACATCCTAGGACCGGCCCAGAGATGGGTCTTTCACTTCGGTGACCTAGTGAC	0	0	0	25	0	0	0	0	0	0	18	0	0	31	0	0	0	0	0	0	0	0	0	0	0	0	0	0	0	0	0	0	0	0	0	0	0	0	0	16	0	0	0	0	0	0	0	0	0
TCCACGCTGTAAACGATGTCGATTTGGAGTTTGTGCCATTATGAGCGTGGGTTCCGAAGCTAACGCGATAAATCGACCGCCTGGGGAGTACGGCCGCAAGGTTAAAACTCAAATGAATTGACGGGGGCCCGCACAAGCGGTGGAGCATGTGGTTTAATTCGATGCAACGCGAAGAACCTTACCTGGCCTTGACATGCTGAGAACTTTCCAGAGATGGATTGGTGCCTTCGGGAACTCAGACAC	0	0	0	0	0	0	0	0	0	0	0	0	0	0	0	0	0	0	0	0	0	0	0	0	0	0	0	0	0	0	0	0	0	0	0	0	0	0	0	0	0	0	0	0	0	0	0	0	0
TCCACGCCGTAAACGATGTCTACTAGGAGCTGGGATCTTCGGATAACTTTTCCAAAGCTAACGCATTAAGTAGACCGCCTGGGGAGTACGGCCGCAAGGTTAAAACTCAAATGAATTGACGGGGGCCCGCACAAGCGGTGGAGCATGTGGTTTAATTCGATGCAACGCGAAGAACCTTACCTACACTTGACATCCAGAGAAGTTACTAGAGATAGTTTCGTGCCTTCGGGAACTCTGAGAC	20	0	255	19	0	0	0	0	0	0	0	0	0	0	0	0	0	0	0	0	0	0	0	0	0	0	0	0	0	0	0	0	0	0	0	0	0	0	0	0	0	0	0	0	0	0	0	0	0
TCCACGCCGTAAACGATGTCTACTAGGAGCTGGAATCTTCGGATGACTTTTCCAAAGCTAACGCATTAAGTAGACCGCCTGGGGAGTACGGCCGCAAGGTTAAAACTCAAATGAATTGACGGGGGCCCGCACAAGCGGTGGAGCATGTGGTTTAATTCGATGCAACGCGAAGAACCTTACCTACACTTGACATCCAGAGAAGTTACTAGAGATAGTTTCGTGCCTTCGGGAACTCTGAGAC	0	0	183	0	0	0	0	0	0	0	0	0	0	0	0	0	0	0	0	0	0	0	0	0	0	0	0	0	0	0	0	0	0	0	0	0	0	0	0	0	0	0	0	0	0	0	0	0	0
TCCACGCCGTAAACGATGAGAACTAGCCGTTGGATCTTAGATTCAGTGGTACAGCTAACGCATTAAGTTCTCCGCCTGGGGAGTACGGCCGCAAGGCTAAAACTCAAATGAATTGACGGGGGCCCGCACAAGCGGTGGAGCATGTGGTTTAATTCGATGCAACGCGAAAAACCTTACCAACCCTTGACATCTAGTGAAATTTCTAGAGATAGATTTGTGCCTTCGGGAACACTATGACAG	0	0	0	0	0	0	0	0	0	0	0	0	0	0	0	0	0	17	0	0	0	0	0	0	145	0	0	0	0	0	0	17	42	22	62	72	0	0	0	0	0	0	0	0	0	0	0	0	0
TCCACGCCGTAAACGATGAGTACTTGGTGTCGGAGGAATCGACCCCTTCGGTACCGGAGCTAACGCATTAAGTACTCCGCCTGGGAACTACGACCGCAAGGTTGAAACTCAAAGGAATTGACGGGGACCCGCACAAGCGGTGGAACATGTGGTTTAATTCGATGCAACGCGAAGAACCTTACCTGGGCTTGACATATTCATGAACATTTTGTGAAAGCAAAACTTTCTGCGAGCTTGCTCAAAGACATGATTAC	0	0	0	0	0	0	0	0	0	0	0	0	0	0	0	0	0	0	0	0	0	0	21	0	15	0	0	0	0	0	0	0	0	0	144	60	0	0	0	0	0	0	0	0	0	0	0	0	0
TCCACGCCCTAAACGATGTCAACTAGTTGTTGGGGAAGGAGACTTCTTTAGTAACGTAGCTAACGCGTGAAGTTGACCGCCTGGGGAGTACGGCCGCAAGGTTAAAACTCAAAGGAATTGACGGGGACCCGCACAAGCGGTGGATGATGTGGATTAATTCGATGCAACGCGAAAAACCTTACCTACCCTTGACATGTGAGGAACTTGTGAGAGATCACTTGGTGCCCGAAAGGGAACCTCAACAC	56	177	0	9	8	0	0	0	0	0	0	0	0	0	0	0	0	0	0	0	0	0	0	0	0	0	0	0	0	0	0	0	0	0	0	0	0	0	0	0	0	0	0	0	0	0	0	0	0
TCCACGCCGTAAACGATGGTTACTAGCTGTGTGGATTTCGATCTGCGTGGCTAAGCGAAAGTGATAAGTAACCCACCTGGGGAGTACGTTCGCAAGAATGAAACTCAAAGGAATTGACGGGGGCCCGCACAAGCGGTGGAGCATGTGGTTTAATTCGATGATACGCGAGGAACCTTACCAGGGCTTAAATGTAAGTTGCATTAGCTAGAGATAGCTATTTCTTCGGACTACTTACAAGGT	0	0	0	0	130	0	0	0	0	0	0	0	0	0	0	0	0	0	0	0	0	0	0	0	0	0	0	0	0	0	0	0	0	0	0	167	0	0	0	0	0	0	0	0	0	0	0	0	0
TCCACGCCGTAAACGATGTCTACTTGGAGGCTGTAGTCTAGAACTGTGGCTTTCGGAGCTAACGCGTTAAGTAGACCGCCTGGGGAGTACGGTCGCAAGATTAAAACTCAAATGAATTGACGGGGGCCCGCACAAGCGGTGGAGCATGTGGTTTAATTCGATGCAACGCGAAGAACCTTACCTACTCTTGACATCCACAGAAGCCGGAAGAGATTCTGGTGTGCCTTCGGGAACTGTGAGAC	0	0	0	0	0	0	0	0	20	0	22	0	0	0	0	0	0	0	0	23	18	45	37	0	0	0	0	0	0	0	18	23	26	12	0	0	0	0	0	0	0	0	0	0	0	0	0	0	0
TCCACACCGTAAACGATGAATGCCAGTCGTCGGGTAGCACGCTATTCGGTGACACACCTAACGGATTAAGCATTCCGCCTGGGGAGTACGGTCGCAAGATTAAAACTCAAAGGAATTGACGGGGGCCCGCACAAGCGGTGGAGCATGTGGTTTAATTCGAAGCAACGCGCAGAACCTTACCAACCCTTGACATCCTGTGCTGCATCCAGAGATGGATGGTTCCCTTCGGGGACGCAGTGAC	0	0	0	0	0	0	0	0	0	0	0	0	0	0	62	0	0	0	0	161	0	0	0	0	0	0	0	0	0	0	0	0	0	0	0	0	0	0	0	0	0	0	0	0	0	0	0	0	0
TCCACGCCGTAAACGATGAATGTTAGCCGTCGGGCAGTATACTGTTCGGTGGCGCAGCTAACGCATTAAACATTCCGCCTGGGGAGTACGGTCGCAAGATTAAAACTCAAAGGAATTGACGGGGGCCCGCACAAGCGGTGGAGCATGTGGTTTAATTCGAAGCAACGCGCAGAACCTTACCAGCCCTTGACATACCAATCGCGGTTAGTGGAGACACTTTCCTTCAGTTCGGCTGGATTGGATAC	0	0	4	10	10	0	0	0	0	0	0	0	0	0	0	0	0	0	0	0	0	0	0	0	0	0	0	0	0	0	0	0	0	0	0	0	0	16	0	0	0	0	0	0	0	5	0	0	0
TCCATGCCGTAAACGATGTGTGTTAGACGTTGGAAATTTATTTTCAGTGTCGCAGCGAAAGCGATAAACACACCGCCTGGGGAGTACGACCGCAAGGTTAAAACTCAAATGAATTGACGGGGACCCGCACAAGTAGTGGAGCATGTGGTTTAATTCGAAGATACGCGCAGAACCTTACCAACACTTGACATGTTCGTCGCGACTTTGAGAGATCAAAGTTTTCGGTTCGGCCGGACGAAACAC	0	0	0	0	0	0	0	0	0	0	0	0	0	0	0	0	0	0	0	0	0	0	0	0	41	0	0	0	0	0	0	0	0	0	224	0	0	0	0	0	0	0	0	0	0	0	0	0	0
TCCACACCGTAAACGATGAATGCTAGACGACCGATTTCACGTAGATTGGGTGTCGAAGTTAACGCATTAAGCATTCCGCCTGGGGAGTACGGTCGCAAGATTAAAACTCAAAGGAATTGACGGGGGCCCGCACAAGCGGTGGAGTATGTGGTTTAATTCGACGCAACGCGCAGAACCTTACCCAACCTTAACTTCCCGAGAACGGAAAGGAGACTTTCCGGTGTCCGTAAGGAAACTCGGTGAT	0	0	0	0	0	0	0	0	0	21	0	0	0	0	0	0	0	0	0	0	0	0	0	0	0	0	0	0	10	0	0	46	0	26	45	39	0	0	0	0	14	0	0	0	0	0	0	0	8
TCCACGCCGTAAACGATGATAACTAGCTGTTCGGGCTCAAAGAGCTTGGGTGGCGCAGCTAACGCATTAAGTTATCCGCCTGGGGAGTACGGTCGCAAGATTAAAACTCAAAGGAATTGACGGGGGCCTGCACAAGCGGTGGAGCATGTGGTTTAATTCGAAGCAACGCGCAGAACCTTACCAGCCTTTGACATCCTGGTCGCGGTTTGAGGAGACTCTTACCTTCAGTTCGGCTGGACCAGTGAC	0	0	0	0	0	0	0	0	0	0	0	0	0	0	0	0	0	0	0	0	0	0	0	0	0	0	0	0	0	0	0	0	0	0	0	0	0	0	0	0	0	0	0	0	0	0	0	0	0
TCTATTCCGTAAACTATGAATGCTCGTGTTTAGAATTAATATTTTAGACACCAAGTTAACACGTTAAGCATTCCGCCTGAGGAGTATAGTCGCAAGGCTGGAACTCAAAGGAATTGACGGGGGCCAATACAAACGGTGGAGCATGTGGTTTAATGCGATAATACGCGCGAAATCTTACCAGCCTTTGAATTCTAAATAATATTATTTTAACAGAAGTCGATAATTTATTCAAATATTGTTTTGAATAAAAGTTTAGAAC	0	0	0	0	0	0	0	0	0	0	0	0	0	0	0	0	10	0	0	0	0	0	0	9	64	0	0	0	0	9	0	0	15	0	11	23	0	0	0	0	10	0	0	0	0	0	0	0	0
TCCACGCCGTAAACGATGTCAACTAGCCGTTGGGGGGGTTACCCTTTAGTGGCGCAGCTAACGCGATAAGTTGACCGCCTGGGGAGTACGGTCGCAAGATTAAAACTCAAAGGAATTGACGGGGGCCCGCACAAGCGGTGGAGCATGTGGTTTAATTCGATGCAACGCGAAGAACCTTACCTACCCTTGACATTGACAGAATCCTGTAGAGATACGGGAGTGCCTTCGGGCCTGGAAAAC	0	0	46	103	0	0	6	0	0	0	64	0	11	0	27	0	0	0	4	11	0	0	0	0	0	0	23	0	0	0	0	0	0	0	0	0	0	0	0	0	0	0	0	0	0	0	0	0	0
TCCTAGGTGTAAACGCTGTGGATTTGGTGTGTGGGGTCCGCAATGGGCCCCATGTGCCGGAGTGAAGATGTTAAATCCACTGCCTGGGGAGTACGGTCGCAAGGCTGAAACTTAAAGGAATTGGCGGGGGAGCACTGCAACGGGAGGAGCGTGCGGTTTAATTGGATTCAACGCCGGAAAACTCACCAAGGCCGACTGTTAAATGAAGATCAGTGTAACGAACTTATCGGATTATCAGAG	0	0	0	0	0	0	0	0	0	0	0	0	0	0	0	0	0	0	0	0	0	0	0	0	30	0	0	0	0	0	0	0	0	0	0	0	0	0	0	0	0	0	0	0	0	0	0	0	0
TCCTGGCCGTAAACGATGAACACTAGGTGTCGGGGGAATCGACCCCCTCGGTGTCGTAGCCAACGCGTTAAGTGTTCCGCCTGGGGAGTACGCACGCAAGTGTGAAACTCAAAGGAATTGACGGGGGCCCGCACAAGCGGTGGAGTATGTGGTTTAATTCGATGCAACGCGAAGAACCTTACCAGGGTTTGACATCCTGCGAATCTCTTGGAAACAGGAGAGTGCCTTTGGGAACGCAGTGAC	0	0	0	0	0	0	0	0	0	0	0	0	0	0	0	0	0	0	0	0	0	0	0	0	0	0	0	0	0	0	0	0	0	0	0	0	0	0	0	0	0	0	0	0	0	0	0	0	0
TCTACGCCGTAAACGATGGTTACTAGCTGTCCGGCCTAATTGAGGGCTGGGTGGTTAAGCGAAAGTGATAAGTAACCCACCTGGGGAGTACGTTCGCAAGAATGAAACTCAAAGGAATTGACGGGGGCCCGCACAAGCGGTGGAGCATGTGGTTTAATTCGATGATACGCGAGGAACCTTACCAGGGCTTAAATGCAGTCTGACGTATCTGGAAACAGATATTTCTTCGGACAGATTGCA	0	0	0	0	0	0	0	0	0	0	0	0	0	0	0	0	0	0	0	0	0	0	0	0	0	0	0	0	0	0	0	0	0	0	0	0	0	0	0	0	12	0	0	0	0	0	0	0	0
TCCTGGCAGTAAACGGTGCACGTTTGGTGTGGGCGGGTTCAGACCCCGTCCGTGCCGGAGCTAACGCGTTAAACGTGCCGCCTGGGAAGTACGGTCGCAAGATTAAAACTCAAAGAAATTGACGGGGGCCCGCACAAGCGGTGGAGTATGTGGCTTAATTCGATGCAACGCGAAGAACCTTACCTGGTCTTGACATGCATCTCTAAGTTAGTGAAAGCTAATGAGTTTGTAGCAATACAAACAATTTGCAC	0	0	0	0	0	255	102	0	0	0	0	0	0	0	0	0	0	0	0	0	0	0	0	0	0	0	0	0	0	0	0	0	0	0	0	0	0	0	0	0	0	0	0	0	0	0	0	0	0
TCCACACCGTAAACGCTGTCTACTAGCTGTGTGTGCCTTTAAGGCTGTGCGTAGCGAAGCTAACGCGATAAGTAGACCGCCTGGGGAGTACGGCCGCAAGGTTAAAACTCAAATGAATTGACGGGGGCCCGCACAAGCGGTGGAGCATGTGGTTTAATTCGATGCAACGCGAAGAACCTTACCTACACTTGACATGCAGAGAACTTTCCAGAGATGGATTGGTGCCTTCGGGAACTCTGACAC	0	0	0	0	0	0	0	0	0	0	0	0	0	7	0	0	0	0	0	0	0	19	0	0	0	0	0	0	0	0	0	0	0	0	0	0	0	31	0	0	0	0	0	0	0	0	0	0	0
TCCACGCCGTAAACGATGAGTACTTGGTGTCGGGGGATTCGACCCCTTCGGTACCGGAGCTAACGCATTAAGTACTCCGCCTGGGAACTACGACCGCAAGGTTGAAACTCAAAGGAATTGACGGGGACCCGCACAAGCGGTGGAACATGTGGTTTAATTCGATGCAACGCGAAGAACCTTACCTGGGCTTGACATATTCATGAAAGTTTTGTGAAAGCAAAATCCTCAGAGACTTCGGTCAATGACATGTTTAC	0	0	0	0	0	0	0	0	0	0	0	0	0	0	0	0	0	0	0	0	0	0	0	0	0	0	0	0	0	0	0	0	0	0	150	80	0	0	0	0	0	0	0	0	0	0	0	0	0
TCCACGCCCTAAACGATGAATACTAGATGTTGGATTTTTTCAGTATCGTAGCTAACGTATTAAGTATTCCGCCTGGGGAGTACGGTCGCAAGGCTGAAACTCAAAGGAATTGGCGGGGACTCGCACAAGCGGTGGAGCATGTGGTTTAATTCGATGCTAAGCGAAGAACCTTACCAGGGCTTGACATGTAAGCATAAGCTTGCGTGAAAGCGTGGAGTGGATTTAAGTTTACTTATTTCGGTTTACAC	0	0	18	0	0	0	0	0	0	0	0	0	0	0	0	0	0	0	0	0	0	0	0	0	0	0	0	0	0	0	0	0	36	15	0	0	0	0	0	0	0	0	0	0	0	0	0	0	0
TCCACGCCGTAAACGGTGGGCGCTAGTTGTGCGAACCTTCCACGGTTTGTGCGACGCAGCTAACGCATTAAGCGCCCCGCCTGGGGAGTACGATCGCAAGATTAAAACTCAAAGGAATTGACGGGGCCCCGCACAAGCAGCGGAGCATGCGGCTTAATTCGACGCAACGCGAAGAACCTTACCAAGGCTTGACATATACAGGAATATGGCAGAGATGTCATAGCCGCAAGGTCTGTATAC	0	0	0	0	0	51	0	0	0	0	0	0	0	0	0	0	0	0	0	0	0	0	0	0	0	0	0	0	0	0	0	0	0	0	0	0	0	0	0	0	0	0	0	127	0	0	0	0	0
TCCACACCGTAAACGATGAATGCCAGTCGTCGGGTAGCATGCTATTCGGTGACACACCTAACGGATTAAGCATTCCGCCTGGGGAGTACGGTCGCAAGATTAAAACTCAAAGGAATTGACGGGGGCCCGCACAAGCGGTGGAGCATGTGGTTTAATTCGAAGCAACGCGCAGAACCTTACCAACCCTTGACATCCTAGGACCGCCAGAGAGATTTGGCTTTCACTTCGGTGACCTAGTGAC	0	0	0	0	0	0	20	0	0	0	0	0	0	0	0	0	0	0	0	0	0	0	0	0	0	0	0	0	0	0	0	0	0	0	0	0	0	0	0	0	0	0	0	0	0	0	0	0	0
TCCACGCCGTAAACGATGTGTGCTAGACGTTGGTGGTTCAGCCATCGGTGTCGCAGCTAACGCGTTAAGCACACCGCCTGGGGAGTACGGTCGCAAGATTAAAACTCAAAGGAATTGACGGGGGCCCGCACAAGCGGTGGAGCATGTGGTTTAATTCGACGCAACGCGCAGAACCTTACCAGCCCTTGACATGGGGATCGCGAGTAGTGGAGACACTTCTCTTCAGTTCGGCTGGATCCCACAC	0	0	0	19	0	0	0	0	0	0	0	0	0	0	0	0	0	0	0	0	0	0	0	21	0	0	0	0	20	0	0	0	40	27	22	20	0	0	0	0	0	0	0	0	0	0	0	0	0
TCCACGCCGTAAACGATGAATGCCAGTCGTCGGGCAGTATACTGTTCGGTGACACACCTAACGGATTAAGCATTCCGCCTGGGGAGTACGGTCGCAAGATTAAAACTCAAAGGAATTGACGGGGGCCCGCACAAGCGGTGGAGCATGTGGTTTAATTCGAAGCAACGCGCAGAACCTTACCAACCCTTGACATCCTGGTCGCGGTCTCAGAGATGAGACTTTCAGTTCGGCTGGACCAGTGAC	0	0	0	0	0	0	0	0	0	0	0	0	0	0	0	0	0	0	0	0	0	0	0	0	0	0	0	0	0	0	0	0	0	0	0	0	0	0	0	0	0	0	0	0	0	0	0	0	0
TCCACGCCGTAAACGATGGGTACTAGTTGCTGGGGATAATAGTCTTCGGTGACGAAGTTAACGCATTAAGTACCCCGCCTGGGGAGTACGGTCGCAAGATTAAAACTCAAAGGAATTGACGGGGGCCCGCACAAGCGGTGGAGTATGTGGTTTAATTCGATGCAACGCGGAGAACCTTACCTGGGCTTGACATCCAACGCTATCCATAGAGATATGGAGTTTGATAGTAATATCGACGTTGAGAC	0	0	0	0	0	0	0	0	0	0	0	0	0	0	0	0	0	78	0	0	7	5	59	134	29	0	0	0	0	0	0	0	0	0	0	0	0	0	0	0	0	0	0	0	0	0	0	0	0
TCCACGCCGTAAACGTTGGGCACTAGGTGTGGGTCTCAACCAACGAGATCCGCGCCGTCGCTAACGCATTAAGTGCCCCGCCTGGGGAGTACGGTCGCAAGACTAAAACTCAAAGGAATTGACGGGGGCCCGCACAAGCAGCGGAGCGTGTTGCTTAATTCGATGCTACGCGAAGAACCTTACCTGGGTTAAATCATAGTGAAAAGCAACAGAGATGTTGTGTCCTTCGGGGCGCTATGA	0	0	0	0	0	57	32	0	0	0	0	10	0	0	0	0	0	0	0	0	0	0	0	0	0	0	0	0	0	0	0	0	0	0	0	0	0	0	0	0	0	0	0	0	0	0	0	0	0
TCCACGCCGTAAACGATGTCAACTAGTTGTTCGTGTCACTAAGACGTGAGTAACGCAGCTAACGCACTAAGTTGACCGCCTGGGGAGTACGGCCGCAAGGTTAAAACTCAAATGAATTGACGGGGGCCCGCACAAGCGGTGGAGCATGTGGTTTAATTCGATGCAACGCGAAGAACCTTACCATCCCTTGACATCCAGTGAACTTTCTAGAGATAGATTGGTGCCTTCGGGAACACTGAGAC	0	0	0	0	0	0	0	0	0	0	0	0	0	0	0	0	0	0	14	10	0	19	0	0	9	0	0	0	0	0	0	0	8	9	0	0	0	0	0	0	0	0	0	0	0	0	0	0	0
TCCACGCCGTAAACGATGAGAACTAGGTGTTGGGAGGATTACCTCTTGGTGCCGCAGCTAACGCATTAAGTTCTCCGCCTGGGGAGTACGGCCGCAAGGCTAAAACTCAAAGGAATTGACGGGGGCCCGCACAAGCGGTGGAGCATGTGGTTTAATTCGATGCAACGCGAAAAACCTTACCTACCCTTGAAATCTTCGGAATCTCTTAGTGATAAGAGAGTGCCTTCGGGAACCGAATGAC	0	0	0	0	0	0	0	0	0	0	0	0	0	0	0	0	0	0	0	0	0	0	0	0	0	0	0	0	0	0	0	0	0	0	0	0	0	0	0	0	0	0	0	0	0	0	0	0	0
TCCACGCCGTAAACGATGACAACTAGCTGTTGGAAGACAACGTCTTTCAGTGGCGCAGCTAACGTTTTAAGTTGTCCGCCTGGGGAGTACGGCCGCAAGGCTAAAACTCAAATGAATTGACGGGGACCCGCACAAGCGGTGGAGCATGTGGTTTAATTCGATGCAACGCGAAAAACCTTACCTACTCTTGACATACTTGGGAGCTCTTGTAATGAGAGTGTGCCTTATGGAACCAAGATAC	0	0	0	0	0	0	0	0	0	0	0	0	0	0	0	0	0	0	0	0	0	0	0	0	0	0	0	0	0	0	0	0	0	0	0	0	0	0	0	0	0	0	0	0	0	0	0	0	0
TCCACGCCGTAAACGATGAGAACTAGGTGTTAAGGTCCCTAAGGGGGCAGTAGTGCCGAAGCTAACGCGTTAAGTTCTCCGCCTGGGGACTACGGTCGCAAGACTAAAACTCAAAGGAATTGACGGGGGCCCGCACAAGCGGTGGAGCATGTGGTTTAATTCGATGCAACGCGAAAAACCTTACCTACTCTTGACATCCTTGGAATGCTTTAGAAATAAAGCAGTGCCTTCGGGAACCAAGTGAC	0	0	0	0	0	0	0	0	0	0	0	0	0	0	0	0	0	0	0	0	0	0	0	0	0	0	0	0	0	0	0	0	0	0	0	0	0	10	0	0	0	0	0	0	0	0	0	0	0
TCCACGCCGTAAACGATGATAACTAGCTGCCCGGGCTCAAAGAGCTTGGGTGGCGCAGCTAACGCATTAAGTTATCCGCCTGGGGAGTACGGTCGCAAGATTAAAACTCAAAGGAATTGACGGGGGCCTGCACAAGCGGTGGAGCATGTGGTTTAATTCGAAGCAACGCGCAGAACCTTACCAGCCTTTGACATCCTGGTCGCGGTTTGAGGAGACTCTTACCTTCAGTTCGGCTGGACCAGTGAC	0	0	0	0	0	0	0	0	0	0	0	0	0	0	0	0	0	0	0	0	0	0	0	0	0	0	0	0	0	0	0	0	0	0	0	0	0	0	0	0	0	0	0	0	0	0	0	0	0
TCCACGCCGTAAACGGTGGGCGCTAGTTGTGGGAACCTTCCACGGTTTCTGCGACGCAGCTAACGCATTAAGCGCCCCGCCTGGGGAGTACGATCGCAAGATTAAAACTCAAAGGAATTGACGGGGCCCCGCACAAGCAGCGGAGCATGCGGCTTAATTCGACGCAACGCGAAGAACCTTACCAAGGCTTGACATATACAGGAATATGGCAGAGATGTCATAGCGGTAAAACGTCTGTATAC	0	0	0	0	0	34	30	0	0	0	0	0	0	0	0	0	0	0	0	0	0	0	0	0	0	0	0	0	0	0	0	0	0	0	0	0	0	0	0	0	0	0	0	59	0	0	0	0	0
TCCCAGCCGTAAACGCTGCGGGTTACGCTTTGCCAAATCTTCGGGATTTGGCAGGGGGGAAGCGAAGGCGATAAACCCGCCACCTGGGGAGTACAGCCGCAAGGCCGAAACTTAAAGGAATTGCCGGGGGAGTACTACAAGGGGTGCGGCGTGCGGTTTAATTGGATTATACACCGAAAAACTTACCAGGGGCGACAGCACAATGAAGGTCAGATTGAAGGTTTTACCTAAGGCGCTGAG	0	0	0	0	0	0	0	0	0	0	0	0	0	0	0	0	0	0	0	0	0	0	0	0	0	0	0	0	0	0	0	0	0	0	0	0	0	16	7	8	0	0	9	0	0	0	0	0	0
TCCACGCCGTAAACGATGAGTATTTGTTGTCGGGAGATTCGACCCTCTCGGTAGCGGAGCTAACGCGTTAAATACTCCGCCTGGGTACTACGACCGCAAGGTTGAAACTCAAAGGAATTGACGGGGACCCGCACAAGCGGTGGAACATGTGGTTTAATTCGATGCAACGCGAAGAACCTTACCTGGGTTTGACATGTTCACGAAAGCTCTGTGAAAACAGAGCCCTCTGCGAGCTTGCTCAAAGACGTGATCAC	13	0	0	0	0	0	0	0	0	0	0	0	0	0	0	0	0	0	0	0	0	0	0	0	0	0	0	0	0	0	0	0	84	62	52	31	0	0	0	0	0	0	0	0	0	0	0	0	0
TCCACGCCGTAAACGATGTCTACTAGCCGTTGGGGTCCTTGAGACTTTAGTGGCGCAGTTAACGCGATAAGTAGACCGCCTGGGGAGTACGGCCGCAAGGTTAAAACTCAAATGAATTGACGGGGGCCCGCACAAGCGGTGGAGCATGTGGTTTAATTCGATGCAACGCGAAGAACCTTACCTGGTCTTGACATAGTGAGAATCCTGCAGAGATGCGGGAGTGCCTTCGGGAATTCACATAC	0	0	0	0	0	0	0	0	0	0	0	0	0	0	0	5	0	0	0	0	0	0	0	0	15	0	0	0	0	30	0	0	0	0	0	0	0	0	0	0	0	0	0	0	12	0	0	0	27
TCCACGCTGTAAACGCTGTCAACTAGCTGTTGGTCATATAAATGTGATTAGTGGCGAAGCTAACGCGGTAAGTTGACCGCCTGGGGAGTACGGTCGCAAGATTAAAACTCAAAGGAATTGACGGGGGCCCGCACAAGCGGTGGAGCATGTGGTTTAATTCGATGCAACGCGAAGAACCTTACCTACCCTTGACATACAGTGAATCAATTAGAGATAGTTGAGTGCCTTTGGGAACACTGATAC	0	0	0	0	0	0	0	0	0	0	0	0	0	0	0	0	0	0	0	0	0	0	0	0	0	0	47	0	0	0	0	0	0	0	0	0	0	0	0	0	3	0	37	0	0	43	17	0	0
TCCACGCCGTAAACGATGGATGCTAGATGTCGGGAGGTCTTACCCTCTCGGTGTCGTCGCTAATGCATTAAGCATCCCGCCTGGGGAGTACGGTCGCAAGATTAAAACTCAAAGAAATTGACGGGGGCCCGCACAAGCGGTGGAGTATGTGGTTTAATTCGATGCAACGCGAACAACCTTACCTGGGCTTGACATCTGGTGCTATCCGGTGAAAGCCGGAGTTCCCTTCGGGGACGCCAAGAC	0	0	0	0	0	0	0	0	0	0	0	138	30	0	0	0	0	0	0	0	0	0	0	0	0	0	0	0	0	0	0	0	0	0	0	0	6	0	0	0	0	0	0	0	0	0	0	0	0
TCCACGCCGTAAACGTTGTACACTAGGTCTTGGGGGTTTCGACCCCTTCAGGACCCCAGCTAACGCGATAAGTGTACCGCCTGAGGACTACGGCCGCAAGGCTAAAACTCAAAGGAATTGACGGGGGCCCGCACAAGCGGTGGAGCATGTGGCTTAATTCGATGCAACGCGAAGAACCTTACCTAGGCTTGACATGTAATGGACGGTTTCCAGAGATGGATTCTTCCCTTCGGGGCTGTTACAC	0	0	0	0	0	0	0	0	0	0	0	0	0	0	0	0	0	0	0	0	0	0	0	0	62	0	0	0	10	15	0	0	30	78	0	20	0	0	0	0	13	72	0	0	0	0	0	0	0
TCCACGCTGTAAACGATGAGTGCTAGCCGTTTGCGATTATTCGCAAGTGGTGCAGTTAACACGTTAAGCACTCCGCCTGGGGAGTACGATCGCAAGATTAAAACTCAAAGGAATTGACGGGGGCCCGCACAAGCGGTGGAGCATGTGGTTTAATTCGACGCAACGCGAAGAACCTTACCAGGTCTTGACTTCCTGACTATGGTTGTTAGAAATAACTTCCTTCAGTTCGGCTGGGTCAGTGAC	0	0	0	20	14	0	0	0	0	0	0	0	0	0	0	0	0	0	0	0	0	0	0	0	0	0	0	0	0	0	24	31	31	0	66	45	0	0	0	0	0	0	0	0	0	0	0	0	0
TCCACGCCGTAAACGATGAGAGCTAGTCGTTGGAGAGTTCGCTCTTCGGTGACGCAGCTAACGCATTAAGCTCTCCGCCTGGGGAGTACGGTCGCAAGATTAAAACTCAAAGGAATTGACGGGGGCCCGCACAAGCGGTGGAGCATGTGGTTTAATTCGAAGCAACGCGCAGAACCTTACCATCCCTTGACTTCCCTGTCGCGGGTTCAGAGATGAACCTTTCAGTTCGGCTGGACAGGTGAC	0	0	0	0	0	0	0	0	0	0	0	0	0	0	0	0	0	0	0	0	0	0	0	0	0	0	0	0	0	0	0	0	0	0	0	62	0	0	0	0	0	0	0	0	0	0	0	0	0
TCCATGCCGTAAACGATGTGTGTTAGACGTTGGAAATTTATTTTCAGTGTCGCAGCGAAAGCATTAAACACACCGCCTGGGGAGTACGACCGCAAGGTTAAAACTCAAATGAATTGACGGGGACCCGCACAAGTAGTGGAGCATGTGGTTTAATTCGAAGATACGCGCAGAACCTTACCAACACTTGACATGTTCGTCGCGACTCTAAGAGATTAGAGTTTTCGGTTCGGCCGGACGAAACAC	0	0	0	0	0	0	0	0	0	0	0	0	0	0	0	0	0	0	0	0	0	0	0	0	57	0	0	0	0	0	0	0	0	0	163	0	0	0	0	0	0	0	0	0	0	0	0	0	0
TCCATGCAGTAAACGATGGGTGCTAGTCGTCGGACTTTTGTTCGGTGTCGTAGCTAACGCGTTAAGCACCCCGCCTGGGGAGTACGGTCGCAAGATTAAAACTCAAATAAATTGACGGGGACCCGCACAAGCAGTGGAGCATGTGGTTTAATTCGACGCAACGCGAAGAACCTTACCAGCGTTTGACATGGAAAGTACCGGTTACAGAATGGTAACCTTCAGTTCGGCTGGCTTTCACAC	0	0	0	0	0	0	0	0	0	0	0	0	0	0	0	0	0	0	0	0	0	0	0	0	0	0	0	0	0	0	0	0	0	0	0	0	0	0	0	0	0	0	0	0	0	0	0	0	0
TCCACGCCCTAAACGATGAATACTAGATGTTGGATTTATTCAGTATCGTAGCTAACGTATTAAGTATTCCGCCTGGGGAGTACGGTCGCAAGGCTGAAACTCAAAGGAATTGGCGGGGACTCGCACAAGCGGTGGAGCATGTGGTTTAATTCGATGCTAAGCGAAGAACCTTACCAGGGCTTGACATGTAAGCATAAGCTTGCGTGAAAGCGTGGAGTGGATTTAAGTTTACTTATTTCGGTTTACAC	0	0	0	30	0	0	0	0	0	0	0	0	0	0	0	0	0	0	0	0	0	0	0	0	0	0	0	0	0	0	0	0	0	0	24	11	0	0	0	0	0	0	0	0	0	0	0	0	0
TCCACGCCGTAAACGATGTCTACTAGAAGCTCGACTCTTCGGAGTTGTTTTTCAAAGCTAACGCATTAAGTAGACCGCCTGGGGAGTACGGCCGCAAGGTTAAAACTCAAATGAATTGACGGGGGCCCGCACAAGCGGTGGAGCATGTGGTTTAATTCGATGCAACGCGAAGAACCTTACCTACACTTGACATACAGAGAACTTACCAGAGATGGTTTGGTGCCTTCGGGAACTCTGATAC	0	0	0	0	0	0	0	0	59	0	0	0	0	0	0	0	0	0	0	0	0	0	0	0	0	0	0	0	0	0	0	0	0	0	0	0	0	0	0	0	0	0	0	0	0	0	0	0	0
TCCACACCGTAAACGCTGTCTACTAGCTGTTTGTGGTTTTAAACCGTGAGTAGCGAAGCTAACGCGCTAAGTAGACCGCCTGGGGAGTACGGCCGCAAGGTTAAAACTCAAATGAATTGACGGGGGCCCGCACAAGCGGTGGAGCATGTGGTTTAATTCGATGCAACGCGAAGAACCTTACCTACACTTGACATGCAGAGAACTTTCCAGAGATGGATTGGTGCCTTCGGGAACTCTGACAC	0	0	0	0	0	0	0	0	0	0	0	0	0	0	0	0	0	0	0	0	0	0	0	0	0	19	0	0	0	0	0	0	0	0	0	0	0	0	0	0	0	0	0	0	0	0	0	0	0
TCCACGCCGTAAACGATGAGTATTTGGTGCTGGAGGATTCGACCCTTTCAGCGCCGTAGCTAACGCGATAAATACTCCGCCTGGGGACTACGATCGCAAGATTGAAACTCAAAGGAATTGACGGGGACCCGCACAAGCGGTGGAACATGTGGTTTAATTCGATGATACGCGAAGAACCTTACCTGGGTTTGACATGTTAGTGAAAGTTTTCTGAAAAGAATTCCCTTTAAGAGCTTGCTCTTAAACACTATCAC	0	0	0	0	0	0	0	0	0	0	0	0	0	0	0	0	0	0	0	0	0	0	0	0	0	0	0	0	0	0	0	0	0	0	0	0	0	0	0	0	0	0	0	0	0	0	0	0	0
TCCTTGCTGTAAACTATGAGTGTTCGTATTTAGATTAAATTTTAGGTACTAAGCTAACGCGTTAAACACTCTACCTGAAAAGTACGACCGCAAGGTTAAAACTCAAAGGAATTGACGGGAGCCTATACAAGCGGTGGAGCATGTGGTTTAATTCGATATTACGCGCAGAACCTTACCAGTTCTTGTCAATTTAATACTTTTATTACTAGAGTAATTTTAAAAATAAATGGAAACAATTTTAAACTTGAAATAGATCCAATAAATTTATTAAAC	0	0	0	0	0	0	0	0	0	0	0	0	0	0	0	0	0	0	0	0	0	0	0	0	0	0	0	0	0	0	0	0	0	0	0	0	0	0	0	0	0	0	0	0	0	0	0	0	0
TCCACGCCGTAAACGATGAATGCTAGCTGTCAGGCAGTATACTGTTTGGTGGCGCAGCTAACGCATTAAGCATTCCGCCTGGGGAGTACGGTCGCAAGACTAAAACTCAAAGGAATTGACGGGGGCCCGCACAAGCGGTGGAGCATGTGGTTTAATTCGAAGCAACGCGCAGAACCTTACCAGCCCTTGACATCCCGGTCGCGGTTTTCAGAGATGAATTCCTTCAGTTCGGCTGGACCGGTGAC	0	0	0	0	0	0	0	0	0	0	29	0	0	0	0	0	0	0	0	0	0	0	0	0	0	0	0	0	50	0	0	0	0	0	62	0	0	0	0	0	17	49	0	0	0	0	0	0	0
TCCACACCGTAAACGATGAATGCCAGTCGTTGGGTAGTATACTATTCGGTGACACACCTAACGGATTAAGCATTCCGCCTGGGGAGTACGGTCGCAAGATTAAAACTCAAAGGAATTGACGGGGGCCCGCACAAGCGGTGGAGCATGTGGTTTAATTCGAAGCAACGCGCAGAACCTTACCAACCCTTGACATCCTGTGCTACATTCAGAGATGAATGGTTCCCTTCGGGGACGCAGTGAC	0	0	0	0	0	0	0	0	0	0	0	0	0	0	0	0	0	0	0	0	0	0	0	0	0	0	0	0	210	0	0	0	0	0	0	0	0	0	0	0	0	0	0	0	0	0	0	0	0
TCCACGCCGTAAACGATGACAACTAGCTGTCGGGAGACAATGTCTTTCAGTGGCGCAGCTAACGTTTTAAGTTGTCCGCCTGGGGAGTACGGCCGCAAGGCTAAAACTCAAATGAATTGACGGGGACCCGCACAAGCGGTGGAGCATGTGGTTTAATTCGATGCAACGCGAAAAACCTTACCTACTCTTGACATACTTGGAAGCTCTTGTAATGAGAGTGTGCCTTTTGGAGCCAAGATAC	0	0	0	0	0	0	0	0	0	0	0	0	0	0	0	0	0	0	0	0	0	0	0	0	0	0	0	0	93	0	0	0	0	0	0	0	0	0	0	0	0	0	0	0	0	0	0	0	0
TCCACACCGTAAACGATGAATGCCAGTCGTCGGGTAGCATGCTGCTCGGTGACACACCTAACGGATTAAGCATTCCGCCTGGGGAGTACGGTCGCAAGATTAAAACTCAAAGGAATTGACGGGGGCCCGCACAAGCGGTGGAGCATGTGGTTTAATTCGAAGCAACGCGCAGAACCTTACCAACCCTTGACATCCTCAGCTACCTCCAGAGATGGAGGGTTCCCTTCGGGGACTGAGTGAC	0	0	0	0	0	0	0	0	0	0	0	0	0	0	0	0	0	0	0	0	0	0	0	0	0	0	0	0	0	0	0	0	0	0	0	0	0	0	0	0	0	0	0	0	0	0	0	0	0
TCCACGCCGTAAACGATGAGAACTAGGCGTCGGGATTTTATATTTCGGTGCCGCAGCTAACGCAATAAGTTCTCCGCCTGGGGAGTACGGTCGCAAGACTAAAACTCAAAGGAATTGACGGGGGCCCGCACAAGCGGTGGAGCATGTGGTTTAATTCGATGCAACGCGAAAAACCTTACCTACCTTTGACATCCTAGGAATCTCTTAGTGATAAGAGAGTGCCTTCGGGAACCTGGAGAC	0	0	0	0	0	0	0	0	0	0	0	0	0	0	0	0	12	0	12	0	0	0	0	0	0	0	0	0	0	0	0	0	0	0	0	0	0	0	0	0	0	0	0	0	0	0	20	0	0
TCCACACCGTAAACGATGAATGCCAGTCGTCGGATAGTATACTATTCGGTGACACACCTAACGGATTAAGCATTCCGCCTGGGGAGTACGGTCGCAAGATTAAAACTCAAAGGAATTGACGGGGGCCCGCACAAGCGGTGGAGCATGTGGTTTAATTCGAAGCAACGCGCAGAACCTTACCAACCCTTGACATCCTGTGCTATATCTAGAGATGGATAGTTCCTTTCGGGGACGCAGTGAC	0	0	0	0	0	0	0	0	0	0	0	0	0	0	0	0	0	0	0	0	0	0	0	0	0	0	0	0	0	0	0	0	0	0	153	172	0	0	0	0	0	0	0	0	0	0	0	0	0
TCCACGCCGTAAACGATGGATACTAGCTGTTCGATCAACATTGGTTGGTTGAGTGGCTAAGCGAAAGTGATAAGTATCCCACCTGGGGAGTACGCTCGCAAGAGTGAAACTCAAAGGAATTGACGGGGGCCCGCACAAGCGGTGGAGCATGTGGTTTAATTCGATGATACGCGAGGAACCTTACCAGGGCTTAAATGTAAGTTGCATAGATCAGAGATGGTCTTTTCTTCGGACTACTTACA	39	0	0	0	0	0	172	0	0	0	0	0	0	0	0	0	0	0	0	0	0	0	0	0	0	0	0	0	0	0	0	0	0	0	0	0	0	0	0	0	0	0	0	86	0	0	0	0	0
TCCACGCCGTAAACGATGAGAGCTAGTCGTTGGGGGGCACGCCCTTCAGTGACGCAGTTAACGCATTAAGCTCTCCGCCTGGGGAGTACGGTCGCAAGATTAAAACTCAAAGGAATTGACGGGGGCCCGCACAAGCGGTGGAGCATGTGGTTTAATTCGAAGCAACGCGCAGAACCTTACCATCCCTTGACATACCTGTCGCGATTTCAGAGATGAAATTTTCAGTTAGGCTGGACAGGATAC	0	0	0	0	9	0	0	0	0	15	0	0	0	0	0	0	10	0	0	0	0	0	0	0	0	0	0	0	0	0	0	0	33	18	0	41	0	0	0	0	0	0	0	0	0	0	0	0	0
TCCACACCGTAAACGATGAATGCCAGTCGTCGGGTAGTATACTATTCGGTGACACACCTAACGGATTAAGCATTCCGCCTGGGGAGTACGGTCGCAAGATTAAAACTCAAAGGAATTGACGGGGGCCCGCACAAGCGGTGGAGCATGTGGTTTAATTCGAAGCAACGCGCAGAACCTTACCAACCCTTGACATCCTGTGCTACATCCAGAGATGGATAGTTCCCTTCGGGGACGCAGTGAC	0	0	0	0	0	0	0	0	0	0	0	0	0	0	0	0	0	0	0	0	0	0	0	0	0	0	0	0	0	0	0	0	0	0	0	0	0	0	0	0	0	0	0	0	0	0	0	0	0
TCCACGCCGTAAACGGTGGGCACTAGATGTGGGGACCTTCCACGGTCTCTGCGTCGCAGCTAACGCATTAAGTGCCCCGCCTGGGGAGTACGGCCGCAAGGCTAAAACTCAAAGGAATTGACGGGGGCCCGCACAAGCAGCGGAGCATGCGGCTTAATTCGACGCAACGCGAAGAACCTTACCAAGGCTTGACATATAGAGAAATCCGTTAGAGATAACGGGTCCGTAAGGGCTCTATAC	0	0	0	0	0	89	38	0	0	0	0	0	0	0	0	0	0	0	0	0	0	0	0	0	0	0	0	0	0	0	0	0	0	0	0	0	0	0	0	0	0	0	0	29	0	0	0	0	0
TCCACGCCGTAAACGATGACAACTAGCTGTTGGAAGACACTGTCTTTCAGTGGCGCAGCTAACGTTTTAAGTTGTCCGCCTGGGGAGTACGGCCGCAAGGCTAAAACTCAAATGAATTGACGGGGACCCGCACAAGCGGTGGAGCATGTGGTTTAATTCGATGCAACGCGAAAAACCTTACCTACTCTTGACATACTTGGAAGCTTTTGTAATGAAAGCGTGCCTTTTGGAACCAAGATAC	0	0	0	0	0	0	0	0	0	0	0	0	0	0	0	0	0	0	0	0	0	0	0	0	61	0	0	0	0	0	0	0	73	74	0	30	0	0	0	0	23	57	0	0	0	0	0	0	0
TCCACGCCGTAAACGATGTCAACTAGCCGTTGGAATCCTTGAGATTTTAGTGGCGCAGCTAACGCATTAAGTTGACCGCCTGGGGAGTACGGCCGCAAGGTTAAAACTCAAATGAATTGACGGGGGCCCGCACAAGCGGTGGAGCATGTGGTTTAATTCGAAGCAACGCGAAGAACCTTACCTGGCCTTGACATGCTGAGAACTTTCCAGAGATGGATTGGTGCCTTCGGGAACTCAGACAC	0	0	0	0	0	0	0	0	0	0	0	0	0	0	0	0	0	0	0	0	0	0	0	0	0	0	0	0	0	0	20	27	17	35	0	0	0	0	0	0	16	0	0	0	0	0	0	0	0
TCCACACCGTAAACGTTGGGCGCTAGGTGTGGGATCCATTCCACGGGTTCCGTGCCGCAGCTAACGCATTAAGCGCCCCGCCTGGGGAGTACGGCCGCAAGGCTAAAACTCAAAGGAATTGACGGGGGCCCGCACAAGCGGCGGAGCATGCGGATTAATTCGATGCAACGCGAAGAACCTTACCTGGGTTTGACATACACCGGAAAGCTGCAGAGATGTAGCCCCTTTTTGTCGGTGTAC	0	0	0	0	0	0	0	0	0	0	0	0	0	0	0	0	0	0	12	0	0	0	0	2	107	0	0	0	0	0	0	0	0	0	0	0	0	9	0	19	0	0	45	0	0	0	0	0	71
TCCACGCCGTAAACGATGACAGCTAGATGTCGGGAGGTTGCCTTTCGGTGTCGCCGCTAACGCATTAAGCTGTCCGCCTGGGAAGTACGGTCGCAAGATTAAAACTCAAAGGAATTGACGGGGGCCCGCACAAGCGGTGGAGCATGTGGTTTAATTCGAAGCAACGCGCAGAACCTTACCAGTCCTTGACATGGGTAGTTTGGTGTCTGGAGACAGACTCCTTCAGTTTGGCTGGCTACCACAC	0	0	0	0	0	0	0	0	0	0	0	0	0	0	0	0	0	0	0	0	0	0	0	0	0	0	0	0	17	0	0	0	0	0	0	0	0	0	0	0	0	0	0	0	0	0	0	0	0
TCCACGCCCTAAACGATGAGAACTAGCCGTTGGGTCCGGTTACGGATTTAGTGGCGCAGCTAACGCGTTAAGTTCTCCGCCTGGGGAGTACGGCCGCAAGGTTAAAACTCAAATGAATTGACGGGGGCCCGCACAAGCGGTGGAGCATGTGGTTTAATTCGATGCAACGCGAAGAACCTTACCTGGTCTTGACATCCTGCGAACTTTCTAGAGATAGATTGGTGCCTTCGGGAACGCAGAGAC	0	0	0	0	0	35	45	0	0	0	0	0	0	0	0	0	0	0	0	0	0	0	0	0	0	0	0	0	0	0	0	0	0	0	0	0	0	0	0	0	0	0	0	169	0	0	0	0	0
TCCACGCCGTAAACGATGGATACTAGGTGTTTGGGAAGTTAATCTCCTGAGTACCAAAGCTAACGCATTAAGTATCCCGCCTGGGGAGTACGGTCGCAAGGCTAAAACTCAAAGGAATTGACGGGGGCCCGCACAAGCGGTGGAGTATGTGGTTTAATTCGAAGCAACGCGCAGAACCTTACCTACCCTTAACATCCCGGGACAATCTCAGAGATGAGACTTCCTCTTCGGAGGCTCGGTGAT	0	0	0	0	0	0	0	0	0	0	0	0	0	0	0	0	0	0	0	0	0	0	0	0	0	0	0	0	0	0	0	28	232	41	0	0	0	0	0	0	0	0	0	0	0	0	0	0	0
TCCACGCCGTAAACGATGTCAACTAGCTGTCTGTGTACTTGATACGTGGGTAGCGTAGCTAACGCGCTAAGTTGACCGCCTGGGGAGTACGGCCGCAAGGTTAAAACTCAAATGAATTGACGGGGGCCCGCACAAGCGGTGGAGCATGTGGTTTAATTCGATGCAACGCGAAGAACCTTACCATCCCTTGACATCCAGAGAATTTTCTAGAGATAGATTAGTGCCTTCGGGAACTCTGAGAC	0	0	0	0	0	0	0	0	0	0	0	0	0	0	0	0	0	0	0	0	0	0	0	0	0	0	0	0	0	0	0	0	0	0	0	0	0	0	0	0	0	0	0	0	0	0	0	0	0
TCCACGCCGTAAACGATGTCTACTAGAAGCTCGGAACCTCGGTTCTGTTTTTCAAAGCTAACGCATTAAGTAGACCGCCTGGGGAGTACGGCCGCAAGGTTAAAACTCAAATGAATTGACGGGGGCCCGCACAAGCGGTGGAGCATGTGGTTTAATTCGATGCAACGCGAAGAACCTTACCTACACTTGACATACAGAGAACTTACCAGAGATGGTTTGGTGCCTTCGGGAGCTCTGATAC	0	0	0	0	0	0	0	0	0	0	0	0	0	0	0	0	0	0	0	0	0	0	0	0	0	0	0	0	0	0	0	0	0	0	0	0	0	0	0	0	0	0	0	0	0	0	0	0	0
TCCACGCCGTAAACGATGAATGCTAGACGTCGGGAAACCTGTTTCTCGGTGTCGTCGCTAACGCATTAAGCATTCCGCCTGGGGAGTACGGCCGCAAGGTTAAAACTCAAAGGAATTGACGGGGGCCCGCACAAGCGGTGGAGCATGTGGTTTAATTCGAAGCAACGCGCAGAACCTTACCAGCCCTTGACATGGGGAGTTTGGTCGCCGGAGACGGCGTCCTTCAGTTCGGCTGGCTCCCGCAC	0	246	0	0	0	0	0	0	0	0	0	0	0	0	0	0	0	0	0	0	0	0	0	0	0	0	0	0	0	0	0	0	0	0	0	0	0	0	0	0	0	0	0	0	0	0	0	0	0
TCCACGCCGTAAACTATGGAAGCTAGCCGTCAGTCAGCTTGCTGAGTGGTGGCGCAGCTAACGCATTAAGCTTCCCGCCTGGGGAGTACGGTCGCAAGATTAAAACTCAAAGGAATTGACGGGGGCCCGCACAAGCGGTGGAGCATGTGGTTTAATTCGAAGCAACGCGCAGAACCTTACCTACCCTTGACATGTCCAGTATGAGCATCAGAGATGGAGCTCTTCAGTTCGGCTGGCTGGAACAC	0	0	0	0	0	0	28	0	0	0	0	0	0	0	0	0	0	0	0	0	0	0	0	0	0	0	0	0	0	0	0	0	0	0	0	0	0	0	0	0	0	0	0	49	0	0	0	0	0
TCCACGCCGTAAACGATGAGTACTTGGTGTCGGGGGATTCGACCCCTTCGGTACCGGAGCTAACGCATTAAGTACTCCGCCTGGGAACTACGACCGCAAGGTTGAAACTCAAAGGAATTGACGGGGACCCGCACAAGCGGTGGAACATGTGGTTTAATTCGATGCAACGCGAAGAACCTTACCTGGGCTTGACATATTCATGAAAACTCTGTGAAAGCAGAGCCTTCTGCGAGCTTGCTCAAAGACATGATTAC	0	0	0	0	0	0	0	0	0	0	0	0	0	0	0	0	0	0	0	0	0	0	45	0	0	0	0	0	51	0	0	96	0	0	119	0	0	0	0	0	0	0	0	0	0	0	0	0	0
TCCACGCCCTAAACGATGTCAACTAGTTGCCGGGTCTTCATTGACTTGGTAACGTAGCTAACGCGTGAAGTTGACCGCCTGGGGAGTACGGTCGCAAGATTAAAACTCAAAGGAATTGACGGGGACCCGCACAAGCGGTGGATGATGTGGATTAATTCGATGCAACGCGAAAAACCTTACCTACCCTTGACATGTATGGAATCCTGCTGAGAGGTGGGAGTGCCCGAAAGGGAGCCATAACAC	0	0	0	0	0	0	0	0	0	0	0	0	0	0	0	0	0	0	0	0	0	0	0	0	0	0	0	0	0	0	0	0	0	0	0	0	0	0	0	0	0	0	0	0	0	0	0	0	0
TCCATGCCGTAAACGATGAGTGCTAGACGTTGGAAATATATTTTTCAGTGTCGCAGCGAAAGCATTAAGCACTCCGCCTGGGGAGTACGACCGCAAGGTTAAAACTCAAATGAATTGACGGGGACCCGCACAAGCAGTGGAGCATGTGGTTTAATTCGAAGATACGCGCAGAACCTTACCAACGCTTGACATGTTCGTCGCGAGACTAAGAGATTAGTTTCTTCAGTTCGGCTGGACGAAACAC	0	0	0	0	0	0	0	0	0	0	0	0	0	0	0	0	0	0	0	0	0	0	0	0	51	0	0	0	0	0	0	0	0	43	93	0	0	0	0	0	35	0	17	0	0	0	0	0	0
TCCTAACCGTAAACGGTGTGCACTGGATGTCGGTCCATTCTGATGGATCGGTGTCGTAGCTAATGCGTTAAGTGCACCGCCTGGGTAGTACGATCGCAAGGTTGAAACTCAAAGGAATTGACGGGGGCTCACACAAGCGGTGGAGCATGTTGCTTAATTCGAAGCAACGCGAAGAACCTTACCTGGGCTTGAACTGTATGGATTATCTCTGTGAAAGCAGAGTACGCTTTTTAGTGGAACATACAG	0	0	0	0	0	0	0	0	0	0	0	0	0	0	0	0	0	0	0	0	0	0	0	0	14	0	0	0	190	0	0	0	25	32	0	0	0	0	0	0	16	0	5	0	0	0	0	0	0
TCCACGCCGTAAACGATGGATGCCAGCCGTTGGACAGCTTGCTGTTCAGTGGCGCAGTTAACGCTTTAAGCATCCCGCCTGGGGAGTACGGTCGCAAGATTAAAACTCAAAGGAATTGACGGGGGCCCGCACAAGCGGTGGAGCATGTGGTTTAATTCGAAGCAACGCGCAGAACCTTACCAACCTTTGACATGTCCAGTATGATTACCAGAGATGGTTTTCTTCAGTTCGGCTGGCTGGAACAC	0	0	0	0	0	44	68	0	0	0	0	0	0	0	0	0	0	0	0	0	0	0	0	0	0	0	0	0	0	0	0	0	0	0	0	0	0	0	0	0	0	0	0	168	0	0	0	0	0
TCCACGCAGTAAACGATGAGTGCTAGTCGCTGGTGCAATAGTATCAGTGTCGAAGCTAACGCATTAAGCACTCCGCCTGGGAAGTACGGTCGCAAGATTAAAACTCAAATAAATTGACGGGGGCCCGCACAAGCGGTGGAGCATGTGGTTTAATTCGAAGCAACGCGAAGAACCTTACCAGACCTTGACATGGTATGTTTGAATTAAAGAATCTTAATTCTTCAGTTCGGCTGGCATACACAC	0	0	0	0	0	0	0	0	0	0	0	0	0	0	0	0	0	0	0	0	0	0	27	33	102	0	0	0	0	0	0	0	24	0	54	38	0	0	0	0	0	0	0	0	0	0	0	0	0
TCCACGCCGTAAACGATGACAACTAGCTGTTGGGAGACTATGTCTCTCAGTGGCGCAGCTAACGCTTTAAGTTGTCCGCCTGGGGAGTACGGCCGCAAGGCTAAAACTCAAATGAATTGACGGGGACCCGCACAAGCGGTGGAGCATGTGGTTTAATTCGATGCAACGCGAAAAACCTTACCTACTCTTGACATACTTGGAAGCTCTTGTAATGAGAGTGTGCCTTTTGGAGCCAAGATAC	0	0	0	0	0	0	0	0	0	0	0	0	0	0	0	0	0	0	0	0	0	0	0	0	0	0	0	0	0	0	0	0	306	0	0	0	0	0	0	0	0	0	0	0	0	0	0	0	0
TCCACACCGTAAACGATGAATGCCAGTCGTCGGCAAGCATGCTTGTCGGTGACACACCTAACGGATTAAGCATTCCGCCTGGGGAGTACGGTCGCAAGATTAAAACTCAAAGGAATTGACGGGGGCCCGCACAAGCGGTGGAGCATGTGGTTTAATTCGAAGCAACGCGCAGAACCTTACCAACCCTTGACATCCTAGGACCGCCAGAGAGATTTGGTTTTCCCTTCGGGGACCTAGTGAC	0	0	0	0	0	0	0	0	0	0	0	0	0	0	0	0	0	0	0	0	0	0	0	0	0	0	0	0	0	0	0	0	0	0	0	0	0	0	0	0	0	0	0	0	0	0	0	0	0
TCCTAGCTGTAAACGATGAGTACTGGATCGAGGGGCCTTCCACAGCCTCTCGGTCGTAGCGAAAGTGTTAAGTACTCCGCCTGGGGAGTATGGTCGCAAGGCTGAAACTCAAAGGAATTGACGGGGGCTCACACAAGCGGTGGAGGATGTGGCTTAATTCGAGGATACGCGAAGAACCTTATCCTGGTCTTGACATGTTTAGGAACCTCGGTGAAAGTCGAGGGTGCCCTTCGGGGAGCCTTTACAC	0	0	23	0	0	0	0	0	0	0	0	0	0	0	0	0	33	0	0	0	0	48	0	0	0	0	0	0	9	0	0	0	53	0	7	0	0	0	0	0	0	0	0	0	0	0	0	0	0
TCCATGCCGTAAACGTTGGGCACTAGGTGTGGGCATCAACCAACGATGTCCGCGCCGTCGCTAACGCATTAAGTGCCCCGCCTGGGGAGTACGGTCGCAAGACTAAAACTCAAAGGAATTGACGGGGGCCCGCACAAGCAGCGGAGCGTGTTGCTTAATTCGATGCTACGCGAAGAACCTTACCTAGGTTTGACATGTACGGAATAGCCACAGAGATGTGGTGTCCTTCGGGGCCGTACAC	0	0	0	0	0	36	17	0	0	0	0	0	0	0	0	0	0	0	0	0	0	0	0	0	0	0	0	0	0	0	0	0	0	0	0	0	0	0	0	0	0	0	0	0	0	0	0	0	0
TCCACACCGTAAACGATGAATGCCAGACGTCGGCTAGCATGCTAGTCGGTGTCACACCTAACGGATTAAGCATTCCGCCTGGGGAGTACGGCCGCAAGGTTAAAACTCAAAGGAATTGACGGGGGCCCGCACAAGCGGTGGAGCATGTGGTTTAATTCGAAGCAACGCGCAGAACCTTACCAACCCTTGACATCCTGGGACCGCCAGAGAGATCTGGTTTCCACTTCGGTGGCTCAGTGAC	0	0	0	0	0	0	0	0	0	0	0	0	13	0	0	0	0	0	0	0	0	0	0	0	0	0	25	0	0	0	0	0	0	0	0	0	0	0	0	0	0	0	0	0	0	0	0	0	0
TCCACGCCGTAAACGATGAGAACTAGACGTTGGGAGATTCGTCTCTTAGTGTCGCAGCTAACGCAATAAGTTCTCCGCCTGGGGAGTACGGCCGCAAGGTTAAAACTCAAAGGAATTGACGGGGGCCCGCACAAGCGGTGGAGCATGTGGTTTAATTCGATGCAACGCGAAGAACCTTACCTACTCTTGACATCCTTGGAATCCTCTAGAGACAGAGGAGTGCCTTCGGGAACCAAGTGAC	0	0	0	0	0	0	0	0	0	0	0	0	0	0	0	0	0	24	0	0	0	0	0	0	0	0	0	0	0	0	0	0	0	0	0	0	0	0	0	0	0	0	0	0	0	76	59	20	0
TCCACGCCCTAAACGATGTCAACTAGTTGTTGGGGAGGGAGACCTCTTTAGTAACGTAGCTAACGCGTGAAGTTGACCGCCTGGGGAGTACGGCCGCAAGGTTAAAACTCAAAGGAATTGACGGGGACCCGCACAAGCGGTGGATGATGTGGATTAATTCGATGCAACGCGAAAAACCTTACCTACCCTTGACATGTGAGGAACTTGTGAGAGATCACTTGGTGCCCGAAAGGGAACCTCAACAC	0	0	0	0	0	0	0	0	0	0	0	0	0	0	0	0	0	0	0	0	0	17	0	9	0	0	0	0	0	0	0	0	0	0	15	0	0	0	0	0	0	0	0	0	0	0	0	0	0
TCCACGCCGTAAACGATGATAACTAGCTGTCCGGGCTCATGGAGCTTGGGTGGCGCAGCTAACGCATTAAGTTATCCGCCTGGGGAGTACGGTCGCAAGATTAAAACTCAAAGGAATTGACGGGGGCCTGCACAAGCGGTGGAGCATGTGGTTTAATTCGAAGCAACGCGCAGAACCTTACCAGCCTTTGACATCCTAGGACGGTTTCTGGAGACAGATTCCTTCCCTTCGGGGACCTAGTGAC	0	0	0	0	0	0	0	0	0	0	0	0	0	0	0	0	0	0	0	0	0	0	0	0	0	0	0	0	0	0	0	0	0	0	0	0	64	237	0	0	0	0	0	0	0	0	0	0	0
TCCTAGCCGTAAACGATGGATACTAGATGTTGCACGTATTAACCCGTGCAGTATCGTAGCTAAGGCGTTAAGTATCCCGCCTGGGAAGTACGCTCGCAAGAGTGAAACTCAAAGGAATTGACGGGGGCCCGCACAAGCGGTGGAGTATGTGGTTTAATTCGATGCAACGCGAAGAACCTTACCAGGGCTTGACATGTCACAGATCTTTCTGAAAGGAAAGAGTGCCTTCGGGAATGTGAACAC	0	0	0	0	0	0	0	0	0	0	0	0	0	0	0	0	0	25	0	0	0	0	0	0	0	0	0	0	0	0	0	0	0	14	81	0	0	0	0	0	0	0	0	0	0	0	0	0	0
TCCACACCGTAAACGCTGTCTACTAGCTGTGTGTGCCTTTAAGGCGTGCGTAGCGAAGCTAACGCGCTAAGTAGACCGCCTGGGGAGTACGGCCGCAAGGTTAAAACTCAAATGAATTGACGGGGGCCCGCACAAGCGGTGGAGCATGTGGTTTAATTCGATGCAACGCGAAGAACCTTACCTACACTTGACATGCAGAGAACTTTCCAGAGATGGATTGGTGCCTTCGGGAACTCTGACAC	0	0	0	0	0	0	0	0	0	0	0	0	0	0	0	0	0	0	0	0	0	0	0	0	0	0	0	0	0	0	0	0	0	0	0	0	0	0	0	0	0	0	0	0	0	0	0	0	0
TCCACGCTGTAAACGATGTCAACTAGCCGTTGGGTGTATAAAGACACTAAGTGGCGCAGCAAACGCGATAAGTTGACCGCCTGGGGAGTACGGTCGCAAGATTAAAACTCAAAGGAATTGACGGGGGCCCGCACAAGCGGTGGAGCATGTGGTTTAATTCGATGCAACGCGAAGAACCTTACCTACTCTTGACATTTAACGAATCCTGAAGAGATTTGGGAGTGCCTTCGGGCATGTTAGGAC	0	0	0	0	0	0	0	0	0	0	0	8	11	0	0	0	0	0	0	15	0	0	0	0	0	67	133	19	0	0	0	0	0	0	0	0	8	34	0	0	0	0	0	0	0	0	0	0	0
TCCATGCAGTAAACGATGGGTGCTAGTCGTTGGACTTTTGTTCGGTGTCGTAGCTAACGCGTTAAGCACCCCGCCTGGGGAGTACGGTCGCAAGATTAAAACTCAAATAAATTGACGGGGACCCGCACAAGCAGTGGAGCATGTGGTTTAATTCGACGCAACGCGAAGAACCTTACCAGCGTTTGACATGGGAAGTGCCGGTTACAGAATGGTAACCTTCAGTTCGGCTGGCTTCCGCAC	0	0	0	0	0	0	0	0	0	0	0	0	0	0	0	0	0	0	0	0	0	0	0	0	0	0	0	0	99	0	0	0	0	0	0	0	0	0	0	0	0	0	0	0	0	0	0	0	0
TCCACGCCGTAAACGATGAGAACTTGGTGTTGGGCAGCTACGTGCTGCTTAGTGCCGGAGCTAACGCGTTAAGTTCTCCGCCTGGGGAGTACGGCCGCAAGGCTAAAACTCAAAGGAATTGACGGGGGCCCGCACAAGCGGTGGAGCATGTGGTTTAATTCGATGCAACGCGAAAAACCTTACCTACCCTTGACATCCTCGGAATCCTCTAGAGATAGAGGAGTGCCTTCGGGAACCGAGTGAC	0	0	0	0	0	0	0	0	0	0	0	0	0	0	0	0	0	0	0	0	0	0	0	0	0	0	0	0	0	0	0	0	0	0	0	0	0	0	0	0	0	0	0	0	0	0	0	0	0
TCCACGCCCTAAACGATGAGAACTAGCCGTTGGGAGCATTTAAGCTCTTAGTGGCGCAGCTAACGCGTTAAGTTCTCCGCCTGGGGAGTACGGCCGCAAGGTTAAAACTCAAAGGAATTGACGGGGGCCCGCACAAGCGGTGGAGCATGTGGTTTAATTCGATGCAACGCGAAGAACCTTACCTGCCCTTGACATTGACAGAACCCTGAAGAGATTCGGGGGTGCCTTCGGGCCTGGAAAAC	6	18	0	0	0	0	0	0	0	0	0	0	0	0	0	0	0	0	0	0	0	0	0	0	0	0	0	0	0	0	0	0	0	0	0	0	0	0	0	0	0	0	0	0	0	0	0	0	0
TCCACGCCGTAAACGTTGGGCGCTAGGTGTGGGGGCCATTCCACGGTTTCCGTGCCGCAGCTAACGCATTAAGCGCCCCGCCTGGGGAGTACGGCCGCAAGGCTAAAACTCAAAGGAATTGACGGGGGCCCGCACAAGCGGCGGAGCATGTTGCTTAATTCGATGCAACGCGAAGAACCTTACCTAGGCTTGACATGCACGGAAATCTCGCAGAGATGCGGGGTCCGTAAGGGCCGTGCAC	0	0	0	0	0	0	0	0	0	0	0	0	0	0	0	0	0	0	0	0	0	0	0	0	25	0	0	25	0	11	0	0	0	0	0	0	0	0	0	0	0	0	0	0	0	9	0	84	28
TCCTAGCCGTAAACGATGGATACTAGATGTTGCGTACCTTATTGGTATGCAGTGTCGTAGCTAACGCGTTAAGTATCCCGCCTGGGAAGTATGCGCGCAAGCGTGAAACTCAAAGGAATTGACGGGGGCCCGCACAAGCGGTGGAGCATGTGGTTTAATTCGATGCAACACGAAGAACCTTACCAGGACTTGACATGAAGAGAAATTTTTTGAAAGAGAAATGTGCTACGGCCTCTTACAC	0	0	0	0	0	0	0	0	0	0	0	0	0	0	0	0	0	0	0	0	0	0	0	0	0	0	0	0	0	0	0	0	0	0	0	0	0	0	0	0	297	0	0	0	0	0	0	0	0
TCCACGCCGTAAACGATGTCTGCTAGATGTCGGGGGGTTGCCCCTCGGTGTCGCCGCTAACGCATTAAGCAGACCGCCTGGGAAGTACGGTCGCAAGATTAAAACTCAAAGGAATTGACGGGGGCCCGCACAAGCGGTGGAGCATGTGGTTTAATTCGAAGCAACGCGCAGAACCTTACCAGTCCTTGACATGGGGAGTTTGGTTTCCGGAGACGGAATCCTTCAGTTCGGCTGGCTCCCACAC	0	0	0	0	0	0	0	0	0	0	0	0	0	0	0	0	0	0	0	0	0	0	0	0	0	0	0	0	0	0	0	0	0	0	154	0	0	0	0	0	0	0	0	0	0	0	0	0	0
TCCTGGCCGTAAACGATGAACACTAGGTGTCGGGGGAATCGACCCCTCCGGTGTCGTAGCCAACGCGTTAAGTGTTCCGCCTGGGGAGTACGCACGCAAGTGTGAAACTCAAAGGAATTGACGGGGGCCCGCACAAGCGGTGGAGTATGTGGTTTAATTCGATGCAACGCGAAGAACCTTACCAGGGTTTGACATCCTGCGAATTTCTGGGAAACCGGAAAGTGCCCTCGGGAGCGCAGTGAC	0	0	0	0	0	0	0	0	0	0	0	0	0	0	0	0	0	0	0	0	0	0	0	0	0	0	0	0	0	0	0	0	0	0	0	0	0	0	0	0	0	0	0	0	0	0	0	0	0
TCCACGCCGTAAACGATGTCTACTAGCCGTTGGGAGGCTTGACCTCTTAGTGGCGAAGCTAACGCGATAAGTAGACCGCCTGGGGAGTACGGTCGCAAGATTAAAACTCAAATGAATTGACGGGGGCCCGCACAAGCGGTGGAGCATGTGGTTTAATTCGATGCAACGCGAAAAACCTTACCAGGCCTTGACATCCAGAGAACTTACCAGAGATGGTTCGGTGCCTTCGGGAACTCTGTGAC	22	29	0	0	0	0	0	0	0	0	0	0	0	0	0	0	0	0	0	0	0	0	0	0	0	0	0	0	0	0	0	0	0	0	0	0	0	0	0	0	0	0	0	0	0	0	0	0	0
TCCATGCAGTAAACGATGGGTGCTAGTCGCCGGACTTTTGTTCGGTGTCGTAGCTAACGCGTTAAGCACCCCGCCTGGGGAGTACGGTCGCAAGATTAAAACTCAAATAAATTGACGGGGACCCGCACAAGCAGTGGAGCATGTGGTTTAATTCGACGCAACGCGAAGAACCTTACCAGCGTTTGACATGGGAAGTGCCGGTTACAGAATGGTAACCTTCAGTTCGGCTGGCTTCCGCAC	0	0	0	0	0	0	0	0	0	0	0	0	0	0	0	0	0	0	0	0	0	0	0	0	0	0	0	0	94	0	0	0	0	0	0	0	0	0	0	0	0	0	0	0	0	0	0	0	0
TCCTGGCTGTAAACGATGAGTACTGGGTTGGGGGAGCTTGCTCTCCCAGCCGTAGCGAAAGCGTTAAGTACTCCGCCTGGGGAGTATGGTCGCAAGGCTGAAACTCAAAGGAATTGACGGGGGCTCACACAAGCGGTGGAGGATGTGGCTTAATTCGAGGCAACGCGAAGAACCTTATCCTGGGCTTGACATCTACGGATTAGGTCTGTGAAAGCAGGCTGACGCCTTCGGGTGGAACGTAGAC	0	0	0	0	0	0	0	0	0	0	0	0	0	0	0	0	0	0	0	0	0	0	0	0	0	0	0	0	0	0	0	0	0	0	0	0	0	0	0	0	0	0	0	0	0	0	0	0	0
TCCACACCGTAAACGATGAATGCCAGACGTCGGGCAGTATACTGTTCGGTGTCACACCTAACGGATTAAGCATTCCGCCTGGGGAGTACGGTCGCAAGATTAAAACTCAAAGGAATTGACGGGGGCCCGCACAAGCGGTGGAGCATGTGGTTTAATTCGAAGCAACGCGCAGAACCTTACCAACCCTTGACATGGTTATCGTAGTTTCCAGAGATGGATCCGTCAGTTCGGCTGGATAACACAC	0	0	0	0	0	0	0	0	0	0	0	0	0	0	0	0	0	0	0	17	5	0	0	0	32	0	0	14	0	0	0	0	0	0	0	0	0	0	6	0	9	0	12	30	15	0	18	0	37
TCCACGCCGTAAACGATGTCTACTAGCCGTTGGGGTCCTTGAGACTTTAGTGGCGCAGTTAACGCGATAAGTAGACCGCCTGGGGAGTACGGCCGCAAGGTTAAAACTCAAATGAATTGACGGGGGCCCGCACAAGCGGTGGAGCATGTGGTTTAATTCGATGCAACGCGAAGAACCTTACCTGGTCTTGACATAGTGAGAATCTTTCAGAGATGAGAGAGTGCCTTCGGGAATTCACATAC	0	0	0	0	0	0	0	0	0	0	0	0	0	0	0	0	0	0	0	0	0	0	0	0	0	0	0	0	0	243	0	0	0	0	0	0	0	0	0	0	0	0	0	0	0	0	0	0	0
TCTACGCTGTAAACGATGTCAACTAGCTGTTAGGCTTATAAAAGGGCTTAGTGGCGGAGCTAACGCATTAAGTTGACCGCCTGGGGAGTACGGTCGCAAGATTAAAACTCAAAGGAATTGACGGGGGCCCGCACAAGCGGTGGAGCATGTGGTTTAATTCGATGCAACGCGAAAAACCTTACCTACTCTTGACATCCTCAGGAGGCTACAGAGATGTGGCTGTGCCGAAAGGAACTGAGAGAC	0	0	0	0	0	0	0	0	0	0	0	124	25	0	0	0	0	0	7	31	0	0	0	0	0	39	24	0	0	0	0	0	0	0	0	0	0	0	0	0	0	0	0	0	0	0	0	0	0
TCCACGCCGTAAACGATGAGAACTAGACGTTGGGGGATTAATCCTTTAGTGTCGCAGCTAACGCAATAAGTTCTCCGCCTGGGGAGTACGGCCGCAAGGTTAAAACTCAAAGGAATTGACGGGGGCCCGCACAAGCGGTGGAGCATGTGGTTTAATTCGATGCAACGCGAAGAACCTTACCTACTCTTGACATCCTTGGAATCCTCTAGAGACAGAGGAGTGCCTTCGGGAACCAAGTGAC	0	0	0	0	0	0	0	0	0	0	0	0	0	0	0	0	20	0	0	0	0	0	0	0	52	0	0	0	0	0	0	0	0	0	0	0	0	0	0	0	0	0	0	0	0	0	0	0	23
TCCACGCCGTAAACGATGTCTACTAGAAGTTCGGGTCTTCGGACTTGTTTTTCAAAGCTAACGCATTAAGTAGACCGCCTGGGGAGTACGGCCGCAAGGTTAAAACTCAAATGAATTGACGGGGGCCCGCACAAGCGGTGGAGCATGTGGTTTAATTCGATGCAACGCGAAGAACCTTACCTACACTTGACATACAGAGAACTTACCAGAGATGGTTTGGTGCCTTCGGGAACTCTGATAC	0	0	0	0	0	0	0	0	0	0	0	0	0	0	0	0	0	0	0	0	0	0	0	0	0	0	0	0	0	0	192	0	0	0	0	0	0	0	0	0	0	0	0	0	0	0	0	0	0
TCCACGCCGTAAACGATGTCAACTTTCTGTTGGTCACATTAAAGTGATTAGTAGAGTAGCAAACGCGATAAGTTGACCGCCTGGGGAGTACGGTCGCAAGATTAAAACTCAAAGGAATTGACGGGGGCCCGCACAAGCGGTGGAGCATGTGGTTTAATTCGATGCAACGCGAAGAACCTTACCTGCCCTTGACATACAACGAACCCTGAAGAGATTTGGGGGTGCCGCAAGGAGCGTTGATAC	0	0	0	0	0	28	80	0	0	0	0	0	0	0	0	0	0	0	0	0	0	0	0	0	0	0	0	0	0	0	0	0	0	0	0	0	0	0	0	0	0	0	0	110	0	0	0	0	0
TCCTAGGTGTAAACGCTGTGAACTTGGTGTCGGGGGTCCGCAAGGGGTCCCCGGTGCCGGAGTGAAGATGTTAAGTTCACTGCCTGGGGAGTACGGTCGCAAGGCTGAAACTTAAAGGAATTGGCGGGGGAGCACTGCAACGGGAGGAGCGTGCGGTTTAATTGGATTCAACGCCGGAAAACTCACCAGGGCCGACGATTATATGAAGACCAGCGTAACGAGCTTGTCGGATTTATCGAG	0	0	0	0	0	0	0	0	0	13	0	0	0	0	0	0	0	0	0	0	0	0	11	17	0	0	0	0	54	0	0	0	18	0	0	0	0	0	0	0	0	0	0	0	0	0	0	0	0
TCCTGGCTGTAAACGTTGAATACTGGTTGGAAGGGGACTTGTCCCATTCCGACGTAGCGAAAGCGTTAAGTATTCCGCCTGGGGAGTATGGTCGCAAGGCTGAAACTCAAAGGAATTGACGGGGGCTCACACAAGCGGTGGAGCATGTGGCTTAATTCGAGGCAACGCGAAGAACCTTATCCTGGATTTGACATCTATGGATGACTCGCCTGAAAGGGATGAGTCTGCCTTCGGGTGAAACATAGAC	0	0	0	0	0	0	0	0	0	0	0	29	0	0	0	0	0	0	17	0	0	0	0	0	0	38	34	0	0	0	0	0	0	0	0	0	9	10	0	0	0	0	0	0	0	0	0	0	0
TCTAAGCTGTCAAATATGGATATTAATGTTTGGATTTTTATTTCTGACATGTAGTTAACGCGTTAAATATCCCGCCTGAGGAGTACGGTCGCAAGACTGGAACTCAAAGGAATTGACGGGGGTCGAAACAAGTGGTGGAGCATGTGTTTTAATTCGATAATACACGCAAAATCTTACCAACTTTTGTATATCAATGTTATATTAGTGTTGAAGCTAATATTTTTTTAATTTTTCAGTAAAATTTTCAATAAGTTGTTAC	0	0	0	0	0	0	0	0	0	0	0	0	0	0	0	0	6	0	0	0	0	0	13	6	167	0	0	0	0	0	0	0	0	0	0	9	0	0	0	0	18	0	0	0	0	0	0	0	0
TCCACGCCGTAAACGATGTCAACTAGTTGTTGGTCTTATTAAAAAGATTAGTAACGCAGCTAACGCGATAAGTTGACCGCCTGGGGAGTACGGTCGCAAGATTAAAACTCAAAGGAATTGACGGGGGCCCGCACAAGCGGTGGAGCATGTGGTTTAATTCGATGCAACGCGAAGAACCTTACCATCCCTTGACATACAGAGAACTTTCTAGAGATAGATTGGTGCCTTCGGGAACTCTGATAC	0	0	0	0	0	0	0	0	0	0	0	0	0	0	0	0	0	79	0	0	0	0	0	0	0	0	0	0	0	22	0	0	0	0	12	0	0	0	0	0	0	0	0	0	0	0	0	0	0
TCCACACCGTAAACGATGAATGCCAGTCGTCGGGTAGTATACTATTCGGTGACACACCTAACGGATTAAGCATTCCGCCTGGGGAGTACGGTCGCAAGATTAAAACTCAAAGGAATTGACGGGGGCCCGCACAAGCGGTGGAGCATGTGGTTTAATTCGAAGCAACGCGCAGAACCTTACCAACCCTTGACATCCTGTGCTACATTCAGAGATGAATGGTTTCCTTCGGGGACGCAGTGAC	0	0	0	0	0	0	0	0	0	0	0	0	0	0	0	0	0	0	0	0	0	0	0	0	151	0	0	0	0	0	0	0	0	0	135	0	0	0	0	0	0	0	0	0	0	0	0	0	0
TCCACGCCGTAAACGATGTCTACTAGTCGTTGGGGATCTTAGTATTCTTGGTGACGAAGTTAACGCGATAAGTAGACCGCCTGGGGAGTACGGCCGCAAGGTTAAAACTCAAATGAATTGACGGGGGCCCGCACAAGCGGTGGAGCATGTGGTTTAATTCGATGCAACGCGAAGAACCTTACCAGGCCTTGACATCCTGCGAACTTTCTAGAGATAGATTGGTGCCTTCGGGAACGCAGTGAC	0	0	0	0	0	0	0	0	0	0	0	0	0	0	0	0	0	0	0	0	0	0	0	0	0	0	0	0	0	0	0	0	0	0	0	0	0	0	0	0	0	0	0	0	0	0	0	0	0
TCCTGGCCGTAAACGATGAACACTAGGTGTCGGGGGAATCGACCCCCTCGGTGTCGTAGCCAACGCGTTAAGTGTTCCGCCTGGGGAGTACGCACGCAAGTGTGAAACTCAAAGGAATTGACGGGGGCCCGCACAAGCGGTGGAGTATGTGGTTTAATTCGATGCAACGCGAAGAACCTTACCAGGGTTTGACATCCTGCGAATCTCTTGGAAACAGGAGAGTGCCCTCGGGAACGCAGTGAC	0	0	0	0	0	0	0	0	0	0	0	0	0	0	0	0	0	0	0	0	0	0	0	0	0	0	0	0	0	0	0	0	0	0	0	0	0	0	0	0	0	0	0	0	0	0	0	0	0
TCCACGCCGTAAACGATGGGCACTAGGTGTGGGTCTCTAACCAACGAGATCTGCGCCGTCGCTAACGCATTAAGTGCCCCGCCTGGGGAGTACGGTCGCAAGACTAAAACTCAAAGGAATTGACGGGGGCCCGCACAAGCAGCGGAGCGTGTTGCTTAATTCGATGCTACGCGAAGAACCTTACCTAGGTTAAATCATTGGGAAAAGCCACAGAGATGTGGTGTCCTTCGGGGCTCAATGA	0	0	0	0	0	61	20	0	0	0	0	0	0	0	0	0	0	0	0	0	0	0	0	0	0	0	0	0	0	0	0	0	0	0	0	0	0	0	0	0	0	0	0	23	0	0	0	0	0
TCCACGCCGTAAACGATGTCTACTAGCTGTAGGGGTACTTGAGACCTTTGTAGCGCAGCTAACGCACTAAGTAGACCGCCTGGGGAGTACGGCCGCAAGGTTAAAACTCAAATGAATTGACGGGGGCCCGCACAAGCAGTGGAGCATGTGGTTTAATTCGATGCAACGCGAAGAACCTTACCAGGCCTTGACATCCTAGGAATCCTGTAGAGATACGGGAGTGCCTTCGGGAATCTAGTGAC	155	0	0	0	0	12	117	0	0	0	0	0	0	0	0	0	0	0	0	0	0	0	0	0	0	0	0	0	0	0	0	0	0	0	0	0	0	0	0	0	0	0	0	0	0	0	0	0	0
TCCACGCCGTAAACGATGTCTACTAGCCGTTGGGAGGCTTGACCTTTTAGTGGCGCAGCTAACGCGATAAGTAGACCGCCTGGGGAGTACGGTCGCAAGATTAAAACTCAAATGAATTGACGGGGGCCCGCACAAGCGGTGGAGCATGTGGTTTAATTCGATGCAACGCGAAAAACCTTACCAGGCCTTGACATCCAGAGAACTTTCCAGAGATGGATCGGTGCCTTCGGGAACTCTGAGAC	0	0	0	0	0	0	0	0	0	0	0	0	0	0	0	0	0	0	0	0	0	0	0	14	40	0	0	0	0	0	0	0	32	21	22	18	0	0	0	0	0	0	0	0	0	0	0	0	0
TCCACACCGTAAACGATGAATGCCAGTCGTCGGGTAGTATACTGCTCGGTGACACACCTAACGGATTAAGCATTCCGCCTGGGGAGTACGGTCGCAAGATTAAAACTCAAAGGAATTGACGGGGGCCCGCACAAGCGGTGGAGCATGTGGTTTAATTCGAAGCAACGCGCAGAACCTTACCAACCCTTGACATCCTGTGCCACGTCCAGAGATGGACCGTTCCCTTCGGGGACGCAGTGAC	0	0	0	0	0	0	0	0	0	0	0	0	0	0	0	0	0	0	0	0	0	0	0	0	0	0	0	0	0	0	0	0	0	0	0	0	0	0	0	0	0	0	0	0	0	0	0	0	0
TCCACGCCCTAAACGATGTCAACTAGTTGTTGGGTCTTTTCTGATTTGGTAACGAAGCTAACGCGTGAAGTTGACCGCCTGGGGAGTACGGCCGCAAGGTTAAAACTCAAAGGAATTGACGGGGACCCGCACAAGCGGTGGATGATGTGGATTAATTCGATGCAACGCGAAAAACCTTACCTACCCTTGACATGTCAGGAATTTTGCAGAGATGCGAAAGTGCTCGAAAGAGAACCTGAACAC	0	0	0	0	0	0	0	0	0	0	0	0	0	0	0	0	0	0	0	0	0	62	0	48	0	0	0	0	60	0	0	0	0	0	0	0	0	0	0	0	0	0	0	0	0	0	0	0	0
TCCATGCCGTAAACGTTGGGCACTAGGTGTGGGTTTCAACTAACGAGATCCGCGCCGTCGCTAACGCATTAAGTGCCCCGCCTGGGGAGTACGGTCGCAAGACTAAAACTCAAAGGAATTGACGGGGGCCCGCACAAGCAGCGGAGCGTGTTGCTTAATTCGATGCTACGCGAAGAACCTTACCTGGGTTTGACATGTTGGGAAAAGCTGCAGAGATGCAGTGTCCTTCGGGGCTCAACAC	0	0	0	0	0	36	23	0	0	0	0	0	0	0	0	0	0	0	0	0	0	0	0	0	0	0	0	0	0	0	0	0	0	0	0	0	0	0	0	0	0	0	0	0	0	0	0	0	0
TCCACGCCCTAAACGATGTCAACTAGTTGTTGGGGATTCATTTCCTTAGTAACGTAGCTAACGCGTGAAGTTGACCGCCTGGGGAGTACGGTCGCAAGATTAAAACTCAAAGGAATTGACGGGGACCCGCACAAGCGGTGGATGATGTGGATTAATTCGATGCAACGCGAAAAACCTTACCTACCCTTGACATGGTCGGAATCCTGGAGAGATCCGGGAGTGCTCGAAAGAGAACCGATACAC	0	0	0	0	0	0	0	0	0	0	0	0	0	0	0	0	0	0	0	0	0	0	0	0	0	0	0	0	0	0	0	0	0	0	0	0	0	0	0	0	0	0	0	0	0	0	0	0	0
TCCACGCCGTAAACGATGTCAACTAGCTGTTGGGTCTATTAATGATTCGGTGGCGTAGCTAACGCGCTAAGTTGACCGCCTGGGGAGTACGGTCGCAAGATTAAAACTCAAAGGAATTGACGGGGGCCCGCACAAGCGGTGGAGCATGTGGTTTAATTCGATGCAACGCGAAAAACCTTACCTACCCTTGACATCATCAGGACTTGTTAGAGATAACTCGGTGCCTTCGGGAACTGATTGAC	0	0	0	0	0	0	0	0	0	0	0	0	0	61	40	0	0	0	0	0	0	0	0	0	178	0	0	0	0	0	0	0	0	0	0	0	0	0	0	0	0	0	0	0	0	0	0	0	0
TCCACGCAGTAAACGATGAGTGCTAGTCGCTGGGACAATAGTTTCAGTGTCGAAGCTAACGCATTAAGCACTCCGCCTGGGAAGTACGGTCGCAAGATTAAAACTCAAATAAATTGACGGGGGCCCGCACAAGCGGTGGAGCATGTGGTTTAATTCGAAGCAACGCGAAGAACCTTACCAGACCTTGACATGGTATGTATGAATTACAGAATCGTAATTCTTCAGTTCGGCTGGCATACACAC	0	128	0	0	0	0	0	0	0	0	0	0	0	0	0	0	0	0	0	0	0	0	0	0	67	0	0	0	0	0	0	0	0	0	0	0	0	0	0	0	0	0	0	0	0	0	0	0	0
TCCTAGCTGTAAACGTTGAGTACTAGTCGGGAGGGGCTTCGGCCAATCCTGACGCAGCGAAAGCATTAAGTACTCCGCCTGGGGAGTATGGTCGCAAGGCTGAAACTCAAAGGAATTGACGGGGGCTCACACAAGCGGTGGAGCATGTGGCTTAATTCGAGGCAACGCGAAGAACCTTATCCTGGGTTTGACATGTACGGATGGCTCGCCTGAAAGGGATGAGTCTGCCTTCGGGTGAAACGTACAC	0	0	0	0	0	0	0	0	0	0	0	20	0	0	0	0	0	0	0	0	0	0	0	0	0	50	25	0	0	0	0	0	0	0	0	0	9	19	0	0	0	0	0	0	0	10	17	0	0
TCCACACCGTAAACGATGAATGCCAGTCGTCGGGTAGCATGCTATTCGGTGACACACCTAACGGATTAAGCATTCCGCCTGGGGAGTACGGTCGCAAGATTAAAACTCAAAGGAATTGACGGGGGCCCGCACAAGCGGTGGAGCATGTGGTTTAATTCGAAGCAACGCGCAGAACCTTACCAACCCTTGACATCCTCGGACCACTCCAGAGATGGAGCTTTCACTTCGGTGACCGAGTGAC	0	0	0	0	0	0	0	0	0	0	0	15	42	121	0	0	0	0	0	0	0	0	0	0	0	0	0	0	0	0	0	0	0	0	0	0	0	0	0	0	0	0	0	0	0	0	0	0	0
TCCACGCCGTAAACGATGAGTGCTAGATGTTGCGGGTATTGACCCCTGCAGTGTCGCAGCTAACGCATTAAGCACTCCGCCTGGGGAGTACGGTCGCAAGATTAAAACTCAAAGGAATTGACGGGGGCCCGCACAAGCGGTGGAGCATGTGGTTTAATTCGACGCAACGCGCAGAACCTTACCTGGGTTTAAACTGCAGTGGCTAGATGCAGAGATGCATTTTTCCTTCGGGACTGCTGTAG	0	0	0	0	0	0	0	0	0	0	0	0	0	0	0	0	0	0	0	0	0	0	0	14	0	0	0	0	19	0	0	0	22	20	39	16	0	0	0	0	0	0	0	0	0	0	0	0	0
TCCACGCCGTAAACGATGAAGACTAGGTGTTAGGAGACTTGTTCTCTTAGTGCCGCAGCTAACGCATTAAGTCTTCCGCCTGGGGAGTACGGCCGCAAGGCTAAAACTCAAAGGAATTGACGGGGGCCCGCACAAGCGGTGGAGCATGTGGTTTAATTCGATGCAACGCGAAAAACCTTACCTACCCTTGACATTGTTGGAATCTTTTGGAGACAAGAGAGTGCCTTCGGGAACCAATAAAC	0	0	45	39	0	0	0	0	0	0	0	0	0	0	0	0	0	0	0	0	0	0	0	0	0	0	0	0	0	0	21	118	0	13	0	0	0	0	0	0	0	0	0	0	0	0	0	0	0
TCCTAGCCCTAAACGATGGGTACTGGGTTGCGGGTCAGACATAGACTCGCAGCCGGAGCAAAAGTGTTAAGTACCCCGCCTGGGGAGTATGGTCGCAAGGCTGAAACTCAAAGGAATTGACGGGGGCTCACACAAGCGGTGGAGCATGTGGCTTAATTCGAGGCTACGCGAAGAACCTTATCCTAGACTTGACATGGTGGAAGTAGCGAGGCGGAAACGTTTTGCGGCCGGTATCCAATCCGGAGACCATCAC	0	0	0	0	0	32	27	0	0	0	0	0	0	0	0	0	0	0	0	0	0	0	0	0	0	0	0	0	0	0	0	0	0	0	0	0	0	0	0	0	0	0	0	61	0	0	0	0	0
TCCACGCCGTAAACGATGAGTATTTGGTGCTGGAGGATTCGACCCTTTCAGTGCCGTAGCTAACGCGATAAATACTCCGCCTGGGGACTACGATCGCAAGATTGAAACTCAAAGGAATTGACGGGGACCCGCACAAGCGGTGGAACATGTGGTTTAATTCGATGATACGCGAAGAACCTTACCTGGGTTTGACATGTTAGTGAAAGTTTTCTGAAAAGAAATCCCTTTAAGAGCTTGCTCTTAAACACTATCAC	0	0	0	0	0	0	0	0	0	0	0	0	0	0	0	0	0	0	0	0	0	0	0	0	0	0	0	0	0	0	0	0	0	0	0	77	0	0	0	0	0	0	0	0	0	0	0	0	0
TCCTGGCCGTAAACGATGAATACTAGGTGTGGGAGGTATCGACCCCTTCCGTGCCGGAGTTAACGCAATAAGTATTCCGCCTGGGGAGTACGGTCGCAAGACTGAAACTCAAAGGAATTGACGGGGGCCCGCACAAGCGGTGGAGTATGTGGTTTAATTCGACGCAACGCGAAGAACCTTACCAGGGCTTGACATTGAGTGAAAGGTGCAGAGATGCATCCCTCTCTTCGGAGACACGAAAAC	0	0	0	0	0	0	0	0	0	0	0	0	0	0	0	0	0	0	0	0	0	0	0	0	0	0	0	0	0	0	0	0	0	0	0	0	0	0	0	0	0	0	0	0	0	0	0	0	0
TCCACGCCGTAAACGATGTCAACTAGACGTTGGGCTCCTTGAGGGCTTAGTGTCGCAGCTAACGCGTTAAGTTGACCGCCTGGGGAGTACGACCGCAAGGTTGAAACTCAAAGGAATTGACGGGGGCCCGCACAAGCGGTGGAGCATGTGGTTTAATTCGATGCAACGCGAAGAACCTTACCAGCTCTTGACATTCTGTGAACTTTCTAGAGATAGATTGGTGCCTTCGGGAACACAGTAAC	45	79	0	0	0	0	0	0	0	0	0	0	0	0	0	0	0	0	0	0	0	0	0	0	0	0	0	0	0	0	0	0	0	0	0	0	0	0	0	0	0	0	0	0	0	0	0	0	0
TCCTAGCTGTAAACGATGAGCACTGGGTCGAGGCGGCTCTCACACCGTCTCGGCCGTAGCGAAAGCGTTAAGTGCTCCGCCTGGGGAGTATGGTCGCAAGGCTGAAACTCAAAGGAATTGACGGGGGCTCACACAAGCGGTGGAGGATGTGGCTTAATTCGAGGCTACGCGAAGAACCTTATCCTGGTCTTGACATGCTTGGGAATCTCCTGGAAACAGGAGAGTGCCTTTCGGGGAGCCCTTGCAC	0	0	0	0	22	0	0	0	0	0	0	0	0	0	0	0	19	0	0	0	0	0	0	0	0	0	0	0	0	7	0	0	0	0	0	0	0	0	0	0	5	0	0	0	0	0	0	0	85
TCCACGCCGTAAACGATGACAACTAGCTGTTGGAAGACAAAGTCTTTCAGTGGCGCAGCTAACGTTTTAAGTTGTCCGCCTGGGGAGTACGGCCGCAAGGCTAAAACTCAAATGAATTGACGGGGACCCGCACAAGCGGTGGAGCATGTGGTTTAATTCGATGCAACGCGAAAAACCTTACCTACTCTTGACATACTTGGAAGCTCTTGTAATGAGAGTGTGCCTTTTGGAACCAAGATAC	0	0	0	0	0	0	0	0	0	0	0	0	0	0	0	0	0	0	0	0	0	0	0	0	0	0	0	0	0	0	0	0	0	0	0	0	0	0	0	0	0	0	0	0	0	0	0	0	0
TCCCAGCTGTAAACGATGCAGACTCGGTGATGCGTTGGCTTGTTGCTAGCGCAGTGCCGCAGGGAAGCCGTTAAGTTTGCCGCCTGGGAAGTACGTACGCAAGTATGAAACTTAAAGGAATTGGCGGGGGAGCACCACAAGGGGTGAAGCCTGCGGTTCAATTGGAGTCAACGCCTGAAACCTTACCCGGAGAGACAGCAGAATGAAGGTCAAGCTGAAGACTTTACCAGACAAGCTGAG	0	0	0	0	49	0	0	0	0	0	0	0	0	0	0	0	0	0	0	0	0	0	0	0	0	0	0	0	46	0	0	0	0	0	0	0	0	0	0	0	0	0	0	0	0	0	0	0	0
TCCACGCCGTAAACGATGAATGCCAGACGTCGGGGGGCTTGCCCTTCGGTGTCACACCTAACGGATTAAGCATTCCGCCTGGGGAGTACGGTCGCAAGATTAAAACTCAAAGGAATTGACGGGGGCCCGCACAAGCGGTGGAGCATGTGGTTTAATTCGAAGCAACGCGCAGAACCTTACCAACCCTTGACATCCTCGGACCGCTGGAGAGATCCAGTTTTCTCGTAAGAGACCGAGTGAC	0	0	0	0	0	0	0	0	0	0	0	0	0	0	0	0	0	0	16	0	0	0	0	0	0	0	0	0	0	0	0	0	0	0	0	0	0	0	0	0	0	0	0	0	0	0	14	0	0
TCCACACCGTAAACGATGAATGCTAGTTGCACGGCTCATTTGCATGCTGTGTGACGCAGCTAACGCATTAAGCATTCCGCCTGGGGAGTACGGTCGCAAGATTAAAACTCAAAGGAATTGACGGGGGCCCGCACAAGCGGTGGAGTATGTGGTTTAATTCGACGCAACGCGCAGAACCTTACCCAGTCTTGACATCCCTGGACCACTATGGAGACATAGCTTTTCGACCTAACGGAAGAATCAGGTGAC	0	0	0	0	0	0	0	0	0	10	0	0	0	0	0	0	0	0	0	0	0	0	0	0	10	0	0	0	17	4	0	26	10	0	53	17	0	0	0	0	0	0	0	0	0	0	0	0	0
TCCACGCCGTAAACGATGTCTACTAGCCGTTGGGTTGTAATGACTTAGTGGCGCAGCTAACGCGATAAGTAGACCGCCTGGGGAGTACGGCCGCAAGGTTAAAACTCAAATGAATTGACGGGGGCCCGCACAAGCGGTGGAGCATGTGGTTTAATTCGAAGCAACGCGAAGAACCTTACCTACTCTTGACATCCATAGAATTTAGCAGAGATGCTTAAGTGCCTTCGGGAACTATGAGAC	0	0	201	66	0	0	0	0	0	0	0	0	0	0	0	0	0	0	0	0	0	0	0	0	0	0	0	0	0	0	0	0	0	0	0	0	0	0	0	0	0	0	0	0	0	0	0	0	0
TCCACGCCGTAAACGATGTGTGCTAGACGTCGGGAGTTAGGCTCTCGGTGTCGCAGCTAACGCATTAAGCACACCGCCTGGGGAGTACGGTCGCAAGATTAAAACTCAAAGGAATTGACGGGGGCCCGCACAAGCGGTGGAGCATGTGGTTTAATTCGAAGCAACGCGCAGAACCTTACCAGCTCTTGACATCTGGGTCGTGGTCTCTGGAGACAGAGACTTTCAGTTCGGCTGGACCCAAGAC	0	25	0	0	0	0	0	0	0	0	0	0	0	0	0	0	0	0	0	0	0	0	0	0	0	0	0	0	0	0	0	0	0	0	0	0	0	0	0	0	0	0	0	0	0	0	0	0	0
TCCACGCCGTAAACGATGAGTGCTAGCCGTTTGTAATTAATTACAAGTGGTGCAGTTAACACATTAAGCACTCCGCCTGGGGAGTACGATCGCAAGATTAAAACTCAAAGGAATTGACGGGGGCCCGCACAAGCGGTGGAGCATGTGGTTTAATTCGACGCAACGCGAAGAACCTTACCAGGTCTTGACTTCCTGACTATGGTTGTTAGAAATAACTTCCTTCAGTTCGGCTGGGTCAGTGAC	0	0	0	17	0	0	0	0	0	0	0	0	0	0	0	0	0	0	0	0	0	0	0	0	0	0	0	0	0	0	0	12	25	0	43	30	0	0	0	0	0	0	0	0	0	0	0	0	0
TCCATGCAGTAAACGATGGGTGCTAGTCGTCGGACTTATGTTCGGTGTCGTAGCTAACGCGTTAAGCACCCCGCCTGGGGAGTACGGTCGCAAGATTAAAACTCAAATAAATTGACGGGGACCCGCACAAGCAGTGGAGCATGTGGTTTAATTCGACGCAACGCGAAGAACCTTACCAGCGTTTGACATGGAAAGTGCCGGTTACAGAATGGTAACCTTCAGTTCGGCTGGCTTTCGCAC	0	0	0	0	0	0	0	0	0	0	0	0	0	0	0	0	0	0	0	0	0	0	0	0	266	0	0	0	0	0	0	0	0	0	0	0	0	0	0	0	0	0	0	0	0	0	0	0	0
TCCACGCCGTAAACGATGTCTACTAGCCGTTGGAATCCTTGAGATTTTAGTGGCGCAGCTAACGCACTAAGTAGACCGCCTGGGGAGTACGGTCGCAAGATTAAAACTCAAATGAATTGACGGGGGCCCGCACAAGCGGTGGAGCATGTGGTTTAATTCGAAGCAACGCGAAGAACCTTACCTGGCCTTGACATGCAGAGAACTTTCCAGAGATGGATTGGTGCCTTCGGGAACTCTGACAC	0	0	0	0	0	0	0	0	0	0	0	0	0	0	0	0	0	0	0	0	0	0	0	0	0	0	0	0	0	0	0	0	0	0	0	0	0	0	0	0	0	0	0	0	0	0	0	0	0
TCCACGCAGTAAACGATGAGTGCTAGTCGCTGGGGCAATAGCTTCAGTGTCGTAGCTAACGCATTAAGCACTCCGCCTGGGAAGTACGGTCGCAAGATTAAAACTCAAATAAATTGACGGGGGCCCGCACAAGCGGTGGAGCATGTGGTTTAATTCGAAGCAACGCGAAGAACCTTACCAGACCTTGACATGGTGTGTTTGAATTACAGAATCGTAATTCTTCAGTTCGGCTGGCACACACAC	0	0	0	0	0	0	0	0	0	0	0	0	0	0	0	0	0	0	0	0	0	14	26	19	53	0	0	0	0	0	0	0	41	19	39	21	0	0	0	0	14	0	0	0	0	0	0	0	0
TCCACGCAGTAAACGATGAGTGCTAGTCGCTGGGACAATAGTTTCAGTGTCGAAGCTAACGCATTAAGCACTCCGCCTGGGAAGTACGGTCGCAAGATTAAAACTCAAATAAATTGACGGGGGCCCGCACAAGCGGTGGAGCATGTGGTTTAATTCGAAGCAACGCGAAGAACCTTACCAGACCTTGACATGGTATGTTTAGATTTCAGAATCGAAATCTTTCAGTTCGGCTGGCATACACAC	0	0	0	0	0	0	0	0	0	0	0	0	0	0	0	0	0	0	0	0	0	0	0	100	114	0	0	0	0	0	0	0	0	37	0	0	0	0	0	0	0	0	0	0	0	0	0	0	0
TCCACGCCGTAAACGATGAGTACTTGGTGTCGGGGGATTCGACCCCCTCGGTACCGGAGCTAACGCATTAAGTACTCCGCCTGGGAACTACGACCGCAAGGTTGAAACTCAAAGGAATTGACGGGGACCCGCACAAGCGGTGGAACATGTGGTTTAATTCGATGCAACGCGAAGAACCTTACCTGGACTTGACATATTCATGAAAACTCTGTGAAAGCAGAGCCTTCTGCGAGCTTGCTCAAAGACATGATTAC	0	0	0	0	0	0	0	0	0	0	0	0	0	0	0	0	0	0	0	0	0	46	0	39	87	0	0	0	0	0	0	0	0	0	0	0	0	0	0	0	0	0	0	0	0	0	0	0	0
TCCACGCCGTAAACGTTGGGCACTAGGTGTGGGTCCCATCCAACGGGATCCGCGCCGCAGCTAACGCATTAAGTGCCCCGCCTGGGGAGTACGGCCGCAAGGCTAAAACTCAAAGGAATTGACGGGGGCCCGCACAAGCGGCGGAGCATGTTGCTTAATTCGAGGCAACGCGAAGAACCTTACCTGGGTTTGACATGTAGAGAAAAGCCATAGAGATATGGTGTCCTTACGGGCTCTACAC	8	0	0	0	0	17	31	0	0	0	0	0	0	0	0	0	0	0	0	0	0	0	0	0	0	0	0	0	0	0	0	0	0	0	0	0	0	0	0	0	0	0	0	13	0	0	0	0	0
TCCATGCCGTAAACGATGAGTACTAGGCGCTGCGGGTATTGACCCCTGCGGTGCCGAAGTTAACGCATTAAGTACTCCGCCTGGGAAGTACGGCCGCAAGGTTAAAACTCAAAGGAATTGACGGGGGCCCGCACAAGCGGTGGAGCATGTGGTTTAATTCGAAGCAACGCGCAGAACCTTACCTGGTCTTGACATCCTAAGAATCTTTCCGAAAAGAAAGAGTGCTCCTCGGAGAACTTAGTGAC	0	0	0	0	0	0	0	0	0	0	0	0	0	0	0	0	12	0	0	0	0	0	0	50	0	0	0	0	0	0	0	0	0	0	76	30	0	0	0	0	0	0	0	0	0	0	0	0	0
TCCTAGCTGTAAACGATGGATACTAGATGTAGGAACTGGATTGACGGTTTCTGTATCGCAGCTAACGCGTTAAGTATCCCGCCTGGGGAGTACGGTCGCAAGACTAAAACTCAAAGGAATTGACGGGACCCCGCACAAGCGGCGGAGCATGCGGCTTAATTCGATGATACCCGTAGAACCTTACCTGGACTTGACATATAGGGTCTAGCTATAGAGATATAGTGTGCATTAGCGCCCTATAC	0	0	0	0	0	0	0	0	0	0	0	0	0	0	0	0	0	0	0	0	0	0	0	0	0	0	0	0	0	0	50	0	65	0	53	57	0	0	0	0	0	0	0	0	0	0	0	0	0
TCCATGCAGTAAACGATGGGTGCTAGTCGTCGGACTTCTGTTCGGTGTCGTAGCTAACGCGTTAAGCACCCCGCCTGGGGAGTACGGTCGCAAGATTAAAACTCAAATAAATTGACGGGGACCCGCACAAGCAGTGGAGCATGTGGTTTAATTCGACGCAACGCGAAGAACCTTACCAGCGTTTGACATGGGAAGTGCCGGTTACAGAATGGTAACCTTCAGTTCGGCTGGCTTCCGCAC	0	0	0	0	0	0	0	0	0	0	0	0	0	0	0	0	0	0	0	0	0	0	0	0	0	0	0	0	0	0	0	0	0	0	0	0	0	0	0	0	0	0	0	0	0	0	0	0	0
TCCACGCCGTAAACGATGTCAACTAGCCGTTGGGGGGGTTACCCTTTAGTGGCGCAGCTAACGCGATAAGTTGACCGCCTGGGGAGTACGGTCGCAAGATTAAAACTCAAAGGAATTGACGGGGGCCCGCACAAGCGGTGGAGCATGTGGTTTAATTCGATGCAACGCGAAGAACCTTACCTACCCTTGACATTGACAGAACCTTGTAGAGATACGAGGGTGCCTTCGGGCCTGGAAAAC	0	0	28	128	0	0	0	0	0	0	36	0	0	19	0	0	0	0	0	0	0	0	0	0	0	0	0	7	0	0	0	0	0	0	0	0	0	0	0	0	0	0	0	0	0	0	0	0	0
TCCATGCCGTAAACGATGTGTGTTAGATGTTGGAAATTTATTTTCAGTATCGCAGCGAAAGCGTTAAACACACCGCCTGGGGAGTACGACCGCAAGGTTAAAACTCAAATGAATTGACGGGGACCCGCACAAGTAGTGGAGCATGTGGTTTAATTCGAAGATACGCGCAGAACCTTACCAACACTTGACATGTTTGTCGCGACTTTAAGAGATTAAAGTCTTCGGTTCGGCCGGACAAAACAC	0	36	0	12	0	0	0	0	0	0	0	0	0	0	0	0	0	0	0	0	0	0	0	0	0	0	0	0	26	0	37	0	0	0	104	0	0	0	0	0	0	0	0	0	0	0	0	0	0
TCCACGCCGTAAACGGTGGGTGCTAGCTGTGGGCCACATTCCACGTGGTCCGTGACGAAGTTAACACATTAAGCACCCCGCCTGGGGAGTACGGCCGCAAGGCTAAAACTCAAAGGAATTGACGGGGGCCCGCACAAGCGGCGGAGCATGCGGATTAATTCGATGCAACGCGAAGAACCTTACCAAGGCTTGACATATAGAGGAAAAGTGCAGAAATGTACTCCCCGCAAGGTCTCTATAC	0	0	0	0	0	55	0	0	0	0	0	0	0	0	0	0	0	0	0	0	0	0	0	0	0	0	0	0	0	0	0	0	0	0	0	0	0	0	0	0	0	0	0	0	0	0	0	0	0
TCCACGCCGTAAACGATGAATGCTAGTCGTCAGGGGGCATGCCCTTTGGTGACGCAGCTAACGCATTAAGCATTCCGCCTGGGGAGTACGATCGCAAGATTAAAACTCAAAGGAATTGACGGGGGCCCGCACAAGCAGTGGAGCATGTGGTTTAATTCGAAGCAACGCGCAGAACCTTACCACCACTTGACATTACCATCGCGATTTCCGGAGACGGATTTCTTCAGTTCGGCTGGATGGATAAC	105	96	0	0	0	28	0	0	0	0	0	0	0	0	0	0	0	0	0	0	0	0	0	0	0	0	0	0	0	0	0	0	0	0	0	0	0	0	0	0	0	0	0	11	0	0	0	0	0
TCCTAGCCGTAAACGATGAGCACTAGGTTGAGGGAACTATCACATTCTCTCGGCCGTAGCGAAAGCGTTAAGTGCTCCGCCTGGGGAGTATGGTCGCAAGGCTGAAACTCAAAGGAATTGACGGGGGCTCACACAAGCGGTGGAGGATGTGGCTTAATTCGAGGCTACGCGAAGAACCTTATCCTAGATTTGACATGCTTGAGAATTCCTTCGAAAGAAGGAAGTGCCCCTCGGGGAGCTTTTGCAC	130	0	0	0	0	14	16	0	0	0	0	0	0	0	0	0	0	0	0	0	0	0	0	0	0	0	0	0	0	0	0	0	0	0	0	0	0	0	0	0	0	0	0	96	0	0	0	0	0
TCCACACCGTAAACGATGAATGCCAGTCGTCAGCAAGCATGCTTGTTGGTGACACACCTAACGGATTAAGCATTCCGCCTGGGGAGTACGGTCGCAAGATTAAAACTCAAAGGAATTGACGGGGGCCCGCACAAGCGGTGGAGCATGTGGTTTAATTCGAAGCAACGCGCAGAACCTTACCAACCCTTGACATTTGTCGCCACCTCCAGAGATGGAGCGTTCCCTTCGGGGACGACAGGAC	0	0	0	0	0	0	0	0	0	0	0	26	24	34	0	7	0	0	15	0	7	0	0	0	0	0	0	0	0	0	14	0	0	0	0	0	0	0	0	0	0	0	0	0	0	0	0	0	0
TCCACGCCGTAAACGGTGGGTACTAGGTGTGGGTTTCCTTCCTTGGGATCCGTGCCGTAGCTAACGCATTAAGTACCCCGCCTGGGGAGTACGGCCGCAAGGCTAAAACTCAAAGAAATTGACGGGGGCCCGCACAAGCGGCGGAGCATGTGGATTAATTCGATGCAACGCGAAGAACCTTACCTGGGTTTGACATGCACAGGACGCCGGCAGAGATGTCGGTTCCCTTGTGGCCTGTGTGC	0	0	0	0	0	13	0	0	0	0	0	0	0	0	0	0	0	0	0	0	0	0	0	0	0	0	0	0	0	0	0	0	0	0	0	0	0	0	0	0	0	0	0	131	0	0	0	0	0
TCCACGCCGTAAACGTTGTACACTAAGTTTCGGAGGATTCGACCCCTTCGGAGCTCAAGCTAACGCGTTAAGTGTACCGCCTGAGGACTACGGCCGCAAGGCTAAAACTCAAAGGAATTGACGGGGGCCCGCACAAGCGGTGGAGCATGTGGCTTAATTCGAGGCAACGCGAAGAACCTTACCTGGTCTTGACATGCCCGTCATAGTTTTCCGAAAGGAATTCGTCAGTTCGGCTGGACGGTGCAC	0	0	0	0	0	0	0	0	0	0	0	0	0	0	0	0	0	0	0	0	0	0	0	0	26	0	0	0	0	0	26	23	55	0	38	23	0	0	0	0	0	0	0	0	0	0	0	0	0
TCCATGCCGTAAACGTTGGGCACTAGGTGTGGGGGACATTCCACGTTTTCCGCGCCGTAGCTAACGCATTAAGTGCCCCGCCTGGGGAGTACGGCCGCAAGGCTAAAACTCAAAGGAATTGACGGGGGCCCGCACAAGCGGCGGAGCATGCGGATTAATTCGATGCAACGCGAAGAACCTTACCAAGGCTTGACATATACCGGATCGTTCCAGAGATGGTTCTTCCCCTTTGGGGTCGGTATAC	0	0	0	0	0	0	0	0	0	0	0	0	0	0	0	5	0	0	0	0	0	0	0	0	0	26	4	22	0	16	0	0	0	0	0	0	0	0	0	21	0	0	0	0	0	0	16	0	11
TCCACGCCGTAAACGATGTCTACTAGAAGCTGGAGTCTTCGGACGACTTTTTCAAAGCTAACGCATTAAGTAGACCGCCTGGGGAGTACGGCCGCAAGGTTAAAACTCAAATGAATTGACGGGGGCCCGCACAAGCGGTGGAGCATGTGGTTTAATTCGATGCAACGCGAAGAACCTTACCTACACTTGACATACAGAGAACTTACTAGAGATAGTTTGGTGCCTTCGGGAACTCTGATAC	0	0	0	0	0	0	0	0	0	0	0	0	0	0	0	0	0	0	0	0	0	14	19	0	0	0	0	0	0	0	0	0	52	0	0	0	0	0	0	0	0	0	0	0	0	0	0	0	0
TCCTAGCAGTAAACGGTGCGCGTTTGGTGTGGGCGGGTTCGACCCCGTCCGTGCCGAAGCTAACGCGTTAAACGCGCCGCCTGGGGAGTACGGCCGCAAGGCTAAAACTCAAAGAAATTGACGGGGACCCGCACAAGCGGTGGAGTATGTGGCTTAATTCGATGCAACGCGAAGAACCTTACCTAGGCTTGACATGCTTGTCGTAGTTCTGTGAAAGCAGATCGTCAGTTCGGCTGGACTTGCAC	0	0	0	0	0	0	0	0	0	0	0	0	0	0	0	0	0	0	0	0	0	0	0	0	0	0	0	0	0	0	0	0	39	33	0	0	0	0	0	0	8	9	0	0	0	8	6	0	0
TCCACGCTGTAAACGATGGTCACTAGCTGTTTGGACTTTGGTCTGAGTGGCTAAGCGAAAGTGATAAGTGACCCACCTGGGGAGTACGATCGCAAGATTGAAACTCAAAGGAATTGACGGGGGCCCGCACAAGCGGTGGAGCATGTGGTTTAATTCGATGATACGCGAGGAACCTTACCAGGGCTTAAATGTGGATTGACAGGGGCAGAGACGCCTTTTTCTTCGGACAATTCACAAGGT	0	0	0	0	0	0	0	0	0	0	0	0	0	0	6	0	0	0	0	88	17	0	0	0	0	0	0	0	0	0	0	0	0	0	0	0	0	0	0	0	0	0	0	0	0	0	0	0	0
TCCACGCCGTAAACGTTGGGCACTAGGTGTGGGTCCCATCCAACGGGATCCGTGCCGCAGCTAACGCATTAAGTGCCCCGCCTGGGGAGTACGGCCGCAAGGCTAAAACTCAAAGGAATTGACGGGGGCCCGCACAAGCGGCGGAGCATGTTGCTTAATTCGAGGCAACGCGAAGAACCTTACCTGGGTTTGACATGTACGGAAAAGCCATAGAGATATGGTGTCCTTCGGGGTCGTACAC	0	0	0	0	0	0	0	0	0	0	0	0	0	0	0	0	0	0	0	0	0	0	0	0	0	0	43	0	0	0	0	0	0	0	0	0	0	0	0	0	0	0	0	0	0	0	0	0	0
TCCACGCCGTAAACGATGAATGCCAGTCGTCAGGTTGCTTGCAACTTGGTGACACACCTAACGGATTAAGCATTCCGCCTGGGGAGTACGGTCGCAAGATTAAAACTCAAAGGAATTGACGGGGGCCCGCACAAGCGGTGGAGCATGTGGTTTAATTCGAAGCAACGCGCAGAACCTTACCAACCCTTGACATCCTCGGACCGTTCCAGAGATGGTTCTTTCCCTTCGGGGACCGAGTGAC	0	0	0	0	0	0	0	0	0	0	0	0	0	0	0	0	0	0	0	0	0	0	0	0	0	0	0	0	0	0	0	0	0	0	0	0	0	0	0	0	0	0	0	0	0	0	0	0	0
TCCACGCCGTAAACGATGTGTGCTAGATGTTGGAGGGTTACCTTTCAGTGTCGCAGCTAACGCACTAAGCACACCGCCTGGGAAGTACGGTCGCAAGATTAAAACTCAAAGGAATTGACGGGGGCCCGCACAAGCGGTGGAGCATGTGGTTTAATTCGAAGCAACGCGCAGAACCTTACCAGCCCTTGACATGTGGAGTATGGTTATCAGAGATGATTTCCTTCAGTTCGGCTGGCTCCAACAC	0	0	0	0	0	0	0	0	0	0	0	0	0	0	0	0	0	0	0	0	0	0	0	0	72	0	0	0	0	0	0	0	0	0	60	59	0	0	0	0	0	0	0	0	0	0	0	0	0
TCCACGCCGTAAACGATGAATGCCAGACGTCGGGTAGCATGCTATTCGGTGTCACACCTAACGGATTAAGCATTCCGCCTGGGGAGTACGGCCGCAAGGTTAAAACTCAAAGGAATTGACGGGGGCCCGCACAAGCGGTGGAGCATGTGGTTTAATTCGAAGCAACGCGCAGAACCTTACCAACCCTTGACATGGCGATCGCGGTTCCAGAGATGGTTCCTTCAGTTCGGCTGGATCGCACAC	0	0	0	0	0	22	23	0	0	0	0	0	0	0	0	0	0	0	0	0	0	0	0	0	0	0	0	0	0	0	0	0	0	0	0	0	0	0	0	0	0	0	0	35	0	0	0	0	0
TCCACGCCGTAAACGATGTCTACTTGGAGGCTGTTGTCTAGAACAGTGGCTTTCGGAGCTAACGCGTTAAGTAGACCGCCTGGGGAGTACGGTCGCAAGATTAAAACTCAAATGAATTGACGGGGGCCCGCACAAGCGGTGGAGCATGTGGTTTAATTCGATGCAACGCGAAGAACCTTACCTACTCTTGACATCCAGAGAACTTTCCAGAGATGGATTGGTGCCTTCGGGAACTCTGAGAC	0	0	0	0	0	0	0	0	0	0	0	0	0	0	0	0	0	0	0	0	0	0	52	0	0	0	0	0	0	0	0	0	52	44	20	0	0	0	0	0	0	0	0	0	0	0	0	0	0
TCCACGCCGTAAACGATGGTCACTAGCTGTTCGATCAACATTGGTTGGTTGAGTGGCTAAGCGAAAGTGATAAGTGACCCACCTGGGGAGTACGCTCGCAAGAGTGAAACTCAAAGGAATTGACGGGGGCCCGCACAAGCGGTGGAGCATGTGGTTTAATTCGATGATACGCGAGGAACCTTACCAGGGCTTAAATGTAAGTTGCATAAGCTAGAGATAGCTTTTTCTTCGGACTACTTACA	0	0	0	0	0	0	0	0	0	0	0	0	0	0	0	0	0	0	0	0	0	0	0	0	0	0	0	0	141	27	0	0	0	0	29	49	0	0	0	0	0	0	0	0	0	0	0	0	0
TCCACGCCGTAAACGATGATAACTAGCTGTCCGGGCACATGGTGCTTGGGTGGCGCAGCTAACGCATTAAGTTATCCGCCTGGGGAGTACGGTCGCAAGATTAAAACTCAAAGGAATTGACGGGGGCCTGCACAAGCGGTGGAGCATGTGGTTTAATTCGAAGCAACGCGCAGAACCTTACCAGCCTTTGACATCCTGGTCGCGGATAGTGGAGACACTTTCCTTCAGTTCGGCTGGACCAGTGAC	0	0	0	0	0	0	0	0	0	0	0	0	0	0	0	0	0	0	0	0	0	0	0	0	0	0	0	0	15	0	0	0	0	0	0	0	0	0	0	0	0	0	10	12	0	0	15	13	10
TCCACGCCGTAAACGATGAGAACTGGGTGTTAGTATTCCTACGGGGATATTAGTGCCGAAGCTAACGCGTTAAGTTCTCCGCCTGGGGACTACGGTCGCAAGACTAAAACTCAAAGGAATTGACGGGGGCCCGCACAAGCGGTGGAGCATGTGGTTTAATTCGATGCAACGCGAAAAACCTTACCTACTCTTGACATCCTTGGAATGCTTTAGAAATAAAGCAGTGCCTTCGGGAACCAAGTGAC	0	0	0	0	0	0	0	0	0	0	0	0	0	0	0	0	0	0	0	0	0	0	0	0	0	0	0	0	0	0	0	0	0	0	0	0	0	0	0	0	0	0	0	0	240	0	0	0	0
TCCATGCCGTAAACGATGTGTGTTAGACGTTGGAAATTTATTTTCAGTGTCGCAGTGAAAGCGATAAACACACCGCCTGGGGAGTACGACCGCAAGGTTAAAACTCAAATGAATTGACGGGGACCCGCACAAGTAGTGGAGCATGTGGTTTAATTCGAAGATACGCGCAGAACCTTACCAACACTTGACATGTTCGTCGCGACTTTAAGAGATTAAAGTTTTCGGTTCGGCCGGACGAAACAC	0	0	0	0	0	0	0	0	0	0	0	0	0	0	0	0	0	0	0	0	0	0	0	0	0	0	0	0	0	0	0	0	0	0	245	0	0	0	0	0	0	0	0	0	0	0	0	0	0
TCCACGCCGTAAACGATGAGAGCTAGTCGTTGGGGGGTACGCCCTTCAGTGACGCAGTTAACGCATTAAGCTCTCCGCCTGGGGAGTACGGTCGCAAGATTAAAACTCAAAGGAATTGACGGGGGCCCGCACAAGCGGTGGAGCATGTGGTTTAATTCGAAGCAACGCGCAGAACCTTACCATCCCTTGACATACCTGTCGCGATTTCAGAGATGAAATTTTCAGTTAGGCTGGACAGGATAC	0	0	22	0	0	0	0	0	0	0	0	0	0	0	0	0	0	0	0	0	0	13	11	14	17	0	0	0	15	0	0	0	0	0	48	0	0	0	0	0	0	0	0	0	0	0	0	0	0
TCCACGCCCTAAACGATGAGAACTAGCCGTTGGGAGCATCTAAGCTCTTAGTGGCGCAGCTAACGCGTTAAGTTCTCCGCCTGGGGAGTACGGCCGCAAGGTTAAAACTCAAAGGAATTGACGGGGGCCCGCACAAGCGGTGGAGCATGTGGTTTAATTCGATGCAACGCGAAGAACCTTACCTGCCCTTGACATTGACAGAACCCTGAAGAGATTCGGGGGTGCCTTCGGGCCTGGAAAAC	0	0	0	0	0	0	0	0	7	0	0	0	0	0	0	0	0	0	0	0	0	0	0	0	0	0	0	0	0	0	0	0	0	0	0	0	0	0	0	0	0	0	0	0	0	0	0	0	5
TCCTAGCCGTAAACAATGGATACTAGATGTTGAACAGATCGACCTGTGCAGTATCAAAGCTAACGCGTTAAGTATCCCGCCTGGGAAGTATGCTCGCAAGAGTGAAACTCAAAGGAATTGACGGGGGCCCGCACAAGCGGTGGAGCATGTGGTTTAATTCGATGCAACGCGAAGAACCTTACCAGGGTTTGACATGATACGAATTTCTTTGAAAGAAGAAAGTGCCGTTTGGAACGTATACAC	0	0	0	0	0	0	0	0	0	0	0	0	0	0	0	0	0	0	0	0	0	0	0	0	0	0	0	0	0	0	0	0	0	0	0	0	0	0	0	0	0	0	0	0	0	0	0	0	0
TCCACGCCGTAAACGATGTCTGCTAGCCGTTTGGGCACTTAGTGCTTGGGTGGCGCCGCTAACGCATTAAGCAGACCGCCTGGGGAGTACGGTCGCAAGATTAAAACTCAAAGGAATTGACGGGGGCCCGCACAAGCGGTGGAGCATGTGGTTTAATTCGAAGCAACGCGCAGAACCTTACCAGCCCTTGACATCCTAGGACCACTCCAGAGATGGAGCTTTCCCTTCGGGGACCTAGTGAC	0	0	0	0	0	0	0	0	0	0	0	0	0	0	0	0	0	0	0	0	0	0	0	0	83	0	0	0	0	45	0	0	0	0	0	0	0	0	0	0	0	0	0	0	0	0	0	0	0
TCCACGCCGTAAACGATGTGTGCTAGACGTTGGTGGTTCAGCCATCGGTGTCGCAGCTAACGCGTTAAGCACACCGCCTGGGGAGTACGGTCGCAAGATTAAAACTCAAAGGAATTGACGGGGGCCCGCACAAGCGGTGGAGCATGTGGTTTAATTCGACGCAACGCGCAGAACCTTACCAGCCCTTGACATGGGGATCGCGAGGAGTGGAGACACACCTCTTCAGTTCGGCTGGATCCCGCAC	0	0	0	0	0	0	0	0	0	0	0	0	0	0	0	0	0	0	0	0	0	33	63	70	0	0	0	0	0	0	0	0	0	0	0	0	0	0	0	0	0	0	0	0	0	0	0	0	0
TCCACACCGTAAACGATGAATGCCAGACGTCGGGTAGCATGCTATTCGGTGTCACACCTAACGGATTAAGCATTCCGCCTGGGGAGTACGGTCGCAAGATTAAAACTCAAAGGAATTGACGGGGGCCCGCACAAGCGGTGGAGCATGTGGTTTAATTCGAAGCAACGCGCAGAACCTTACCAACCCTTGACATCCTAGGACCGGCCCAGAGATGGGTCTTTCACTTCGGTGACCTAGTGAC	0	0	0	0	0	0	0	0	0	0	0	0	0	0	0	0	0	0	0	0	0	0	0	0	0	0	10	0	0	0	0	0	0	0	0	0	0	0	0	0	0	0	0	0	0	0	0	0	0
TCCACGCCGTAAACGATGACAACTAGCTGTTGGGAGACAATGTCTTTCAGTGGCGCAGCTAACGTTTTAAGTTGTCCGCCTGGGGAGTACGGCCGCAAGGCTAAAACTCAAATGAATTGACGGGGACCCGCACAAGCGGTGGAGCATGTGGTTTAATTCGATGCAACGCGAAAAACCTTACCTACTCTTGACATACTTGGGAGCTCTTGTAATGAGAGTGTGCCTTATGGAACCAAGATAC	240	0	0	0	0	0	0	0	0	0	0	0	0	0	0	0	0	0	0	0	0	0	0	0	0	0	0	0	0	0	0	0	0	0	0	0	0	0	0	0	0	0	0	0	0	0	0	0	0
TCCACGCCGTAAACGATGTCTACTAGAAGCTGGAGTCCTCGGACGACTTTTTCAAAGCTAACGCATTAAGTAGACCGCCTGGGGAGTACGGCCGCAAGGTTAAAACTCAAATGAATTGACGGGGGCCCGCACAAGCGGTGGAGCATGTGGTTTAATTCGATGCAACGCGAAGAACCTTACCTACACTTGACATACAGAGAACTTTCTAGAGATAGATTGGTGCCTTCGGGAGCTCTGATAC	0	0	21	0	0	0	0	0	0	13	0	0	0	0	0	0	0	0	0	0	0	0	0	0	0	0	0	0	0	0	0	0	0	0	17	0	0	0	0	0	0	0	0	0	0	0	0	0	0
TCCGAACCGTAAACGGTGGACGCTAGTTGTGGGAACCTTCCACGGTTTCCGCGACGCAGCTAACGCATTAAGCGTCCCGCCTGGGGAGTACGATCGCAAGATTAAAACTCAAAGGAATTGACGGGGCCCCGCACAAGCAGCGGAGCATGCGGCTTAATTCGACGCAACGCGAAGAACCTTACCAAGGCTTGACATATAGAGAAAAGTGGCAGAGATGTCATGTCCGCAAGGGCTCTATAC	0	0	0	0	0	16	0	0	0	0	0	0	0	0	0	0	0	0	0	0	0	0	0	0	0	0	0	0	0	0	0	0	0	0	0	0	0	0	0	0	0	0	0	0	0	0	0	0	0
TCTTAGCTGTAAACGATGAGCACTTGTTTGAAGGGTCCTCCATAGCCTTTCAGACGTAGCGAAAGTGTTAAGTGCTCCGCCTGGGGAGTATGGTCGCAAGGCTGAAACTCAAAGAAATTGACGGGGGCTCACACAAGCGGTGGAGGATGTGGCTTAATTCGAGGCTACGCGAAGAACCTTATCCTAGTCTTGACATGTATGGATTAACCCTGTGAAAGCAGGGCCACGCCTTCGGGTGGAACATACAC	0	0	0	0	0	0	0	0	0	0	0	0	0	0	0	0	0	0	0	0	0	0	0	0	0	0	0	0	0	0	0	0	0	0	0	0	0	0	0	0	0	0	0	56	0	0	0	0	0
TCCACGCCGTAAACGTTGGGCACTAGGTGTGGGATCGAACTAACCGATTCCGTGCCGTAGCTAACGCATTAAGTGCCCCGCCTGGGGAGTACGGCCGCAAGGCTAAAACTCAAAGGAATTGACGGGGGCCCGCACAAGCGGCGGAGCATGTTGCTTAATTCGAGGCAACGCGAAGAACCTTACCTGGGTTTGACATGTAGGGAAAAGCCATAGAGATATGGTGTCCTTAGGGGTCCTACAC	0	0	0	0	0	0	0	0	0	0	0	0	0	0	0	0	0	0	0	0	0	0	0	0	0	0	0	0	48	0	0	0	0	0	0	0	0	0	0	0	0	0	0	0	0	0	0	0	0
TCCACGCCGTAAACGATGCGCACTAGGTCGGGGAGGTTGACGCCCTCCCGGCCGAAGCAAAAGTGTTTAGTGCGCCGCCTGGGGAGTACGGTCGCAAGGCTAAAACTCAAAGGAATTGACGGGGGCTCACACAAGCGGTGGAGCATGTGGCTTAATTCGAAGCAACGCGAAGAACCTTATCCAGGGTTTGACATCCCGGATTAACCCATCGAAAGATGGGCTACGCCCTCTGGGTGGAACGGTGAC	0	4	0	21	0	0	0	0	0	7	0	0	24	0	0	0	21	9	0	0	0	0	0	15	0	0	0	0	35	0	0	0	0	20	0	0	0	0	0	0	3	8	0	0	0	0	0	0	5
TCCACGCCGTAAACGATGGATACTAGCTGTTCGATTAACATTGGTTGATTGAGTGGTTAAGCGAAAGTGATAAGTATCCCACCTGGGGAGTACGCTCGCAAGAGTGAAACTCAAAGGAATTGACGGGGGCCCGCACAAGCGGTGGAGCATGTGGTTTAATTCGATGATACGCGAGGAACCTTACCAGGGCTTAAATGTAAGTTGCATAAATCAGAGATGATTTTTTCTTCGGACTACTTACA	0	0	0	0	0	0	0	0	0	0	0	0	0	0	0	0	0	0	0	0	0	0	0	0	0	0	0	0	0	0	0	51	52	0	71	62	0	0	0	0	0	0	0	0	0	0	0	0	0
TCTTAGCTGTAAACGATGAGCACTTGTTTGAAGGGTCCTCCATAGCCTTTCAGACGTAGCGAAAGTGTTAAGTGCTCCGCCTGGGGAGTATGGTCGCAAGGCTGAAACTCAAAGAAATTGACGGGGGCTCACACAAGCGGTGGAGGATGTGGCTTAATTCGAGGCTACGCGAAGAACCTTATCCTAGTCTTGACATGCACGGATTAACTCGGTGAAAGCCGAGCCAGGCCTTCGGGTACAACGTGCAC	0	0	0	0	0	20	0	0	0	0	0	12	0	0	0	0	0	0	0	0	0	0	0	0	0	0	0	0	0	0	0	0	0	0	0	0	0	0	0	0	0	0	0	42	0	0	0	0	0
TCCACAACTGTAAACGATGAATGCTCGACGTGTGTCCCGTTTTGCCGGACGCGTGTCCAAGCTAACGCAATAAGCATTCCGCCTGGGGAGTACGGTCGCAAGACTAAAACTCAAAGGAATTGACGGGGGCCCGCACAAGCGGTGGAGTATGTGGTTTAATTCGACGCAACGCGCAGAACCTTACCCAGTCTAGAAGTCATAGGAACCCGACAGAAACGTTGGGGTGCCCTTTTCGGGAATCTATGTGAC	0	0	0	0	0	0	0	0	0	6	0	0	0	0	0	0	0	0	0	0	0	6	48	12	36	0	0	0	0	0	0	0	0	0	0	0	0	0	0	0	4	0	0	0	0	0	0	0	0
TCCACGCCGTAAACGATGAATGCTAGCCGTTGGGGAGCTTGCTCTTCAGTGGCGCAGTTAACACTTTAAGCATTCCGCCTGGGGAGTACGGTCGCAAGATTAAAACTCAAAGGAATTGACGGGGGCCCGCACAAGCGGTGGAGCATGTGGTTTAATTCGAAGCAACGCGCAGAACCTTACCAGCTTTTGACATGTCCCGTATGGTTGCCAGAGATGGCTTCCTTCAGTTCGGCTGGCGGGAACAC	0	0	0	0	0	0	0	0	0	0	0	13	0	0	0	0	0	0	0	0	0	0	0	0	0	0	0	0	0	0	0	0	0	0	0	0	0	0	0	0	0	0	0	0	0	0	0	0	0
TCCACACCGTAAACGATGAATGCCAGTCGTCGGGCAGTATACTGTTCGGTGACACACCTAACGGATTAAGCATTCCGCCTGGGGAGTACGGTCGCAAGATTAAAACTCAAAGGAATTGACGGGGGCCCGCACAAGCGGTGGAGCATGTGGTTTAATTCGAAGCAACGCGCAGAACCTTACCAACCCTTGACATCCTGATCGCGGATCGTAGAGATACTTTCCTTCAGTTCGGCTGGATCAGTGAC	0	0	0	0	0	0	0	0	0	0	0	0	0	0	0	0	0	0	24	24	0	0	0	0	0	0	25	0	0	0	0	0	0	0	0	0	0	0	0	0	0	0	0	13	0	0	0	0	0
TCCACGCCGTAAACGGTGGGCGCTAGATGTGGGGAACATTCCACGTTCTCCGCGTCGCAGCTAACGCATTAAGCGCCCCGCCTGGGGAGTACGGTCGCAAGACTAAAACTCAAAGGAATTGACGGGGGCCCGCACAAGCGGCGGAGCATGCGGCTTAATTCGATGCAACGCGAAGAACCTTACCTAGGCTTGACAGTTAGAGAAAACTGGCAGAGATGTCAGGTCCGCAAGGGCTCTAAAAC	0	0	0	0	0	43	61	0	0	0	0	0	0	0	0	0	0	0	0	0	0	0	0	0	0	0	0	0	0	0	0	0	0	0	0	0	0	0	0	0	0	0	0	57	0	0	0	0	0
TCTATGCCGTAAACGATGGGCACTAGTCGGTGCGGGTATTGACCCCTGCGCTGACGAAGCTAACGCATTAAGTGCCCCGCCTGGGGAGTACGGCCGCAAGGCTAAAACTCAAAGGAATTGACGGGGGCCCGCACAAGCGGTGGAGCATGTGGATTAATTCGACGCAACGCGCAGAACCTTACCTAGCCTTGACATGTTAGCGTACGACCCCCAAAAGGGTCCGACCTTCGGGAACGCTTACAC	0	0	0	0	0	0	0	0	0	0	0	0	0	4	0	0	0	11	0	0	0	0	0	29	0	0	0	0	0	0	0	0	0	0	0	18	0	0	0	0	0	0	0	0	0	0	0	0	0
TCCACGCCGTAAACGATGAGTGCTAGTTGTCGGGCAGCATGCTGTTCGGTGACGCAGCTAACGCGTTAAGCACTCCGCCTGGGGAGTACGGTCGCAAGATTAAAACTCAAAGGAATTGACGGGGGCCCGCACAAGCGGTGGAGCATGTGGTTTAATTCGAAGCAACGCGAAGAACCTTACCAGCCCTTGACATACCGGTCGCGATTTCCAGAGATGGATTTCTTCAGTTCGGCTGGACCGGATAC	0	0	0	8	0	0	0	0	0	0	0	0	0	0	0	0	0	0	0	0	0	0	0	0	0	0	0	0	0	0	0	0	35	29	28	0	0	0	0	0	0	0	0	0	0	0	0	0	0
TCCACGCCGTAAACGATGAGAACTAGACGTTGGGAGGTTCGCCTCTTAGTGTCGCAGCTAACGCAATAAGTTCTCCGCCTGGGGAGTACGGCCGCAAGGCTAAAACTCAAAGGAATTGACGGGGGCCCGCACAAGCGGTGGAGCATGTGGTTTAATTCGATGCAACGCGAAGAACCTTACCTACTCTTGACATCCTTGGAACCTTCTGGAGACAGAAGGGTGCCTTCGGGAACCAAGTGAC	0	0	0	0	0	0	0	0	0	0	0	0	0	0	0	0	0	0	0	0	0	0	0	0	0	0	0	0	0	0	0	0	0	0	0	0	0	0	0	0	0	0	14	0	0	0	0	0	0
TCCACGCAGTAAACGATGAGTGCTAGTCGCTGGTACATTAGTTTCAGTGTCGTAGCTAACGCATTAAGCACTCCGCCTGGGAAGTACGGTCGCAAGATTAAAACTCAAATAAATTGACGGGGGCCCGCACAAGCGGTGGAGCATGTGGTTTAATTCGAAGCAACGCGAAGAACCTTACCAGACCTTGACATGGTGTGTATGAATTTTAGAATCAAAATTCTTCAGTTCGGCTGGCACACACAC	0	0	11	0	0	0	0	0	0	0	0	0	0	0	0	0	0	0	0	0	0	8	0	0	67	0	0	0	0	0	0	0	13	0	33	34	0	0	0	0	0	0	0	0	0	0	0	0	0
TCCACGCCGTAAACGATGATAACTAGCTGTCCGGGTTCATAGAACTTGGGTGGCGCAGCTAACGCATTAAGTTATCCGCCTGGGGAGTACGGTCGCAAGATTAAAACTCAAAGGAATTGACGGGGGCCTGCACAAGCGGTGGAGCATGTGGTTTAATTCGAAGCAACGCGCAGAACCTTACCAGCCTTTGACATCCTAGGACGACTTCTGGAGACAGATTTCTTCCCTTCGGGGACCTAGTGAC	0	0	0	0	0	0	0	0	0	0	0	0	0	0	0	0	0	0	0	0	0	0	0	0	15	0	0	0	0	0	0	0	0	0	0	0	0	0	0	0	0	0	0	0	0	0	0	0	0
TCTATGCTGTCAAAGATGAGTGCTAATATTGGGAATAATTCTGATATAAAGTTAACACGTTAAGCACTCCGCCTGGGAAGTACGATCGCAAGATTGGAACCCAAAGGAATTGACGGGGGTCTACACAAGTGGTGGAGCATGTGGTTTAATGCGATAATACGCGCAAAACCTTACCAATTCTTGAATATAAAAAATTGACATTTTATTTTGTCACTTTTTCAGTTTGTATTTAAAATACCTACAAATAATTTTATAC	0	0	0	0	0	0	0	0	0	0	0	0	0	0	0	0	0	0	0	0	0	0	0	0	0	0	0	0	0	0	11	27	23	0	29	43	0	0	0	0	0	0	3	0	0	0	0	0	0
TCCACACCGTAAACGATGAATGCCAGACGTTGGCAAGCATGCTTGTCGGTGTCACACCTAACGGATTAAGCATTCCGCCTGGGGAGTACGGTCGCAAGATTAAAACTCAAAGGAATTGACGGGGGCCCGCACAAGCGGTGGAGCATGTGGTTTAATTCGAAGCAACGCGCAGAACCTTACCAACCCTTGACATCCCTATCGCGGTTTCCAGAGATGGATTCCTTCAGCTCGGCTGGATAGGTGAC	0	0	0	0	0	0	0	0	0	0	0	0	0	0	0	0	0	0	0	0	0	0	0	0	0	0	0	0	0	0	0	0	0	0	0	0	0	0	0	0	0	0	0	0	0	0	0	0	0
TCCACACCGTAAACGATGAATGCCAGTCGTTGGCAAGCATGCTTGTCGGTGACACACCTAACGGATTAAGCATTCCGCCTGGGGAGTACGGTCGCAAGATTAAAACTCAAAGGAATTGACGGGGGCCCGCACAAGCGGTGGAGCATGTGGTTTAATTCGAAGCAACGCGCAGAACCTTACCAACCCTTGACATCCTGTGCTAACTCCAGAGATGGAGTGTTCCCTTCGGGGACGCAGTGAC	0	0	0	0	0	0	0	0	0	0	0	0	0	0	0	0	0	0	0	0	0	0	0	0	0	0	0	0	0	0	0	0	0	0	0	0	0	226	0	0	0	0	0	0	0	0	0	0	0
TCCATGCCGTAAACGTTGGGCACTAGGTGTGGGGTCTTCTAACGGATTCCGTGCCGTAGCTAACGCATTAAGTGCCCCGCCTGGGGAGTACGGCCGCAAGGCTAAAACTCAAAGGAATTGACGGGGGCCCGCACAAGCGGCGGAGCATGTTGCTTAATTCGAGGCAACGCGAAGAACCTTACCTGGGTTTGACATGTACCGAAAAGCCACAGAGATGTGGTGTCCTTCGGGGCGGTACAC	49	0	0	0	0	0	114	0	0	0	0	0	0	0	0	0	0	0	0	0	0	0	0	0	0	0	0	0	0	0	0	0	0	0	0	0	0	0	0	0	0	0	0	62	0	0	0	0	0
TCCACACCGTAAACGATGAATGCCAGTCGTCGGATAGTATACTATTCGGTGACACACCTAACGGATTAAGCATTCCGCCTGGGGAGTACGGTCGCAAGATTAAAACTCAAAGGAATTGACGGGGGCCCGCACAAGCGGTGGAGCATGTGGTTTAATTCGAAGCAACGCGCAGAACCTTACCAACCCTTGACATCCTGTGCTACATCCAGAGATGGATGGTTCCCTCCGGGGACGCAGTGAC	0	0	0	0	0	0	0	0	0	0	0	0	0	0	0	0	0	0	0	0	0	0	0	0	0	0	0	0	0	0	0	0	0	0	0	0	0	0	0	0	0	0	0	0	0	0	0	0	0
TCCACGCCGTAAACGATGTCTACTTGGAGGCTGTAGTCTAGAACTGTGGCTTTCGGAGCTAACGCGTTAAGTAGACCGCCTGGGGAGTACGGTCGCAAGATTAAAACTCAAATGAATTGACGGGGGCCCGCACAAGCGGTGGAGCATGTGGTTTAATTCGATGCAACGCGAAGAACCTTACCTACTCTTGACATCCAGAGAACTTTCCAGAGATGGATTGGTGCCTTCGGGAGCTCTGAGAC	0	0	0	0	0	0	0	0	0	0	74	0	0	0	0	0	0	0	0	0	30	84	0	0	0	0	0	0	0	0	0	0	0	0	0	0	0	0	0	0	0	0	0	0	0	0	0	0	0
TCCACACCGTAAACGATGAATGCCAGTCGTCGGATAGTATACTATTCGGTGACACACCTAACGGATTAAGCATTCCGCCTGGGGAGTACGGTCGCAAGATTAAAACTCAAAGGAATTGACGGGGGCCCGCACAAGCGGTGGAGCATGTGGTTTAATTCGAAGCAACGCGCAGAACCTTACCAACCCTTGACATCCTGTGCTATATCTAGAGATAGATAGTTCCTTTCGGGGACGCAGTGAC	0	0	0	0	0	0	0	0	0	0	0	0	0	0	0	0	0	0	0	0	0	0	0	0	0	0	0	0	0	0	0	0	44	49	57	52	0	0	0	0	21	0	0	0	0	0	0	0	0
TCCACGCCGTAAACGATGGAAGCTAGTTGTCAGGCAGCATGCTGTTTGGTGACGCAGCTAACGCATTAAGCTTCCCGCCTGGGGAGTACGGTCGCAAGATTAAAACTCAAAGGAATTGACGGGGGCCCGCACAAGCGGTGGAGCATGTGGTTTAATTCGAAGCAACGCGCAGAACCTTACCAGCCCTTGACATTTGGTGCTACATTCGGAGACGGATGGTTCCCTTCGGGGACGCCAGGAC	0	0	0	0	0	0	0	0	0	0	0	0	0	0	0	0	0	0	0	0	0	0	0	0	0	0	0	0	0	0	0	0	0	0	0	0	0	0	0	0	0	0	0	0	0	0	0	0	0
TCCACGCCTTAAACGATGGGCACTAGGTGTCGCGGGTATTGACCCCTGCGGTGCCGCAGCTAACGCATTAAGTGCCCCGCCTGGGGACTACGGCCGCAAGGTTAAAACTCAAAGGAATTGACGGGGGCCCGCACAAGCGGTGGAGCATGTGGTTTAATTCGACGCAACGCGCAGAACCTTACCTGGGCTAGACAACATCGGACCGTCCTGGAAACAGGTCTTTCCCTTCGGGGACTGGTGGTTC	0	0	0	0	8	0	0	9	0	0	0	0	0	0	0	0	18	0	0	0	0	0	0	0	0	0	0	0	0	0	8	0	22	19	0	12	0	0	0	0	0	0	0	13	0	6	0	0	0
TCCATGCCGTAAACGGTGGGCGCTAGGTGTGGGGTCCTTCCACGGACTCCGTGCCGTAGCTAACGCATTAAGCGCCCCGCCTGGGGAGTACGGCCGCAAGGCTAAAACTCAAAGGAATTGACGGGGGCCCGCACAAGCGGCGGAGCATGTGGATTAATTCGATGCAACGCGAAGAACCTTACCTAGGCTTGACATATACAGGACGACGGCAGAGATGTCGTTTCCCTTGTGGCTTGTATAC	0	0	0	0	0	0	0	0	0	0	0	0	0	0	0	0	0	0	0	0	0	0	0	0	0	34	80	31	0	0	0	0	0	0	0	0	0	0	0	0	0	0	0	0	0	0	0	0	0
TCCACGCCTTAAACGATGCATGCTTGGTGTTGGTCTCGCAAGAGATCAGTGCCGTAGTTAACATGATAAGCATGCCACCTGGGGAGTACGATCGCAAGGTTGAAACTCAAAGGAATTGACGGGGGCCCGCACAAGCGGTGGATCATGTGGTTTAATTCGATGCAACGCGAAGAACCTTACCCGGGCTTGAAGTCTACGTAGTAAAGAGATGAAAGTCGAATGACCCGTTAAGTCGGATGCGTAGAG	0	0	0	0	0	18	0	0	0	0	0	0	0	0	0	0	0	0	0	0	0	0	0	0	0	0	0	0	0	0	0	0	0	0	0	0	0	0	0	0	0	0	0	15	0	0	0	0	0
TCCACGCCGTAAACGATGGATACTAGGTGTTTGGGAAGTTAATCTCCTGAGTACTGAAGCTAACGCATTAAGTATCCCGCCTGGGGAGTACGGTCGCAAGGCTAAAACTCAAAGGAATTGACGGGGGCCCGCACAAGCGGTGGAGTATGTGGTTTAATTCGAAGCAACGCGCAGAACCTTACCTACCCTTAACATCCCGGGACAACCTCAGAGATGAGGCTTTCTCTTCGGAGACTCGGTGAT	0	0	0	0	0	0	0	0	0	7	0	0	0	0	0	0	0	0	0	0	0	0	0	0	44	0	0	0	0	0	0	0	81	19	0	22	0	0	0	0	0	0	0	0	0	0	0	0	0
TCCACGCCGTAAACGATGTGCGCTAGACGTCGGGAGTTAGGCTCTCGGTGTCGCAGCTAACGCATTAAGCGCACCGCCTGGGGAGTACGGCCGCAAGGTTAAAACTCAAAGGAATTGACGGGGGCCCGCACAAGCGGTGGAGCATGTGGTTTAATTCGAAGCAACGCGCAGAACCTTACCAGCTCTTGACATCTGGGTCGCGGGTTCCGGAGACGGAACTCTTCAGTTCGGCTGGACCCAAGAC	0	0	0	0	0	0	0	0	0	0	0	0	0	5	0	0	0	0	0	0	0	0	0	7	0	0	0	0	0	0	0	9	0	7	0	0	0	0	0	0	0	0	0	0	0	0	0	0	0
TCCACGCCGTAAACGATGGACACTAGTTGTTGGAATTATTCAGTGACTAAGCGAAAGTAATAAGTGTCCCACCTGGGGAGTACGGTCGCAAGATTGAAACTCAAAGGAATTGACGGGGGCCCGCACAAGCGGTGGAGCATGTGGTTTAATTCGATGATACGCGAGGAACCTTACCAGGGCTTAAATGTAGAGTGACAGGTCTAGAGATAGATTTTTCTTCGGACACTTTACAAGGTGTTG	0	0	0	0	0	0	0	0	0	0	0	0	0	0	0	0	0	0	0	0	0	0	0	0	0	0	0	0	0	0	0	0	0	0	0	0	0	0	0	0	0	0	0	0	0	0	0	0	0
TCCACGCCGTAAACGGTGGGCACTAGTTGTGGGAACCTTCCACGGTTTCTGCGACGCAGCTAACGCATTAAGTGCCCCGCCTGGGGAGTACGATCGCAAGATTAAAACTCAAAGGAATTGACGGGGCCCCGCACAAGCAGCGGAGCATGCGGCTTAATTCGACGCAACGCGAAGAACCTTACCAAGGCTTGACATATACAGGAATATGGCAGAAATTCCATAGCCGCAAGGTCTGTATAC	0	0	0	0	0	17	0	0	0	0	0	0	0	0	0	0	0	0	0	0	0	0	0	0	0	0	0	0	0	0	0	0	0	0	0	0	0	0	0	0	0	0	0	31	0	0	0	0	0
TCCACGCCGTAAACGATGACAGCTAGATGTCGGGGGGTCGCCCCTCGGTGTCGCCGCTAACGCATTAAGCTGTCCGCCTGGGAAGTACGGTCGCAAGATTAAAACTCAAAGGAATTGACGGGGGCCCGCACAAGCGGTGGAGCATGTGGTTTAATTCGAAGCAACGCGAAGAACCTTACCAGTCCTTGACATGGATAGTGTGGATTTTGGAGACAATTTCCTTCAGTTCGGCTGGCTATCACAC	0	0	0	0	0	0	0	0	0	0	0	0	0	0	0	0	0	0	0	0	0	0	0	0	0	0	0	0	45	0	0	29	21	0	35	0	0	0	0	0	0	0	0	0	0	0	0	0	0
TCCACGCCGTAAACGATGAGTGCTAACTGTCGGGATCTCAGATCTCGGTGGTGTAAGCTAACGCGTTAAGCACTCCGCCTGGGGAGTACGGCCGCAAGGTTAAAACTCAAAGGAATTGACGGGGACCCGCACAAGTGGTGGAGCATGTTGTTTAATTCGAAGCAACGCGAAGAACCTTACCTAGCCTTGACATGTGTATCGTACGCTATAGAAGTATAGCGGTCAGTTCGGCTGGATACAACAC	0	0	0	0	0	0	0	0	0	0	0	0	0	0	0	0	0	0	0	0	0	0	0	0	0	0	0	0	0	0	0	0	0	0	0	0	25	86	29	0	0	0	0	0	0	0	0	0	0
TCCACGCCGTAAACGGTGGGCACTAGTTGTGGGAACCTTCCACGGTTTCTGCGACGCAGCTAACGCATTAAGTGCCCCGCCTGGGGAGTACGATCGCAAGATTAAAACTCAAAGGAATTGACGGGGCCCCGCACAAGCAGCGGAGCATGCGGCTTAATTCGACGCAACGCGAAGAACCTTACCAAGGCTTGACATATACAGGAATATGGCAGAAATGTCATAGCCGCAAGGTCTGTATAC	0	0	0	0	0	0	0	0	0	0	0	0	0	0	0	0	0	0	0	0	0	0	0	0	0	0	0	0	0	0	0	0	0	0	0	0	0	0	0	0	0	0	0	0	0	0	0	0	0
TCCACGCCGTAAACGATGGAAGCTAGCCGTCGGGTTGTTTACAGCTCGGTGGCGCAGTTAACGCATTAAGCTTCCCGCCTGGGGAGTACGGTCGCAAGATTAAAACTCAAAGGAATTGACGGGGGCCCGCACAAGCGGTGGAGCATGTGGTTTAATTCGAAGCAACGCGCAGAACCTTACCAGCTCTTGACATGCCACGACGGTTCCCGGAGACGGGTTCCTCCCTTTGGGCGTGGACAC	0	0	0	7	0	0	0	0	0	0	0	0	0	0	0	0	0	0	0	0	0	0	0	0	20	13	34	0	0	5	0	0	0	0	0	0	0	0	4	11	0	0	22	0	0	0	0	0	0
TCCACGCCGTAAACGTTGGGCACTAGGTGTGGGTTTCAACTAACGAAATCCGCGCCGTCGCTAACGCATTAAGTGCCCCGCCTGGGGAGTACGGTCGCAAGACTAAAACTCAAAGGAATTGACGGGGGCCCGCACAAGCAGCGGAGCGTGTTGCTTAATTCGATGCTACGCGAAGAACCTTACCTAGGTTAAATCATAGTGAAAAGCCACAGAGATGTGGTGTCCTTCGGGGCGCTATGA	0	0	0	0	0	51	35	0	0	0	0	0	0	0	0	0	0	0	0	0	0	0	0	0	0	0	0	0	0	0	0	0	0	0	0	0	0	0	0	0	0	0	0	65	0	0	0	0	0
TCCACGCCGTAAACGTTGTACACTAGGTGTCGGGGGTTTCAACGCCCTCGGTGCCGCCGCTAACGCATTAAGTGTACCGCCTGGGGAGTACGCTCGCAAGGGTGAAACTCAAAGGAATTGACGGGGGCCCGCACAAGCGGTGGAGCATGTGGTTTAATTCGACGATACGCGAAACACCTTACCTGGGCTTGACATCTAGTGGACAGGCGTAGAGATACGCTCTCCTTCGGGCCGCTAGAC	0	0	0	0	0	0	0	0	0	0	0	0	0	0	0	0	2	0	0	7	0	0	0	0	0	0	0	0	23	0	0	0	0	0	0	0	0	0	0	0	0	0	0	0	0	0	0	0	0
TCCACACCGTAAACGATGAATGCCAGTCGCCGGCAAGCATGCTTGTCGGTGACACACCTAACGGATTAAGCATTCCGCCTGGGGAGTACGGTCGCAAGATTAAAACTCAAAGGAATTGACGGGGGCCCGCACAAGCGGTGGAGCATGTGGTTTAATTCGAAGCAACGCGCAGAACCTTACCAACCCTTGACATCCTGTGCTAACTCCAGAGATGGAGTGTTCCCTTCGGGGACGCAGTGAC	0	0	0	0	0	0	0	0	0	0	0	0	0	0	0	0	0	0	0	0	0	0	0	0	0	0	0	0	0	0	0	0	0	0	0	0	0	212	0	0	0	0	0	0	0	0	0	0	0
TCCACGCCGTAAACGATGGATGCTAGCCGTTGGAAAGCTTGCTTTTCAGTGGCGCAGCTAACGCTTTAAGCATCCCGCCTGGGGAGTACGGTCGCAAGATTAAAACTCAAAGGAATTGACGGGGGCCCGCACAAGCGGTGGAGCATGTGGTTTAATTCGAAGCAACGCGCAGAACCTTACCAGCTTTTGACATGCCCTGGACGGATAGCAGAGATGCTTTCCTCTCTTCGGAGCCGGGGACAC	0	0	0	0	0	23	27	0	0	0	0	0	0	0	0	0	0	0	0	0	0	0	0	0	0	0	0	0	0	0	0	0	0	0	0	0	0	0	0	0	0	0	0	0	0	0	0	0	0
TCCTAGGTGTAAACGCTGTGAACTTGGTGTCGGGGATTCGTAATGGGTCCCCGGTGCCGGAGTGAAGATGTTAAGTTCACTGCCTGGGGAGTACGGTCGCAAGGCTGAAACTTAAAGGAATTGGCGGGGGAGCACTGCAACGGGAGGAGCGTGCGGTTTAATTGGATTCAACGCCGGAAAACTCACCAGGGCCGACTGTTAGATGAAGACCAGTGTAACGAACTTGTCGGATTTTCAGAG	0	0	0	0	0	0	0	0	0	0	0	0	0	0	0	0	0	0	0	0	0	88	0	59	43	0	0	0	0	0	0	0	0	0	0	0	0	0	0	0	0	0	21	0	0	0	0	0	0
TCCACGCCGTAAACGATGTCAACTAGTTGTTAGGCTTATAAATGGGCTTAGTGACGCAGCTAACGCGTTAAGTTGACCGCCTGGGGAGTACGGTCGCAAGATTAAAACTCAAAGGAATTGACGGGGGCCCGCACAAGCGGTGGAGCATGTGGTTTAATTCGATGCAACGCGAAAAACCTTACCTACCCTTGACATAGTCAGAACTTACCAGAGATGGTTTGGTGCCGAAAGGAACTGACATAC	0	0	7	39	0	0	0	11	0	0	0	0	0	0	5	0	0	0	0	0	0	6	0	0	0	16	0	0	0	0	0	0	0	0	0	0	0	0	0	12	0	0	0	0	0	41	36	0	5
TCCACACCGTAAACGATGTCTACTAGCTGTTTGTGTATTTAATACGTGAGTAGCGCAGCTAACGCGCTAAGTAGACCGCCTGGGGAGTACGGCCGCAAGGTTAAAACTCAAATGAATTGACGGGGGCCCGCACAAGCGGTGGAGCATGTGGTTTAATTCGATGCAACGCGAAGAACCTTACCATCCCTTGACATCCTTGAAAGAAAGTGGAGACATTTTTGTGCCTTCGGGAATCAAGTGAC	0	0	0	0	0	0	0	0	0	0	0	0	0	0	0	0	0	0	0	0	0	0	12	0	16	0	0	0	129	0	0	0	0	0	38	0	0	0	0	0	0	0	0	0	0	0	0	0	0
TCCACCCCGTAAACGTTGGGAACTAGTTGTGGGGTCCTTTCCACGGATTCCGTGACGTAGCTAACGCATTAAGTTCCCCGCCTGGGGAGTACGGCCGCAAGGCTAAAACTCAAAGGAATTGACGGGGACCCGCACAAGCGGCGGAGCATGCGGATTAATTCGATGCAACGCGAAGAACCTTACCAAGGCTTGACATACGCCAGAACGGGCCAGAAATGGTCAACTCTTTGGACACTGGTGAAC	0	0	0	0	0	0	0	0	0	0	0	0	0	0	0	0	0	0	0	0	0	0	0	0	0	0	0	0	0	0	0	0	0	0	0	0	0	0	0	16	0	0	0	0	0	0	0	0	0
TCCACGCCGTAAACGGTGGGTGCTAGCTGTGGGCCACATTCCACGTGGTCCGTGACGAAGTTAACACATTAAGCACCCCGCCTGGGGAGTACGGCCGCAAGGCTAAAACTCAAAGGAATTGACGGGGGCCCGCACAAGCGGCGGAGCATGCGGATTAATTCGATGCAACGCGAAGAACCTTACCAAGGCTTGACATATAGAGGAAAAACGTGGAAACACGTTCCCCGCAAGGTCTCTATAC	0	0	0	0	0	0	0	0	0	0	0	0	0	0	0	0	0	0	0	0	0	0	0	0	0	0	0	0	0	0	0	0	0	0	0	0	0	0	0	0	0	0	0	0	0	0	0	0	0
TCCACGCCCTAAACGATGTCAACTGGTTGTTGGGTCTTCACTGACTCAGTAACGAAGCTAACGCGTGAAGTTGACCGCCTGGGGAGTACGGCCGCAAGGTTGAAACTCAAAGGAATTGACGGGGACCCGCACAAGCGGTGGATGATGTGGTTTAATTCGATGCAACGCGAAAAACCTTACCCACCTTTGACATGTACGGAATCCTTTAGAGATAGAGGAGTGCTCGAAAGAGAGCCGTAACAC	0	0	0	0	0	0	0	0	0	0	0	0	0	0	0	0	0	0	0	0	0	0	0	0	0	0	0	0	0	0	0	0	0	0	0	0	0	0	0	0	0	0	6	0	0	0	0	15	0
TCCACGCCCTAAACGATGCTAACTGGTCATTTATACACAATTAGTATAAGTGACTGAGGGAAACCATTAAGTTAGCCACCTGGGGAGTACGTTCGCAAGAATGAAACTCAAAGGAATTGACGGGGGTCCGCACAAGCGGTGGAGCATGTGGTTTAATTCGATGATACGCGAGGAACCTTACCTGGGCTCGAACGCTACTAGACCGGTCTTGAAAGGGGCCTTCTCTTCGGAGCTGGTAGTG	0	0	0	0	0	0	0	0	0	0	0	0	0	0	0	0	0	0	0	0	0	0	0	0	0	0	0	0	0	0	0	0	125	0	0	0	0	0	0	0	0	0	0	0	0	0	0	0	0
TCCACGCCGTAAACGGTGGGAACTAGATGTGGGATCCGTTCCACGGATTCCGTGTCGCAGCTAACGCATTAAGTTCCCCGCCTGGGGAGTACGGCCGCAAGGCTAAAACTCAAAGGAATTGACGGGGGCCCGCACAAGCGGCGGAGCATGCGGATTAATTCGATGCAACGCGAAGAACCTTACCAAGGCTTGACATATAGAGGAAAAGTGTAGAAATACACTCCCCGCAAGGTCTCTATAC	0	0	0	0	0	0	0	0	0	0	0	0	0	0	0	0	0	0	0	0	0	0	0	0	0	0	0	0	0	0	0	0	0	0	0	0	0	0	0	0	0	0	0	0	0	0	0	0	0
TCCACGCCGTAAACGATGGATACTAGCTGTTCGATCTTCGGATTGAGTGGCTAAGCGAAAGTGATAAGTATCCCACCTGGGGAGTACGTTCGCAAGAATGAAACTCAAAGGAATTGACGGGGGCCCGCACAAGCGGTGGAGCATGTGGTTTAATTCGATGATACGCGAGGAACCTTACCAGGGCTTAAATGTAGTCTGACAGCTTTAGAGATAAAGTTTTCTTCGGACAGATTACAAGGT	0	0	0	0	0	0	205	0	0	0	0	0	0	0	0	0	0	0	0	0	0	0	0	0	0	0	0	0	0	0	0	0	0	0	0	0	0	0	0	0	0	0	0	0	0	0	0	0	0
TCCACGCCGTAAACGATGGATACTAACTGTTCGACCTTCGGGTTGAGTGGTCAAGCGAAAGTGATAAGTATCCCACCTGGGGAGTACGCTCGCAAGAGTGAAACTCAAAGGAATTGACGGGGGCCCGCACAAGCGGTGGAGCATGTGGTTTAATTCGATGATACGCGAGGAACCTTACCAGGGCTTAAATGTAGTGGGACAGGTCTAGAGATAGACCCTTCTTCGGACTCATTACAAGGT	0	0	0	0	0	0	82	0	0	0	0	0	0	0	0	0	0	0	0	123	0	0	0	0	0	0	0	0	0	0	0	0	0	0	0	0	0	0	0	0	0	0	0	0	0	0	0	0	0
TCCACGCCGTAAACGATGTCTACTAGCCGTTGGGCTCCTTGAGAGCTTTGTGGCGCAGCTAACGCGATAAGTAGACCGCCTGGGGAGTACGGTCGCAAGATTAAAACTCAAATGAATTGACGGGGGCCCGCACAAGCGGTGGAGCATGTGGTTTAATTCGAAGCAACGCGAAGAACCTTACCTACTCTTGACATCCAGAGAATTTGCTAGAGATAGCTTAGTGCCTTCGGGAACTCTGTGAC	0	0	0	0	0	0	0	0	0	0	0	0	0	0	0	0	0	0	0	0	0	0	0	0	0	0	0	0	0	14	0	0	0	0	0	0	0	0	0	0	0	0	0	0	0	0	0	0	0
TCCACGCCGTAAACGATGGGTACTAGTTGGTGCGGGTGTTGACCCCTGCGCTGACACAGCTAACGCATTAAGTACCCCGCCTGGGGAGTACGGCCGCAAGGCTAAAACTCAAAGGAATTGACGGGGGCCCGCACAAGCGGTGGAGCATGTGGATTAATTCGAAGCAACGCGAAGAACCTTACCTAGCCTTGACATCCTTGGAACTCTCCCGAAACGGAGAGGTGCCCTTCGGGGAATCAAGTGAC	0	0	0	0	0	0	0	0	0	0	0	0	0	0	0	0	0	0	0	0	0	0	0	0	0	0	0	0	0	0	0	65	35	0	23	0	0	0	0	0	0	0	0	0	0	0	0	0	0
TCCACACCGTAAACGATGAATGCCAGTCGTCAGCAAGCATGCTTGTTGGTGACACACCTAACGGATTAAGCATTCCGCCTGGGGAGTACGGTCGCAAGATTAAAACTCAAAGGAATTGACGGGGGCCCGCACAAGCGGTGGAGCATGTGGTTTAATTCGAAGCAACGCGCAGAACCTTACCAACCCTTGACATCCTGTGCCACTACCAGAGATGGTACGTTCCCTTCGGGGACGCAGTGAC	0	0	0	0	0	0	0	0	0	0	0	0	0	0	0	0	0	0	0	0	0	0	0	0	0	0	0	0	0	0	0	0	0	0	0	0	13	64	57	16	0	0	53	0	0	0	0	0	0
TCCACGCCGTAAACGATGGATGCTAGATGTCGGAAGTTCTTACCCTTCCGGTGTCGTCGCTAATGCATTAAGCATCCCGCCTGGGAAGTACGGTCGCAAGATTAAAACTCAAAGAAATTGACGGGGGCCCGCACAAGCGGTGGAGTATGTGGTTTAATTCGATGCAACGCGAAAAACCTTACCTGGGCTTGACATCTGGTGCTATCCGGTGAAAGTCGGAGTTCCCTTCGGGGACGCCAAGAC	0	0	0	0	0	0	0	0	0	0	0	0	0	0	0	0	0	0	0	0	0	0	0	0	0	0	0	0	0	0	0	0	0	0	0	0	0	0	0	0	0	0	0	0	0	0	0	0	0
TCCACGCCCTAAACGATGAATGCTAGGTTTGCGGGGTATCGACCCCTTGTGAGCCGAAGCTAACGCGATAAGCATTCCGCCTGGGGACTACGGCCGCAAGGCTAAAACTCAAAGGAATTGACGGGGGCCCGCACAAGCAGCGGAGCGTGTGGTTTAATTCGATGGTAAGCGAAGAACCTTACCTAGGCTTGACATGTAAGTTACCGATCTGAAAAGTGAGGAACCCGCAAGGGAGCTTACAC	0	0	0	0	0	0	0	0	0	0	0	0	0	0	0	0	0	10	0	0	0	28	35	121	0	0	0	0	8	0	0	0	0	0	0	0	0	0	0	0	0	0	0	0	0	0	0	0	0
TCCACGCCGTAAACGATGTCTACTAGCCGTTGGGAGACTTGATCTCTTAGTGGCGCAGTTAACGCGATAAGTAGACCGCCTGGGGAGTACGGCCGCAAGGTTAAAACTCAAATGAATTGACGGGGGCCCGCACAAGCGGTGGAGCATGTGGTTTAATTCGACGCAACGCGAAGAACCTTACCAGGTCTTGACATCCTAGAAGCTTAGCAGAGATGCTTTGGTGCCTTCGGGAATCTAGTGAC	0	0	0	0	0	0	0	0	0	0	0	0	0	0	0	0	0	0	0	0	0	0	0	0	0	0	0	0	0	0	0	0	0	0	0	0	0	0	0	0	0	0	0	0	0	0	0	0	0
TCTACGCAGTCAACGATGAATGTTATTCTTTGGGTTATTTTTTTAATTAGTAGATTTTTTCGAATATTTTTTAAAGTAAACTCAGAGTTAAAGCTAACGCATTAAACATTCCGCCTGGGGAGTACGGCCGCAAGGCTAAAACTTAAAGGAATTGACGGGGACCCACACAAGCGGTGGAGCATGTGGTTTAATTCGACACAACGCGCAAAACCTTACCAGCTCTTGACATAATAAGAGGTATTTTATGAAAGTAAAATTACTGCTAAAGACTTATTAC	0	0	0	0	0	0	0	0	0	0	0	0	0	0	0	0	0	0	0	0	0	0	0	0	0	0	0	0	0	0	0	0	0	0	0	0	0	0	0	0	9	0	0	0	0	0	0	2	0
TCCACGCCGTAAACGATGAATGCTAGGTGTTAGGGGTTTCGATACCCTTGGTGCCGAAGTTAACACATTAAGCATTCCGCCTGGGGAGTACGGTCGCAAGATTGAAACTCAAAGGAATTGACGGGGACCCGCACAAGCAGTGGAGTATGTGGTTTAATTCGAAGCAACGCGAAGAACCTTACCAGGTCTTGACATCCCGATGACCGCTTCAGAGATGAAGCTTCTCTTCGGAGCATTGGAGAC	0	0	0	0	0	5	0	0	0	0	0	0	0	0	0	0	0	0	0	0	0	0	0	0	0	0	0	0	0	0	0	0	0	0	0	0	0	0	0	0	0	0	0	0	0	0	0	0	0
TCCACGCCGTAAACGATGAGAGCTAGTCGTTGGAGAGTTCGCTCTTCGGTGACGCAGCTAACGCATTAAGCTCTCCGCCTGGGGAGTACGGTCGCAAGATTAAAACTCAAAGGAATTGACGGGGGCCCGCACAAGCGGTGGAGCATGTGGTTTAATTCGAAGCAACGCGCAGAACCTTACCATCCCTTGACATCCCTGTCGCGGACTCAGAGATGAGTCTTTCAGCTAGGCTGGACAGGTGAC	0	0	0	0	0	0	0	0	0	0	0	0	0	0	0	0	0	0	0	0	0	0	0	0	0	0	0	0	0	0	0	0	17	0	21	19	0	0	0	0	0	0	0	0	0	0	0	0	0
TCCACGCCGTAAACGATGGGCACTAGTTGCGGGCGGTGTCGACTCCGTCCGTGACGAAGCTAACGCATTAAGTGCCCCGCCTGGGGAGTACGGCCGCAAGGCTAAAACTCAAAGGAATTGACGGGGGCCCGCACAAGCAGCGGAGCATGTGGTTTAATTCGACGCAACGCGAAGAACCTTACCTGGGCTTGACATGTCACTGTAAGACTTGGAAACAAGTCCCCTCGCAAGAGCAGTGTCAC	0	0	0	0	0	0	0	0	0	0	0	0	0	0	0	0	0	0	0	0	0	0	0	0	0	0	0	0	0	0	0	0	0	0	0	0	0	0	0	0	0	0	0	0	0	0	0	0	0
TCCACGCCGTAAACGTTGGGCACTAGGTGTGGGTCTCTAACCAACGAGATCCGCGCCGTCGCTAACGCATTAAGTGCCCCGCCTGGGGAGTACGGTCGCAAGACTAAAACTCAAAGGAATTGACGGGGGCCCGCACAAGCAGCGGAGCGTGTTGCTTAATTCGATGCTACGCGAAGAACCTTACCTAGGTTAAATCATTGGGAAAAGCCACAGAGATGTGGTGTCCTTCGGGGCTCAATGA	0	0	0	0	0	44	12	0	0	0	0	0	0	0	0	0	0	0	0	0	0	0	0	0	0	0	0	0	0	0	0	0	0	0	0	0	0	0	0	0	0	0	0	0	0	0	0	0	0
TCCACGCCGTAAACGATGATAACTAGCTGTCCGGGCACTTGGTGCTTGGGTGGCGCAGCTAACGCATTAAGTTATCCGCCTGGGGAGTACGGTCGCAAGATTAAAACTCAAAGGAATTGACGGGGGCCTGCACAAGCGGTGGAGCATGTGGTTTAATTCGAAGCAACGCGCAGAACCTTACCAGCCTTTGACATCCTGGTCGCGGATTAGAGAGATCTTTTCCTTCAGTTCGGCTGGACCAGTGAC	0	0	0	0	0	0	15	0	0	0	0	12	0	0	0	0	0	0	0	0	0	0	0	0	0	0	0	0	0	0	0	0	0	0	0	0	0	0	0	0	0	0	0	20	0	0	0	0	0
TCCACGCCGTAAACGATGAAGACTAGGTGTTAGGGAGCTTGACTCCTTAGTGCCGCAGCTAACGCATTAAGTCTTCCGCCTGGGGAGTACGGCCGCAAGGCTAAAACTCAAAGGAATTGACGGGGGCCCGCACAAGCGGTGGAGCATGTGGTTTAATTCGATGCAACGCGAAAAACCTTACCTACCCTTGACATTGATGGAATCTTTTGGAGACAGAAGAGTGCCTTCGGGAACCATCGAAC	0	0	0	0	0	0	0	0	0	0	0	0	0	0	0	0	0	0	0	0	0	0	0	0	20	0	0	0	0	0	0	0	0	0	0	0	0	0	0	0	0	0	0	0	0	0	0	0	0
TCCACGCCGTAAACGATGAGAGCTAGTTGTCAGGCAGCATGCTGTCTGGTGACGCAGCTAACGCATTAAGCTCTCCGCCTGGGGAGTACGGCCGCAAGGTTAAAACTCAAAGAAATTGACGGGGGCCCGCACAAGCGGTGGAGCATGTGGTTTAATTCGAAGCAACGCGAAGAACCTTACCTGCGCTTGACATCCCTATCGCGGATTAGAGAGATCTTTTCCTTCAGTTCGGCTGGATAGGTGAC	0	0	0	0	0	0	0	0	0	0	0	0	0	0	0	0	0	0	0	0	0	0	0	0	0	0	0	0	0	0	0	0	0	0	0	0	0	0	0	0	4	0	15	0	0	0	0	0	0
TCCACGCCGTAAACGATGTCGACCAGCCGTTGGGTGCCTAGCGCACTTTGTGGCGAAGTTAACGCGATAAGTCGACCGCCTGGGGAGTACGGCCGCAAGGTTAAAACTCAAATGAATTGACGGGGGCCCGCACAAGCGGTGGAGCATGTGGTTTAATTCGATGCAACGCGAAGAACCTTACCTACCCTTGACATCCTGCGAACCCGGAAGAGATTCCGGGGTGCCTTCGGGAACGCAGAGAC	0	0	0	0	0	0	0	0	0	0	0	0	0	0	0	0	0	0	0	0	0	0	0	0	0	0	0	0	0	0	0	0	0	0	0	0	0	0	0	0	0	0	0	0	0	0	0	0	0
TCCACGCCGTAAACGATGACAGCTAGATGTCGGGAGGTTGCCTCTCGGTGTCGCCGCTAACGCATTAAGCTGTCCGCCTGGGAAGTACGGTCGCAAGATTAAAACTCAAAGGAATTGACGGGGGCCCGCACAAGCGGTGGAGCATGTGGTTTAATTCGAAGCAACGCGCAGAACCTTACCAGTCCTTGACATGGGTAGTTTGGTGTCTGGAGACAGACACCTTCAGTTCGGCTGGCTACCACAC	0	0	0	0	0	0	0	0	0	0	0	0	0	0	0	0	0	0	0	0	0	0	0	0	0	0	0	0	44	0	0	0	0	0	0	0	0	0	0	0	27	0	0	0	0	0	0	0	0
TCCTAGGTGTAAACGCTGTGAACTTGGTGTCGGGGGTCCGCAAGGGGTCCCCGGTGCCGGAGTGAAGATGTTAAGTTCACTGCCTGGGGAGTACGGTCGCAAGGCTGAAACTTAAAGGAATTGGCGGGGGAGCACTGCAACGGGAGGAGCGTGCGGTTTAATTGGATTCAACGCCGGAAAACTCACCAGGGCCGACTGTTATATGAAGACCAGCGTAATGAGCTTGTCGGATTTTCAGAG	0	0	0	0	0	0	0	0	0	0	0	0	0	0	0	0	0	0	0	0	0	0	0	0	0	0	0	0	0	0	0	0	0	0	0	0	0	0	0	0	0	0	32	0	0	0	0	0	0
TCCACGCCGTAAACGATGGTCACTAGCTGCTCGATATACATTGGTATGTTGAGTGGCTAAGCGAAAGTGATAAGTGACCCACCTGGGGAGTACGCTCGCAAGAGTGAAACTCAAAGGAATTGACGGGGGCCCGCACAAGCGGTGGAGCATGTGGTTTAATTCGATGATACGCGAGGAACCTTACCAGGGCTTAAATGTAAGTTGCATAAATCAGAGATGATTTTTTCTTCGGACTACTTACA	0	0	0	0	0	0	0	0	0	0	0	0	0	0	0	0	0	0	0	0	0	0	0	0	0	0	0	0	0	0	0	0	0	0	0	0	0	0	0	0	0	0	0	0	0	0	0	0	0
TCCTAGCTGTAAACGATGGATACTAGATGTTGCGTATTTTATAATATGCAGTGTCGTAGCTAACGCGTTAAGTATCCCGCCTGGGAAGTATGCGCGCAAGCGTGAAACTCAAAGGAATTGACGGGGGCCCGCACAAGCGGTGGAGCATGTGGTTTAATTCGATGCAACACGAAGAACCTTACCAGGACTTGACATGAAGAGAAGTTTTTTGAAAGAAAAATGTGCTACGGCCTCTTACAC	0	0	0	0	0	0	0	0	0	0	0	0	0	0	0	0	0	0	0	0	42	0	49	89	0	15	0	0	0	0	0	0	0	0	0	0	0	0	0	0	0	0	0	0	0	0	0	0	0
TCCTGGCTGTAAACGATGAATACTGGGTTGGGGGAGCATGTCTCTCCCAGCCGTAGCGAAAGCGTTAAGTATTCCGCCTGGGGAGTATGGTCGCAAGGCTGAAACTCAAAGGAATTGACGGGGGCTCACACAAGCGGTGGAGGATGTGGCTTAATTCGAGGCAACGCGAAGAACCTTATCCCGGACTTGACATCTATGGATTAGCTCTGTGAAAGCAGAGTGACGCCTTCGGGTGGAACATAGAC	0	0	0	0	0	0	0	0	0	0	0	0	0	0	0	0	0	0	0	0	0	0	0	0	0	14	0	0	0	0	0	0	0	0	0	0	0	0	0	0	0	0	0	160	0	0	0	0	0
TCCACCCCGTAAACGTTGGGAACTAGTTGTGGGGTCCATTCCACGGATTCCGTGACGCAGCTAACGCATTAAGTTCCCCGCCTGGGGAGTACGGCCGCAAGGCTAAAACTCAAAGGAATTGACGGGGACCCGCACAAGCGGCGGAGCATGCGGATTAATTCGATGCAACGCGAAGAACCTTACCAAGGCTTGACATATACGAGAACGGGCCAGAAATGGTCAACTCTTTGGACACTCGTAAAC	0	0	0	0	0	0	0	0	0	0	0	0	0	0	0	0	0	0	0	0	0	0	0	0	0	0	17	0	0	6	0	0	0	0	0	0	0	0	0	0	0	0	0	0	0	8	0	19	36
TCCACGCCGTAAACGATGACAACCAGCTGTTGGGAAGCAATGCTTTTCAGTGGCGCAGCTAACGTCTTAAGTTGTCCGCCTGGGGAGTACGGCCGCAAGGTTAAAACTCAAATGAATTGACGGGGACCCGCACAAGCGGTGGAGCATGTGGTTTAATTCGATGCAACGCGAAAAACCTTACCTACTCTTGACATCCTTGGAATCTCTTGTAATGAGAGAGTGCCTTTTGGAACCAAGTGAC	0	0	0	0	0	0	0	0	0	0	0	0	0	0	0	0	0	0	0	10	0	16	0	0	0	0	0	0	0	0	0	0	0	13	0	0	0	0	0	0	0	0	0	0	0	0	0	0	0
TCCACGCCGTAAACGATGTCTGCTAGATGTCGGGGGGTTACCCCTCGGTGTCGCCGCTAACGCATTAAGCAGACCGCCTGGGAAGTACGGTCGCAAGATTAAAACTCAAAGGAATTGACGGGGGCCCGCACAAGCGGTGGAGCATGTGGTTTAATTCGAAGCAACGCGCAGAACCTTACCAGTCCTTGACATGGAGAGTTTGGTTTCCGGAGACGGATTCCTTCAGTTCGGCTGGCTCTCACAC	0	0	0	0	0	0	0	0	0	0	0	0	0	0	0	0	0	0	0	0	0	0	0	0	192	0	0	0	0	0	0	0	0	0	0	0	0	0	0	0	0	0	0	0	0	0	0	0	0
TCCTGGCCGTAAACGATGAACACTAGGTGTCGGGGGAATCGACCCCCTCGGTGTCGTAGCCAACGCGTTAAGTGTTCCGCCTGGGGAGTACGCACGCAAGTGTGAAACTCAAAGGAATTGACGGGGGCCCGCACAAGCGGTGGAGTATGTGGTTTAATTCGATGCAACGCGAAGAACCTTACCAGGGTTTGACATCCTGCGAATCTTTTGGAAACGAGAGAGTGCCTTCGGGAACGCAGTGAC	0	0	0	0	0	0	0	0	0	0	0	0	0	0	0	0	0	0	0	0	0	0	0	0	0	0	0	0	0	0	0	0	0	0	0	0	0	0	0	0	0	0	0	0	0	0	0	0	0
TCCACGCCGTAAACGATGTCTACTAGAAGCTGGGGTCTTCGGACAACTTTTTCAAAGCTAACGCATTAAGTAGACCGCCTGGGGAGTACGGCCGCAAGGTTAAAACTCAAATGAATTGACGGGGGCCCGCACAAGCGGTGGAGCATGTGGTTTAATTCGATGCAACGCGAAGAACCTTACCTACACTTGACATACAGAGAACTTACTAGAGATAGTTTGGTGCCTTCGGGAACTCTGATAC	0	0	156	35	0	0	0	0	0	0	0	0	0	0	0	0	0	0	0	0	0	0	0	0	0	0	0	0	0	0	0	0	0	0	0	0	0	0	0	0	0	0	0	0	0	0	0	0	0
TCTATGCCGTAAACGATGGGTACTAGTCGGTGCGGGTATTGACCCCTGCGCTGACGAAGCTAACGCATTAAGTACCCCGCCTGGGGAGTACGGCCGCAAGGCTAAAACTCAAAGGAATTGACGGGGGCCCGCACAAGCGGTGGAGCATGTGGATTAATTCGACGCAACGCGCAGAACCTTACCTAGCCTTGACATGTTAGCGTACGGGTCCCAAAAGACCCCGACCTTTTGGAACGCTTTCAC	0	0	0	0	0	0	0	0	0	0	0	0	0	0	0	0	0	0	0	0	0	0	0	0	2	0	0	0	0	0	0	8	4	0	6	0	0	0	0	0	0	0	0	0	0	0	0	0	0
TCCATGCCGTAAACGTTGGGCACTAGGTGTGGGGGACATTCCACGTTTTCCGCGCCGTAGCTAACGCATTAAGTGCCCCGCCTGGGGAGTACGGCCGCAAGGCTAAAACTCAAAGGAATTGACGGGGGCCCGCACAAGCGGCGGAGCATGCGGATTAATTCGATGCAACGCGAAGAACCTTACCAAGGCTTGACATACACCGGACCGCGCTGGAGACAGCGTTTCCCTTCGGGGCTGGTGTAC	0	0	0	0	0	0	0	0	0	0	0	0	0	0	0	0	0	0	0	0	0	0	0	0	0	0	13	0	0	0	0	0	0	0	0	0	0	0	0	0	0	0	0	0	0	0	0	0	178
TCCATGCCGTAAACGATGAGAACTAGGTGTTGGGTAGTTTACTACTTAGTGCCGCAGCTAACGCATTAAGTTCTCCGCCTGGGGAGTACGGCCGCAAGGCTAAAACTTAAAGGAATTGACGGGGGCCCGCACAAGCGGTGGAGCATGTGGTTTAATTCGATGCAACGCGAAAAACCTTACCTACCCTTGACATCCTTGGAAGCTTCTAGAGATAGAAGTGTGTCTTCGGAAACCAAGTGAC	0	6	76	80	0	0	0	0	0	7	0	0	10	0	0	0	0	0	0	0	0	0	0	0	11	0	0	0	0	0	0	0	0	0	0	0	0	0	0	0	0	0	0	0	0	0	0	0	0
TCCACGCCGTAAACGATGTCTACTAGCCGTTGGGGAACTTGATTCTTTAGTGGCGCAGCTAACGCACTAAGTAGACCGCCTGGGGAGTACGGCCGCAAGGTTAAAACTCAAATGAATTGACGGGGGCCCGCACAAGCGGTGGAGCATGTGGTTTAATTCGATGCAACGCGAAGAACCTTACCTGGTCTTGACATCCACAGAACTTTCCAGAGATGGATTGGTGCCTTCGGGAACTGTGAGAC	0	0	0	0	0	0	0	0	19	0	0	0	0	0	0	0	0	0	0	0	0	0	0	0	0	0	0	0	0	0	0	0	0	0	0	0	0	0	0	0	0	0	0	0	0	0	0	0	0
TCCACGCCGTAAACGATGTCTACTAGCCGTTGGGGGGCTTGTCCCTTTAGTGGCGAAGCTAACGCGATAAGTAGACCGCCTGGGGAGTACGGTCGCAAGATTAAAACTCAAATGAATTGACGGGGGCCCGCACAAGCGGTGGAGCATGTGGTTTAATTCGATGCAACGCGAAAAACCTTACCAGGCCTTGACATCCTGAGAACTTTCTAGAGATAGATTGGTGCCTTCGGGAACTCAGTGAC	0	0	0	0	0	0	0	0	0	0	0	0	0	0	0	0	0	0	0	0	0	0	0	0	0	0	0	0	0	0	0	0	32	0	13	13	0	0	0	0	0	0	0	0	0	0	0	0	0
TCCACACCGTAAACGATGAATGCCAGTCGTCGGGTAGCATGCTATTCGGTGACACACCTAACGGATTAAGCATTCCGCCTGGGGAGTACGGTCGCAAGATTAAAACTCAAAGGAATTGACGGGGGCCCGCACAAGCGGTGGAGCATGTGGTTTAATTCGAAGCAACGCGCAGAACCTTACCAACCCTTGACATCCCGGGACCGGTCCAGAGATGGATCTTTCACTTCGGTGACTCGGTGAC	0	0	0	0	0	0	0	0	0	0	0	0	0	0	0	0	0	0	0	0	0	0	0	0	0	0	0	0	0	0	0	0	0	0	0	0	0	0	0	0	0	0	0	0	0	0	0	0	0
TCCTAGCTGTAAACGATGAGCACTAGATCGAGGGGACTTCCACATTTTCTCGGTCGTAGCGAAAGTGTTAAGTGCTCCGCCTGGGGAGTATGGTCGCAAGGCTGAAACTCAAAGGAATTGACGGGGGCTCACACAAGCGGTGGAGGATGTGGCTTAATTCGAGGCTACGCGAAGAACCTTACCTAGACTTAACATGCTTAGGAACTCCTGTGAAAGCAGGAGGTGCCCTTCGGGGAGCCTTTGCAT	0	0	0	0	0	0	0	0	0	0	0	0	0	0	0	0	0	0	0	0	0	0	0	0	0	0	0	0	0	0	0	0	0	0	0	0	0	0	0	0	0	0	0	0	0	0	0	0	0
TCCACGCCGTAAACGATGAGAACTAGACGTTGGTTGACATAGTCGATCAGTGTCGCAGCAAACGCGTTAAGTTCTCCGCCTGGGGAGTACGGCCGCAAGGTTGAAACTCAAAGGAATTGACGGGGGCCCGCACAAGCGGTGGAGCATGTGGTTTAATTCGATGCAACGCGAAGAACCTTACCTGCCCTTGACATACTGTGAATTTTCCAGAGATGGATTAGTGCCTTCGGGAACACAGATAC	0	0	0	0	0	0	0	0	0	0	0	0	0	0	0	0	0	0	0	0	0	0	0	0	0	0	0	0	0	0	0	0	0	0	0	0	0	0	0	0	0	0	0	0	0	0	0	0	0
TCCACACCGTAAACGATGAATGCCAGACGTCGGGCAGTATACTGTTCGGTGTCACACCTAACGGATTAAGCATTCCGCCTGGGGAGTACGGTCGCAAGATTAAAACTCAAAGGAATTGACGGGGGCCCGCACAAGCGGTGGAGCATGTGGTTTAATTCGAAGCAACGCGCAGAACCTTACCAACCCTTGACATCCTCGGACCGTCCCAGAGATGGGTCTTTCACTTCGGTGACCGAGTGAC	0	0	0	0	0	0	0	0	0	0	0	0	0	0	0	0	0	0	0	0	0	0	0	0	0	0	0	0	0	0	0	0	0	0	0	0	0	0	0	0	0	0	0	0	0	0	0	0	0
TCCACGCCGTAAACGATCATCACTCGCTGTTGGCGATATACTGTCAGCGGCCAAGCGAAAGTATTAAGTGATGCACCTGGGGAGTACGCCGGCAACGGTGAAACTCAAAGGAATTGACGGGGGCCCGCACAAGCGGTGGAGCATGTGGTTTAATTCGATGATACGCGAGGAACCTTACCAGGGCTTAAATGTAGTATGACCGGTCTAGAAATAGGCCTTCTCTTCGGAGCAGATTACAAG	0	0	0	0	0	0	0	0	0	0	0	0	0	0	0	0	0	0	0	0	0	0	0	0	0	0	0	0	0	0	0	152	36	0	0	0	0	0	0	0	0	0	0	0	0	0	0	0	0
TCCACGCCGTAAACGATGTCTACTAGCAGTTTGCCTCTTAAGAGGTGTCTTGCGCAGCTAACGCATTAAGTAGACCGCCTGGGGAGTACGGCCGCAAGGTTAAAACTCAAATGAATTGACGGGGGCCCGCACAAGCGGTGGAGCATGTGGTTTAATTCGATGCAACGCGAAGAACCTTACCATCCCTTGACATCCAGAGAATTTACTAGAGATAGTTTAGTGCCTTCGGGAACTCTGAGAC	0	0	16	0	0	0	0	0	26	0	0	0	0	0	0	0	0	0	0	0	0	0	0	0	0	0	0	0	0	0	0	0	0	0	0	0	0	0	0	0	0	0	0	0	0	0	0	0	0
TCCACACCGTAAACGATGAATGCCAGTCGTCGGCAAGCATGCTTGTCGGTGACACACCTAACGGATTAAGCATTCCGCCTGGGGAGTACGGTCGCAAGATTAAAACTCAAAGGAATTGACGGGGGCCCGCACAAGCGGTGGAGCATGTGGTTTAATTCGAAGCAACGCGCAGAACCTTACCAACCCTTGACATCCTAGGACCGCCAGAGAGATTTGGCTTTCACTTCGGTGACCTAGTGAC	0	0	0	24	0	0	0	0	0	0	0	0	0	0	0	0	0	0	0	0	0	0	0	0	0	0	0	0	0	0	0	0	0	0	0	0	0	0	34	0	0	0	0	0	0	0	0	0	0
TCCATGCAGTAAACGATGGGTGCTAGTCGTCGGACTTTCGTTCGGTGTCGTAGCTAACGCGTTAAGCACCCCGCCTGGGGAGTACGGTCGCAAGATTAAAACTCAAATAAATTGACGGGGACCCGCACAAGCAGTGGAGCATGTGGTTTAATTCGACGCAACGCGAAGAACCTTACCAGCGTTTGACATGGAAAGTGCCGGTTACAGAATGGTAACCTTCAGTTCGGCTGGCTTTCACAC	0	0	0	0	0	0	0	0	0	0	0	0	0	0	0	0	0	0	0	0	0	0	0	0	96	0	0	0	0	0	0	0	0	0	52	39	0	0	0	0	0	0	0	0	0	0	0	0	0
TCCACGCCGTAAACGATGTCTACTAGCCGTTGGGATCCTTGAGATTTTAGTGGCGCAGCTAACGCACTAAGTAGACCGCCTGGGGAGTACGGCCGCAAGGTTAAAACTCAAATGAATTGACGGGGGCCCGCACAAGCGGTGGAGCATGTGGTTTAATTCGAAGCAACGCGAAGAACCTTACCAGGTCTTGACATCCAGAGAACTTACTAGAGATAGTTTGGTGCCTTCGGGAACTCTGAGAC	0	0	16	17	0	0	0	0	38	0	0	0	0	0	0	0	0	0	0	0	0	0	0	0	0	0	0	0	0	6	0	0	0	0	0	0	0	0	0	0	0	0	0	0	0	0	0	0	0
TCCATGCCGTAAACTTTGTTCACTAGGTGTTGGAGGCATCGACCCCTTCAGTGCCAAAGATAATTCGTTAAGTGAACCGCCTGGGGAGTACGACCGCAAGGTTAAAACTCAAAGGAATTGACGGGGGCCCGCACAAGCAGTGGAGCATGTGGTTTAATTCGACGATACGCGAAGAACCTTACCAGGACTTGACATCCGCAGAATCCCCTAGAGATAGGGGAGTGCCCTCGGGAACTGCGTGAC	0	0	0	0	0	0	0	0	0	0	0	0	0	0	0	0	0	11	0	0	0	36	38	63	0	0	0	0	0	0	0	0	0	0	0	0	0	0	0	0	0	0	0	0	0	0	0	0	0
TCCACGCCGTAAACGATGTCTACTAGAAGCTGGAGTCCTCGGACGACTTTTTCAAAGCTAACGCATTAAGTAGACCGCCTGGGGAGTACGGCCGCAAGGTTAAAACTCAAATGAATTGACGGGGGCCCGCACAAGCGGTGGAGCATGTGGTTTAATTCGATGCAACGCGAAGAACCTTACCTACACTTGACATACAGAGAACTTACTAGAGATAGTTTGGTGCCTTCGGGAACTCTGATAC	0	0	0	0	0	0	0	0	0	0	0	0	0	0	0	0	0	0	0	0	0	0	0	0	0	0	0	0	15	24	0	0	0	0	0	0	0	0	0	0	0	0	0	0	0	0	0	0	0
TCCACGCCGTAAACGATGAATGCCAGACGTCAGGTTGCTTGCAACTTGGTGTCACACCTAACGGATTAAGCATTCCGCCTGGGGAGTACGGTCGCAAGATTAAAACTCAAAGGAATTGACGGGGGCCCGCACAAGCGGTGGAGCATGTGGTTTAATTCGAAGCAACGCGCAGAACCTTACCAACCCTTGACATCCCGGTCGCGGTTTCCAGAGATGGATTCCTTCAGCTCGGCTGGACCGGAGAC	0	0	0	0	0	0	0	0	0	0	0	0	0	0	0	0	0	0	0	0	0	0	0	0	0	0	0	0	0	0	0	0	0	0	0	0	0	0	0	0	0	0	0	0	0	0	0	0	0
TCCACGCCGTAAACGATGAGAACTAGATGTCGGGACCTTGAGTTTCGGTATCACAGCTAACGCATTAAGTTCTCCGCCTGGGGAGTACGGTCGCAAGACTAAAACTCAAAGGAATTGACGGGGGCCCGCACAAGCGGTGGAGCATGTGGTTTAATTCGATGCAACGCGAAAAACCTTACCTACCTTTGACATCCTAGGAATATCATAGAAATATGATAGTGCCTTCGGGAACCTGGAGAC	0	0	0	19	13	0	0	0	0	0	0	0	0	0	0	0	0	0	0	0	0	0	0	0	0	0	0	0	0	0	0	0	0	0	0	0	0	0	0	0	0	0	0	18	0	0	0	0	0
TCCACGCCGTAAACGATGAGAACTAGCCGTTGGACAGATTTAACTGTTCAGTGGCACAGCTAACGCATTAAGTTCTCCGCCTGGGGAGTACGGCCGCAAGGCTAAAACTCAAATGAATTGACGGGGGCCCGCACAAGTGGTGGAGCATGTGGTTTAATTCGATGCAACGCGAAGAACCTTACCTACCCTTGAAATCCAGCGAAGTTTTCAGAGATGAGAATGTGCCTTCGGGAACGCTGTGAC	0	0	0	0	0	0	0	0	0	0	0	0	0	0	0	0	0	0	0	0	0	0	0	0	0	0	0	0	23	0	0	0	0	0	0	0	0	0	0	0	0	0	0	0	0	0	0	0	0
TCCACACCGTAAACGATGAATGCTAGACGTCCGACTTGTTTATCGGTTGGGTGTCGCAGCTAACGCATTAAGCATTCCGCCTGGGGAGTACGGTCGCAAGATTAAAACTCAAAGGAATTGACGGGGGCCCGCACAAGCGGTGGAGTATGTGGTTTAATTCGACGCAACGCGCAGAACCTTACCCAGTCTTAACATCCCGAGAAGCAGACAGAGATGTCAGCGTGCTGCCGCAAGGTAGAACTCGGTGAT	0	0	0	0	0	0	0	0	0	0	0	0	0	0	0	0	0	0	0	0	0	0	0	0	0	0	0	0	10	0	0	81	12	0	14	37	0	0	0	0	0	0	0	0	0	0	0	0	0
TCCACGCCGTAAACGATGAATGCTAGCTGCTGGGGGAATTGCCCCTTCAGTGGCACAGCTAACGCATTAAGCATTCCGCCTGGGGAGTACGGCCGCAAGGCTAAAACTCAAAGGAATTGACGGGGGCCCGCACAAGTGGTGGAGCATGTGGTTTAATTCGATGCAACGCGCAGAACCTTACCCAGCCTTGACATCTTTCGAACTTTCCCGAAAGGGATTGGTGCTACCGCAAGGTAGAACGGAATGAC	0	0	0	0	0	0	0	0	0	0	0	0	0	0	0	0	0	0	0	0	0	0	6	0	18	0	0	0	25	0	0	0	20	0	16	38	0	0	0	0	8	0	0	0	0	0	0	0	0
TCCACGCCGTAAACGATGTCTACTAGGAGCTGGGGTCTTCGGACAACTTTTCCAAAGCTAACGCATTAAGTAGACCGCCTGGGGAGTACGGCCGCAAGGTTAAAACTCAAATGAATTGACGGGGGCCCGCACAAGCGGTGGAGCATGTGGTTTAATTCGATGCAACGCGAAGAACCTTACCTACACTTGACATACAGAGAACTTACCAGAGATGGTTTGGTGCCTTCGGGAGCTCTGATAC	0	0	0	0	0	0	0	0	0	0	0	0	0	0	0	0	0	0	0	0	0	0	0	0	0	0	0	0	0	0	0	0	0	0	0	0	0	0	0	0	0	0	0	0	0	0	0	0	0
TCCACACCGTAAACGATGAATGCCAGTCGTCGGGTAGTATACTATTCGGTGACACACCTAACGGATTAAGCATTCCGCCTGGGGAGTACGGTCGCAAGATTAAAACTCAAAGGAATTGACGGGGGCCCGCACAAGCGGTGGAGCATGTGGTTTAATTCGAAGCAACGCGCAGAACCTTACCAACCCTTGACATCCTGTGCTATATCCAGAGATGGATAGTTCCCTTCGGGGACGCAGTGAC	0	0	0	0	0	0	0	0	0	0	0	0	0	0	0	0	0	0	0	0	0	0	0	0	0	0	0	0	0	0	0	0	0	0	0	0	0	0	0	0	0	0	0	0	0	0	0	0	0
TCCACGCCGTAAACGATGTCAACTTGCTGTTGGGTACATTAAAGTATTTAGTAGCGAAGCAAACGCGATAAGTTGACCGCCTGGGGAGTACGGTCGCAAGATTAAAACTCAAAGGAATTGACGGGGGCCCGCACAAGCGGTGGAGCATGTGGTTTAATTCGATGCAACGCGAAGAACCTTACCTACCCTTGACATACAGCGAACCCTAAAGAGATTTGGGGGTGCCGAAAGGAGCGCTGATAC	0	0	0	0	0	20	42	0	0	0	0	0	0	0	0	0	0	0	0	0	0	0	0	0	0	0	0	0	0	0	0	0	0	0	0	0	0	0	0	0	0	0	0	0	0	0	0	0	0
TCCACGCCGTAAACGATGGTCACTAGCTGTTTGACTAACATTGGTTAGTTAAGTGGCTAAGCGAAAGTGATAAGTGACCCACCTGGGGAGTACGCTCGCAAGAGTGAAACTCAAAGGAATTGACGGGGGCCCGCACAAGCGGTGGAGCATGTGGTTTAATTCGATGATACGCGAGGAACCTTACCAGGGCTTAAATGTACGTTGCATGATCTAGAGATAGATCTTTCTTCGGACTACGTACA	0	0	0	0	0	0	179	0	0	0	0	0	0	0	0	0	0	0	0	0	0	0	0	0	0	0	0	0	0	0	0	0	0	0	0	0	0	0	0	0	0	0	0	0	0	0	0	0	0
TCTATGCTGTCAAAGATGAGTGCTAATATTAGGAAAATTTCTGATATAAAGTTAACACGTTAAGCACTCCGCCTGGGAAGTACGATCGCAAGATTGGAACCCAAAGGAATTGACGGGGGTCTACACAAGTGGTGGAGCATGTGGTTTAATGCGATAATACGCGCAAAACCTTACCAATTCTTGAATATAACTTATTTAATATTTTACTTTAATAACTGCTGCGTATATATTACAAATATATATAAGCAAAGTTATAC	0	0	0	0	0	0	0	0	0	0	0	0	0	0	0	0	0	0	0	0	0	0	5	12	57	0	0	0	0	0	0	0	0	0	0	0	0	0	0	0	23	0	0	0	0	0	0	0	0
TCTAAGCTGTCAAATATGGATATTAATGTTTGGATTTTAATTTTCTGACATACAGTTAACGCGTTAAATATCCCGCCTGAGAAGTACGGTCGCAAGACTGGAACTCAAAGGAATTGACGGGGGTTGAAACAAGTGGTGGAGCATGTGTTTTAATTCGATAATACACGCAAAATCTTACCAACTTTTGAATAGCAGTTTTACCTAAACGTTATAGTTAAGGTTTTTTTGTCTTTTTTTATTAAAGATTTAATTAACTGTTAC	0	0	0	0	0	0	0	0	0	0	0	0	0	0	0	0	0	0	0	0	0	0	0	0	148	0	0	0	0	0	0	0	0	0	0	0	0	0	0	0	6	0	0	0	0	0	0	0	0
TCCACGCCGTAAACGATGGTCACTAGCTGTTCGGACTTTATGTCTGAGTGGCTAAGCGAAAGTGATAAGTGACCCACCTGGGGAGTACGTTCGCAAGAATGAAACTCAAAGGAATTGACGGGGGCCCGCACAAGCGGTGGAGCATGTGGTTTAATTCGATGATACGCGAGGAACCTTACCAGGGCTTAAATGTAAGTTGCATAAGCTAGAGATAGCTTTTTCTTCGGACTACTTACAAGG	0	0	0	0	0	0	0	0	0	0	0	0	0	0	0	0	0	0	0	0	0	0	0	0	0	0	0	0	0	0	0	48	110	0	21	0	0	0	0	0	0	0	0	0	0	0	0	0	0
TCCACGCCGTAAACGATGTGTGCTAGATGTTGGAAGGTTTCCTTTCAGTGTCGCAGCTAACGCGTTAAGCACACCGCCTGGGAAGTACGGTCGCAAGATTAAAACTCAAAGGAATTGACGGGGGCCCGCACAAGCGGTGGAGCATGTGGTTTAATTCGAAGCAACGCGCAGAACCTTACCAGCCCTTGACATGTGGAGTTTGGTTATCAGAGATGATTTCCTTCAGTTCGGCTGGCTCCAACAC	0	0	0	0	0	0	0	0	0	0	0	0	0	0	0	0	0	0	0	0	0	0	0	0	0	0	0	0	0	0	0	26	35	0	53	35	0	0	0	0	0	0	0	0	0	0	0	0	0
TCCACGCCGTAAACGGTGGGCGCTAGGTGCGGGGAACATTCCACGTTCTCCGTGCCGCAGCTAACGCATTAAGCGCCCCGCCTGGGGAGTACGGCCGCAAGGCTAAAACTCAAAGGAATTGACGGGGGCCCGCACAAGCGGCGGAGCATGCGGCTTAATTCGATGCAACGCGAAGAACCTTACCTAGGCTTGACAGTTGGGGAAAACTGGCAGAGATGTCAGGTCCGTAAGGGCCCCAAAAC	0	0	0	0	0	0	0	0	0	0	0	0	0	0	0	0	0	0	0	0	0	0	0	0	0	0	0	0	0	0	0	0	0	0	0	0	0	0	0	0	0	0	0	0	0	0	0	0	0
TCCACGCCGTAAACGTTGGGCACTAGGTGTGGGTCTCAACCAACGAGATCCGCGCCGTCGCTAACGCATTAAGTGCCCCGCCTGGGGAGTACGGTCGCAAGACTAAAACTCAAAGGAATTGACGGGGGCCCGCACAAGCAGCGGAGCGTGTTGCTTAATTCGATGCTACGCGAAGAACCTTACCTAGGTTAAATCATAGTGAAAAGCAACAGAGATGTTGTGTCCTTCGGGGCGCTATGA	0	0	0	0	0	0	0	0	0	0	0	0	0	0	0	0	0	0	0	0	0	0	0	0	0	0	0	0	0	0	0	0	0	0	0	0	0	0	0	0	0	0	0	0	0	0	0	0	0
TCCACGCCGTAAACGATGATAACTAGCTGCCGGGGCACTTGGTGTTTCGGTGGCGCAGCTAACGCATTAAGTTATCCGCCTGGGGAGTACGGTCGCAAGATTAAAACTCAAAGGAATTGACGGGGGCCTGCACAAGCGGTGGAGCATGTGGTTTAATTCGAAGCAACGCGCAGAACCTTACCAGCGTTTGACATCCTGATCGCGGATAGTGGAGACACTTTCCTTCAGTTCGGCTGGATCAGTGAC	0	0	0	0	0	0	0	0	0	0	0	0	0	0	0	0	0	0	0	0	0	0	0	0	0	0	0	0	0	0	0	0	0	0	0	0	0	0	0	0	0	0	0	18	0	0	0	0	0
TCCACACCGTAAACGATGAATGCCAGTCGTCGGGTAGCATGCTATTCGGTGACACACCTAACGGATTAAGCATTCCGCCTGGGGAGTACGGTCGCAAGATTAAAACTCAAAGGAATTGACGGGGGCCCGCACAAGCGGTGGAGCATGTGGTTTAATTCGAAGCAACGCGCAGAACCTTACCAACCCTTGACATCCTAGGACCGATCCAGAGATGGATCTTTCACTTCGGTGACCTAGTGAC	0	0	26	28	0	0	0	0	0	0	0	0	0	0	0	0	0	0	0	0	0	0	0	0	0	0	0	0	0	0	0	0	0	0	0	0	0	0	0	0	0	0	0	0	0	0	0	0	0
TCCACGCCGTAAACGATGGATACTAGCTGTTCGACCAACATTGGTTGGTTGAGTGGCTAAGCGAAAGTGATAAGTATCCCACCTGGGGAGTACGCTCGCAAGAGTGAAACTCAAAGGAATTGACGGGGGCCCGCACAAGCGGTGGAGCATGTGGTTTAATTCGATGATACGCGAGGAACCTTACCAGGGCTTAAATGTAAGTTGCATAGACCAGAGATGGTCTTTTCTTCGGACTACTTACA	0	0	0	0	0	0	0	0	0	0	0	0	0	0	0	0	0	0	0	0	0	0	0	0	0	0	0	0	0	0	0	110	20	0	0	0	0	0	0	0	0	0	0	0	0	0	0	19	0
TCCACACCGTAAACGATGAATGCCAGACGTCGGCTAGCATGCTAGTCGGTGTCACACCTAACGGATTAAGCATTCCGCCTGGGGAGTACGGCCGCAAGGTTAAAACTCAAAGGAATTGACGGGGGCCCGCACAAGCGGTGGAGCATGTGGTTTAATTCGAAGCAACGCGCAGAACCTTACCAACCCTTGACATCCCAGGACCGGCCCAGAGATGGGTCTTCCACTTCGGTGGCCTGGTGAC	0	0	0	0	0	0	0	0	0	0	0	5	23	14	0	0	0	0	0	0	0	0	0	0	0	0	0	0	0	0	0	0	0	0	0	0	0	0	0	0	0	0	0	0	0	8	10	0	0
TCCACGCCGTAAACGATGTCGACTAGCCGTTGGGCTCCTTGAGAGCTTTGTGGCGCAGTTAACGCGATAAGTCGACCGCCTGGGGAGTACGGCCGCAAGGTTAAAACTCAAATGAATTGACGGGGGCCCGCACAAGCGGTGGAGCATGTGGTTTAATTCGATGCAACGCGAAGAACCTTACCTACCCTTGACATCGAGAGAACTTTCCAGAGATGGATGGGTGCCTTCGGGAACTCTCAGAC	0	0	0	0	0	0	0	0	0	0	0	0	0	0	0	0	0	0	0	0	0	0	0	0	0	0	0	0	0	0	0	0	0	0	0	0	0	0	0	0	0	0	0	41	0	0	33	0	10
TCCACGCCGTAAACGATGGGTGCTAGATGTTGCGGGTATTGACCCCTGCAGTGTCGTAGCTAACGCGTTAAGCACCCCGCCTGGGGAGTACGGTCGCAAGATTAAAACTCAAAGGAATTGACGGGGGCCCGCACAAGCGGTGGAGCATGTGGTTTAATTCGACGCAACGCGCAGAACCTTACCTGGGTTTAAACTGCAGTGGACCGATGCAGAGATGCATCTTTCCTTCGGGACTGCTGTAG	0	0	0	0	0	0	0	0	0	4	0	0	0	0	0	0	0	0	0	0	0	34	0	12	0	0	0	0	14	0	0	0	22	9	21	0	0	0	0	0	0	0	0	0	0	0	0	0	0
TCCACGCCGTAAACGATGAGTACTTGTTGTCGGGAGATTCGACCCTCTCGGTAGCGGAGCTAACGCGTTAAGTACTCCGCCTGGGTACTACGACCGCAAGGTTGAAACTCAAAGGAATTGACGGGGACCCGCACAAGCGGTGGAACATGTGGTTTAATTCGATGCAACGCGAAGAACCTTACCTGGGCTTGACATGTTCACGAAAGCTCTGTGAAAACAGAGCCCTCTGCGAGCTTGCTCAAAGACGTGATCAC	0	0	0	0	0	0	0	0	0	0	0	0	0	0	0	0	0	0	0	0	0	0	0	0	0	0	0	0	0	0	0	0	0	0	30	0	0	0	0	0	0	0	0	0	0	0	0	0	0
TCTATTCCGTAAACGATGAATGCTCGTGTTTAGAATTGACATTTTAGACACCAAGTTAACACGTTAAGCATTCCGCCTGAGGAGTATAGTCGCAAGGCTGGAACTCAAAGGAATTGACGGGGGCCAATACAAACGGTGGAGCATGTGGTTTAATGCGATAATACGCGCGAAATCTTACCAGCTTTTGAATTCTAAAAAATATTATTTTAACAGAAGTCGATAATTTACTTAAATAAAGTTTTAAGTAAACTTTTAGAAC	0	0	0	0	0	0	0	0	0	11	0	0	0	0	0	0	0	0	0	0	0	0	0	0	0	0	0	0	0	0	0	0	0	19	34	18	0	0	0	0	9	0	0	0	0	0	0	0	0
TCCACGCCGTAAACGATGTCTACTAGCCGTTGGGACTCTTGAAGTCTTAGTGGCGCAGCTAACGCACTAAGTAGACCGCCTGGGGAGTACGGCCGCAAGGTTAAAACTCAAATGAATTGACGGGGGCCCGCACAAGCGGTGGAGCATGTGGTTTAATTCGACGCAACGCGAAGAACCTTACCTGGCCTTGACATGCAGAGAACTTTCCAGAGATGGATTGGTGCCTTCGGGAACTCTGACAC	0	0	0	0	0	0	0	0	0	0	13	0	0	0	0	0	0	0	0	0	0	0	0	0	0	0	0	0	0	0	0	0	0	0	0	0	0	0	0	0	0	0	0	0	0	0	0	0	0
TCCTAGCTGTAAACGATGGATACTAGATGTTGTTTATTTTAATATAGGCAGTGTCGTAGCTAACGCGTTAAGTATCCCGCCTGGGAAGTATGCTCGCAAGAGTGAAACTCAAAGGAATTGACGGGGGCCCGCACAAGCGGTGGAGCATGTGGTTTAATTCGATGCAACACGAAGAACCTTACCAGGACTTGACATGAAGAGAAATTTTTTGAAAGAAGAATGTGCTACGGCCTCTTACAC	0	0	0	0	0	0	0	0	0	0	0	0	0	0	0	0	0	0	0	0	0	0	14	37	0	0	0	0	0	0	0	0	0	0	0	0	0	0	0	0	0	0	0	0	0	0	0	0	0
TCTATGCTGTCAAAGATGAGTGCTAATATTGGGATAATTTCTGATATAAAGTTAACACGTTAAGCACTCCGCCTGGGAAGTACGGTCGCAAGGCTGGAACCCAAAGGAATTGACGGGGGTCTACACAAGTGGTGGAGCATGTGGTTTAATGCGATAATACGCGCAAAACCTTACCAATTCTTGAATATAAGATAATCGACGCTTTATTTCGTCGTTTTTTTGATCTGTATTTAACATACACATAAATAATTTTATAC	0	0	0	0	0	0	0	0	0	0	0	0	0	0	0	0	0	0	0	0	0	0	0	0	48	0	0	0	0	0	0	0	0	0	0	0	0	0	0	0	73	0	0	0	0	0	0	0	0
TCCACGCCGTAAACGATGAGAACTTGCTGTCGGGCTCGTTTGGGCTCGGTAGCGAAGCTAACGCGTTAAGTTCTCCGCCTGGGAAGTACGGCCGCAAGGCTAAAACTCAAAGGAATTGACGGGGGCCCGCACAAGCGGTGGAGCATGTGGTTTAATTCGATGCAACGCGAAAAACCTTACCTACCTTTGAATCCTCGGAAGGAGCTAGAGATAGCTCTGTGCCTTCGGGAGCCGAGTGAC	0	0	0	0	0	0	0	0	0	0	0	0	0	0	0	0	0	0	11	0	0	0	5	0	0	0	0	0	0	0	0	0	12	67	8	0	0	0	0	0	0	0	0	0	0	0	0	0	0
TCCACGCCGTAAACGATGAATGCTAGACGTCGGGAGACTTGTCTTTCGGTGTCGCCGCTAACGCATTAAGCATTCCGCCTGGGGAGTACGGCCGCAAGGTTAAAACTCAAAGGAATTGACGGGGGCCCGCACAAGCGGTGGAGCATGTGGTTTAATTCGAAGCAACGCGCAGAACCTTACCAGCCCTTGACATGGGGAGTGTGGTTACCGGAGACGGTTTCCTTCAGTTCGGCTGGCTCCCACAC	0	0	0	0	0	0	0	0	0	0	0	0	0	0	0	0	0	0	0	0	0	0	0	0	89	0	0	0	0	0	0	0	0	0	0	0	0	0	0	0	0	0	0	0	0	0	0	0	0
TCCACACCGTAAACGATGAATGCCAGTCGCCGGGCAGTATACTGTTCGGTGACACACCTAACGGATTAAGCATTCCGCCTGGGGAGTACGGTCGCAAGATTAAAACTCAAAGGAATTGACGGGGGCCCGCACAAGCGGTGGAGCATGTGGTTTAATTCGAAGCAACGCGCAGAACCTTACCAACCCTTGACATACTCGTCGTCGCTCCAGAGATGGAGCTTTCAGTTCGGCTGGACGAGATAC	0	0	0	0	0	0	0	0	0	0	0	0	0	0	0	0	0	0	0	0	0	0	0	0	0	0	0	0	0	0	0	0	0	0	0	0	0	0	0	0	0	0	0	0	0	0	0	0	0
TCCACGCCGTAAACGTTGGGCACTAGGTGTGGGGTCTTATCAACGGATTCCGTGCCGCAGCTAACGCATTAAGTGCCCCGCCTGGGGAGTACGGCCGCAAGGCTAAAACTCAAAGGAATTGACGGGGGCCCGCACAAGCGGCGGAGCATGTTGCTTAATTCGAGGCAACGCGAAGAACCTTACCTGGGTTTGACATGTACGGAAAAGCCGTAGAGATACGGTGTCCTTCGGGGCCGTACAC	0	0	0	0	0	0	0	0	0	0	0	0	0	0	0	0	0	0	0	0	0	0	0	0	0	0	0	10	0	0	0	0	0	0	0	0	0	0	0	0	0	0	0	25	0	10	20	0	31
TCCACGCCGTAAACGATGATAACTAGCTGTCAGGGCACATGGTGTTTTGGTGGCGCAGCTAACGCATTAAGTTATCCGCCTGGGGAGTACGGTCGCAAGATTAAAACTCAAAGGAATTGACGGGGGCCTGCACAAGCGGTGGAGCATGTGGTTTAATTCGAAGCAACGCGCAGAACCTTACCAACGTTTGACATCCCTATCGCGGATCGTGGAGACACTTTCCTTCAGTTCGGCTGGATAGGTGAC	0	0	0	0	0	0	0	0	0	0	0	0	0	0	0	0	0	0	0	0	0	0	0	0	0	0	0	0	0	20	0	0	0	0	0	0	0	0	0	0	0	0	0	0	0	7	0	23	32
TCCACGCCGTAAACGATGATCACTAGATGTTGGCGATATAATGTCAGCGTTCAAGAGAAATCGATAAGTGATCCACCTGGGGAGTACGTTCGCAAGAATGAAACTCAAAGGAATTGACGGGGGCCCGCACAAGCGGAGGAGCATGTGGTTTAATTCGATGATACGCGAGGAACCTTACCAAGGCTTAAATGTAATATGACCGGTTGAGAGATCAACCTTTTTTCGAACAGATTACAAGGT	0	0	0	0	0	0	0	0	0	0	0	0	0	0	0	0	0	0	0	0	0	0	0	0	0	0	0	0	0	0	0	28	0	0	77	65	0	0	0	0	0	0	0	0	0	0	0	0	0
TCCACGCCGTAAACGATGTCTGCTAGATGTCGGGGGGTTGCCCCTCGGTGTCGCCGCTAACGCATTAAGCAGACCGCCTGGGAAGTACGGTCGCAAGATTAAAACTCAAAGGAATTGACGGGGGCCCGCACAAGCGGTGGAGCATGTGGTTTAATTCGAAGCAACGCGCAGAACCTTACCAGTCCTTGACATGGGGAGTTTGGTGTCCGGAGACGGATTCCTTCAGTTCGGCTGGCTCCCACAC	0	0	0	0	0	0	0	0	0	0	0	0	0	0	0	0	0	0	0	0	0	0	0	0	0	0	0	0	0	0	0	0	0	0	0	94	0	0	0	0	0	0	0	0	0	0	0	0	0
TCCACGCCGTAAACGATGTCGACTAGCCGTTGGGCTCCTTGAGAGCTTAGTGGCGCAGCTAACGCATTAAGTCGACCGCCTGGGGAGTACGGCCGCAAGGTTAAAACTCAAATGAATTGACGGGGGCCCGCACAAGCGGTGGAGCATGTGGTTTAATTCGAAGCAACGCGAAGAACCTTACCAGGCCTTGACATGCTGAGAACCTGCCAGAGATGGCGGGGTGCCTTCGGGAACTCAGACAC	0	0	0	0	0	0	0	0	0	0	0	0	0	0	0	0	0	0	0	0	0	0	0	0	0	0	0	0	0	0	0	0	0	0	0	0	0	0	0	0	0	0	0	0	0	0	0	0	0
TCCACGCCCTAAACGATGTCAACTAGTTGTTGGTAGAGTAAAATCTATGAGTAACGTAGCTAACGCGTGAAGTTGACCGCCTGGGGAGTACGGTCGCAAGATTAAAACTCAAAGGAATTGACGGGGGCCCGCACAAGCGGTGGATTATGTGGATTAATTCGATGCAACGCGAAAAACCTTACCTGGCCTTGACATGTACCGAATTGAGCAGAGATGTTCAAGTGCTCGAAAGAGAACGGTAACAC	0	0	0	0	0	0	0	0	0	0	0	0	0	0	0	0	0	0	0	0	0	0	0	0	0	0	0	0	0	0	0	0	0	0	0	0	0	0	0	0	0	0	0	0	0	0	0	0	0
TCCACGCCGTAAACGATGGATGCTAGGTGTGGGAGGTGTCGACTCCTCCCGTGCCGAAGCTAACGCATTAAGCATCCCGCCTGGGGAGTACGGCCGCAAGGCTAAAACTCAAAGGAATTGACGGGGGCCCGCACAAGCAGCGGAGCATGTTGTTTAATTCGAAGCAACGCGAAGAACCTTACCAAGGCTTGACATGTACTTGTAAAACCCAGAGATGGGTTCCCTCTTCGGAGCTTGTACAC	0	0	0	0	0	21	28	0	0	0	0	0	0	0	0	0	0	0	0	0	0	0	0	0	0	0	0	0	0	0	0	0	0	0	0	0	0	0	0	0	0	0	0	25	0	0	0	0	0
TCTATGCTGTCAAAGATGAGTGCTAATATTAGGAGTTTTTCTGATGTAAAGCTAACGCGTTAAGCACTCCGCCTGGGAAGTACGATCGCAAGGTTGGAACCCAAAGGAATTGACGGGGGTCTACACAAGTGGTGGAGCATGTGGTTTAATGCGATAATACGCGCAAAACCTTACCAGTTCTTGAATATTTTTTTGTTTTTTATTTATTTAAAAAATTTTTTTAAAAAAAGTTTAACTTTTTTTATAATAAAATCATAC	0	0	0	0	0	0	0	0	0	0	0	0	0	0	0	0	0	0	0	0	0	0	3	0	36	0	0	0	0	0	0	0	0	0	0	0	0	0	0	0	23	0	0	0	0	0	0	0	0
TCCACGCCGTAAACGATGAGAACTAGGCGTTGGGTTGTTTAAACAACTTAGTGCCGTAGCTAACGCGTTAAGTTCTCCGCCTGGGGAGTACGGCCGCAAGGCTAAAACTCAAAGGAATTGACGGGGGCCCGCACAAGCGGTGGAGCATGTGGTTTAATTCGATGCAACGCGAAAAACCTTACCTACCCTTGACATCCTTGGAATCTTCTAGAGATAGAAGAGTGCCTTCGGGAGCCGAGTGAC	0	0	0	0	0	0	0	0	0	0	0	0	0	0	0	0	0	0	0	0	0	0	0	0	86	0	0	0	0	0	0	0	0	0	0	0	0	0	0	0	0	0	0	0	0	0	0	0	0
TCCATGCCGTAAACGGTGGGCGCTAGGTGTGAGGGTCTTTTCACGACTTTCGTGCCGTAGCTAACGCATTAAGCGCCCCGCCTGGGGAGTACGGCCGCAAGGCTAAAACTCAAAGGAATTGACGGGGGCCCGCACAAGCGGCGGAGCATGTGGATTAATTCGATGCAACGCGAAGAACCTTACCTGGGCTTGACATACACCGGATCGGGCTAGAGATAGTCTTTCCCTTTGTGGCTGGTGTAC	0	0	0	0	0	0	0	0	0	0	0	0	0	0	0	0	0	0	0	0	0	0	0	0	0	0	0	0	0	11	0	0	0	0	0	0	0	0	0	14	0	0	0	14	0	0	0	0	24
TCCTGGCTGTAAACGATGAGTACTGGGTTGGGGAGGCTTGTCCTTCCCAGCCGTAGCGAAAGCGTTAAGTACTCCGCCTGGGGAGTATGGTCGCAAGGCTGAAACTCAAAGGAATTGACGGGGGCTCACACAAGCGGTGGAGGATGTGGCTTAATTCGAGGCAACGCGAAGAACCTTATCCCGGACTTGACATCTATGGATTAGCTCTGTGAAAGCAGAGTGACGCCTTCGGGTGGAACATAGAC	0	0	0	16	0	0	0	0	0	0	0	0	0	0	0	0	9	0	0	0	0	0	0	0	0	0	0	0	0	0	0	0	0	0	0	0	37	10	0	0	0	0	0	0	0	9	8	0	27
TCCACGCCGTAAACGATGACAGCTAGATGTCGGGGGGTCGCCCCTCGGTGTCGCCGCTAACGCATTAAGCTGTCCGCCTGGGAAGTACGGTCGCAAGATTAAAACTCAAAGGAATTGACGGGGGCCCGCACAAGCGGTGGAGCATGTGGTTTAATTCGAAGCAACGCGCAGAACCTTACCAGTCCTTGACATGGGTAGTTTGGATTTTGGAGACAATCTCCTTCAGTTCGGCTGGCTACCACAC	0	0	0	0	0	0	0	0	0	0	0	0	0	0	0	0	0	0	0	0	0	0	0	0	0	0	0	0	0	0	0	0	0	0	0	0	0	0	0	0	0	0	0	0	0	0	0	0	0
TCCACGCCGTAAACGATGCGCACTAGGTTGGAGAAGTTCTGACACTGTTTCCGGCCGAAGCAAAAGTGTTAAGTGCGCCGCCTGGGGAGTACGGTCGCAAGGCTAAAACTCAAAGGAATTGACGGGGGCTCACACAAGCGGTGGAGCATGTGGCTTAATTCGAAGCAACGCGAAGAACCTTATCCTGGGTTTGACATGTATGGATTAACCCTATGAAAGTAGGGCTACGCCTTCGGGTGGAACATACAC	0	0	0	0	0	0	0	0	0	0	0	0	23	30	0	0	34	0	0	0	0	0	17	17	0	0	0	0	24	0	0	0	16	0	0	0	0	0	0	0	0	0	0	0	0	0	0	0	0
TCCTGGCCGTAAACGATGAACACTAGGTGTCGGGGGAATCGACCCCCTCGGTGTCGTAGCCAACGCGTTAAGTGTTCCGCCTGGGGAGTACGCACGCAAGTGTGAAACTCAAAGGAATTGACGGGGGCCCGCACAAGCGGTGGAGTATGTGGTTTAATTCGATGCAACGCGAAGAACCTTACCAGGGTTTGACATCCTGCGAATCTCTTGGAAACAGGAGAGTGCCTTAGGGAACGCAGTGAC	0	0	0	0	0	0	0	0	0	0	0	0	0	0	0	0	0	0	0	0	0	0	0	0	0	0	0	0	0	0	0	0	0	0	0	0	0	0	0	0	0	0	0	0	0	0	0	0	0
TCCACACCGTAAACGTTGGGCGCTAGGTGTGGGATCCATTCCACGGGTTCCGTGCCGCAGCTAACGCATTAAGCGCCCCGCCTGGGGAGTACGGCCGCAAGGCTAAAACTCAAAGGAATTGACGGGGGCCCGCACAAGCGGCGGAGCATGCGGATTAATTCGATGCAACGCGAAGAACCTTACCTGGGTTTGACATACACCGGAAAGCCGCAGAGATGTGGCCCCTTTTTGCTGGTGTAC	0	0	0	0	0	0	0	0	0	0	0	0	0	0	0	0	0	0	0	0	0	0	0	0	0	0	22	0	0	0	0	0	0	0	0	0	0	0	0	0	0	0	10	0	0	0	0	0	0
TCCACGCCGTAAACGATGGATACTCGGTGTCAGGGGACTCGACCCCTCTGGTGCCCAAGCTAACGCATTAAGTATCCCGCCTGGGGAGTACGGTCGCAAGATTAAAACTCAAAGGAATAGACGGGGACCCACACAAGCGGTGGAGCATCTGGCTTAATTCGATAATGAGCGAGGAACCTCACCTAGGCTTGACATCCCGAGAATTTTCTAGAAATAGAAAAGTGCCTTCTGGAACTCGGTGAC	0	0	0	4	0	0	0	0	0	0	0	0	0	0	0	10	0	0	0	0	0	0	0	0	0	0	2	0	0	0	0	0	0	0	0	0	0	0	0	0	0	0	6	0	0	33	54	0	0
TCCACGCCGTAAACGATGAAGACTAGGTGTTAGGGGGCTTGACCTCTTAGTGCCGTAGCTAACGCATTAAGTCTTCCGCCTGGGGAGTACGGCCGCAAGGCTAAAACTCAAAGGAATTGACGGGGGCCCGCACAAGCGGTGGAGCATGTGGTTTAATTCGATGCAACGCGAAAAACCTTACCTACCCTTGACATTGATGGAATCTTTTGGAGACAGAAGAGTGCCTTCGGGAACCATCGAAC	0	0	0	0	0	0	0	0	0	0	0	0	0	0	0	0	0	0	0	0	0	0	0	0	21	0	0	0	0	11	0	0	0	0	0	0	0	0	0	0	0	0	0	0	0	0	0	0	0
TCCACGCCGTAAACGATGAGTGCTAAGTGTTAGGGGGTTTCCGCCCCTTAGTGCTGCAGCTAACGCATTAAGCACTCCGCCTGGGGAGTACGACCGCAAGGTTGAAACTCAAAGGAATTGACGGGGACCCGCACAAGCGGTGGAGCATGTGGTTTAATTCGAAGCAACGCGAAGAACCTTACCAAATCTTGACATCCTTTGAAAACTCTAGAGATAGAGCCTTCCCCTTCGGGGGACAAAGTGAC	0	0	0	0	0	0	0	0	0	0	0	0	0	0	0	0	0	0	0	0	0	0	0	0	0	0	0	0	0	0	0	0	0	0	0	0	0	0	0	0	0	0	0	0	0	0	0	0	0
TCTAAGCTGTCAAATATGGATATTAATGTTTGGATTTTAATTTTCTGACATACAGTTAACGCGTTAAATATCCCGCCTGAGAAGTACGGTCGCAAGACTGGAACTCAAAGGAATTGACGGGGGTTGAAACAAGTGGTGGAGCATGTGTTTTAATTCGATAATACACGCAAAATCTTACCAACTTTTGAATAGCAGTTTTACCTTAACGTTATAGTTAAGGTTTTTTTGTCTTTTTTTATCTAAAGATCTAATGAACTGTTAC	0	0	0	0	0	0	0	0	0	0	0	0	0	0	0	0	7	0	0	0	0	0	0	7	93	0	0	0	0	0	0	0	0	0	0	16	0	0	0	0	0	0	0	0	0	0	0	0	0
TCCACGCCCTAAACGATGTCAACTAGTTGTTGGTAGGGTTAAACCTATTAGTAACGTAGCTAACGCGTGAAGTTGACCGCCTGGGGAGTACGGTCGCAAGATTAAAACTCAAAGGAATTGACGGGGACCCGCACAAGCGGTGGATGATGTGGATTAATTCGATGCAACGCGAAAAACCTTACCTACCCTTGACATGTCAAGAATCCCTGAGAGATTAGGGAGTGCCGCAAGGAACTTGAACAC	0	0	0	0	0	65	32	0	0	0	0	0	0	0	0	0	0	0	0	0	0	0	0	0	0	0	0	0	0	0	0	0	0	0	0	0	0	0	0	0	0	0	0	22	0	0	0	0	0
TCCCAGCTGTAAACGATGCAAACTAGGTGATGCGTTGGCTTGTTGCTAGCGCAGTGCCTCAGGGAAGCCGTTAAGTTTGCCGCCTGGGAAGTACGTACGCAAGTATGAAACTTAAAGGAATTGGCGGGGGAGCACCACAAGGGGTGAAGCCTGCGGTTCAATTGGAGTCAACGCCTGAAACCTTACCCGGAGAGACAGCAGAATGAAGGTCAAGCTGAAGACTTTACCAGACAAGCTGAG	0	0	0	0	0	0	0	0	0	0	0	0	0	0	0	0	15	0	0	0	0	0	0	0	0	0	8	0	35	0	0	0	0	0	0	0	0	0	0	0	0	0	0	0	0	0	0	0	0
TCCACGCTGTAAACGATGAGTGCTAGCCGTTTGTGATTAATCACAAGTGGTGCAGTTAACACATTAAGCACTCCGCCTGGGGAGTACGATCGCAAGATTAAAACTCAAAGGAATTGACGGGGGCCCGCACAAGCGGTGGAGCATGTGGTTTAATTCGACGCAACGCGAAGAACCTTACCAGGTCTTGACTTCCTGACTATGGTTATTAGAAATAATTTCCTTCAGTTCGGCTGGGTCAGTGAC	0	0	0	0	0	0	0	0	0	0	0	0	0	0	0	0	0	0	0	0	0	0	0	0	0	0	0	0	0	0	56	0	0	0	0	0	0	0	0	0	0	0	0	0	0	0	0	0	0
TCCACGCCCTAAACGATGTCTACTAGTTGTTGGTGGAGTAAAATCCATGAGTAACGCAGCTAACGCGTGAAGTAGACCGCCTGGGGAGTACGGTCGCAAGATTAAAACTCAAAGGAATTGACGGGGGCCCGCACAAGCGGTGGATTATGTGGATTAATTCGATGCAACGCGAAGAACCTTACCTGGCCTTGACATGTACCGAATTTAGCAGAGATGCTTTAGTGCTCGTAAGAGAACGGTAACAC	0	0	17	16	0	0	0	10	0	0	0	0	0	0	0	0	0	0	0	0	0	0	0	0	0	0	0	0	0	0	35	0	0	0	76	0	0	0	0	0	0	8	0	0	0	0	0	0	0
TCCACGCCGTAAACGATGGAAGCTAGCCGTTGGCAGGTTTACCTGTCGGTGGCGCAGTTAACGCATTAAGCTTCCCGCCTGGGGAGTACGGTCGCAAGATTAAAACTCAAAGGAATTGACGGGGGCCCGCACAAGCGGTGGAGCATGTGGTTTAATTCGAAGCAACGCGCAGAACCTTACCAGCCCTTGACATCCCGATCGCGGTTTCCAGAGATGGATTCCTTCAGTTAGGCTGGATCGGTGAC	0	0	0	0	0	0	0	0	0	0	0	0	0	0	0	0	0	0	0	0	0	0	0	0	0	0	36	0	0	0	0	0	0	0	0	0	0	0	0	0	0	0	0	17	0	0	19	33	50
TCCACGCCGTAAACGATGAGAACTTGCTGTCAGGCCTTTTAAGGCTTGGTAGCGGAGCTAACGCGTTAAGTTCTCCGCCTGGGGAGTACGGCCGCAAGGCTAAAACTCAAAAGAATTGACGGGGGCCCGCACAAGCGGTGGAGCATGTGGTTTAATTCGATGCAACGCGAAAAACCTTACCTACCCTTGAATCCTCGGAAGAGCCCAGAGATGGGCTCGTGCCTTCGGGAACCGAGTGAC	0	0	0	0	0	0	0	0	0	0	0	0	0	0	0	0	0	0	0	0	0	0	0	0	0	0	0	0	0	0	0	0	121	41	0	0	0	0	0	0	0	0	0	0	0	0	0	0	0
TCCTGGCCGTAAACGATGAACACTAGGTGTCGGGGGAATCGACCCCCTCGGTGTCGTAGCCAACGCGTTAAGTGTTCCGCCTGGGGAGTACGCACGCAAGTGTGAAACTCAAAGGAATTGACGGGGGCCCGCACAAGCGGTGGAGTATGTGGTTTAATTCGATGCAACGCGAAGAACCTTACCAGGGTTTGACATCCTGCGAATCTTTTGGAAACGAGAGAGTGCCTTCGGGAGCGCAGTGAC	0	0	0	0	0	0	0	0	0	0	0	0	0	0	0	0	0	0	0	0	0	0	0	0	0	0	0	0	0	0	0	0	0	0	0	0	0	0	0	0	0	0	0	0	0	0	0	0	0
TCCACACCGTAAACGATGAATGCCAGTCGTCGGGTAGCATGCTGCTCGGTGACACACCTAACGGATTAAGCATTCCGCCTGGGGAGTACGGTCGCAAGATTAAAACTCAAAGGAATTGACGGGGGCCCGCACAAGCGGTGGAGCATGTGGTTTAATTCGAAGCAACGCGCAGAACCTTACCAACCCTTGACATCCTAGGACCGTCCCAGAGATGGGACTTTCACTTCGGTGACCTAGTGAC	0	0	0	0	0	0	0	0	0	0	0	0	0	0	0	0	0	0	0	0	0	0	0	0	0	0	0	0	0	0	0	0	0	0	0	0	0	0	0	0	0	0	0	0	0	0	0	0	0
TCCACGCTGTAAACGGTGGGTACTAGGTGTGGGGTCCATTCCACGGGTTCCGTGCCGTAGCTAACGCTTTAAGTACCCCGCCTGGGGAGTACGGCCGCAAGGCTAAAACTCAAAGGAATTGACGGGGCCCCGCACAAGCGGCGGAGCATGCGGATTAATTCGATGCAACGCGAAGAACCTTACCTGGGTTTGACATGGATCAGGAGTGCTTAGAGATGGGTGCGCCTCTTTTGGGGCTGGTTCAC	0	0	12	0	0	0	10	0	0	0	0	0	0	0	0	0	0	0	0	0	0	0	0	0	0	0	0	0	0	0	0	0	0	0	0	0	14	0	0	9	0	8	13	0	0	0	0	0	0
TCCACGCCGTAAACGATGAATGCCAGTCGTCGGGTAGTTTACTGCTCGGTGACACACCTAACGGATTAAGCATTCCGCCTGGGGAGTACGGCCGCAAGGTTAAAACTCAAAGGAATTGACGGGGGCCCGCACAAGCGGTGGAGCATGTGGTTTAATTCGAAGCAACGCGCAGAACCTTACCAACCCTTGACATCTGGATCGTAGTTCCGAGAGATCGGTTCGTCAGTTCGGCTGGATCCAAGAC	0	0	0	0	0	0	0	0	0	0	0	0	0	0	0	0	0	0	0	9	0	0	0	0	0	0	0	0	0	0	0	0	0	0	0	0	0	0	0	0	0	0	0	9	0	22	34	8	26
TCCACGCCGTAAACGATGTATACTAGTTGTCGGGTCTTGATACTCGGTGACGCAGCTAACGCATTAAGTATACCGCCTGGGGAGTACGGTCGCAAGATTAAAACTCAAAGAAATTGACGGGGACCCGCACAAGCGGTGGAGCATGTGGTTTAATTCGAAGCAACGCGAAGAACCTTACCCACCTTTGACATACTAGTTTGGGATAGTGGAGACACTTTCTTTCAGTTCGGCTGGGCTAGATAC	0	0	0	0	0	0	0	0	0	0	0	0	0	0	0	0	0	0	0	0	0	0	0	0	0	0	0	0	0	0	0	16	90	55	0	0	0	0	0	0	0	0	0	0	0	0	0	0	0
TCCATGCCGTAAACGTTGGGCACTAGGTGCGGGTCTCAACCAACGAGATCCGCGCCGTCGCTAACGCATTAAGTGCCCCGCCTGGGGAGTACGGTCGCAAGACTAAAACTCAAAGGAATTGACGGGGGCCCGCACAAGCAGCGGAGCGTGTTGCTTAATTCGATGCAACGCGAAGAACCTTACCTGGGTTTGACATGTAGGGAAAAGCTCTAGAGATAGGGTGTCCTTCGGGGCCTTACAC	0	0	0	0	0	0	0	0	0	0	0	0	0	0	0	0	0	0	0	0	0	0	0	0	0	0	0	0	0	0	0	0	0	0	0	0	0	0	0	0	0	0	0	0	0	0	0	0	0
TCCACGCCGTAAACGATGGGCACTAGTTGTGGGCGGTGTCGACTCCGTCCGTGACGAAGCTAACGCATTAAGTGCCCCGCCTGGGGAGTACGGCCGCAAGGCTAAAACTCAAAGGAATTGACGGGGGCCCGCACAAGCAGCGGAGCATGTGGTTTAATTCGACGCAACGCGAAGAACCTTACCTAGGCTTGACATGTCAGTGTAAGACTTAGAAATAAGTCCCCTCGCAAGAGCACTGTCAC	0	0	0	0	0	11	29	0	0	0	0	0	0	0	0	0	0	0	0	0	0	0	0	0	0	0	0	0	0	0	0	0	0	0	0	0	0	0	0	0	0	0	0	50	0	0	0	0	0
TCCATGCCGTAAACGTTGGGCACTAGGTGTGGGGGGCATTCCACGTTCTCCGCGCCGTAGCTAACGCATTAAGTGCCCCGCCTGGGGAGTACGGTCGCAAGGCTAAAACTCAAAGGAATTGACGGGGGCCCGCACAAGCGGCGGAGCATGCGGATTAATTCGATGCAACGCGAAGAACCTTACCAAGGCTTGACATACACCGGACCGTCCTGGAAACAGGTCCTCTTCTTTGAAGCTGGTGTAC	0	0	0	0	0	0	0	0	0	0	0	0	0	0	0	0	0	0	0	0	0	0	0	0	21	18	0	0	0	46	0	0	0	0	0	0	0	0	0	15	0	0	0	0	0	0	0	0	0
TCCACGCTGTAAACGATGTCAACTAGCCGTTGGGGATCTTAGTATCTTTAGTGGCGTAGCTAACGCGCTAAGTTGACCGCCTGGGGAGTACGGTCGCAAGATTAAAACTCAAATGAATTGACGGGGGCCCGCACAAGCGGTGGAGCATGTGGTTTAATTCGACGCAACGCGAAGAACCTTACCTGGTCTTGACATCCTCAGAACTTTCCAGAAATGGATTGGTGCCTTCGGGAACTGAGTGAC	0	0	0	0	0	0	0	0	0	0	0	0	0	0	0	0	0	0	0	0	0	0	0	0	45	0	0	0	0	0	0	0	0	0	0	0	0	0	0	0	0	0	0	0	0	0	0	0	0
TCCACGCCGTAAACGATGAATGCCAGACGTCGGGGGGCTTGCCCTTCGGTGTCACACCTAACGGATTAAGCATTCCGCCTGGGGAGTACGGCCGCAAGGTTAAAACTCAAAGGAATTGACGGGGGCCCGCACAAGCGGTGGAGCATGTGGTTTAATTCGAAGCAACGCGCAGAACCTTACCAACCCTTGACATCCCGGGACCGCTGCAGAGATGCAGTTTCCACTTCGGTGGCTCGGTGAC	0	0	0	0	0	0	0	0	0	0	0	0	0	0	0	0	0	0	0	0	0	0	0	0	0	0	0	0	4	0	0	0	0	0	0	0	0	0	0	0	0	0	20	0	0	0	0	6	10
TCCTGGCCGTAAACGATGAACACTAGGTGTCGGGGGAATCGACCCCTCCGGTGTCGTAGCCAACGCGTTAAGTGTTCCGCCTGGGGAGTACGCACGCAAGTGTGAAACTCAAAGGAATTGACGGGGGCCCGCACAAGCGGTGGAGTATGTGGTTTAATTCGATGCAACGCGAAGAACCTTACCAGGGTTTGACATCCTGCGAATCTTTTGGAAACGAGAGAGTGCCTTCGGGAACGCAGTGAC	0	0	0	0	0	0	0	0	0	0	0	0	0	0	0	0	0	0	0	0	0	0	0	0	0	0	0	0	0	0	0	0	0	0	0	0	0	0	0	0	0	0	0	0	0	0	0	82	77
TCCACGCCGTAAACGATGTCGACTAGCCGTTGGGATCCTTGAGATCTTAGTGGCGCAGCTAACGCATTAAGTCGACCGCCTGGGGAGTACGGCCGCAAGGTTAAAACTCAAATGAATTGACGGGGGCCCGCACAAGCGGTGGAGCATGTGGTTTAATTCGAAGCAACGCGAAGAACCTTACCAGGCCTTGACATGCAGAGAACTTTCCAGAGATGGATTGGTGCCTTCGGGAGCTCTGACAC	0	0	0	0	0	0	0	0	0	0	0	0	0	0	0	0	0	0	0	0	0	0	0	0	0	92	0	0	0	0	0	0	0	0	0	0	0	0	0	0	66	0	0	0	0	0	0	0	0
TCCACGCCGTAAACGATGTCAACTAGCTGTTGGGTGCATAGAGGCACTTAGTGGCGGAGCTAACGCATTAAGTTGACCGCCTGGGGAGTACGGTCGCAAGATTAAAACTCAAAGGAATTGACGGGGGCCCGCACAAGCGGTGGAGCATGTGGTTTAATTCGATGCAACGCGAAGAACCTTACCTACCCTTGACATCATCAGAACTTGTTAGAGATAACTCGGTGCCTTCGGGAACTGATTGAC	0	0	0	0	0	0	0	0	0	0	0	0	0	0	0	0	0	0	0	32	0	0	0	0	0	125	0	0	0	0	0	0	0	0	0	0	0	0	0	0	0	0	0	0	0	0	0	0	0
TCCACGCAGTAAACGATGAGTGCTAGTCGCTGGTACAATGGTATCAGTGTCGAAGCTAACGCATTAAGCACTCCGCCTGGGAAGTACGGTCGCAAGATTAAAACTCAAATAAATTGACGGGGGCCCGCACAAGCGGTGGAGCATGTGGTTTAATTCGAAGCAACGCGAAGAACCTTACCAGACCTTGACATGGTGTGTTTGAATTACAGAATCGTAATTCTTCAGTTCGGCTGGCACACACAC	0	0	0	0	0	0	0	0	0	0	0	0	0	0	0	0	0	0	0	0	0	0	0	0	35	0	0	0	0	0	0	0	20	0	37	27	0	0	0	0	0	0	0	0	0	0	0	0	0
TCCACACCGTAAACGCTGTCTACTAGCTGTGTGTGCCTTTAAGGCTGTGCGTAGCGAAGCTAACGCGATAAGTAGACCGCCTGGGGAGTACGGCCGCAAGGTTAAAACTCAAATGAATTGACGGGGGCCCGCACAAGCGGTGGAGCATGTGGTTTAATTCGATGCAACGCGAAGAACCTTACCTACACTTGACATGCTGAGAACTTTCTAGAGATAGATTGGTGCCTTCGGGAACTCAGACAC	0	0	0	0	0	0	0	0	0	0	0	0	0	0	0	0	0	0	0	0	0	0	0	0	0	0	0	0	0	0	0	0	0	0	0	0	17	140	0	0	0	0	0	0	0	0	0	0	0
TCCACGCCGTAAACGATGTCTACTAGCCGCTGGGAGACTTGATCTCTTAGTGGCGCAGTTAACGCGATAAGTAGACCGCCTGGGGAGTACGGCCGCAAGGTTAAAACTCAAATGAATTGACGGGGGCCCGCACAAGCGGTGGAGCATGTGGTTTAATTCGACGCAACGCGAAGAACCTTACCAGGTCTTGACATCCTGCGAACTTTCTAGAGATAGATTGGTGCCTTCGGGAACGCAGTGAC	0	0	0	0	0	0	0	0	0	0	0	0	0	0	0	0	0	0	0	0	0	0	0	0	0	0	0	0	0	0	0	0	0	0	0	0	0	0	0	0	0	0	0	0	0	0	0	0	0
TCCACGCCGTAAACGATGTCGACTAGCCGTTGGGTCCCTTGAGGACTTAGTGGCGCAGTTAACGCGATAAGTCGACCGCCTGGGGAGTACGGCCGCAAGGTTAAAACTCAAATGAATTGACGGGGGCCCGCACAAGCGGTGGAGCATGTGGTTTAATTCGATGCAACGCGAAGAACCTTACCTACCCTTGACATCCTGCGAACCCGGAAGAGATTCCGGGGTGCCTTCGGGAGCGCAGAGAC	0	0	0	0	4	0	0	0	0	0	0	0	0	0	13	5	0	0	0	0	0	0	0	0	0	0	0	0	0	0	0	0	0	0	0	0	0	0	0	0	0	0	0	0	0	0	0	0	0
TCCACGCCGTAAACGATGTCAACTAGCTGTTGGGAAACAATGTTTCTCAGTGGCGCAGCTAACGTAGTAAGTTGACCGCCTGGGGAGTACGGCCGCAAGGCTAAAACTCAAATGAATTGACGGGGACCCGCACAAGCGGTGGAGCATGTGGTTTAATTCGATGCAACGCGAAAAACCTTACCTATACTTGACATACTTGGAATGCTTTGTAATGAAGCAGTGCCCTCGGGAGCCAAGATAC	0	0	0	0	0	0	0	0	0	0	0	0	0	0	0	0	0	0	0	0	0	0	0	0	38	0	0	0	0	0	0	0	0	0	0	46	0	0	0	0	0	0	0	0	0	0	0	0	0
TCCACGCCGTAAACGGTGGGCGCTAGATGTGGGGACCATTCCATGGTTTCTGCGTCGCAGCTAACGCATTAAGCGCCCCGCCTGGGGAGTACGGTCGCAAGACTAAAACTCAAAGGAATTGACGGGGGCCCGCACAAGCAGCGGAGCATGCGGCTTAATTCGATGCAACGCGAAGAACCTTACCTAGGCTTGACATATAGAGAAATCCCACAGAGATGTGGAGTCCGTAAGGGCTCTATAC	0	0	0	0	0	23	33	0	0	0	0	0	0	0	0	0	0	0	0	0	0	0	0	0	0	0	0	0	0	0	0	0	0	0	0	0	0	0	0	0	0	0	0	31	0	0	0	0	0
TCCACGCCGTAAACGATGGATACTAGCTGTATGTCTACCTCAGGTAGATATGTGGCCAAGCGAAAGTGATAAGTATCCCACCTGGGGAGTACGATCGCAAGATTGAAACTCAAAGGAATTGACGGGGGCCCGCACAAGCGGTGGAGCATGTGGTTTAATTCGATGATACGCGAGGAACCTTACCAGGGCTTAAATGTAACGGGACAGATCTAGAGATAGATCCTTCTTCGGACTCATTACA	0	0	0	0	0	0	0	0	0	0	0	0	0	0	0	0	0	0	0	0	0	0	0	0	0	0	0	0	0	0	0	0	0	0	0	38	0	0	0	0	0	0	0	0	0	0	0	0	0
TCCACGCTGTAAACGATGTCAACTAGCTGTTGGGTATATGAATGTACTTAGTGGCGCAGCAAACGCGATAAGTTGACCGCCTGGGGAGTACGGTCGCAAGATTAAAACTCAAAGGAATTGACGGGGGCCCGCACAAGCGGTGGAGCATGTGGTTTAATTCGATGCAACGCGAAGAACCTTACCTACCCTTGACATACAGTAGAGCTTGCAGAGATGTGAGTGTGCCTTCGGGAATACTGATAC	0	0	0	0	0	0	0	0	0	0	0	0	0	0	0	0	0	0	0	0	0	0	0	0	0	0	0	0	0	0	0	0	0	0	0	0	0	0	0	0	0	0	0	0	0	9	16	21	106
TCCACGCTGTAAACGATGTCAACTAGCTGTTGGGCAAATAAATTTGCTTAGTGGCGTAGCTAACGCGCTAAGTTGACCGCCTGGGGAGTACGGTCGCAAGATTAAAACTCAAAGGAATTGACGGGGGCCCGCACAAGCGGTGGAGCATGTGGTTTAATTCGATGCAACGCGAAGAACCTTACCTACTCTTGACATTTAACAAAACCGGTAGAGATACTGGGTGCCTTCGGGCATGTTAGAAC	0	0	0	0	0	0	0	0	0	0	0	0	0	0	6	0	0	0	0	16	0	0	0	0	0	0	109	13	0	0	0	0	0	0	0	0	0	0	0	0	0	0	0	0	0	0	0	0	0
TCCACGCCGTAAACGATGAGTATTTGGTGCTGGGGGATTCGACCCTTTCAGTGCCGTAGCTAACGCGATAAATACTCCGCCTGGGGACTACGATCGCAAGATTGAAACTCAAAGGAATTGACGGGGACCCGCACAAGCGGTGGAACATGTGGTTTAATTCGATGATACGCGAAGAACCTTACCTGGGTTTGACATGTTAGTGAAAGTTTTCTGAAAAGAAATCCTTTTAAGAGCTTGCTCTTAAACACTATCAC	0	0	0	0	0	0	0	0	0	0	0	0	0	0	0	0	0	0	0	0	0	0	0	0	0	0	0	0	0	0	0	0	0	0	0	0	0	0	0	0	0	0	0	0	0	0	0	0	0
TCCACGCCCTAAACGATGTCAACTGGTTGTTGGGTCTTCACTGACTCAGTAACGAAGCTAACGCGTGAAGTTGACCGCCTGGGGAGTACGGCCGCAAGGTTGAAACTCAAAGGAATTGACGGGGACCCGCACAAGCGGTGGATGATGTGGTTTAATTCGATGCAACGCGAAAAACCTTACCCACCTTTGACATGTACGGAATTTGCCAGAGATGGCTTAGTGCTCGAAAGAGAACCGTAACAC	0	0	0	0	0	0	0	0	0	0	0	0	0	0	0	0	0	0	0	0	0	0	0	0	0	0	0	0	0	0	0	0	0	0	0	0	0	0	0	0	0	0	0	0	0	0	0	0	0
TCCACGCCGTAAACGATGTCTACTAGCCGTCGGGAGACTTGATCTCTTAGTGGCGCAGTTAACGCGATAAGTAGACCGCCTGGGGAGTACGGCCGCAAGGTTAAAACTCAAATGAATTGACGGGGGCCCGCACAAGCGGTGGAGCATGTGGTTTAATTCGACGCAACGCGAAGAACCTTACCAGGTCTTGACATCCTGCGAACTTTCTAGAGATAGATTGGTGCCTTCGGGAACGCAGTGAC	0	0	0	0	0	0	0	0	0	0	0	0	0	0	0	0	0	0	0	0	0	0	0	0	0	0	0	0	0	0	0	0	0	0	0	0	0	0	0	0	0	0	0	0	0	0	0	0	0
TCCACACCGTAAACGATGAATGCCAGTCGTTGGGCAGTATACTGTTCGGTGACACACCTAACGGATTAAGCATTCCGCCTGGGGAGTACGGTCGCAAGATTAAAACTCAAAGGAATTGACGGGGGCCCGCACAAGCGGTGGAGCATGTGGTTTAATTCGAAGCAACGCGCAGAACCTTACCAACCCTTGACATACTCGTCGTCGCTCCAGAGATGGAGCTTTCAGTTCGGCTGGACGAGATAC	0	0	0	0	0	0	0	0	0	0	0	0	0	0	0	0	0	0	0	0	0	0	0	0	0	0	0	0	0	0	0	0	0	0	0	0	0	0	0	0	0	0	0	0	0	0	0	0	0
TCCACGCCGTAAACGATGCGCACTAGGTCGGGGAGGTTTGACGCCCTCCCGGCCGAAGCAAAAGTGTTTAGTGCGCCGCCTGGGGAGTACGGTCGCAAGGCTAAAACTCAAAGGAATTGACGGGGGCTCACACAAGCGGTGGAGCATGTGGCTTAATTCGAAGCAACGCGAAGAACCTTATCCAGGGTTTGACATCCCGGATTAACCTATTGAAAAATAGGCTACGCCCTCTGGGTGGAACGGTGAC	0	0	0	0	0	0	0	0	0	0	0	0	31	16	10	0	0	0	4	0	0	0	10	0	0	0	0	0	0	0	0	0	0	0	0	0	0	0	0	0	0	0	0	0	0	0	0	0	0
TCTTGGCTGTAAACGATGAGCACTTGATTGAAGGGTCCTCCATAGCCTTTCAGTCGTAGCGAAAGTGTTAAGTGCTCCGCCTGGGGAGTATGGTCGCAAGGCTGAAACTCAAAGAAATTGACGGGGGCTCACACAAGCGGTGGAGGATGTGGCTTAATTCGAGGCTACGCGAAGAACCTTATCCTAGTCTTGACATGCTTGGATTAACCCCATGAAAGTGGGGCCACGCCTTCGGGTGGAACAAGCAC	0	0	0	0	0	26	0	0	0	0	0	0	0	0	0	0	0	0	0	0	0	0	0	0	0	0	0	0	0	0	0	0	0	0	0	0	0	0	0	0	0	0	0	52	0	0	0	0	0
TCCACGCCGTAAACGATGGTCACTAGCTGTTTGGTTAACATTGGTTAATTAAGTGGCTAAGCGAAAGTGATAAGTGACCCACCTGGGGAGTACGCTCGCAAGAGTGAAACTCAAAGGAATTGACGGGGGCCCGCACAAGCGGTGGAGCATGTGGTTTAATTCGATGATACGCGAGGAACCTTACCAGGGCTTAAATGTAGATTGCATAAGCTAGAGATAGCTTTTTCTTCGGACTATCTACA	0	0	0	0	0	0	0	0	0	0	0	0	0	0	0	0	0	0	0	0	0	0	0	0	0	0	0	0	0	0	0	0	0	0	0	0	0	0	0	0	0	0	0	0	0	0	0	0	0
TCCACGCCGTAAACGATGAATGCCAGACGTCAGAGGGCTTGCTCTTTGGTGTCACACCTAACGGATTAAGCATTCCGCCTGGGGAGTACGGTCGCAAGATTAAAACTCAAAGGAATTGACGGGGGCCCGCACAAGCGGTGGAGCATGTGGTTTAATTCGAAGCAACGCGCAGAACCTTACCAACCCTTGACATCCTGTGCTACATCCAGAGATGGATGGTTCCCTTCGGGGACGCAGTGAC	16	0	0	0	0	36	19	0	0	0	0	0	0	0	0	0	0	0	0	0	0	0	0	0	0	0	0	0	0	0	0	0	0	0	0	0	0	0	0	0	0	0	0	49	0	0	0	0	0
TCCACACCGTAAACGCTGTCTACTAGCTGTGTGTGAATTTAATTCGTGCGTAGCGAAGCTAACGCGCTAAGTAGACCGCCTGGGGAGTACGGCCGCAAGGTTAAAACTCAAATGAATTGACGGGGGCCCGCACAAGCGGTGGAGCATGTGGTTTAATTCGAAGCAACGCGAAGAACCTTACCTACACTTGACATGCAGAGAATTTTCCAGAGATGGATTAGTGCCTTCGGGAACTCTGACAC	0	0	38	66	0	0	0	0	0	0	0	0	0	0	0	0	0	0	0	0	0	0	0	0	0	0	0	0	0	0	0	0	0	0	0	0	0	0	0	0	0	0	0	0	0	0	0	0	0
TCCACGCCGTAAACGATGAGTGCTAGTTGTTGGAGGTCTATACCCCTTCAGTGACGCAGCTAACGCATTAAGCACTCCGCCTGGGGAGTACGGTCGCAAGACTAAAACTCAAAGGAATTGACGGGGGCCCGCACAAGCAGTGGAGTATGTGGTTTAATTCGATGCAACGCGCAGAACCTTACCCGGCCTTGACATCCTGTGAAATCCTCCGAAAAGAGGACGTGCTACCGCAAGGTAGAACGCAGTGAC	0	0	0	0	0	0	0	0	0	0	0	0	0	0	0	0	0	0	0	0	0	20	0	11	0	0	0	0	0	0	0	0	15	9	0	0	0	0	0	0	0	0	0	0	0	0	0	0	0
TCTATGCTGTCAAAGATGAGTGCTAATATTGGGATGATTTCTGATATAAAGTTAACACGTTAAGCACTCCGCCTGGGAAGTACGGTCGCAAGACTGGAACCCAAAGGAATTGACGGGGGTCTACACAAGTGGTGGAGCATGTGGTTTAATGCGATAATACGCGCAAAACCTTACCAATTCTTGAATATAAAATCATTTGGCACTTTATTTTGTCATTTTTTCAATCTGTATTCAAAATACAAATAAATAATTTTATAC	0	0	0	0	0	0	0	0	0	0	0	0	0	0	0	0	0	0	0	0	0	0	8	0	70	0	0	0	0	0	0	0	0	0	0	0	0	0	0	0	28	0	0	0	0	0	0	0	0
TCCCAGCCGTAAACGATGAGTGCAAGGTGTAGCGGGTATCGACCCCTGCTGTGCCGGCGTTAACGCAATAAGCACTCCGCCTGGGGAGTACGGCCGCAAGGTTGAAACTCAAAGGAATTGACGGGGGCCCGCACAAGCAGCGGAGCATGTGGTTTAATTCGAAGCAACGCGTAGAACCTTACCAGGGCTTGACATGTAGCGAACCTTGCAGAGATGCGAGGGTGCCTTTCGGGGAGCGCTAACAC	0	0	0	0	0	0	0	0	0	0	0	0	0	0	0	0	0	0	0	0	0	0	0	0	0	8	0	6	0	0	0	0	0	0	0	0	0	0	0	2	7	0	0	0	2	8	8	0	38
TCCACGCCGTAAACGATGTCAACTTACTGTTGGTCACATTAAAGTGATTAGTAGTGTAGCAAACGCGATAAGTTGACCGCCTGGGGAGTACGGTCGCAAGATTAAAACTCAAAGGAATTGACGGGGGCCCGCACAAGCGGTGGAGCATGTGGTTTAATTCGATGCAACGCGAAGAACCTTACCTGCCCTTGACATACAGCGAACCCTGAAGAGATTCGGGGGTGCCGAAAGGAGCGCTGATAC	0	0	0	0	0	0	0	0	0	0	0	0	0	0	0	0	0	0	0	0	0	0	0	0	0	0	0	0	0	0	0	0	0	0	0	0	0	0	0	0	0	0	0	0	0	0	0	0	0
TCCACGCCGTAAACTATGAGCACTTGGTGGTGGGAGATTCGACCCTTTCACTGTCGTAGCAAACGCGTTAAGTGCTCCGCCTGGGAACTACGGTCGCAAGGCTGAAACTCAAAGGAATTGACGGGGACCCGCACAAGCGGTGGAACATGTGGTTTAATTCGATGCAACGCGAAGAACCTTACCTAGACTTGACATGTCAGTAAAAATTCTGTGAAAGCAGAATCTACTGCGAGTTTACTCAAAGATACTGTCAC	0	0	0	0	0	0	0	0	0	0	0	0	0	0	0	0	0	13	0	0	0	14	18	56	0	0	0	0	0	0	0	0	0	7	0	0	0	0	0	0	0	0	0	0	0	0	0	0	0
TCCACGCCGTAAACGATGAATGCTAGGTGTTGGAGGTATTCACCCCTTCAGTGCCGAAGTTAACGCATTAAGCATTCCGCCTGGGGAGTACGGTCGCAAGATTAAAACTCAAAGGAATTGACGGGGGCCCGCACAAGCGGTGGAGTATGTGGTTTAATTCGACGCAACGCGCAGAACCTTACCCAGTCTTGACATCCTCGGAACTTCTGTGAAAGCAGAAGGTGCCTCCTCACGGAGGAATCGAGTGAC	0	0	0	0	0	0	0	0	0	0	0	0	0	0	0	0	0	0	0	0	0	13	0	0	14	0	0	0	0	6	0	11	19	0	0	31	0	0	0	0	0	0	0	0	0	0	0	0	0
TCCATACCGTAAACGATGAGTGCTAAGTGTTTGGGGGTTTCCGCCCCTAAGTGCTGGAGCTAACGCATTAAGCACTCCGCCTGGGGAGTACGACCGCAAGGTTGAAACTCAAAGGAATTGACGGGGGCCCGCACAAGCGGTGGAGCATGTGGTTTAATTCGAAGCAACGCGAAGAACCTTACCAGGTCTTGACATCTTCTGACATATCTAGAGATAGAAGGTTCCCTTCGGGGACAGAATGAC	0	0	0	0	0	0	0	0	0	0	0	0	0	0	0	0	0	0	0	0	0	0	0	0	0	0	0	0	0	0	0	0	0	0	0	0	0	0	0	0	0	0	0	0	0	0	0	0	0
TCCACGCCGTAAACGATGGAAGCTAGTTGTTGGGCGGCATGCCGTTCGGTGACACAGCTAACGCATTAAGCTTCCCGCCTGGGGAGTACGATCGCAAGATTAAAACTCAAAGGAATTGACGGGGGCCCGCACAAGCGGTGGAGCATGTGGTTTAATTCGAAGCAACGCGCAGAACCTTACCAGCTCTTGACATCCCGGTCGCGAAAAGTAGAGATACTTTTTTTCAGTTAGGCTGGACCGGTGAC	0	0	0	0	0	0	0	0	0	0	0	0	0	0	0	0	0	0	0	0	0	0	0	0	0	0	0	0	0	0	0	0	0	0	0	0	0	0	0	0	0	0	0	0	0	0	0	0	0
TCCACGCCGTAAACGATGTCTACTAGCCGTTGGGATCCTTGAGATCTTAGTGGCGCAGCTAACGCACTAAGTAGACCGCCTGGGGAGTACGGCCGCAAGGTTAAAACTCAAATGAATTGACGGGGGCCCGCACAAGCGGTGGAGCATGTGGTTTAATTCGACGCAACGCGAAGAACCTTACCAGGTCTTGACATCCTAGAAACTTAGCAGAAATGCTTTGGTGCCTTCGGGAATCTAGTGAC	0	0	0	0	0	0	0	0	0	0	0	0	0	0	0	0	0	0	0	0	0	0	0	0	0	0	0	0	0	0	0	0	0	0	0	0	0	0	0	0	0	0	0	0	0	0	0	0	0
TCCACGCCGTAAACGATGTCGACCAGCCGTTGGGTGCCTAGCGCACTTTGTGGCGAAGTTAACGCGATAAGTCGACCGCCTGGGGAGTACGGCCGCAAGGTTAAAACTCAAATGAATTGACGGGGGCCCGCACAAGCGGTGGAGCATGTGGTTTAATTCGATGCAACGCGAAGAACCTTACCTACTCTTGACATCCTGCGAATTTGGTAGAAATACCTTAGTGCCTTCGGGAACGCAGAGAC	0	0	0	0	0	0	0	0	0	0	0	0	0	0	0	0	0	0	0	0	0	0	0	0	0	0	0	0	0	0	0	0	0	0	0	0	0	0	0	0	0	0	0	0	0	0	0	0	0
TCCACGCCGTAAACTATGAGAACTAGACGTTGGGAGATTTAATCTTTTAGTGTCGCAGCTAACGCAATAAGTTCTCCGCCTGGGGAGTACGGCCGCAAGGCTAAAACTCAAAGGAATTGACGGGGGCCCGCACAAGCGGTGGAGCATGTGGTTTAATTCGATGCAACGCGAAGAACCTTACCTACTCTTGACATCCTTGGAATCCCTTAGAGATAAGGGAGTGCCTTCGGGAACCAAGTGAC	0	0	0	0	0	0	0	0	0	0	0	0	0	0	0	0	0	0	0	0	0	0	0	0	0	6	111	28	0	0	0	0	0	0	0	0	0	0	0	0	0	0	0	0	0	0	0	0	0
TCCACGCCGTAAACGATGAGAACTTGCTGTTGGACCTTTTGAGGTTTAGTAGCGGAGCTAACGCGTTAAGTTCTCCGCCTGGGGAGTACGGCCGCAAGGTTAAAACTCAAAGAAATTGACGGGGGCCCGCACAAGCGGTGGAGCATGTGGTTTAATTCGATGCAACGCGAAGAACCTTACCTACCCTTGAATCCTCGGAACCACTCAGAGATGAGTGGGTGCCTTCGGGAGCCGAGTGAC	0	0	0	0	0	0	0	0	0	0	0	0	0	0	0	0	0	0	112	32	0	0	0	0	0	0	0	0	0	0	0	0	0	0	0	0	0	0	0	0	0	0	0	0	0	0	0	0	0
TCCTAGCTGTAAACGATGGATACTAGATGTTGCACGTATCGACCCGTGCAGTGTCATAGCTAACGCGTTAAGTATCCCGCCTGGGAAGTATGCGCGCAAGCGTGAAACTCAAAGGAATTGACGGGGGCCCGCACAAGCGGTGGAGCATGTGGTTTAATTTGATGCAACGCGAAGAACCTTACCAGGGTTTGACATGACAGGAATTTTTCTGAGAAGAGAAAGTGCCTTTTTTAGGAACCTGTACAC	0	0	0	0	0	0	0	0	0	0	0	0	0	0	0	0	0	0	0	0	0	0	0	0	20	0	0	0	0	6	0	0	0	9	44	0	0	0	0	0	0	0	0	0	0	0	0	0	0
TCCACGCCGTAAACGATGAGTACTTGGTGTCGGGGGATTCGACCCCCTCGGTACCGGAGCTAACGCATTAAGTACTCCGCCTGGGAACTACGACCGCAAGGTTGAAACTCAAAGGAATTGACGGGGACCCGCACAAGCGGTGGAACATGTGGTTTAATTCGATGCAACGCGAAGAACCTTACCTGGGCTTGACATATTCATGAAAGTTTTGTGAAAGCAAAACCCTCAGAGACTTCGGTCAATGACATGTTTAC	0	0	0	0	0	0	0	0	0	0	0	0	0	0	0	0	0	0	0	0	0	0	0	0	0	0	0	0	0	0	0	0	0	0	0	0	0	0	0	0	0	0	0	0	0	0	0	0	0
TCCACGCCGTAAACGATGTCTACTAGCCGTTGGGATCCTTGAGATCTTAGTGGCGCAGCTAACGCACTAAGTAGACCGCCTGGGGAGTACGGCCGCAAGGTTAAAACTCAAATGAATTGACGGGGGCCCGCACAAGCGGTGGAGCATGTGGTTTAATTCGACGCAACGCGAAGAACCTTACCAGGTCTTGACATCCAGAGAAGTTACTAGAAATAGTTTCGTGCCTTCGGGAACTCTGTGAC	0	0	0	0	0	0	0	0	0	0	0	0	0	0	0	0	0	0	0	0	0	0	0	0	0	0	0	0	0	5	0	0	0	0	0	0	0	0	0	0	0	0	0	0	0	0	0	0	0
TCCACGCCGTAAACGATGTCTACTTGGAGGCTGTGGCCTTGAGCCGTGGCTTTCGGAGCTAACGCGTTAAGTAGACCGCCTGGGGAGTACGGTCGCAAGATTAAAACTCAAATGAATTGACGGGGGCCCGCACAAGCGGTGGAGCATGTGGTTTAATTCGATGCAACGCGAAGAACCTTACCTACTCTTGACATCCAGAGAACTTTTCAGAGATGAATTGGTGCCTTCGGGAACTCTGAGAC	0	0	0	0	0	0	0	0	0	0	0	0	0	0	0	0	0	0	0	0	0	0	0	0	0	0	0	0	0	0	0	0	0	0	0	0	0	0	0	0	0	0	0	0	0	0	0	0	0
TCCACGCCGTAAACGATGAGTACTTGGTGCTGGGAGATTCGACCCTTTCAGTGCCGTAGCTAACGCGATAAGTACTCCGCCTGGGGACTACGATCGCAAGATTGAAACTCAAAGGAATTGACGGGGACCCGCACAAGCGGTGGAACATGTGGTTTAATTCGATGATACGCGAAGAACCTTACCTGGGTTTGACATGTTAGAGAAAGTTTTCCGAAAGGAATTCCCTTTAAAAGCTTGCTTTTAAACTCTATCAC	0	0	0	0	0	0	0	0	0	0	0	0	0	0	0	0	0	0	0	0	0	0	0	0	0	0	0	0	0	0	0	0	0	0	0	0	0	0	0	0	0	0	0	0	0	0	0	0	0
TCCACGCCGTAAACGATGAATGCTAGTTGCTCGATCGTATAAGTTGAGTGACGCAGCTAACGCATTAAGCATTCCGCCTGGGGAGTACGGACGCAAGTTTAAAACTCAAAGGAATTGACGGGGGCCCGCACAAGCGGTGGAGTATGTGGTTTAATTCGACGCAACGCGCAGAACCTTACCCAGTCTTGACATGCCCTGACAACCCCAGAGATGGGGCCTTTTCTTCGGAAACAGGTGCAC	0	0	0	0	0	0	0	0	0	0	0	0	0	0	0	0	0	0	0	0	0	0	0	0	0	0	0	0	0	0	22	0	0	0	0	0	0	0	0	0	0	0	0	0	0	0	0	0	0
TCCACGCCGTAAACGATGTCAACTAGCCGTTGGAACCCTTGAGGTTTTAGTGGCGCAGCTAACGCAATAAGTTGACCGCCTGGGGAGTACGGCCGCAAGGTTAAAACTCAAATGAATTGACGGGGGCCCGCACAAGCGGTGGAGCATGTGGTTTAATTCGAAGCAACGCGAAGAACCTTACCTGGCCTTGACATGTCCGGAATCTTGCAGAGATGCGAGAGTGCCTTCGGGAATCGGAACAC	0	0	0	0	0	0	0	0	0	0	0	0	0	0	0	0	0	0	0	0	0	0	0	0	0	0	0	0	0	0	0	0	43	38	0	0	0	0	0	0	0	0	0	0	0	0	0	0	0
TCCACGCCCTAAACGATGTCAACTGGTTGTTGGGTCTTCACTGACTCAGTAACGAAGCTAACGCGTGAAGTTGACCGCCTGGGGAGTACGGCCGCAAGGTTGAAACTCAAAGGAATTGACGGGGACCCGCACAAGCGGTGGATGATGTGGTTTAATTCGATGCAACGCGAAAAACCTTACCCACCTTTGACATGTACGGAAGCCTTTAGAGATAGAGGTGTGCTCGAAAGAGAGCCGTAACAC	0	0	0	0	0	50	0	0	0	0	0	0	0	0	0	0	0	0	0	0	0	0	0	0	0	0	0	0	0	0	0	0	0	0	0	0	0	0	0	0	0	0	0	39	0	0	0	0	0
TCCACGCCGTAAACGATGTCTACTAGCTGTAGGGGTTCTTGAGACCTTTGTAGCGCAGCTAACGCACTAAGTAGACCGCCTGGGGAGTACGGCCGCAAGGTTAAAACTCAAATGAATTGACGGGGGCCCGCACAAGCAGTGGAGCATGTGGTTTAATTCGATGCAACGCGAAGAACCTTACCAGGCCTTGACATCCTCGGAACTTTCTAGAGATAGATTGGTGCCCTCGGGAACCGAGTGAC	0	0	0	0	0	0	0	0	0	0	0	0	0	0	0	0	0	0	0	0	0	0	0	0	0	0	0	0	0	0	0	0	0	0	0	0	0	0	0	0	0	0	0	0	0	0	0	0	0
TCCACACCGTAAACGATGAGAGCTAGTTGTTGGCAGGCATGCCTGTCGGTGACGCAGCTAACGCATTAAGCTCTCCGCCTGGGGAGTACGGCCGCAAGGTTAAAACTCAAAGAAATTGACGGGGGCCCGCACAAGCGGTGGAGCATGTGGTTTAATTCGAAGCAACGCGCAGAACCTTACCTACCCTTGACATCCCGATCGCGGTTTCCAGAGATGGATCCCTTCAGTTAGGCTGGATCGGTGAC	0	0	0	0	0	0	0	0	0	0	0	0	0	0	0	0	0	0	0	0	0	0	0	0	0	0	0	0	0	0	0	0	0	0	0	0	0	0	0	0	0	0	0	0	0	0	0	0	0
TCCACACCGTAAACGATGAATGCCAGTCGTTGGGTAGTATACTGCTCGGTGACACACCTAACGGATTAAGCATTCCGCCTGGGGAGTACGGTCGCAAGATTAAAACTCAAAGGAATTGACGGGGGCCCGCACAAGCGGTGGAGCATGTGGTTTAATTCGAAGCAACGCGCAGAACCTTACCAACCCTTGACATTTGTCGCCACCTCCAGAGATGGAGGGTTCCCTTCGGGGACGGCAGGAC	0	0	0	0	0	0	0	0	0	0	0	0	0	0	0	0	0	0	0	0	0	0	0	0	0	0	0	0	0	0	0	0	0	0	0	0	0	0	0	0	0	0	0	0	0	0	0	0	0
TCCACGCCGTAAACGATGGATGCCAGCCGTTGGACAGCTTGCTGTTCAGTGGCGCAGTTAACGCTTTAAGCATCCCGCCTGGGGAGTACGGTCGCAAGATTAAAACTCAAAGGAATTGACGGGGGCCCGCACAAGCGGTGGAGCATGTGGTTTAATTCGAAGCAACGCGCAGAACCTTACCAACCTTTGACATGTCCAGTATGATTGCCAGAGATGGCTTTCTTCAGTTCGGCTGGCTGGAACAC	0	0	0	0	0	34	0	0	0	0	0	0	0	0	0	0	0	0	0	0	0	0	0	0	0	0	0	0	0	0	0	0	0	0	0	0	0	0	0	0	0	0	0	53	0	0	0	0	0
TCCACGCCCTAAACGATGCTTACTCGATGTTTGTACATAAGTATGAGCATCCAAGGGAAACCGTTAAGTAAGCCACCTGGGGAGTACGTTCGCAAGAATGAAACTCAAAGGAATTGACGGGGGTCCGCACAAGCGGTGGAGCATGTGGTTTAATTCGATGATACGCGAGGAACCTTACCTAGGCTCTAATGTTAGCGCAATCTGGTGAAAGCCGGAGTTCCTTCGGGACGCGAAACAAGG	0	0	0	0	0	0	0	0	0	0	0	0	0	0	0	0	0	0	0	79	0	0	0	0	0	0	0	0	0	0	0	0	0	0	0	0	0	0	0	0	0	0	0	0	0	0	0	0	0
TCCTAGCTGTAAACGATGAGCACTTGGTTGAGGGCCCCCCCATAGGTTCTCGGCCGTAGCGAAAGTGTTAAGTGCTCCGCCTGGGGAGTATGGTCGCAAGGCTGAAACTCAAAGGAATTGACGGGGGCTCACACAAGCGGTGGAGGATGTGGCTTAATTCGAGGCTACGCGAAGAACCTTATCCAGGCCTTGACATATACGGATGCTGCTCGTGAAAGCGAGTTCGTTGCCTTCGGGTGAAACGTATAC	0	0	0	0	0	0	0	0	0	0	0	0	0	0	0	0	0	0	0	0	0	0	0	0	0	0	0	0	0	0	0	0	0	0	0	0	0	0	0	0	0	0	12	0	0	63	0	0	42
TCCACGCCGTAAACGGTGGGTACTAGGTGTGGGGCTCATTTCACGAGTTCCGTGCCGTAGCTAACGCATTAAGTACCCCGCCTGGGGAGTACGGCCGCAAGGCTAAAACTCAAAGGAATTGACGGGGGCCCGCACAAGCGGCGGAGCATGTGGATTAATTCGATGCAACGCGAAGAACCTTACCTGGGTTTGACATACACCAGACGCGGCTAGAGATAGTCGTTCCCTTGTGGTTGGTGTAC	0	0	0	0	0	0	0	0	0	0	0	0	0	0	0	0	0	0	0	0	0	0	0	0	0	0	0	0	0	0	0	0	0	0	0	0	0	0	0	0	0	0	0	0	0	0	0	57	0
TCCACGCCGTAAACGATGAGTGCTAAGTGTTAGGGGGTTTCCGCCCCTTAGTGCTGCAGCTAACGCATTAAGCACTCCGCCTGGGGAGTACGGTCGCAAGACTGAAACTCAAAGGAATTGACGGGGGCCCGCACAAGCGGTGGAGCATGTGGTTTAATTCGAAGCAACGCGAAGAACCTTACCAGGTCTTGACATCCTCTGACAATCCTAGAGATAGGACGTCCCCTTCGGGGGCAGAGTGAC	0	0	0	0	0	0	0	0	0	0	0	0	0	0	0	0	0	0	0	0	0	0	0	0	0	0	0	0	0	0	0	0	0	0	0	0	0	0	0	35	0	0	29	0	0	0	31	0	26
TCCACGCCGTAAACGATGGTTACTAGCTGTCCGGCCTAATTGAGGGCTGGGTGGCCAAGCGAAAGTGATAAGTAACCCACCTGGGGAGTACGTTCGCAAGAATGAAACTCAAAGGAATTGACGGGGGCCCGCACAAGCGGTGGAGCATGTGGTTTAATTCGATGATACGCGAGGAACCTTACCAGGGCTTAAATGTAGTCTGACAGATTTGGAAACAGATTTTTCTTCGGACAGATTACA	0	0	0	0	0	0	0	0	0	0	0	0	0	0	0	0	0	0	0	0	0	0	0	0	0	0	0	0	0	0	0	0	0	0	0	0	0	0	0	0	0	0	0	0	0	0	0	0	0
TCCACGCCGTAAACGATGACAGCTAGATGTCGGGGGGTCGCCCCTCGGTGTCGCCGCTAACGCATTAAGCTGTCCGCCTGGGAAGTACGGTCGCAAGATTAAAACTCAAAGGAATTGACGGGGGCCCGCACAAGCGGTGGAGCATGTGGTTTAATTCGAAGCAACGCGCAGAACCTTACCAGTCCTTGACATGGGTAGTTTGGTGTTTGGAGACAAACGCCTTCAGTTCGGCTGGCTACCACAC	0	0	0	0	0	0	0	0	0	0	0	0	0	0	0	0	0	0	0	0	0	0	0	0	0	0	0	0	0	0	0	0	0	0	0	0	0	0	0	0	0	0	0	0	0	0	0	0	0
TCCACGCCCTAAACGATGAGAACTAGCCGTTGGGTCCTATTTTGGATTTAGTGGCGCAGCTAACGCGTTAAGTTCTCCGCCTGGGGAGTACGGCCGCAAGGTTAAAACTCAAATGAATTGACGGGGGCCCGCACAAGCGGTGGAGCATGTGGTTTAATTCGATGCAACGCGAAGAACCTTACCTGGTCTTGACATCCTGCGAACTTTCTAGAGATAGATTGGTGCCTTCGGGAACGCAGAGAC	0	0	0	0	0	29	0	0	0	0	0	0	0	0	0	0	0	0	0	0	0	0	0	0	0	0	0	0	0	0	0	0	0	0	0	0	0	0	0	0	0	0	0	80	0	0	0	0	0
TCCACGCCGTAAACGGTGGGCACTAGGTGTGGGCTCCAACCAACGGAGTCCGCGCCGTCGCTAACGCATTAAGTGCCCCGCCTGGGGAGTACGGCCGCAAGGTTAAAACTCAAAGGAATTGACGGGGGCCCGCACAAGCAGCGGAGCGTGTTGCTTAATTCGATGCTACGCGAAGAACCTTACCTGGGTTTGACATGTACGGAAAAGCCACAGAGATGTGGTGTCCTTCGGGGCCGTACAC	0	0	0	0	0	28	0	0	0	0	0	0	0	0	0	0	0	0	0	0	0	0	0	0	0	0	0	0	0	0	0	0	0	0	0	0	0	0	0	0	0	0	0	39	0	0	0	0	0
TCCACGCCGTAAACGATGGTCACTAGCTGTTCGACTAACAATGGTTAGTTGAGTGGCTAAGCGAAAGTGATAAGTGACCCACCTGGGGAGTACGCTCGCAAGAGTGAAACTCAAAGGAATTGACGGGGGCCCGCACAAGCGGTGGAGCATGTGGTTTAATTCGATGATACGCGAGGAACCTTACCAGGGCTTAAATGTAAGTTGCATGGACCAGAGATGGACCTTTCTTCGGACTACTTACA	0	0	0	0	0	0	0	0	0	0	0	0	0	0	0	0	0	0	0	0	0	13	0	0	0	0	0	0	23	0	0	0	0	0	62	0	0	0	0	0	0	0	0	0	0	0	0	0	0
TCCACGCAGTAAACGATGAGTGCTAGTCGCTGGTACAGTAGTATCAGTGTCGAAGCTAACGCATTAAGCACTCCGCCTGGGAAGTACGGTCGCAAGATTAAAACTCAAATAAATTGACGGGGGCCCGCACAAGCGGTGGAGCATGTGGTTTAATTCGAAGCAACGCGAAGAACCTTACCAGACCTTGACATGGTATGTATGAATTACAGAATCGTAATTCTTCAGTTCGGCTGGCATACACAC	0	0	0	0	0	0	0	0	0	0	0	0	0	0	0	0	0	0	0	0	0	0	0	0	42	0	0	0	0	0	0	0	0	0	41	0	0	0	0	0	0	0	0	0	0	0	0	0	0
TCCACACCGTAAACGATGAATGCTAGACGACCGATTTCACGTAGATTGGGTGTCGAAGTTAACGCATTAAGCATTCCGCCTGGGGAGTACGGTCGCAAGATTAAAACTCAAAGGAATTGACGGGGGCCCGCACAAGCGGTGGAGTATGTGGTTTAATTCGACGCAACGCGCAGAACCTTACCCAACCTTAACTTCCCGAGAACGGAAAGGAGACTTTCCGGTGCCGGTAACGGAACTCGGTGAT	0	0	0	0	0	0	0	0	0	0	0	0	0	0	0	0	0	0	0	0	0	0	0	0	17	0	0	0	0	0	0	0	0	0	0	24	0	0	0	0	0	0	0	0	0	0	0	0	0
TCCACGCCGTAAACGATGAGTGCTAAGTGTTAGGGGGTTTCCGCCCCTTAGTGCTGCAGCTAACGCATTAAGCACTCCGCCTGGGGAGTACGACCGCAAGGTTGAAACTCAAAGGAATTGACGGGGACCCGCACAAGCGGTGGAGCATGTGGTTTAATTCGAAGCAACGCGAAGAACCTTACCAAATCTTGACATCCTTTGACCCTTCTAGAGATAGAAGTTTCCCCTTCGGGGGACAAAGTGAC	0	0	0	0	0	0	0	0	0	0	0	0	0	0	0	0	0	0	0	0	0	0	0	0	0	0	0	0	0	0	0	0	0	0	0	0	0	0	0	11	14	0	0	0	0	0	0	0	0
TCCACACCGTAAACGATGAATGCCAGTCGTTGGGCAGTATACTGTTCGGTGACACACCTAACGGATTAAGCATTCCGCCTGGGGAGTACGGTCGCAAGATTAAAACTCAAAGGAATTGACGGGGGCCCGCACAAGCGGTGGAGCATGTGGTTTAATTCGAAGCAACGCGCAGAACCTTACCAACCCTTGACATCCTGTGCTAACCCGAGAGATCGGGCGTTCACTTCGGTGACGCAGTGAC	0	0	0	0	0	0	0	0	0	0	0	0	0	0	0	0	0	0	0	0	0	0	0	0	0	0	0	0	0	0	0	0	0	0	0	0	0	0	0	0	0	0	0	0	64	0	0	0	0
TCCACGCCGTAAACGATGATAACTAGCTGCTTGGGCTCATGGAGCTTGGGTGGCGCAGCTAACGCATTAAGTTATCCGCCTGGGGAGTACGGTCGCAAGATTAAAACTCAAAGGAATTGACGGGGGCCTGCACAAGCGGTGGAGCATGTGGTTTAATTCGAAGCAACGCGCAGAACCTTACCAGCCTTTGACATCCTAGGACGGTTTCTGGAGACAGATTCCCTCCCTTCGGGGACCTAGTGAC	0	0	0	0	0	0	0	0	0	0	0	0	0	0	0	0	0	0	0	0	0	0	0	0	0	0	0	0	0	0	0	0	0	0	0	0	0	0	0	0	0	0	0	0	0	0	0	0	0
TCCACGCCCTAAACGATGTCAACTAGTTGTTGGTAGGGTTAAACCTATTAGTAACGTAGCTAACGCGTGAAGTTGACCGCCTGGGGAGTACGGTCGCAAGATTAAAACTCAAAGGAATTGACGGGGACCCGCACAAGCGGTGGATGATGTGGATTAATTCGATGCAACGCGAAAAACCTTACCTACCCTTGACATGTCAAGAATCCCGAAGAGATTTGGGAGTGCCGCAAGGAACTTGAACAC	0	0	0	0	0	42	0	0	0	0	0	0	0	0	0	0	0	0	0	0	0	0	0	0	0	0	0	0	0	0	0	0	0	0	0	0	0	0	0	0	0	0	0	19	0	0	0	0	0
TCCACGCAGTAAACGATGAGTGCTAGTCGCTGGTGCAATAGTATCAGTGTCGTAGCTAACGCATTAAGCACTCCGCCTGGGAAGTACGGTCGCAAGATTAAAACTCAAATAAATTGACGGGGGCCCGCACAAGCGGTGGAGCATGTGGTTTAATTCGAAGCAACGCGAAGAACCTTACCAGACCTTGACATGGTATGTTTGAATTACAGAATAGTAATTCTTCAGTTCGGCTGGCATACACAC	0	0	0	0	0	0	0	0	0	0	0	0	0	0	0	0	0	0	0	0	0	0	0	0	80	0	0	0	0	0	0	0	0	0	55	0	0	0	0	0	0	0	0	0	0	0	0	0	0
TCCACGCCGTAAACGATGAGTGCTAGCCGTTTGAAGGTTACCTTCAAGTGGTGCAGTTAACGCGTTAAGCACTCCGCCTGGGGAGTACGATCGCAAGATTAAAACTCAAAGGAATTGACGGGGGCCCGCACAAGCGGTGGAGCATGTGGTTTAATTCGACGCAACGCGAAGAACCTTACCAGGTCTTGACATCCTGACTATAGTTATTAGAAATAATTTCTTTCAGTTCGGCTGGGTCAGTGAC	0	0	0	0	0	0	0	0	0	0	0	0	0	0	0	0	0	0	0	0	0	0	0	0	0	0	0	0	0	0	0	0	21	0	36	31	0	0	0	0	0	0	0	0	0	0	0	0	0
TCTCAGCCGTAAACGATGGGTACTAGGTGTTGGGGGACATTGACCCCCTCAGTGCCGTAGCTAACGCATTAAGTACCCCGCCTGGGGAGTACGGCCGCAAGGCTGAAACTCAAAGGAATTGACGGGGACCCGCACAAGCAGTGGAGCATGTTGCTTAATTCGATGCAACGCGAAGAACCTTACCAGGGCTTGACATCTGGGGAACCTCTTAGAAATAAGAGGGTGCCTTCGGGAACCCCAAGAC	0	0	0	0	0	0	0	0	0	0	0	0	0	0	0	0	0	0	0	0	0	0	0	0	0	0	0	0	0	0	0	0	11	8	0	0	0	0	0	0	0	0	0	0	0	0	0	0	0
TCCACGCCGTAAACGATGTCAACTAGCTGTTGGGAAACTATGTTTTTCAGTGGCGCAGCTAACGTAGTAAGTTGACCGCCTGGGGAGTACGGCCGCAAGGCTAAAACTCAAATGAATTGACGGGGACCCGCACAAGCGGTGGAGCATGTGGTTTAATTCGATGCAACGCGAAAAACCTTACCTATACTTGACATACTTGGAATGCTTTGTAATGAAGCAGTGCCTTCGGGAGCCAAGATAC	0	0	0	0	0	0	0	0	0	0	0	0	0	0	0	0	0	0	0	0	0	0	0	0	0	0	0	0	0	0	0	0	0	0	0	0	0	0	0	0	0	0	0	0	0	0	0	0	0
TCCACGCCGTAAACGATGAGTGCTAGATATCGGGAATTAAATTTTCGGTTTCGCAGCTAACGCATTAAGCACTCCGCCTGGGGACTACGATCGCAAGATTAAAACTCAAAGGAATTGACGGGGGCTCGCACAAGTGGTGGAGCATGCGGTTTAATTCGATGCTACGCGAAAAACCTTACCAACCCTTGACATGGTGGTCGCGAGAGACAGAGATGACTCTCTTCAGTTCGGCTGGACCACACAC	0	0	4	0	0	0	0	0	3	0	0	0	0	0	0	0	0	0	0	0	0	0	0	0	0	0	0	0	10	0	0	0	13	0	0	0	0	0	0	0	0	0	0	0	0	0	0	0	0
TCCACGCCGTAAACGATGAGAACTAGATGTTGGGAGGTTCGCCTCTTAGTGTCGCAGCTAACGCAATAAGTTCTCCGCCTGGGGAGTACGGCCGCAAGGCTAAAACTCAAAGGAATTGACGGGGGCCCGCACAAGCGGTGGAGCATGTGGTTTAATTCGATGCAACGCGAAGAACCTTACCTACTCTTGACATCCTTGGAACCTTCTGGAGACAGAAGGGTGCCTTCGGGAACCAAGTGAC	0	0	0	0	0	0	0	0	0	0	0	0	0	0	0	0	0	0	0	0	0	0	0	0	0	0	0	0	0	0	0	0	0	0	0	11	0	0	0	0	0	7	0	0	0	0	0	0	0
TCCACGCCGTCAACGATGAGAACTAGCTGTTGGGACCTTGAGTCTTAGTAGCGCAGCTAACGCGATAAGTTCTCCGCCTGGGGAGTACGGCCGCAAGGTTAAAACTCAAAGGAATTGACGGGGGCCCGCACAAGCGGTGGAGCATGTGGTTTAATTCGATGCAACGCGAAGAACCTTACCTACTCTTGACATCCTTGGAATTCTCTAGAGATAGAGAAGTGCCTTCGGGAACCAAGTGAC	0	0	0	19	0	0	0	0	0	0	0	0	0	0	0	0	0	0	0	0	0	0	0	0	0	0	17	0	0	0	0	0	0	0	0	0	0	0	21	26	0	0	0	0	0	0	0	0	0
TCCACGCCGTAAACGATGATAACTAGCCGTTGGAATTTTCAGTGGCGCAGCTAACGCAATAAGTTATCCGCCTGGGGAGTACGGCCGCAAGGCTAAAACTCAAATGAATTGACGGGGACCCGCACAAGCGGTGGAGCATGTGGTTTAATTCGATGCAACGCGAAAAACCTTACCTACACTTGACATACTTTGAATTTTTTAGAGATAAAAAAGTGCCTTCGGGAACGAAGATACAGGTGC	0	0	0	0	0	0	0	0	0	0	0	0	0	0	0	0	0	0	0	0	0	0	0	0	133	0	0	0	0	0	0	0	0	0	0	0	0	0	0	0	0	0	0	0	0	0	0	0	0
TCCACGCCGTAAACGATGAGTACTTGGTGGTGGAGGATTCGACCCCTTCACTATCGGAGCTAACGCGTTAAGTACTCCGCCTGGGAACTACGGCCGCAAGGCTGAAACTCAAAGGAATTGACGGGGACCCGCACAAGAGGTGGAACATGTGGTTTAATTCGATGCAACGCGAAGAACCTTACCTGGGCTTGACATGTTAGTGAAAGCACAATGAAAATTGTACCTTTTTTAAGCTTGCTTAAAAACACTATCAC	0	0	0	0	0	0	0	0	0	0	0	0	0	0	0	0	0	0	0	0	0	0	0	0	0	0	0	0	0	0	0	0	0	0	55	0	0	0	0	0	0	0	0	0	0	0	0	0	0
TCCACGCCGTAAACGATGAGTGCTAGACGTTGGGGGGAACGCCCTTCAGTGTCGTCGCTAACGCATTAAGCACTCCGCCTGGGGAGTACGGTCGCAAGATTAAAACTCAAAGGAATTGACGGGGACCCGCACAAGCGGTGGAGCATGTGGTTTAATTCGAAGCAACGCGAAGAACCTTACCGGCCCTTGACATGCTAAGTTATGATTCTCAGAGATGAGAGTCTTCAGTTCGGCTGGGCTTAGTAC	39	93	0	0	0	0	0	0	0	0	0	0	0	0	0	0	0	0	0	0	0	0	0	0	0	0	0	0	0	0	0	0	0	0	0	0	0	0	0	0	0	0	0	0	0	0	0	0	0
TCCACGCCGTAAACGTTGTTCACTAAGTGTAGGAGGTATCGACCCCTTCTGTGCTACAGATAATTCGTTAAGTGAACCGCCTGGGGAGTACGACCGCAAGGTTAAAACTCAAAGGAATTGACGGGGGCCCGCACAAGCAGTGGAGCATGTGGTTTAATTCGATGATACGCGAAGAACCTTACCAGGACTTGACATCCTAGGAATCTTTTAGAGATAAGAGAGTGCCTTCGGGAACCTAGTGAC	0	0	0	0	0	0	0	0	0	0	0	0	0	0	0	0	0	0	0	0	0	36	0	22	10	0	0	0	0	0	0	0	31	12	0	16	0	0	0	0	0	0	0	0	0	0	0	0	0
TCCTAGCCGTAAACGATGAGCACTAGTCCGTGGGGACCCTCACATTTTCTCGGACGTAGCGAAAGTGTTAAGTGCTCCGCCTGGGGAGTATGGTCGCAAGGCTGAAACTCAAAGGAATTGACGGGGGCTCACACAAGCGGTGGAGGATGTGGCTTAATTCGAGGCTACGCGAAGAACCTTATCCTGGTCTTGACATACTTGAGAATATCTCTGAAAGGAGGTAGTGCCTTCGGGAGCTCTTGTAC	0	0	0	0	0	0	0	0	0	0	0	0	0	0	0	0	0	0	0	0	0	0	0	0	18	0	0	0	0	0	0	0	0	0	0	0	0	0	0	0	0	0	0	0	0	0	0	0	0
TCCACGCCGTAAACTATGAGAGCTAGCCGTTGGGTGGTTTACCACGCAGTGGCGCAGCTAACGCATTAAGCTCTCCGCCTGGGGAGTACGGTCGCAAGATTAAAACTCAAAGGAATTGACGGGGGCCCGCACAAGCGGTGGAGCATGTGGTTTAATTCGAAGCAACGCGAAGAACCTTACCAGCCCTTGACATGCCAGGACGGTTCCCAGAGATGGGTTCCTTCACTTCGGTGACCTGGACAC	0	0	0	0	0	0	0	0	0	0	0	0	0	0	0	0	0	0	0	0	0	0	0	0	0	0	45	6	0	0	0	0	0	0	0	0	18	6	0	10	0	0	0	0	0	0	0	0	0
TCCACACCGTAAACGATGAGTGCTAGTTGTCTGCAGGCATGCCTGTAGGTGACGCAGCTAACGCATTAAGCACTCCGCCTGGGGAGTACGGCCGCAAGGTTAAAACTCAAAGAAATTGACGGGGGCCCGCACAAGCGGTGGAGCATGTGGTTTAATTCGAAGCAACGCGCAGAACCTTACCTACGCTTGACATGCCCGGACGATTTCCAGAGATGGATCTCTCCCTTCGGGGCCGGTGCAC	0	0	0	0	0	0	0	0	0	0	0	0	0	7	0	0	0	0	0	4	0	0	0	0	0	0	19	0	0	0	0	0	0	0	0	0	0	0	0	0	0	0	0	0	0	0	0	0	0
TCCACGCCGTAAACGATGAGTGCTAGATGTCGGGGTTTCAGATTTCGGTGTCGCAGCTAACGCGTTAAGCACTCCGCCTGGGGAGTACGGTCGCAAGATTAAAACTCAAAGGAATTGACGGGGGCCCGCACAAGCGGTGGAGCATGTGGTTTAATTCGAAGCAACGCGAAGAACCTTACCAGCCCTTAACATCCCGATCGCGAGGACCAGAGATGGACCTTTTCAGTTCGGCTGGATCGGTGAT	0	0	0	0	7	0	0	0	0	5	0	0	0	0	0	0	0	0	0	0	0	0	0	0	0	0	0	0	0	0	0	0	0	10	15	0	0	0	0	0	0	0	0	0	0	0	0	0	0
TCCTAGCTGTAAACAATGGATACTAGATGTTGAACAGATCGACCTGTGCAGTATCAAAGCTAACGCGTTAAGTATCCCGCCTGGGAAGTATGCTCGCAAGAGTGAAACTCAAAGGAATTGACGGGGGCCCGCACAAGCGGTGGAGCATGTGGTTTAATTCGATGCAACGCGAAGAACCTTACCAGGGTTTGACATGATACGAATTTCTTTGAAAGAAGAAAGTGCCGTTTGGAGCGTATACAC	0	0	0	0	0	0	0	0	0	0	0	0	0	0	0	0	0	0	0	0	0	0	0	0	0	0	0	0	0	49	0	0	0	81	0	0	0	0	0	0	0	0	0	0	0	0	0	0	0
TCCACGCCGTAAACGATGGTCACTAGCTGTTCGATTAACATTGGTTAATTGAGTGGCTAAGCGAAAGTGATAAGTGACCCACCTGGGGAGTACGCTCGCAAGAGTGAAACTCAAAGGAATTGACGGGGGCCCGCACAAGCGGTGGAGCATGTGGTTTAATTCGATGATACGCGAGGAACCTTACCAGGGCTTAAATGTAGATTGCATAAGCTAGAGATAGCTTTTTCTTCGGACTATCTACA	0	0	0	0	0	0	0	0	0	0	0	0	0	0	0	0	0	0	0	0	0	0	0	0	0	0	0	0	0	0	0	0	0	0	56	30	0	0	0	0	0	44	0	0	0	0	0	0	0
TCTTGGCTGTAAACGATGAGCACTTGATTGAAGGGTCCTCCATAGCCTTTCAGTCGTAGCGAAAGTGTTAAGTGCTCCGCCTGGGGAGTATGGTCGCAAGGCTGAAACTCAAAGAAATTGACGGGGGCTCACACAAGCGGTGGAGGATGTGGCTTAATTCGAGGCTACGCGAAGAACCTTATCCTAGTCTTGACATGCTTGGATTAACCCTGTGAAAGCAGGGCCACGCCTTCGGGTGGAACAAGCAC	0	0	0	0	0	20	33	0	0	0	0	0	0	0	0	0	0	0	0	0	0	0	0	0	0	0	0	0	0	0	0	0	0	0	0	0	0	0	0	0	0	0	0	43	0	0	0	0	0
TCCATGCCGTAAACGCTGAGTGCTAGGTGTTAGGGGTTTCGATACCCGTAGTGCCGAAGCTAACGCATTAAGCACTCCGCCTGGGGAGTACGACCGCAAGGTTGAAACTCAAAGGAATTGACGGGGGCCCGCACAAGCGGTGGAGCATGTGGTTTAATTCGACGCAACGCGAAGAACCTTACCAGATCTTGACATCTTCCGCTACGCCTCGAGAGAGGCGGTTCCCCTTCGGGGGACGGAATGAC	0	0	0	0	0	0	0	0	0	0	0	0	0	0	0	0	0	0	0	0	0	0	0	0	0	11	45	0	0	0	0	0	0	0	0	0	5	0	0	12	0	0	9	0	20	0	0	0	19
TCCACGCCGTAAACGATGACAACTAGCTGTTGGAAGACAATGTCTTTCAGTGGCGCAGCTAACGTTTTAAGTTGTCCGCCTGGGGAGTACGGCCGCAAGGCTAAAACTCAAATGAATTGACGGGGACCCGCACAAGCGGTGGAGCATGTGGTTTAATTCGATGCAACGCGAAAAACCTTACCTACTCTTGACATACTTGGAAACTCTTGTAATGAGAGTGTGCCTTTTGGAACCAAGATAC	0	0	0	0	0	0	0	0	0	0	0	0	0	0	0	0	0	0	0	0	0	0	0	0	0	0	0	0	0	0	0	129	0	0	0	0	0	0	0	0	0	0	0	0	0	0	0	0	0
TCCACGCCGTAAACGATGAGTACTTGATGGTGGAAGATTCGACCCTTTCACTATCGGAGCTAACGCGTTAAGTACTCCGCCTGGGGACTACGGCCGCAAGGCTGAAACTCAAAGGAATTGACGGGGACCCGCACAAGCGGTGGAACATGTGGTTTAATTCGATGCAACGCGAAGAACCTTACCTGGACTTGACATGTTAGTGAAAACTCTGTGAAAACAGAGCCTTCTGCGAGCTTGCTCAAAGACACTATCAC	0	0	0	0	0	0	0	0	0	0	0	0	0	0	0	0	0	0	0	0	0	0	0	0	0	0	0	0	0	0	0	0	0	0	0	0	0	0	0	0	0	0	0	0	0	0	0	0	0
TCCACGCCGTAAACGATGTGCGCTGGATGTTGGGGCCCATAGGGTCTCAGTGTCGTAGCTAACGCGGTAAGCGCACCGCCTGGGGAGTACGGCCGCAAGGTTGAAACTCAAAGGAATTGACGGGGGCCCGCACAAGCGGTGGAGCATGTGGTTTAATTCGAAGCAACGCGCAGAACCTTACCAGCCCTTGACATGGGCAGGCTCGGTCCAGAGATGGACTTTTCCCGCAAGGGACCTGCCGCAC	0	0	0	0	0	0	0	0	0	0	0	0	0	0	0	0	0	0	0	0	0	0	0	0	0	0	0	0	0	0	0	0	0	0	0	0	0	0	0	0	0	0	0	0	0	0	0	0	0
TCCACGCCGTAAACGATGAAAACTAGCTGTTAGGGACGTTAGTCTTTAGTGGCGAAGCTAACGCGATAAGTTTTCCGCCTGGGGAGTACGGCCGCAAGGTTAAAACTCAAAGGAATTGACGGGGGCCCGCACAAGCGGTGGAGCATGTGGTTTAATTCGATGCAACGCGAAAAACCTTACCTACCCTTGACTTCCTCGGAAGCTTTCAGAGATGAGAGTGTACCTTCGGGAACCGAGTGAC	0	0	0	0	0	8	13	0	0	0	0	0	0	0	0	0	0	0	0	0	0	0	0	0	0	0	0	0	0	0	0	0	0	0	0	0	0	0	0	0	0	0	0	0	0	0	0	0	0
TCCACACCGTAAACGATGAATGCCAGTCGTCGGGCAGTATACTGTTCGGTGACACACCTAACGGATTAAGCATTCCGCCTGGGGAGTACGGTCGCAAGATTAAAACTCAAAGGAATTGACGGGGGCCCGCACAAGCGGTGGAGCATGTGGTTTAATTCGAAGCAACGCGCAGAACCTTACCAACCCTTGACATACTCGTCGTCGCTCCAGAGATGGAGCTTTCAGTTTGGCTGGACGAGATAC	0	127	0	0	0	0	0	0	0	0	0	0	0	0	0	0	0	0	0	0	0	0	0	0	0	0	0	0	0	0	0	0	0	0	0	0	0	0	0	0	0	0	0	0	0	0	0	0	0
TCCACGCCGTAAACGATGAGTGCTAAGTGTTGGAGGGTTTCCGCCCTTCAGTGCTGGAGCTAACGCATTAAGCACTCCGCCTGGGGAGTACGGCCGCAAGGCTGAAACTCAAAGGAATTGACGGGGACCCGCACAAGCGGTGGAGCATGTGGTTTAATTCGAAGCAACGCGAAGAACCTTACCAGGTCTTGACATCTTCTGAACACTCTAGAGATAGAGCTTTCCCTTCGGGGACAGAGTGAC	0	0	0	0	0	0	0	0	0	0	0	0	0	0	0	0	0	0	0	0	0	0	0	0	0	0	0	0	0	0	0	0	0	0	0	0	0	0	0	0	0	0	14	0	0	0	0	0	0
TCCACACCGTAAACGATGAATGCCAGTCGTCGGGTAGCATGCTATTCGGTGACACACCTAACGGATTAAGCATTCCGCCTGGGGAGTACGGTCGCAAGATTAAAACTCAAAGGAATTGACGGGGGCCCGCACAAGCGGTGGAGCATGTGGTTTAATTCGAAGCAACGCGCAGAACCTTACCAACCCTTGACATCCCGGGACCGGTCCAGAGATGGGCCTTCCACTTCGGTGGCTCGGTGAC	10	0	0	0	0	0	0	0	0	0	0	14	13	0	0	0	0	0	0	0	0	0	0	0	0	0	0	0	0	0	0	0	0	0	0	0	0	0	0	0	0	0	0	0	0	0	0	0	0
GTCCACGCCGTAAACGATGAGAACTAGCCGTTGGATCTTTAGATTCAGTGGCGCAGCTAACGCATTAAGTTCTCCGCCTGGGGAGTACGGCCGCAAGGCTAAAACTCAAATGAATTGACGGGGGCCCGCACAAGCGGTGGAGCATGTGGTTTAATTCGATGCAACGCGAAGAACCTTACCAACCCTTGACATCCAGTGGAAGTTTTAGAGATAAAACTGTGCCTTTGGGAACACTGTGAC	0	0	6	0	0	0	0	0	0	0	0	0	0	0	0	0	18	0	0	0	7	17	25	18	0	0	0	0	0	5	0	0	0	0	0	0	0	0	0	0	12	0	11	0	0	0	0	0	0
TCCACGCCGTAAACGATGAGTGCTAAGTGTTAGAGGGTTTCCGCCCTTTAGTGCTGCAGCAAACGCATTAAGCACTCCGCCTGGGGAGTACGGTCGCAAGACTGAAACTCAAAGGAATTGACGGGGGCCCGCACAAGCGGTGGAGCATGTGGTTTAATTCGAAGCAACGCGAAGAACCTTACCAGGTCTTGACATCCTTCGCTACTTCTAGAGATAGAAGGTTCCCCTTCGGGGGACGAAGTGAC	0	0	0	0	0	0	0	0	0	0	0	0	0	0	6	0	0	0	0	0	0	0	0	0	0	0	0	0	0	0	0	0	0	0	0	0	65	0	0	0	0	0	0	0	0	0	0	10	0
TCCACGCCGTAAACGATGTTTACTAGGTGTTGGTGGAATTCACCCCATCAGTGCCGGAGCTAACGCATTAAGTAAACCGCCTGGGGAGTACGGTCGCAAGATTAAAACTCAAAGGAATTGACGGGGGCCCGCACAAGCGGTGGAGTATGTGGTTTAATTCGAAGCAACGCGCAGAACCTTACCCAGCCTTGACATCTTCGGAATCCCTGCGAAATCAGGGAGTGCCTCCTTACGGAGGAATCGAATGAC	0	0	0	0	0	0	0	0	0	0	0	0	0	0	0	0	0	0	0	0	0	0	0	0	14	0	0	0	14	0	0	10	0	0	0	14	0	0	0	0	0	0	0	0	0	0	0	0	0
TCCACGCCCTAAACGATGATTACTCGACATCAGCGATACACAGTTGGTGTCTAAGCTAACGCATTAAGTAATCCACCTGGGAAGTACGATCGCAAGATTGAAACTCAAAGGAATTGGCGGGGGTCCGCACAAGCGGTGGAGCATGTGGTTTAATTCGATGATACGCGAGGAACCTTACCAGGGCTAGAATGTCAGGTGACCGTCGGTGAAAGCCGATTTTATAGCAATATACACTTGATA	0	0	0	0	0	0	0	0	0	0	0	0	0	0	0	0	0	0	0	0	0	0	0	0	0	0	0	0	0	0	0	0	0	0	0	0	0	0	0	0	0	0	0	0	0	0	0	0	0
TCCACACCGTAAACGATGAATGCCAGTCGCCGGATAGTATACTATTCGGTGACACACCTAACGGATTAAGCATTCCGCCTGGGGAGTACGGTCGCAAGATTAAAACTCAAAGGAATTGACGGGGGCCCGCACAAGCGGTGGAGCATGTGGTTTAATTCGAAGCAACGCGCAGAACCTTACCAACCCTTGACATCCTGTGCTATATCCAGAGATGGATAGTTCCTTTCGGGGACGCAGTGAC	0	0	0	0	0	0	0	0	0	0	0	0	0	0	0	0	0	0	0	0	0	0	0	0	0	0	0	0	0	0	0	0	0	0	0	0	0	0	0	0	0	0	0	0	0	0	0	0	0
TCCACGCTGTAAACGATGATTACTCGCTATTGGCGATACACTGTCAGTGGCTAAGCGAAAGTGATAAGTAATCCACCTGGGGAGTACGATCGCAAGGTTGAAACTCAAAGGAATTGACGGGGGCCCGCACAAGCGGTGGAGCATGTGGTTTAATTCGATGATACGCGAGGAACCTTACCAGGACTTAAATGCATAACGATCGGTTGAGAAATCAACTTTTCTTCGGACGGTATGCAAGGT	0	0	0	0	0	0	0	0	0	0	0	0	0	0	0	0	0	0	0	0	0	0	0	0	125	0	0	0	0	0	0	0	0	0	0	0	0	0	0	0	0	0	0	0	0	0	0	0	0
TCTACGCCGTAAACGATGGTTACTAGCTGTTCGGTCTAATTGAGGACTGAGTAGTTAAGCGAAAGTGATAAGTAACCCACCTGGGGAGTACGTTCGCAAGAATGAAACTCAAAGGAATTGACGGGGGCCCGCACAAGCGGTGGAGCATGTGGTTTAATTCGATGATACGCGAGGAACCTTACCAGGGCTTAAATGCAGTTGGACAGGTCTGGAAACAGACCCTTCTTCGGACTAATTGCA	0	0	0	0	0	0	0	0	0	0	0	0	0	0	0	0	0	0	0	0	0	0	0	0	0	0	0	0	0	0	0	0	0	0	0	0	0	0	0	0	0	0	0	0	0	0	46	0	79
TCTACGCCGTAAACGATGGTCACTAGCTGTCCGGCCTAATTGAGGGCTGGGTGGCTAAGCGAAAGTGATAAGTGACCCACCTGGGGAGTACGTTCGCAAGAATGAAACTCAAAGGAATTGACGGGGGCCCGCACAAGCGGTGGAGCATGTGGTTTAATTCGATGATACGCGAGGAACCTTACCAGGGCTTAAATGCAGTCTGACAGGAGTGGAAACACTCCTTTCTTCGGACAGATTGCA	0	0	0	0	0	0	0	0	0	0	0	0	0	0	0	0	0	0	0	0	0	0	0	0	0	0	0	0	0	0	0	0	0	0	0	0	0	0	0	0	0	0	0	0	0	0	0	0	0
TCCAGACCGTAAACGGTGGGCACTAGTTGTGGGAACCTTCCACGGTTTCTGCGACGCAGCTAACGCATTAAGTGCCCCGCCTGGGGAGTACGATCGCAAGATTAAAACTCAAAGGAATTGACGGGGCCCCGCACAAGCAGCGGAGCATGCGGCTTAATTCGACGCAACGCGAAGAACCTTACCAAGGCTTGACATATAGGGAAAAGTGGCAGAGATGTCATGTCCGCAAGGGCTCTATAC	0	0	0	0	0	0	0	0	0	0	0	0	0	0	0	0	0	0	0	0	0	0	0	0	0	0	0	0	0	0	0	0	0	0	0	0	0	0	0	0	0	0	0	0	0	0	0	0	0
TCCACGCCGTAAACGATGAATGCTAGACGTCGGGAAACTTGTTTCTCGGTGTCGTCGCTAACGCATTAAGCATTCCGCCTGGGGAGTACGGCCGCAAGGTTAAAACTCAAAGGAATTGACGGGGGCCCGCACAAGCGGTGGAGCATGTGGTTTAATTCGAAGCAACGCGCAGAACCTTACCAGCCCTTGACATGGGGAGTTTGGTCGCCGGAGACGGCGTCCTTCAGTTCGGCTGGCTCCCGCAC	124	0	0	0	0	0	0	0	0	0	0	0	0	0	0	0	0	0	0	0	0	0	0	0	0	0	0	0	0	0	0	0	0	0	0	0	0	0	0	0	0	0	0	0	0	0	0	0	0
TCCACGCTGTAAACGATGTCAACTAGCTGTTGGGCATATAAAGATGCTTAGTGGCGCAGCTAACGCGCTAAGTTGACCGCCTGGGGAGTACGGTCGCAAGATTAAAACTCAAAGGAATTGACGGGGGCCCGCACAAGCGGTGGAGCATGTGGTTTAATTCGATGCAACGCGAAGAACCTTACCTACACTTGACATTTAGTAGAGCCGGAAGAGATTCCGGGTTGCCTTCGGGCGTGCTAAAAC	0	0	4	0	0	0	0	0	0	0	0	0	0	0	0	0	0	0	0	0	0	0	0	0	0	10	21	0	0	0	0	0	0	0	0	0	8	0	14	10	0	0	0	0	8	0	0	0	0
TCCACGCCGTAAACGATGTCTACTAGCCGTCGGGATCCTTAGTGATCTTGGTGGCGCAGCTAACGCGATAAGTAGACCGCCTGGGGAGTACGGCCGCAAGGTTAAAACTCAAATGAATTGACGGGGGCCCGCACAAGCGGTGGAGCATGTGGTTTAATTCGATGCAACGCGAAGAACCTTACCAGGTCTTGACATCCTCGGAATTTGGCAGAGATGCCTTAGTGCCTTCGGGAGCCGAGTGAC	0	0	0	0	0	0	0	0	0	0	0	0	0	0	0	0	0	0	0	0	0	0	0	0	0	0	0	0	0	0	0	0	5	0	0	0	0	0	0	0	9	0	0	0	0	0	0	0	0
TCCACGCCGTAAACGATGTCTACTAGCCGTTGGGACTCTTGAAGTCTTAGTGGCGCAGTTAACGCACTAAGTAGACCGCCTGGGGAGTACGGCCGCAAGGTTAAAACTCAAATGAATTGACGGGGGCCCGCACAAGCGGTGGAGCATGTGGTTTAATTCGACGCAACGCGAAGAACCTTACCTGGCCTTGACATGTTGGGAACTTTCCAGAGATGGATTGGTGCCTTCGGGAACCCAAACAC	0	0	0	0	0	0	0	0	0	0	0	0	0	0	0	0	0	0	0	0	0	0	0	0	0	0	0	0	0	0	0	0	0	0	7	0	0	0	0	0	0	0	0	0	0	0	0	0	0
TCCACGCCGTAAACGATGAGAACTAGACGTTGGGGAATTCGTTCCTTAGTGTCGCAGCTAACGCAATAAGTTCTCCGCCTGGGGAGTACGGCCGCAAGGTTAAAACTCAAAGGAATTGACGGGGGCCCGCACAAGCGGTGGAGCATGTGGTTTAATTCGATGCAACGCGAAGAACCTTACCTACTCTTGACATCCTTGGAATCCTCTAGAGATAGAGGAGTGCCTTCGGGAACCAAGTGAC	0	0	0	0	0	0	0	0	0	0	0	0	0	0	0	0	0	0	0	0	0	0	0	0	0	0	0	0	0	0	0	0	0	0	0	0	0	0	0	0	0	0	8	0	0	0	0	0	0
TCCTGGCCGTAAACGATGGGTACTAGGTGTAGGAGGTATCGACCCCTTCTGTGCCGGAGTTAACGCAATAAGTACCCCGCCTGGGGAGTACGGCCGCAAGGTTGAAACTCAAAGGAATTGACGGGGGCCCGCACAAGCGGTGGAGTATGTGGTTTAATTCGACGCAACGCGAAGAACCTTACCAAGGCTTGACATTGATTGAACGCTCTAGAGATAGAGATTTCCCTTCGGGGACAAGAAAAC	0	0	0	0	0	0	0	0	0	0	0	0	0	0	0	0	0	0	0	0	0	0	0	0	0	0	0	0	0	0	0	0	0	0	0	0	0	0	0	0	0	0	0	0	0	0	0	0	0
TCCACGCCCTAAACGATGTCAACTAGACGTTGGGTTCATTAAGGAACTTAGTGTCGAAGCTAACGCGTTAAGTTGACCGCCTGGGGAGTACGGCCGCAAGGTTGAAACTCAAAGGAATTGACGGGGGCCCGCACAAGCGGTGGAGCATGTGGTTTAATTCGATGCAACGCGAAGAACCTTACCAGCCCTTGACATCCTCGGAACTTGGCAGAGATGCCTTGGTGCCTTCGGGAATCGAGTGAC	0	0	0	0	0	0	0	0	0	0	0	11	0	0	0	0	0	0	0	0	0	0	0	0	0	0	0	0	0	0	0	0	0	0	0	0	0	0	0	0	0	0	0	0	0	0	0	0	0
TCCACGCTGTAAACGATGAGTACTAGATGGTGGGTGATTCGACCCTCTCACTGTTACAGTTAACGCATTAAGTACTCCGCCTGGGAAGTACGTTCGCAAGAATGAAACTCAAAGGAATTGACGGGGACCCGCACAAGCGGTGGATTATGTGGTTTAATTCGATGCAACGCGAAGAACCTTACCTAGATTTGACATGTTAAAGAAAGCCTCGTGAAAGCGAGGGCCTTTTTAAGTTTACTTAAAAACTTTTTCAC	0	0	0	0	0	0	0	0	0	0	0	0	0	0	0	0	0	7	0	0	0	0	0	0	0	0	0	0	0	0	13	7	0	6	66	0	0	0	0	0	0	0	0	0	0	0	0	0	0
TCCACGCCGTAAACGATGTCTACTAGCTGTAGGGGTTCTTGAGACCTTTGTAGCGCAGCTAACGCACTAAGTAGACCGCCTGGGGAGTACGGCCGCAAGGTTAAAACTCAAATGAATTGACGGGGGCCCGCACAAGCAGTGGAGCATGTGGTTTAATTCGATGCAACGCGAAGAACCTTACCAGGCCTTGACATCCTCGGAACTTTTTAGAGATAAATTGGTGCCTTCGGGAACCGAGTGAC	0	0	0	0	0	0	0	0	0	0	0	0	0	0	0	0	0	0	0	0	0	0	0	0	57	0	0	0	0	0	0	0	0	0	0	0	0	0	0	0	0	0	0	0	0	21	0	0	0
[truncated: 2,779 more rows]
[truncated: 48 more columns]
