# Supplementary material for: How Communities of Marine Stramenopiles Varied with Environmental and Biological Variables in the Subtropical Northwestern Pacific Ocean
Source: Microb Ecol. 2021 Jul 16;83(4):916–28. doi: 10.1007/s00248-021-01788-7 (PMC9015972; doi:10.1007/s00248-021-01788-7)
Supplement: Supplementary file 3 — Supplementary file3 (CSV 10 KB) [file 248_2021_1788_MOESM3_ESM.csv]

	2014St03	2014St05	2014St09	2023St03	2053St12	2057St01	2057St03	2057St05	2057St07	2057St09	2057St11	2099St05	2099St07	2099St09	2109St01	2109St03	2109St05	2109St07	2109St09	2109St11	2164St01	2164St03	2164St05	2164St07	2164St09	2164St11	2183St01	2183St05	2183St07	2183St09	2183St11	2183St12	2192St01	2192St05	2192St07	2192St09	2192St11	2192St12	2241St01	2241St03	2241St05	2241St07	2241St09	2241St11	2241St12	2243St01	2243St03	2243St05	2243St07
MAST-1A	1.53	14.57	6.76	1.52	0	0	0	0	0	0	0	0	0	19.68	0	0	0	0	0	0	1.81	0	0.25	7.37	4.21	0	0	0	0	0	0	0	0	0	0	2.38	0.95	0.61	0	8.78	1.49	1.81	0	4.05	3.54	6.12	3.67	3.19	0
MAST-1B	0	39.16	0.45	0	1.04	0	0	0	3.28	0	1.97	0	4.99	8.52	0	0	0	0	0	0	6.45	0	6.75	40.26	11.85	11.7	9.76	4.51	5.57	4.76	0	0	3.83	0	0	0	0	0	0	7.33	13.16	12.9	7.86	26.58	2.62	14.58	8.55	7.82	0.87
MAST-1C	203.91	82.84	93.97	207.48	13.5	0	5.49	4.41	6.47	12.11	3.75	11.37	111.05	76.88	3.92	4.49	0	0.28	4.32	4.23	15.5	85.99	8.42	35.43	48.98	0	4.51	11.93	5.46	14.44	1.98	10.31	12.47	0	8.35	5.26	11.02	9.07	187.51	38.64	122.7	51.73	133.63	50.16	15.63	66.71	114.44	35.15	72.56
MAST-1D	0	0	5.02	0	8.2	0	0	0.01	0	3.07	0	0	0.92	9.75	0	0	0	0	0	0	0	0	0.11	1.77	7.2	0	11.09	34.12	6.03	24.3	9.97	9.92	0	0	33.88	20.06	19.75	23.84	0	5.7	3.85	23.62	0.4	2.01	14.13	0	4.78	0	0
MAST-2	0	0	0	0	0	0	0	0	2.4	0	0	0	0	0	0	0	0	0	0	0	0	0	0	0	0	0	0	0	0	0	0	0	0	0	0	0	0	1.56	0	0	0	0	0	0	0	0	0	0	0
MAST-2B	0	0	0	0	0	0	0	0	0	0	0	0	0	0	0	0	0	0	0	0	0	0	0	0	0	0	0	0	0	0	0	1.56	0	0	0	0	0	0	0	0	0	0	0	0	0	0	0	0	0
MAST-2C	0	0	0	0	0	0	0	0	0	0	1.32	0	0	3.09	0	0	0	0	0	0	0	1.59	0	0	1.26	0	1.82	0	0	0	2.01	0	0	8.68	1.92	0	0	0	0	0	0	1.67	2.03	2.23	0	12.65	0	0	0
MAST-2D	0	0	0	0	0	0	0	0	0	0	0	0	0	0	0	0	0	0	0	0	0	0	0	0	0	0	0	0	0	0	0	0	0	0	0	0	0	0	0	0	0	0	0	0	0	0	0	0	0
MAST-3	0	0	0	0	0	0	0	0	0	0	0	0	0	0	0	0	0	0	0	0	0	0	0	0	0	0	0	0	0	0	0	0	0	0	0	0	0	0	0	0	0	0	0	0.94	0	0	0	5.43	0
MAST-3A	0	3.32	5.4	0	10.81	0	0.75	0	0	0	0	0	0	0	0	0	0	0	0	0	0	3.53	4.22	2.13	0	0	0	0	0	3.96	0	2.3	3.46	6.89	3.6	4.86	0	2.8	0	0	0.04	3.24	0	2.89	3.7	0	0	0	0
MAST-3B	0	0	0	0	0	0	0	0	0	0	0	0	0	0	0	0	0	0	0	0	0	0	0	1.08	0	0	0	1.61	0	0	0	0	0	0	0	0	0	0	0	1.01	0	0	0	0	0	0	0	0	0
MAST-3C	0	0.67	0	0	3.07	0	0	0	0	0	0	0	0	0	0	0	0	0	0	0	0	0	0.87	1.54	0.93	0	0	0	0	0	0	0.51	0	0.85	1.5	1.47	1.27	1.26	0	0	0.64	0	0	0	0	0	0	1.58	0.62
MAST-3D	0	0	0	0	0	0	0	0	0	0	0	0	0	7.04	0	0	0	0.09	0	0	0	0	0	0	0	0	0	2.13	0	0	0	0.52	3.62	0	2.44	2.31	0	0	0	2.37	2.8	0.73	2.17	1.39	2.75	0	0	4.39	0
MAST-3E	0	0	0	0	9.34	0	0	0.19	0	0	0	0	8.72	0	0	0	0	0.15	0	0	6.5	5.27	5.52	19.45	10.07	0	20.6	14.62	0	8.76	0	6.15	15.86	1.66	0	9.99	7.67	10.83	0.59	26.16	16.84	0	17.94	17.57	11.15	22.83	10.92	47.72	0
MAST-3F	0	0	0	0	1.65	0	0	0	0	0	0	0	0	0	0	0	0	0	0	0	8.55	3.69	12.65	10.92	1.14	0	8.09	0	0	0	0	0	0	2.72	0.91	8.7	2.31	2.37	0	5.33	1.36	0	8.46	1.66	3.28	3.88	0	3.45	0.52
MAST-3H	0	0	0	0	0	0	0	0	0	0	0	0	0	0	0	0	0	0	0	0	0	0	0.49	1.1	0	0	0	0	0	0	0	0	0	0	0	0	0	0	0	0	0	0	0	0	0	0	0	0	0
MAST-3I	0	29.84	2.35	0	31.56	0	0	0	4.1	0	4.52	2.82	11.98	14.82	0	0	0	0	0	1.46	0	0	0	0	7.62	0	4.24	7.2	0	4.16	0	6.72	0	0	0	0	0	12.82	0	4.96	17.25	33.38	0	20.55	20.26	0	5	4.67	0
MAST-3J	0	0	0	0	0	0	0	0	0	0	0	0	0	0	0.11	0	0	0	0	0	0	0	0	1.23	4.43	0	0	0	0	0	0	0	0	0	0	0	0	1.2	0	0	0	1.9	0	6.37	0	0	0	0	0
MAST-3K	0	0	0	0	0	0	0	0	0	0	0	0	0	0	0	0	0	0	0	0	0	0	0	0	0	0	0	0	2.6	0	0	0	0	0	0	11.03	0	6.29	0	0	4.68	0	0	4.09	0	0	0	0	0
MAST-3L	0	0	0	0	0	0	0	0	0	0	0	0	0	0	0	0	0	0	0	0	0	0	0	0	0	0	0	0	0	0	0	0	0	0	0	0	0	0	0	0	0	0	0	0	0	0	0	0	0
MAST-4A	0	0	0	0	0	0	0	0	0	0	0	0	0	0	0	0	0	0	0	0	0	0	0	0	0	0	0	0	0	0	0	0	0	0	0	0	0	0	0	0	1.47	0	0	1.45	7.36	0	0	3.54	0
MAST-4B	0	12.88	0	0	5.73	0	0	0	0	0	0	0	0	0	0.36	0	0	0	0	0	14.48	0	6.29	0	15.67	0	31.76	19.88	4.38	12.49	0	3.55	0	0	6.84	8.84	4.02	11.11	0	0	0	5.03	0	1.91	0	4.84	6.44	0	0
MAST-4C	0	2.62	0	0	6.27	0	0	0.17	1.63	4.01	0.81	0	2.63	5.92	0	0	0	0	0	0	12.77	0	0	0.84	14.16	0	26.3	20.51	3.18	20.47	0	4.33	15.88	9.45	15.07	18.53	17.66	24.86	0	3.74	1.24	2.71	0	3.55	10.49	6.56	3.98	8.84	0
MAST-4D	2.87	0	0	0	0	0	0	0	3.27	0	0	0	4.4	7.3	0	0	0	0	0	0	40.02	0	0	3.32	2.08	0	0	0	0	0	0	0	0	0	0	0	4.51	0.95	0	6.06	1.21	8.44	0	5.98	0	14.95	22.21	15.01	0
MAST-4E	0	0	0	0	4.26	0	0	0	0	0	2.18	0	0	0	0	1.01	0	0	0	0	0	0	4.05	1.9	15.01	0	2.28	14.71	2.02	14.06	1.93	1.86	0	12.1	16.36	8.86	12.46	2.33	0	1.52	0.71	5.97	0	3.39	2.8	6.41	2.29	8.95	0
MAST-4F	0	0	0	0	0	0	0	0	0	0	0	0	0	0	0	0	0	0	0	0	0	0	0	0	0	0	0	0	0	0	0	0	0	0	0	0	0	0	0	0	0.7	0	0	0	0	5.29	0	7.59	0
MAST-6	0	0	0	0	0	0	0	0	0	0	0	0	0	0	2.79	0	0	0	0	0	3.05	0	0	0	0	0	0	0	0	0	0	0	42.12	0	0	0	0	0	0	0	1.28	0	0	0	0	6.06	0	0	0
MAST-7A	0	0	0	0	0	0	0	0	0	0	0	0	0	1.67	0	0	0	0	0	0	5.82	0.74	0	0	3.06	0	0	1.13	0	1.96	0.55	0.46	0	0	0	0.93	0	1.23	0	1.51	1.06	1.34	0	2.17	0	6.53	4.61	3.96	0
MAST-7B	0	4.81	4.95	0	0	0	0	0.18	1.63	0	1.62	0	0	5.83	0	1.02	0	0	0	0	10.67	0	3.89	3.26	23.82	11.04	15.05	12.66	4.04	15.44	0	2.47	11.67	0	8.72	21.9	21.6	7.58	0	0	1.69	13.53	3.41	21.17	6.97	10.28	16.67	18.1	0
MAST-7C	0	0	0	0	0	0	0	0	0	0	0.57	0	0	0	0	0	0	0	0	0	0	0	0	0	0	0	5.3	0	0	0	0	0	0	2.24	0	0	0	0	0	0	0	0	0	0	0	0	0	0	0
MAST-7D	0	1.83	0	0	2.63	0	0	0	3.38	0	0.86	0	0	3.52	0	0	0	0	0	0	0	1.58	2.89	1.32	4.01	0	8.88	2	1.13	3.81	3.27	3.34	2.64	0	1.69	5.58	5.08	7.01	0	0	0.38	1.19	0	3.01	1.99	0	3.55	3.8	0
MAST-7E	0	2.23	0	0	0.96	0	0	0	0	0	0	0	0	0	0	0	0	0	0	0	2.65	0	0.81	4.67	3.23	0	4.82	0	0	4.06	0	1.66	0	0	3.55	2.53	3.84	0.76	0	2.47	1.13	3.25	0	1.91	3.14	0.95	0	3.39	0
MAST-8A	0	0	0	0	1.01	0	0	0	0	0	0	0	0	0	0	0	0	0	0	0	0	0	0	1.8	0	0	1.31	0	0	1.03	0	0.37	0	0	0	1.9	0	0	0	0.61	0.88	0	2.24	2.41	1.95	0	0	0	0
MAST-8B	0	0	0	0	0	0	0	0	0	0	0	0	0	0	0	0	0	0	0	0	0	0	0	0	0	0	2.16	1.38	0	1.99	0	3.02	0	0	2.65	3.68	2.63	1.43	0	1.9	0	0	0	1	3.51	0	0	1.1	0
MAST-8C	0	0	0	0	0	0	0	0	0	0	0	0	0	0	0	0	0	0	0	0	0	0	0	1.46	0	0	0	0	0	0	0	1.74	0	0.85	0	0	0	0.5	0	1.75	0.95	1.19	0	0.29	2.46	0	0	0	0
MAST-8E	0	0	0	0	0	0	0	0	0	0	0	0	0	0	0	0	0	0	0	0	0	0	0	0	0	0	0	0	0	0	0	0	0	0	0	0	0	0	0	0	0	0	0	0.72	1.81	0	0	0	0
MAST-9	0	0	7.17	0	0	0	0	0	0	0	0	0	0	0	0	0	0	0	0	0	0	0	0	0	0	12.57	0	0	0	0	0	0	0	0	0	0	0	0	0	0	0	0	0	1.1	0	0	0	0	0
MAST-9A	0	0	0	0	3.33	0	1.59	0.75	0	0	0	0	0	0	0	0	0.13	0	0	0	0.69	0	9.73	4.44	0	0	0	2.77	0	2.03	0.2	1.55	0	0	0	2.6	0	4.72	0	0	0.46	0	0	0.67	4.27	0	0	0	0.62
MAST-9B	0	0	0	0	0	0	0	0	0	0	0	0	0	0	0	0	0	0	0	0	0	0	1.77	0	0	10.88	0	0	0	0	0	0	0	0	0	0	0	0	0	0	0	0	0	0	1.68	0	0	0	0
MAST-9C	0	4.39	74.3	0	99.45	0	8.36	7.43	64.6	66.11	177.84	4.37	3.85	2.35	4.26	2.16	15.07	4.72	44.28	54.76	3.45	98.34	49.53	26.85	1.52	108.75	7.35	29.35	162.73	47.57	169.1	115.82	34.4	97.16	60	6.3	40.6	42.51	0	0.72	3.39	20.13	5.25	3.25	49.32	0	0	0	0.99
MAST-9D	0	5.88	8.63	0	0	209	168.6	193.6	118.24	120.15	5.63	190.44	60.06	29.76	196.65	200.32	193.8	203.15	77.86	118.36	69.52	4.94	72.66	24.53	13.62	21.66	12.78	25.08	10.48	6.02	15.92	25.47	63.05	59.19	13.85	33.05	23.14	12.7	6.07	21.03	0	0.21	0	0.61	4.08	0	1.89	5.85	0
MAST-10	0	1.9	0	0	0	0	0	0	0	0	0	0	0	0	0	0	0	0	0	0	4.7	0	2.78	2.89	1.77	0	0	0	0	2.09	0	0	0	0	0	0	7.51	0	0	0	1	1.94	0.24	2.27	0.86	0	0	6.8	0
MAST-11	0	0	0	0	0	0	0	0	0	0	0	0	0	0	0	0	0	0	0	0	0	0	0	1.29	10.37	0	21.61	3.41	0	8.05	2.87	1.97	0	3.26	13.56	16.59	12.19	6.32	0	1.57	0.64	2.95	0.85	1.88	1.77	3.74	0	0.8	0
MAST-12	0	0	0	0	0	0	0	0.53	0	2.39	0	0	0	0	0	0	0	0	16.34	13.71	0	0	0.18	0	0	0	0	0	0	0	0	0	0	0	0	0	0	0	0	0	1.15	0	2.64	0	0	0.49	0	1.54	24.03
MAST-12A	0	2.06	0	0	0	0	24.21	1.3	0	1.16	7.93	0	0	0	0.91	0	0	0.61	66.2	16.48	2.37	2.75	7.17	2.88	0	32.4	0	0	0	0	0	0	0	0	0	0	0	0	14.83	64.29	2.15	7.06	18.98	4.31	20.93	11.33	0	2.21	108.79
MAST-12B	0	0	0	0	0	0	0	0.14	0	0	0	0	0	0	0	0	0	0	0	0	0	0	1.81	0	0	0	0	0	0	0	0	0	0	0	0	0	0	0	0	0	0	0	0	0	0	0	0	0	0
MAST-12D	0	0	0	0	6.19	0	0	0	0	0	0	0	0.4	10.04	0	0	0	0	0	0	0	0.58	3.31	1.86	0	0	3.27	0	0	0	0	0	0	0	0	0	0.75	0	0	0	2.54	0.39	0	2.99	0	3.29	0	4.12	0
MAST-12E	0.69	0	0	0	0	0	0	0.29	0	0	0	0	0	0	0	0	0	0	0	0	0	0	2.85	0.15	0	0	0	0	0	0	0	0	0	0	0	0	0	0.31	0	0	0	1.05	0	0	0	0	0	0	0
MAST-25	0	0	0	0	0	0	0	0	0	0	0	0	0	2.83	0	0	0	0	0	0	0	0	0	3.26	2.99	0	6.02	0	1.38	7.55	1.2	3.4	0	3.95	14.11	11.65	10.04	12.03	0	1.55	0.16	1.64	2.9	2.47	6.55	1.51	0	0	0
[truncated: 14 more columns]
