# Supplementary material for: How Communities of Marine Stramenopiles Varied with Environmental and Biological Variables in the Subtropical Northwestern Pacific Ocean
Source: Microb Ecol. 2021 Jul 16;83(4):916–28. doi: 10.1007/s00248-021-01788-7 (PMC9015972; doi:10.1007/s00248-021-01788-7)
Supplement: Supplementary file 5 — Supplementary file5 (XLSX 17 KB) [file 248_2021_1788_MOESM5_ESM.xlsx]

## Sheet: 工作表1
Cruise+Stations	Year	Month	Temperature (oC)	Salinity	NO2(mM)	NO3(mM)	PO4(mM)	SiO3(mM)	Day	Syn (cells ml-1)	Pro (cells ml-1)	picoeuk (cells ml-1)	Bacteria (cells ml-1)
Or2Cr2014St01S	2014	Apr	16.86	31	1.21	15.2	0.46	13.6	113	23134	0	7744	581448
Or2Cr2014St03S	2014	Apr	20.03	33.83	0.13	0.5	0.09	2.1	113	53254	0	14548	361666
Or2Cr2014St05S	2014	Apr	23.59	34.4	0.06	0	0.08	1.8	114	99818	29088	13607	371990
Or2Cr2014St07S	2014	Apr	23.12	34.35	0.38	0.2	0.13	2.7	115	34876	13114	10080	281349
Or2Cr2014St09S	2014	Apr	19.57	34.55	0.15	4	0.28	5.3	112	15830	15891	5279	355151
Or2Cr2023St03S	2014	May	22.78	31.87	0.24	1.9	0.05	7.8	146	119494	0	23278	557465
Or2Cr2023St05S	2014	May	24.5	34.02	0.03	0.1	0.06	2.1	147	145442	9178	17552	467970
Or2Cr2023St07S	2014	May	26.61	33.51	0.03	0	0.04	1	147	32577	11491	7448	1212108
Or2Cr2023St09S	2014	May	25.01	34.08	0.11	0.3	0.03	1.3	145	64783	14313	14533	365467
Or2Cr2023St11S	2014	May	25.81	34.25	0.02	0	0.09	1.9	148	61719	17476	16725	574410
Or2Cr2046St01S	2014	Aug	28.37	31.16	0.61	3.1	0.2	9.1	227	112212	0	16482	1399032
Or2Cr2046St03S	2014	Aug	27.53	33.36	0	0	0.08	3	227	207032	0	8381	1171756
Or2Cr2046St05S	2014	Aug	28.31	33.47	0	0	0.06	3.4	227	132449	13228	8829	863503
Or2Cr2046St07S	2014	Aug	29.08	33.08	0.02	0	0.04	3.1	226	212121	9246	5605	664800
Or2Cr2046St09S	2014	Aug	29.21	33.5	0	0.1	0.08	2.6	226	177610	7759	3914	503361
Or2Cr2046St11S	2014	Aug	27.67	34.07	0.02	0	0.06	2.5	225	92028	32433	13099	742629
Or2Cr2046St12S	2014	Aug	27.79	33.72	0.08	0.3	0.09	4.4	225	26511	11073	3390	1131189
Or2Cr2053St01S	2014	Sep	30	29.47	0.61	3.8	0.36	2.7	254	112235	0	6121	581236
Or2Cr2053St03S	2014	Sep	29.62	31.26	0.08	0.2	0.07	2.9	253	367681	0	5036	894412
Or2Cr2053St05S	2014	Sep	29.01	33.84	0.02	0	0.06	3.9	253	61127	2996	3535	668729
Or2Cr2053St07S	2014	Sep	28.88	33.57	0.02	0.1	0.07	3.3	253	109800	13054	11870	587699
Or2Cr2053St09S	2014	Sep	29.38	33.62	0	0	0.04	2.8	253	117878	16952	4733	551435
Or2Cr2053St11S	2014	Sep	29.58	33.68	0.13	1	0.36	3.2	252	114305	26070	6242	702512
Or2Cr2053St12S	2014	Sep	30.08	34.01	0.21	0.1	0.43	1.4	252	26511	11073	3390	1131189
Or2Cr2057St01S	2014	Oct			1.12	12.8	0.23	11	275	97545	0	1435	3790609
Or2Cr2057St03S	2014	Oct			0.7	1.79	0.15	5	275	56577	2593	2506	1165041
Or2Cr2057St05S	2014	Oct			0.13	1.63	0.13	2	275	746893	31841	13898	4024644
Or2Cr2057St07S	2014	Oct			0.09	1.6	0.04	3	274	319393	12273	3509	816884
Or2Cr2057St09S	2014	Oct			0.05	1.64	0.09	3	273	77908	13448	9144	2740745
Or2Cr2057St11S	2014	Oct			0.04	1.5	0.04	2	273	122316	31806	11219	2680832
Or2Cr2099St03S	2015	Jun	25.46	34.15	0.11	0	0.07	2.4	158	144906	14626	6168	818707
Or2Cr2099St05S	2015	Jun	26.17	33.6	0.08	0.3	0	11.7	158	736037	42146	7069	1499595
Or2Cr2099St07S	2015	Jun	26.22	34	0.1	0	0.05	1.8	158	113851	38269	9721	912955
Or2Cr2099St09S	2015	Jun	26.26	34.09	0.02	0.1	0	2.3	158	270101	39477	10694	1166428
Or2Cr2099St11S	2015	Jun	25.38	34.3	0.03	0.1	0	5.6	157	266620	38016	23986	2201133
Or2Cr2099St12S	2015	Jun	25.82	34.47	0.02	0	0.07	2	157	224799	66385	10586	1552598
Or2Cr2109St01S	2015	Jul	25.48	31.94	6.06	1.23	0.58	9	205	159135	0	20881	1095793
Or2Cr2109St03S	2015	Jul	26.55	33.98	0.3	0.91	0.36	5	205	210474	14244	18289	1913438
Or2Cr2109St05S	2015	Jul	27.05	33.95	0.16	0.04	0.09	3	204	472547	11409	6984	1620129
Or2Cr2109St07S	2015	Jul	26.68	33.01	0.62	0.18	0.15	1	203	302436	32135	10510	1729688
Or2Cr2109St09S	2015	Jul	25.63	34.36	0.14	0.06	0.1	2	201	158236	21123	3336	2649578
Or2Cr2109St11S	2015	Jul	25.71	34.35	0.07	0.06	0.15	3	202	267985	55281	8747	1486577
Or2Cr2109St13S	2015	Jul	27.83	34.39	0.16	0.04	0.07	2	203
Or2Cr2164St01S	2016	May	20.99	28.88	1.98	8.1	0.21	23.3	133	38496	0	22696	2479588
Or2Cr2164St03S	2016	May	22.52	32.77	0.15	0.1	0.04	2.2	133	14624	37441	14607	4921614
Or2Cr2164St05S	2016	May	26.47	34.62	0.02	0	0.06	2.2	132	91806	71011	21365	1399508
Or2Cr2164St07S	2016	May	26.32	34.58	0.08	0	0.08	2.2	132	94088	44529	9939	835674
Or2Cr2164St09S	2016	May	24.77	34.38	0.23	1	0.21	5.3	130	363351	17580	18911	827359
Or2Cr2164St11S	2016	May	23.24	34.52	0.08	0.5	0.13	4.1	131	171045	30907	28556	634309
Or2Cr2183St01S	2016	Aug	28.38	32.93	0.05	0	0.02	1.9	221	182579	0	2599	733694
Or2Cr2183St03S	2016	Aug	28.87	33.48	0.43	0	0.05	0.5	220	87156	0	761	1232940
Or2Cr2183St05S	2016	Aug	28.82	33.64	0.04	0	0.15	0.8	220	108677	0	1832	1363692
Or2Cr2183St07S	2016	Aug	29.23	33.93	0	0	0	1.8	222	184459	0	2040	995172
Or2Cr2183St09S	2016	Aug	29.48	33.82	0	1.3	0	2.7	222	89282	49023	1452	929035
Or2Cr2183St11S	2016	Aug	29.59	34.09	0	2.6	0	2.3	222	35281	19257	622	531216
Or2Cr2183St12S	2016	Aug	30	34.56	0.31	0	0	1.3	222	29542	3146	536	526704
Or2Cr2192St01S	2016	Sep	29.21	32.23	1.61	0	0.15	7.5	245	223352	0	6102	941689
Or2Cr2192St03S	2016	Sep	28.93	33.05	0.22	0	0.07	3.4	245	122160	0	1469	884265
Or2Cr2192St05S	2016	Sep	27.67	33.78	0.15	0	0.13	5.4	245	644940	0	1590	1243243
Or2Cr2192St07S	2016	Sep	28.47	34.18	0	0	0.13	2.3	245	367517	5825	933	436973
Or2Cr2192St09S	2016	Sep	27.77	34.23	0	0	0	2.9	244	278823	46655	3647	690869
Or2Cr2192St11S	2016	Sep	28.82	34.11	0.16	0	0	2.9	244	129576	19983	2662	458545
Or2Cr2192St12S	2016	Sep	29.22	33.89	0.03	0	0.02	1.6	245	16664	3042	398	427517
Or2Cr2241St01S	2017	May	23.58	33.45	0.03	0.52	0.04	1.5	149	133822	0	1308	1069300
Or2Cr2241St03S	2017	May	23.78	34.15	0.19	1.53	0.08	3.2	149	196436	68641	728	866787
Or2Cr2241St05S	2017	May	25.29	34.44	0.06	1.11	0.06	1.6	148	54502	72830	795	702337
Or2Cr2241St07S	2017	May	25.31	34.37	0.07	1.38	0.12	3.4	148	123160	45430	1093	551214
Or2Cr2241St09S	2017	May	20.59	34.56	0.06	2.61	0.39	10.2	146	20397	22036	662	370671
Or2Cr2241St11S	2017	May	23.49	34.44	0.14	1.86	0.25	6.6	148	26705	30612	646	328868
Or2Cr2241St12S	2017	May	26.6	34.45	0.01	1.03	0.04	2.3	146	37185	79518	1010	269216
Or2Cr2243St01S	2017	Jun	24.31	32.15	0.66	0.4	0.07	12.4	158	159434	0	6291	4556399
Or2Cr2243St03S	2017	Jun	24.59	33.3	0.05	0.5	0.01	4.2	158	856711	0	4909	1271004
Or2Cr2243St05S	2017	Jun	25.52	34.34	0	1	0	1.2	157	195470	69611	16422	1026407
Or2Cr2243St07S	2017	Jun	27.24	34.19	0.03	0	0.02	2.5	159	56491	46188	10458	1089640
Or2Cr2243St09S	2017	Jun	27.33	34.3	0	0.1	0	2.9	159	55246	20916	4771	1009484
Or2Cr2243St11S	2017	Jun	26.8	34	0	0	0	2.4	160	69697	8833	8470	1004644
Or2Cr2243St12S	2017	Jun	29.32	33.86	0	0	0	2.4	159	11858	2506	1175	650956
Or2Cr2245St01S	2017	Jun	24.15	32.67	0.18	0	0	2.9	169	317699	0	12411	1573405
Or2Cr2245St03S	2017	Jun	25.3	33.69	0.03	0	0	3.1	169	351441	72843	6672	3547690
Or2Cr2245St05S	2017	Jun	25.8	33.5	0.09	0	0.03	2.5	170	258235	166309	14261	2335596
Or2Cr2245St07S	2017	Jun	27.27	32.86	0.1	1.1	0.11	2.5	170	15990	40778	2316	769365
Or2Cr2245St09S	2017	Jun	27.5	33.7	0.02	0	0	2.4	171	360620	91305	36473	3010856
Or2Cr2245St11S	2017	Jun	24.17	34.16	0.09	8.1		12.3	171	595105	104096	49991	1254064
Or2Cr2245St12S	2017	Jun	26.46	33.9	0.05	0	0	2.2	171	1167755	129576	44321	1249241
Or2Cr2248St01S	2017	Jul	26.63	29.46	0	0	0	3.9	183	274167	0	11771	1833656
Or2Cr2248St03S	2017	Jul	26.82	34.2	0	0	0.02	2.6	183	254069	52	2783	631423
Or2Cr2248St05S	2017	Jul	28.71	33.03	0	0.1	0	1	182	197320	3284	1746	1244885
Or2Cr2248St07S	2017	Jul	29.09	33.88	0	0.1	0	2.2	184	193690	2990	3198	828345
Or2Cr2248St09S	2017	Jul	28.71	33.6	0	0.1	0.08	2.4	184	126464	20104	3440	1110175
Or2Cr2248St11S	2017	Jul	28.33	33.94	0.02	0.1	0	2.2	184	148141	16750	7882	427586
Or2Cr2248St12S	2017	Jul	29.19	33.94	0	0.1	0	2.2	185	53120	13777	3647	76024
