# Supplementary material for: How Communities of Marine Stramenopiles Varied with Environmental and Biological Variables in the Subtropical Northwestern Pacific Ocean
Source: Microb Ecol. 2021 Jul 16;83(4):916–28. doi: 10.1007/s00248-021-01788-7 (PMC9015972; doi:10.1007/s00248-021-01788-7)
Supplement: Supplementary file 6 — Supplementary file6 (XLSX 12 KB) [file 248_2021_1788_MOESM6_ESM.xlsx]

## Sheet: 工作表1
Groups	sECS	OSD
MAST-1A	5	4
MAST-1B	7	6
MAST-1C	22	21
MAST-1D	17	6
MAST-2	2	0
MAST-2A	0	1
MAST-2B	3	5
MAST-2C	6	4
MAST-2D	2	7
MAST-3	4	2
MAST-3A	11	15
MAST-3B	5	8
MAST-3C	13	8
MAST-3D	12	5
MAST-3E	19	23
MAST-3F	11	10
MAST-3G	0	1
MAST-3H	6	3
MAST-3I	32	34
MAST-3J	13	48
MAST-3K	8	7
MAST-3L	1	2
MAST-4	1	0
MAST-4A	1	2
MAST-4B	7	6
MAST-4C	9	6
MAST-4D	5	5
MAST-4E	2	4
MAST-4F	1	0
MAST-6	6	24
MAST-7A	5	4
MAST-7B	18	8
MAST-7C	5	5
MAST-7D	14	13
MAST-7E	3	2
MAST-8A	5	5
MAST-8B	7	5
MAST-8C	4	2
MAST-8D	1	3
MAST-8E	1	5
MAST-9	2	0
MAST-9A	13	15
MAST-9B	1	0
MAST-9C	24	5
MAST-9D	12	6
MAST-10	3	6
MAST-11	10	7
MAST-12	9	10
MAST-12A	36	66
MAST-12B	1	11
MAST-12C	0	4
MAST-12D	16	23
MAST-12E	7	14
MAST-20	0	1
MAST-25	6	6
Total	434	493
